# Supplementary material for: Temporal responses of conserved miRNAs to drought and their associations with drought tolerance and productivity in rice
Source: BMC Genomics. 2020 Mar 14;21:232. doi: 10.1186/s12864-020-6646-5 (PMC7071783; doi:10.1186/s12864-020-6646-5)
Supplement: Supplementary file 1 — Additional file 1: Table S1. Agronomic traits measure among six rice genotypes in drought-treated and well-watered fields. * and ** indicate significant differences at p < 0.05 and p < 0.01 by independent t test between samples from drought and well-watered fields. NA is short for “not available”. Table S2. Content of H2O2 (mmol/g FW) measured among six rice genotypes in drought and well-watered fields. * indicates significant differences at p < 0.05 by independent t test between samples from drought and well-watered fields. Table S3. Osmotic potential measured among six rice genotypes in drought and well-watered fields. * and ** indicate significant differences at p < 0.05 and p < 0.01 by independent t test between samples from drought and well-watered fields. Table S4. Total anti-oxidant capacity (U/g FW) measured among six rice genotypes in drought and well-watered fields. * and ** indicate significant differences at p < 0.05 and p < 0.01 by independent t test between samples from drought and well-watered fields. Table S5. Basic information for sequenced samples. Table S6. Number of expressed, available, drought-responsive miRNAs (DRMs), and recovery-related miRNAs (RRMs). Table S7. Validation of expression patterns and correlation-based predictions by former functionally characterized miRNAs in rice. Table S8. Number of recovery-related miRNAs in five regulation patterns from timepoint D5 to recovery stage (R). Table S9. Number of recovery-related miRNAs (RRMs) in five regulation patterns from timepoint D5 to recovery stage (R). “Varied” indicates the regulation of a miRNA varies among genotypes. Table S10. Target genes predicted by TargetFinder and psRobot for drought-responsive miRNAs. GDP is short for growth, development, and reproduction. DT is short for drought tolerance. NA is short for not assigned. Table S11. Number of predicted target genes of differentially expressed miRNAs in drought responsive genes (DRGs) with different Pearson’s Correlation Coeffic [file 12864_2020_6646_MOESM1_ESM.xls]

## Sheet: Table S1
Table S1. Agronomic traits measure among six rice genotypes in drought-treated and well-watered fields. * and ** indicate significant differences at p<0.05 and p<0.01 by independent t test between samples from drought and well-watered fields. NA is short for "not available".
Treatment	Genotype	Plant height (cm)	No. of panicle	Life history a	No. of seeds per plant	Seed weight per plant (g)	Biomass (g)	Harvest index	Seed-setting ratio	Ratio of dead leaves
Drought	S11	80.1±3.6**	3.60±0.12	114	382.3±30.9	7.82±0.50	17.56±1.73 *	0.448±0.016	0.828±0.029	0.405
	S18	89.7±1.8**	3.10±0.57	80	63.1±15.6*	1.84±0.49*	7.90±1.00**	0.252±0.098	0.528±0.130	0.468
	S24	68.5±6.9*	2.47±0.13*	90	78.6±23.6**	1.51±0.50**	6.93±0.64***	0.235±0.096*	0.555±0.138	0.366
	S28	113.8±4.2*	3.60±0.24	83	220.4±36.4**	4.76±0.96**	18.75±2.60*	0.270±0.079	0.643±0.144	0.441
	S3	75.1±3.0**	4.33±0.27	128	271.1±9.3**	7.89±0.42**	19.64±0.75*	0.402±0.014	0.804±0.061	0.241
	S9	82.5±1.2*	1.80±0.20*	102	76.7±8.4***	2.19±0.72**	8.03±0.73*	0.380±0.152	0.560±0.106	0.41
Well-watered	S11	105.7±1.8	4.33±0.53	102	489.6±12.6	11.17±0.39	25.11±3.64	0.452±0.050	0.769±0.098	NA
	S18	103.3±0.2	3.13±0.27	77	284.3±45.5	8.56±1.45	14.19±0.72	0.437±0.080	0.772±0.069	NA
	S24	98.8±2.4	3.00±0.12	88	381.6±21.8	7.26±0.34	14.20±0.27	0.511±0.019	0.877±0.028	NA
	S28	135.0±5.2	4.53±0.27	79	496.0±17.8	12.93±0.41	29.73±0.21	0.435±0.013	0.840±0.027	NA
	S3	96.5±2.2	4.47±0.64	116	372.2±8.7	10.65±0.32	28.35±2.00	0.378±0.017	0.680±0.014	NA
	S9	93.8±2.6	2.47±0.07	103	271.9±15.1	6.34±0.54	13.67±1.16	0.463±0.007	0.692±0.026	NA
a Life history is the duration from germination to heading

## Sheet: Table S2
Table S2. Content of H2O2 (mmol/g FW) measured among six rice genotypes in drought and well-watered fields. * indicates significant differences at p<0.05 by independent t test between samples from drought and well-watered fields.
Treatment	Genotype	Time point
		D1	D2	D3	D4	D5
Drought	S11	0.291±0.013	0.411±0.025*	0.384±0.024*	0.373±0.009	0.266±0.003
	S18	0.926±0.139	0.899±0.135	0.847±0.066	1.210±0.080*	0.800±0.110
	S24	0.335±0.051	0.503±0.050*	0.374±0.027	0.380±0.048	0.407±0.036
	S28	0.440±0.041	0.661±0.171	0.271±0.019	0.277±0.052**	0.300±0.068
	S3	0.336±0.030*	0.357±0.017	0.299±0.020*	0.371±0.045*	0.283±0.044*
	S9	0.305±0.036	0.486±0.077	0.454±0.008	0.388±0.008**	0.368±0.046
Well-watered	S11	0.365±0.031	0.262±0.028	0.244±0.035	0.282±0.004	0.240±0.017
	S18	0.906±0.149	0.775±0.042	0.714±0.056	0.799±0.058	0.621±0.025
	S24	0.337±0.016	0.329±0.034	0.243±0.001	0.240±0.010	0.319±0.025
	S28	0.554±0.053	0.444±0.071	0.245±0.000	0.537±0.018	0.364±0.078
	S3	0.199±0.011	0.215±0.074	0.194±0.023	0.206±0.017	0.130±0.015
	S9	0.346±0.021	0.397±0.043	0.266±0.024	0.276±0.020	0.272±0.040

## Sheet: Table S3
Table S3. Osmotic potential measured among six rice genotypes in drought and well-watered fields. * and ** indicate significant differences at p<0.05 and p<0.01 by independent t test between samples from drought and well-watered fields.
Treatment	Genotype	Time point
		D1	D2 a	D3	D4	D5
Drought	S11	693.3±26.9**	610	719.0±26.7	743.0±32.5*	719.7±44.2*
	S18	631.3±46.2	536	621.0±14.7*	665.0±16.7**	648.0±12.6**
	S24	533.7±18.4	521	603.0±9.3**	635.3±5.8*	586.3±38.1
	S28	602.7±35.4	483	646.0±47.3	745.7±63.3	765.3±45.7**
	S3	621.0±30.8	553	678.3±74.2	733.3±45.1	706.0±39.7*
	S9	597.3±24.4	478	615.3±17.0	645.3±13.5*	730.3±22.5**
Well-watered	S11	560.3±5.2	431	595.0±80.0	543.7±27.1	537.7±38.0
	S18	524.0±15.2	459	470.7±34.3	553.7±11.6	534.7±6.9
	S24	475.3±13.0	423	470.0±13.5	511.3±20.3	504.0±13.5
	S28	522.3±18.9	456	527.0±19.9	551.0±33.7	495.0±23.3
	S3	587.7±36.0	445	520.3±5.4	542.5±43.9	531.7±3.5
	S9	536.3±13.9	373	515.3±41.3	490.3±40.6	502.7±11.3
a Osmotic potential measured at this time point had no biological replicates.

## Sheet: Table S4
Table S4. Total anti-oxidant capacity (U/g FW) measured among six rice genotypes in drought and well-watered fields. * and ** indicate significant differences at p<0.05 and p<0.01 by independent t test between samples from drought and well-watered fields.
Treatment	Genotype	Time point
		D1	D2	D3	D4	D5
Drought	S11	362.6±12.4	315.2±20.3	400.5±32.3**	330.2±17.7	432.9±17.7
	S18	415.5±62.9	369.7±31.2	406.9±30.8*	385.5±31.7	512.7±16.4
	S24	261.5±23.5	246.5±15.5	288.4±25.9*	233.8±5.6	361.0±9.2
	S28	453.5±49.7	493.0±11.8	452.7±14.5	438.5±47.3	614.6±45.3
	S3	274.1±18.5*	211.7±0.8	273.3±43.6	292.7±2.9*	443.2±51.2
	S9	255.2±33.8	274.9±16.9	293.9±36.4*	256.8±4.8*	338.9±19.1
Well-watered	S11	328.6±11.7	295.5±20.7	191.2±22.8	340.9±4.4	416.3±8.1
	S18	395.8±31.7	265.4±5.8	292.3±21.5	351.0±26.1	464.5±12.6
	S24	233.1±13.0	244.9±16.4	161.2±29.6	230.8±35.1	311.3±20.8
	S28	485.1±15.9	469.3±45.3	354.7±50.9	521.1±26.0	544.3±103.4
	S3	205.4±11.1	198.3±30.3	162.0±26.0	204.6±15.5	316.0±5.6
	S9	274.9±13.5	239.4±30.4	184.9±11.3	226.1±10.6	326.3±23.7

## Sheet: Table S5
Table S5. Basic information for sequenced samples.
Sequence code	Sample	Raw reads	Total Bases	Error%	Q20%	Q30%	<18nt	Adapters	N reads	Other	Clean reads	Ratio of clean reads	Unique
XM007	T1-D-S18	19627222	1000988322	0.0209	98.32	94.18	3778091	131018	6935	1352476	14358702	0.731571	2700632
XM008	T1-W-S18	17053210	869713710	0.0212	98.28	94.04	2821656	126613	6228	1744170	12354543	0.72447	2143520
XM011	T1-D-S9	18344429	935565879	0.0209	98.31	94.19	3452253	87240	6556	1718041	13080339	0.713041	2281535
XM012	T1-W-S9	20714006	1056414306	0.022	98.15	93.62	5190136	73580	6780	1367402	14076108	0.679545	2253376
XM013	T1-D-S24	16922613	863053263	0.0229	97.98	92.96	3915805	202970	7308	644868	12151662	0.718072	2326139
XM014	T1-W-S24	17530305	894045555	0.0223	98.06	93.22	3978597	97280	7700	979681	12467047	0.711171	2277478
XM015	T1-D-S3	18422440	939544440	0.0225	98.06	93.21	4144994	47048	7943	812837	13409618	0.727896	2856761
XM016	T1-W-S3	17006342	867323442	0.0225	98.06	93.18	3931772	46924	7505	1446682	11573459	0.680538	2381254
XM017	T1-D-S28	15191562	774769662	0.0223	98.08	93.3	3051713	44834	6872	1911878	10176265	0.669863	2286620
XM018	T1-W-S28	18358417	936279267	0.022	98.14	93.41	3357655	65110	8505	1600111	13327036	0.725936	2847586
XM021	T1-D-S11	17767412	906138012	0.0231	97.91	92.81	4246428	216665	13676	423050	12867593	0.724224	2635518
XM022	T1-W-S11	16709786	852199086	0.0234	97.86	92.58	4470508	108065	12106	581360	11537747	0.690478	2469429
XM023	T2-D-S18	18324537	934551387	0.0218	98.21	93.65	3972614	70200	9817	1912491	12359415	0.674474	2605228
XM024	T2-W-S18	19675820	1003466820	0.0214	98.26	93.82	5044577	35630	9877	366326	14219410	0.722684	2704782
XM027	T2-D-S9	17881710	911967210	0.0227	97.98	93.02	4349206	83909	9527	1082748	12356320	0.691003	2151782
XM028	T2-W-S9	16546483	843870633	0.0228	98.01	93	4538699	136824	12221	1969388	9889351	0.597671	1652188
XM029	T2-D-S24	17876759	911714709	0.0232	97.9	92.79	4258292	227798	13552	509117	12868000	0.719817	2162287
XM030	T2-W-S24	16457660	839340660	0.023	97.98	92.9	3008531	77193	13473	1649146	11709317	0.711481	1890430
XM031	T2-D-S3	15821061	806874111	0.0225	98.05	93.12	2389510	284529	13754	1561549	11571719	0.731412	2301262
XM032	T2-W-S3	17979560	916957560	0.0227	98.02	93.03	3433436	59926	14732	772587	13698879	0.761914	2665445
XM033	T2-D-S28	17857943	910755093	0.0222	98.07	93.27	4553833	56747	13868	399357	12834138	0.71868	2582366
XM034	T2-W-S28	19274268	982987668	0.0221	98.09	93.33	3752847	38068	15832	534468	14933053	0.774766	2944817
XM037	T2-D-S11	20727711	1057113261	0.0217	98.24	93.72	2984070	19992	12253	3077156	14634240	0.706023	1441308
XM038	T2-W-S11	16690104	851195304	0.0228	97.94	92.89	3496748	121768	9205	232293	12830090	0.768724	2262645
XM039	T3-D-S18	16553835	844245585	0.0234	97.9	92.73	1779226	54335	10315	1020290	13689669	0.826979	2060321
XM040	T3-W-S18	17423558	888601458	0.0216	98.22	93.65	2587544	49168	10093	1057995	13718758	0.787368	2012317
XM043	T3-D-S9	14759343	708448464	0.0196	98.22	94.05	2898622	286630	4864	698946	10870281	0.736502	2270301
XM044	T3-W-S9	17117140	821622720	0.0189	98.37	94.5	2834768	222771	6056	584150	13469395	0.786895	2647031
XM045	T3-D-S24	16565643	795150864	0.0198	98.17	93.92	4821025	348880	4701	232643	11158394	0.673587	2263830
XM046	T3-W-S24	15639730	750707040	0.0188	98.36	94.54	2437853	300680	5749	528525	12366923	0.790738	2696962
XM047	T3-D-S3	15790512	757944576	0.0192	98.3	94.32	2739738	258866	5469	380057	12406382	0.785686	3238070
XM048	T3-W-S3	16796338	806224224	0.0194	98.27	94.19	2433723	347135	6111	678160	13331209	0.793697	3306369
XM049	T3-D-S28	16407989	787583472	0.019	98.34	94.44	3164379	174419	5851	315794	12747546	0.776911	3336887
XM050	T3-W-S28	9956850	477928800	0.0199	98.16	93.89	1623775	164717	3412	189476	7975470	0.801003	2308571
XM053	T3-D-S11	20191852	969208896	0.0183	98.54	94.93	1750992	261042	4040	790323	17385455	0.861013	4080982
XM054	T3-W-S11	19106020	917088960	0.018	98.53	95.01	2458921	246925	3774	632068	15764332	0.825098	3629583
XM055	T4-D-S18	18913173	907832304	0.0187	98.44	94.69	2548287	296018	3546	771149	15294173	0.808652	2989469
XM056	T4-W-S18	19176482	920471136	0.0192	98.3	94.32	4711007	364914	3080	626702	13470779	0.702464	2628456
XM059	T4-D-S9	13951035	669649680	0.0208	98.02	93.42	3079961	336762	1973	966237	9566102	0.685691	2131926
XM060	T4-W-S9	14408236	691595328	0.021	98.02	93.36	4176293	323598	1900	612988	9293457	0.64501	2062312
XM061	T4-D-S24	17329602	831820896	0.0186	98.72	95.4	2185790	286723	1014	2389437	12466638	0.719384	2604798
XM062	T4-W-S24	15594962	748558176	0.0182	98.74	95.58	2219763	256398	886	1819592	11298323	0.724485	2400847
XM063	T4-D-S3	16837411	808195728	0.0186	98.71	95.43	2149815	209478	1067	2722658	11754393	0.698112	3063539
XM064	T4-W-S3	18976324	910863552	0.0183	98.7	95.48	2799541	239953	1046	1149144	14786640	0.779215	3629468
XM065	T4-D-S28	17501990	840095520	0.0186	98.67	95.37	4412325	221578	888	588736	12278463	0.701547	3222635
XM066	T4-W-S28	8746873	419849904	0.0192	98.55	94.99	1481447	137432	485	429569	6697940	0.765753	2092198
XM069	T4-D-S11	13907768	667572864	0.0191	98.66	95.18	4028459	361022	1300	466750	9050237	0.650733	2309094
XM070	T4-W-S11	12629422	606212256	0.0181	98.82	95.72	1469172	169396	1704	1590156	9398994	0.744214	2457049
XM071	T5-D-S18	16005420	768260160	0.0208	98.03	93.45	2949351	275103	3780	901976	11875210	0.741949	2548626
XM072	T5-W-S18	15040810	721958880	0.0207	98.05	93.5	2252659	266004	3750	1601319	10917078	0.72583	2386495
XM075	T5-D-S9	14632602	702364896	0.0188	98.56	95.12	2579209	238529	1887	1055636	10757341	0.735163	2426488
XM076	T5-W-S9	16070848	771400704	0.0182	98.69	95.5	2621905	235928	1995	817468	12393552	0.771182	2420046
XM077	T5-D-S24	16446432	789428736	0.0184	98.67	95.41	2932957	165256	2002	622562	12723655	0.773642	2633090
XM078	T5-W-S24	15719802	754550496	0.0181	98.68	95.52	2987846	120498	2000	602046	12007412	0.76384	2446998
XM079	T5-D-S3	17169932	824156736	0.0182	98.69	95.51	2973748	93734	2106	498365	13601979	0.792198	3285938
XM080	T5-W-S3	16400004	787200192	0.0181	98.7	95.52	1794202	75220	2206	793471	13734905	0.837494	3305129
XM081	T5-D-S28	17111591	821356368	0.0185	98.64	95.35	3508140	138061	2056	667452	12795882	0.74779	3439907
XM082	T5-W-S28	9982603	479164944	0.019	98.55	95.08	889825	83282	1315	649643	8358538	0.83731	2623965
XM085	T5-D-S11	14381855	690329040	0.0207	98.07	93.49	2286847	104393	4130	933865	11052620	0.768511	2829581
XM086	T5-W-S11	17539859	841913232	0.0199	98.21	93.94	1924196	102576	5473	1198160	14309454	0.815825	3533217
XM087	R-S18	15715028	754321344	0.0197	98.31	94.11	2580327	129175	2172	772032	12231322	0.77832	2514069
XM089	R-S9	14160824	679719552	0.0207	98.04	93.46	2438381	204619	3420	804621	10709783	0.756297	2359093
XM090	R-S24	14214744	682307712	0.0203	98.13	93.7	2409370	161850	3381	821482	10818661	0.761087	2274786
XM091	R-S3	14530594	697468512	0.0187	98.61	95.19	2482267	174853	1868	680951	11190655	0.770144	3070995
XM092	R-S28	15735341	755296368	0.0188	98.59	95.17	2472873	214699	2108	1237763	11807898	0.750406	3340072
XM094	R-S11	13987242	671387616	0.0178	98.92	95.96	1385287	142500	4452	2028256	10426747	0.745447	2740224
Total	--	1068261757	52605898929	0.0203727	98.3005	94.1414	198605696	11174033	378715	65225319	792877994	0.742707	172446122

## Sheet: Table S6
Table S6. Number of expressed, available, drought-responsive miRNAs (DRM), and recovery-related miRNAs (RRM).
Treatment	Genotype	Number of miRNAs
		Total expressed miRNAs	Available miRNA	DRM or RRM	Upregulation	Downregulation
Drought	S18	569	508	239	200	28
	S9	554	507	147	84	60
	S24	554	485	78	53	24
	S3	573	493	113	66	47
	S28	552	494	87	58	29
	S11	564	480	216	183	31
	Overall	632	549	354	259	59
Recovery	S18	483	431	0	0	0
	S9	470	403	4	0	3
	S24	480	424	6	3	3
	S3	497	414	66	66	0
	S28	465	434	12	10	2
	S11	447	404	6	4	2
	Overall	553	549	80	69	10

## Sheet: Table S7
Table S7. Validation of expression patterns and correlation-based predictions by former functionally characterized miRNAs in rice. ∆ indicates impacts of the miRNA on agronomic and/ or drought tolerance (DT) are partially predicted by the correlation analysis. √ indicates impacts of the miRNA on agronomic and/ or DT are totally predicted by the correlation analysis. × indicates impacts of the miR…
miRNA	Regulation pattern in response to drought by previous studies	Regulation pattern in this study	Description on agronomic traits or DT in former studies	Validation	Reference
miRNA156	not mentioned	Induced by drought inS9, S11, and S18 at time-point D2, D4, and D5; Induced at recovery in S3	Positively affects tillering but negatively affects grain yield via regulating IPA1	∆	Jiao et al. 2010
miRNA160	Induced by drought a	Induced by drought in S11 and S18 at time-point D2; Induced at recovery stage in S3	Overexpression miRNA160 exhibits dwarf stature b	×	a Barrera-Figueroa et al. 2012; b Huang et al. 2016
miRNA162	Induced by ABA	Induced by drought in S9 and S11 at time-point D2, D3, and D4	Positively affects DT via regulating OsTRE1	×	Tian et al. 2015
miRNA164	not mentioned	miR164e was repressed in S11 at time-point D3 and D4	miRNA164 downregulates DT	√	Fang et al. 2014
miRNA166	miR166 is downregulated under drought a, b	miR166d-5p was induced in S18 at D2; miR166h-5p and 166i-3p were repressed in S11 at D5	Knockdown mutant of MR166d increases DT c	√	a Chung et al. 2016; b Barrera-Figueroa et al. 2012; c Zhang et al. 2018
miRNA167	not mentioned	No DRMs were detected among genotypes and timepoints	Overexpressing miRNA167 leads reduced tiller	√	Liu et al. 2012
miRNA172	Downregulated under drought a	miR172a was down-regulated in S9 at D2, while induced in S18 at D2	Overexpression of miRNA172b results in early flowering b, lower fertility, and reduced seed weight c	∆	a Zhou et al. 2010; b Lee et al. 2014; c Zhu et al. 2009
miRNA393	Induced by drought a	miR393a/b-3p/b-5p were induced in S18 at D2	Positively regulates tillering and early flowering but negatively regulates DT a	∆	a Xia et al. 2012
miRNA396	Downregulated under drought a	miRNA396c-5p was repressed in S18 at D2, while miR396e-5p/f-3p/f-5p were unpregulated in S11 and S18 at D2	Blocking miRNA396 greatly increases grain yield b	√	a Zhou et al. 2010; b Gao et al. 2015
miRNA397	Downregulated in variety of Vandana and Aday Sel a	miR397a/b were donregulated in S3 and S11 at D2 and D3	Overexpression of miRNA397 improves rice yield b	√	a Cheah et al. 2015; b Zhang et al. 2013
miRNA408	Downregulated under drought a, b	miR408-3p/5p were downregulated among all genotypes and time-points	OsmiR408 positively regulates grain yield c but negatively regulate DT b	√	a Zhou et al. 2010; b Sun et al. 2018; c Zhang et al. 2017;
miRNA444	not mentioned	Induced in S3, S9, S11, S18, and S24 at various time-points	OsMIR444a-overexpressing lines exhibited suppressed OsMADS57 expression and tillering	×	Guo et al. 2013
miRNA1848	not mentioned	Induced in S11 at time-point D2	Increased osa-miR1848 expression leads to dwarf, erect leaves, semi-sterile pollen grains, and shorter cells	√	Xia et al. 2015

## Sheet: Table S8
Table S8. Matrix of mean Pearson’s correlation coefficients (PPCs) among different types of miRNAs. * indicates the mean PPC between two types of miRNAs is significantly different from the mean PPC among all miRNAs (0.084±0.007) by both Mann-Whitney and Kolmogorov-Smirnov tests.
Type	I-a	I-b	II-a	II-b	III-a	III-b	IV-a	IV-b
I-a	0.283*
I-b	-0.026	0.254*
II-a	0.047	0.106	0.043
II-b	0.124	0.118	0.058	0.250*
III-a	0.267*	-0.150*	0.015	0.1	0.304*
III-b	-0.022	0.335*	0.12	0.176*	-0.182*	0.453*
IV-a	0.264*	-0.122*	0.019	0.025	0.316*	-0.180*	0.375*
IV-b	-0.139*	0.242*	0.068	0.159*	-0.174*	0.326*	-0.259*	0.277*

## Sheet: Table S9
Table S9. Number of recovery related miRNAs (RRMs) in five regulation patterns from timepoint D5 to recovery stage (R). “Varied” indicates the regulation of a miRNA varies among genotypes.
Pattern	Regulation at D5	Regulation at R	No. of RRMs
A	upregulation	upregulation	51
B	downregulation	downregulation	1
C	upregulation	downregulation	15
D	downregulation	upregulation	9
E	varied	varied	4

## Sheet: Table S10
Table S10. Target genes predicted by TargetFinder and psRobot for drought-responsive miRNAs. GDP is short for growth, development, and reproduction. DT is short for drought tolerance. NA is short for not assigned.
miRNA	Target genes	Annotation
osa-miR1319a	LOC_Os11g02379	N/A
osa-miR1320-3p	LOC_Os03g13800	N/A
osa-miR1320-3p	LOC_Os05g31230	N/A
osa-miR1320-3p	LOC_Os05g38590	N/A
osa-miR1320-3p	LOC_Os06g09170	N/A
osa-miR1320-3p	LOC_Os06g10980	N/A
osa-miR1320-3p	LOC_Os08g19610	N/A
osa-miR1320-5p	LOC_Os05g47550	N/A
osa-miR1320-5p	LOC_Os06g06760	N/A
osa-miR1320-5p	LOC_Os06g10980	N/A
osa-miR1320-5p	LOC_Os06g11880	N/A
osa-miR1320-5p	LOC_Os06g42280	N/A
osa-miR1320-5p	LOC_Os07g12330	N/A
osa-miR1320-5p	LOC_Os07g29850	N/A
osa-miR1320-5p	LOC_Os09g39150	N/A
osa-miR1320-5p	LOC_Os10g19322	N/A
osa-miR1320-5p	LOC_Os11g06620	N/A
osa-miR1320-5p	LOC_Os12g42220	N/A
osa-miR1423-3p	LOC_Os01g59560	N/A
osa-miR1425-3p	LOC_Os01g04840	N/A
osa-miR1425-3p	LOC_Os08g09250	N/A
osa-miR1425-3p	LOC_Os09g10010	N/A
osa-miR1425-3p	LOC_Os09g27950	N/A
osa-miR1425-5p	LOC_Os01g49580	N/A
osa-miR1425-5p	LOC_Os01g49614	N/A
osa-miR1425-5p	LOC_Os02g49730	N/A
osa-miR1425-5p	LOC_Os05g40700	N/A
osa-miR1425-5p	LOC_Os08g01640	N/A
osa-miR1425-5p	LOC_Os08g01650	N/A
osa-miR1425-5p	LOC_Os08g17970	N/A
osa-miR1425-5p	LOC_Os10g35230	N/A
osa-miR1425-5p	LOC_Os10g35240	N/A
osa-miR1425-5p	LOC_Os10g35436	N/A
osa-miR1425-5p	LOC_Os10g35640	N/A
osa-miR1428e-3p	LOC_Os03g17980	N/A
osa-miR1432-3p	LOC_Os03g53990	N/A
osa-miR1432-3p	LOC_Os09g36810	N/A
osa-miR1432-5p	LOC_Os03g59770	N/A
osa-miR1432-5p	LOC_Os03g59790	N/A
osa-miR1432-5p	LOC_Os03g59870	N/A
osa-miR1432-5p	LOC_Os04g51610	N/A
osa-miR1436	LOC_Os01g18120	N/A
osa-miR1436	LOC_Os01g18850	N/A
osa-miR1436	LOC_Os01g19529	N/A
osa-miR1436	LOC_Os01g34620	N/A
osa-miR1436	LOC_Os01g41730	N/A
osa-miR1436	LOC_Os01g52864	N/A
osa-miR1436	LOC_Os01g61010	N/A
osa-miR1436	LOC_Os01g63050	N/A
osa-miR1436	LOC_Os01g63880	N/A
osa-miR1436	LOC_Os01g64100	N/A
osa-miR1436	LOC_Os02g02980	N/A
osa-miR1436	LOC_Os02g10210	N/A
osa-miR1436	LOC_Os02g13210	N/A
osa-miR1436	LOC_Os02g14290	N/A
osa-miR1436	LOC_Os02g21460	N/A
osa-miR1436	LOC_Os02g29140	N/A
osa-miR1436	LOC_Os02g30800	N/A
osa-miR1436	LOC_Os02g33170	N/A
osa-miR1436	LOC_Os02g37140	N/A
osa-miR1436	LOC_Os02g43370	N/A
osa-miR1436	LOC_Os02g43560	N/A
osa-miR1436	LOC_Os02g49620	N/A
osa-miR1436	LOC_Os03g05200	N/A
osa-miR1436	LOC_Os03g08530	N/A
osa-miR1436	LOC_Os03g15350	N/A
osa-miR1436	LOC_Os03g27370	N/A
osa-miR1436	LOC_Os03g48010	N/A
osa-miR1436	LOC_Os03g49126	N/A
osa-miR1436	LOC_Os03g63370	N/A
osa-miR1436	LOC_Os04g39160	N/A
osa-miR1436	LOC_Os04g48910	N/A
osa-miR1436	LOC_Os04g58070	N/A
osa-miR1436	LOC_Os05g25890	N/A
osa-miR1436	LOC_Os05g43570	N/A
osa-miR1436	LOC_Os05g46490	N/A
osa-miR1436	LOC_Os06g11500	N/A
osa-miR1436	LOC_Os06g12455	N/A
osa-miR1436	LOC_Os06g18980	N/A
osa-miR1436	LOC_Os06g23090	N/A
osa-miR1436	LOC_Os06g35590	N/A
osa-miR1436	LOC_Os06g38210	N/A
osa-miR1436	LOC_Os06g39330	N/A
osa-miR1436	LOC_Os07g09675	N/A
osa-miR1436	LOC_Os07g30250	N/A
osa-miR1436	LOC_Os07g40450	N/A
osa-miR1436	LOC_Os07g49140	N/A
osa-miR1436	LOC_Os08g09090	N/A
osa-miR1436	LOC_Os08g20544	N/A
osa-miR1436	LOC_Os08g32500	N/A
osa-miR1436	LOC_Os08g36050	N/A
osa-miR1436	LOC_Os08g36840	N/A
osa-miR1436	LOC_Os08g37700	N/A
osa-miR1436	LOC_Os09g02214	N/A
osa-miR1436	LOC_Os09g07320	N/A
osa-miR1436	LOC_Os09g09810	N/A
osa-miR1436	LOC_Os09g09820	N/A
osa-miR1436	LOC_Os09g10710	N/A
osa-miR1436	LOC_Os09g21210	N/A
osa-miR1436	LOC_Os09g21689	N/A
osa-miR1436	LOC_Os09g22505	N/A
osa-miR1436	LOC_Os09g32270	N/A
osa-miR1436	LOC_Os09g33930	N/A
osa-miR1436	LOC_Os09g36100	N/A
osa-miR1436	LOC_Os09g36320	N/A
osa-miR1436	LOC_Os09g37020	N/A
osa-miR1436	LOC_Os09g37710	N/A
osa-miR1436	LOC_Os10g28690	N/A
osa-miR1436	LOC_Os10g38110	N/A
osa-miR1436	LOC_Os11g10820	N/A
osa-miR1436	LOC_Os11g13390	N/A
osa-miR1436	LOC_Os11g31450	N/A
osa-miR1436	LOC_Os11g47160	N/A
osa-miR1436	LOC_Os12g01680	N/A
osa-miR1436	LOC_Os12g14260	N/A
osa-miR1436	LOC_Os12g16350	N/A
osa-miR1436	LOC_Os12g17950	N/A
osa-miR1436	LOC_Os12g27350	N/A
osa-miR1436	LOC_Os12g42044	N/A
osa-miR1436	LOC_Os12g44250	N/A
osa-miR1437a	LOC_Os01g22490	N/A
osa-miR156a	LOC_Os01g69830	GDP
osa-miR156a	LOC_Os02g04680	N/A
osa-miR156a	LOC_Os02g07780	N/A
osa-miR156a	LOC_Os03g03720	N/A
osa-miR156a	LOC_Os04g25784	N/A
osa-miR156a	LOC_Os04g46580	N/A
osa-miR156a	LOC_Os06g06850	N/A
osa-miR156a	LOC_Os06g45310	N/A
osa-miR156a	LOC_Os06g49010	N/A
osa-miR156a	LOC_Os07g32170	N/A
osa-miR156a	LOC_Os08g10550	N/A
osa-miR156a	LOC_Os08g39890	GDP
osa-miR156a	LOC_Os08g41940	N/A
osa-miR156a	LOC_Os09g03670	N/A
osa-miR156a	LOC_Os09g31438	N/A
osa-miR156a	LOC_Os09g32944	N/A
osa-miR156a	LOC_Os09g33820	N/A
osa-miR156a	LOC_Os11g30370	N/A
osa-miR156b-5p	LOC_Os01g69830	GDP
osa-miR156b-5p	LOC_Os02g04680	N/A
osa-miR156b-5p	LOC_Os02g07780	N/A
osa-miR156b-5p	LOC_Os03g03720	N/A
osa-miR156b-5p	LOC_Os04g25784	N/A
osa-miR156b-5p	LOC_Os04g46580	N/A
osa-miR156b-5p	LOC_Os06g06850	N/A
osa-miR156b-5p	LOC_Os06g45310	N/A
osa-miR156b-5p	LOC_Os06g49010	N/A
osa-miR156b-5p	LOC_Os07g32170	N/A
osa-miR156b-5p	LOC_Os08g10550	N/A
osa-miR156b-5p	LOC_Os08g39890	GDP
osa-miR156b-5p	LOC_Os08g41940	N/A
osa-miR156b-5p	LOC_Os09g03670	N/A
osa-miR156b-5p	LOC_Os09g31438	N/A
osa-miR156b-5p	LOC_Os09g32944	N/A
osa-miR156b-5p	LOC_Os09g33820	N/A
osa-miR156b-5p	LOC_Os11g30370	N/A
osa-miR156c-5p	LOC_Os01g69830	GDP
osa-miR156c-5p	LOC_Os02g04680	N/A
osa-miR156c-5p	LOC_Os02g07780	N/A
osa-miR156c-5p	LOC_Os03g03720	N/A
osa-miR156c-5p	LOC_Os04g25784	N/A
osa-miR156c-5p	LOC_Os04g46580	N/A
osa-miR156c-5p	LOC_Os06g06850	N/A
osa-miR156c-5p	LOC_Os06g45310	N/A
osa-miR156c-5p	LOC_Os06g49010	N/A
osa-miR156c-5p	LOC_Os07g32170	N/A
osa-miR156c-5p	LOC_Os08g10550	N/A
osa-miR156c-5p	LOC_Os08g39890	GDP
osa-miR156c-5p	LOC_Os08g41940	N/A
osa-miR156c-5p	LOC_Os09g03670	N/A
osa-miR156c-5p	LOC_Os09g31438	N/A
osa-miR156c-5p	LOC_Os09g32944	N/A
osa-miR156c-5p	LOC_Os09g33820	N/A
osa-miR156c-5p	LOC_Os11g30370	N/A
osa-miR156d	LOC_Os01g69830	GDP
osa-miR156d	LOC_Os02g04680	N/A
osa-miR156d	LOC_Os02g07780	N/A
osa-miR156d	LOC_Os03g03720	N/A
osa-miR156d	LOC_Os04g25784	N/A
osa-miR156d	LOC_Os04g46580	N/A
osa-miR156d	LOC_Os06g06850	N/A
osa-miR156d	LOC_Os06g45310	N/A
osa-miR156d	LOC_Os06g49010	N/A
osa-miR156d	LOC_Os07g32170	N/A
osa-miR156d	LOC_Os08g10550	N/A
osa-miR156d	LOC_Os08g39890	GDP
osa-miR156d	LOC_Os08g41940	N/A
osa-miR156d	LOC_Os09g03670	N/A
osa-miR156d	LOC_Os09g31438	N/A
osa-miR156d	LOC_Os09g32944	N/A
osa-miR156d	LOC_Os09g33820	N/A
osa-miR156d	LOC_Os11g30370	N/A
osa-miR156e	LOC_Os01g69830	GDP
osa-miR156e	LOC_Os02g04680	N/A
osa-miR156e	LOC_Os02g07780	N/A
osa-miR156e	LOC_Os03g03720	N/A
osa-miR156e	LOC_Os04g25784	N/A
osa-miR156e	LOC_Os04g46580	N/A
osa-miR156e	LOC_Os06g06850	N/A
osa-miR156e	LOC_Os06g45310	N/A
osa-miR156e	LOC_Os06g49010	N/A
osa-miR156e	LOC_Os07g32170	N/A
osa-miR156e	LOC_Os08g10550	N/A
osa-miR156e	LOC_Os08g39890	GDP
osa-miR156e	LOC_Os08g41940	N/A
osa-miR156e	LOC_Os09g03670	N/A
osa-miR156e	LOC_Os09g31438	N/A
osa-miR156e	LOC_Os09g32944	N/A
osa-miR156e	LOC_Os09g33820	N/A
osa-miR156e	LOC_Os11g30370	N/A
osa-miR156f-5p	LOC_Os01g69830	GDP
osa-miR156f-5p	LOC_Os02g04680	N/A
osa-miR156f-5p	LOC_Os02g07780	N/A
osa-miR156f-5p	LOC_Os03g03720	N/A
osa-miR156f-5p	LOC_Os04g25784	N/A
osa-miR156f-5p	LOC_Os04g46580	N/A
osa-miR156f-5p	LOC_Os06g06850	N/A
osa-miR156f-5p	LOC_Os06g45310	N/A
osa-miR156f-5p	LOC_Os06g49010	N/A
osa-miR156f-5p	LOC_Os07g32170	N/A
osa-miR156f-5p	LOC_Os08g10550	N/A
osa-miR156f-5p	LOC_Os08g39890	GDP
osa-miR156f-5p	LOC_Os08g41940	N/A
osa-miR156f-5p	LOC_Os09g03670	N/A
osa-miR156f-5p	LOC_Os09g31438	N/A
osa-miR156f-5p	LOC_Os09g32944	N/A
osa-miR156f-5p	LOC_Os09g33820	N/A
osa-miR156f-5p	LOC_Os11g30370	N/A
osa-miR156g-5p	LOC_Os01g69830	GDP
osa-miR156g-5p	LOC_Os02g04680	N/A
osa-miR156g-5p	LOC_Os02g07780	N/A
osa-miR156g-5p	LOC_Os03g03720	N/A
osa-miR156g-5p	LOC_Os04g25784	N/A
osa-miR156g-5p	LOC_Os04g46580	N/A
osa-miR156g-5p	LOC_Os06g06850	N/A
osa-miR156g-5p	LOC_Os06g45310	N/A
osa-miR156g-5p	LOC_Os06g49010	N/A
osa-miR156g-5p	LOC_Os07g32170	N/A
osa-miR156g-5p	LOC_Os08g10550	N/A
osa-miR156g-5p	LOC_Os08g39890	GDP
osa-miR156g-5p	LOC_Os08g41940	N/A
osa-miR156g-5p	LOC_Os09g03670	N/A
osa-miR156g-5p	LOC_Os09g31438	N/A
osa-miR156g-5p	LOC_Os09g32944	N/A
osa-miR156g-5p	LOC_Os09g33820	N/A
osa-miR156g-5p	LOC_Os11g30370	N/A
osa-miR156h-5p	LOC_Os01g69830	GDP
osa-miR156h-5p	LOC_Os02g04680	N/A
osa-miR156h-5p	LOC_Os02g07780	N/A
osa-miR156h-5p	LOC_Os03g03720	N/A
osa-miR156h-5p	LOC_Os04g25784	N/A
osa-miR156h-5p	LOC_Os04g46580	N/A
osa-miR156h-5p	LOC_Os06g06850	N/A
osa-miR156h-5p	LOC_Os06g45310	N/A
osa-miR156h-5p	LOC_Os06g49010	N/A
osa-miR156h-5p	LOC_Os07g32170	N/A
osa-miR156h-5p	LOC_Os08g10550	N/A
osa-miR156h-5p	LOC_Os08g39890	GDP
osa-miR156h-5p	LOC_Os08g41940	N/A
osa-miR156h-5p	LOC_Os09g03670	N/A
osa-miR156h-5p	LOC_Os09g31438	N/A
osa-miR156h-5p	LOC_Os09g32944	N/A
osa-miR156h-5p	LOC_Os09g33820	N/A
osa-miR156h-5p	LOC_Os11g30370	N/A
osa-miR156i	LOC_Os01g69830	GDP
osa-miR156i	LOC_Os02g04680	N/A
osa-miR156i	LOC_Os02g07780	N/A
osa-miR156i	LOC_Os03g03720	N/A
osa-miR156i	LOC_Os04g25784	N/A
osa-miR156i	LOC_Os04g46580	N/A
osa-miR156i	LOC_Os06g06850	N/A
osa-miR156i	LOC_Os06g45310	N/A
osa-miR156i	LOC_Os06g49010	N/A
osa-miR156i	LOC_Os07g32170	N/A
osa-miR156i	LOC_Os08g10550	N/A
osa-miR156i	LOC_Os08g39890	GDP
osa-miR156i	LOC_Os08g41940	N/A
osa-miR156i	LOC_Os09g03670	N/A
osa-miR156i	LOC_Os09g31438	N/A
osa-miR156i	LOC_Os09g32944	N/A
osa-miR156i	LOC_Os09g33820	N/A
osa-miR156i	LOC_Os11g30370	N/A
osa-miR156j-5p	LOC_Os01g69830	GDP
osa-miR156j-5p	LOC_Os02g04680	N/A
osa-miR156j-5p	LOC_Os02g07780	N/A
osa-miR156j-5p	LOC_Os03g03720	N/A
osa-miR156j-5p	LOC_Os04g25784	N/A
osa-miR156j-5p	LOC_Os04g46580	N/A
osa-miR156j-5p	LOC_Os06g06850	N/A
osa-miR156j-5p	LOC_Os06g45310	N/A
osa-miR156j-5p	LOC_Os06g49010	N/A
osa-miR156j-5p	LOC_Os07g32170	N/A
osa-miR156j-5p	LOC_Os08g10550	N/A
osa-miR156j-5p	LOC_Os08g39890	GDP
osa-miR156j-5p	LOC_Os08g41940	N/A
osa-miR156j-5p	LOC_Os09g03670	N/A
osa-miR156j-5p	LOC_Os09g31438	N/A
osa-miR156j-5p	LOC_Os09g32944	N/A
osa-miR156j-5p	LOC_Os09g33820	N/A
osa-miR156j-5p	LOC_Os11g30370	N/A
osa-miR159a.1	LOC_Os01g11430	N/A
osa-miR159a.1	LOC_Os01g12700	N/A
osa-miR159a.1	LOC_Os01g59660	N/A
osa-miR159a.1	LOC_Os03g21380	N/A
osa-miR159a.1	LOC_Os03g38210	N/A
osa-miR159a.1	LOC_Os04g46384	N/A
osa-miR159a.1	LOC_Os05g41166	N/A
osa-miR159a.1	LOC_Os05g42240	N/A
osa-miR159a.1	LOC_Os06g40330	N/A
osa-miR159a.1	LOC_Os09g36650	N/A
osa-miR159a.1	LOC_Os10g05230	N/A
osa-miR159a.1	LOC_Os11g05540	N/A
osa-miR159a.1	LOC_Os12g10740	N/A
osa-miR159b	LOC_Os01g11430	N/A
osa-miR159b	LOC_Os01g12700	N/A
osa-miR159b	LOC_Os01g59660	N/A
osa-miR159b	LOC_Os03g21380	N/A
osa-miR159b	LOC_Os03g38210	N/A
osa-miR159b	LOC_Os04g46384	N/A
osa-miR159b	LOC_Os05g41166	N/A
osa-miR159b	LOC_Os05g42240	N/A
osa-miR159b	LOC_Os06g40330	N/A
osa-miR159b	LOC_Os09g36650	N/A
osa-miR159b	LOC_Os10g05230	N/A
osa-miR159b	LOC_Os11g05540	N/A
osa-miR159b	LOC_Os12g10740	N/A
osa-miR159c	LOC_Os01g12700	N/A
osa-miR159c	LOC_Os01g59660	N/A
osa-miR159c	LOC_Os03g38210	N/A
osa-miR159c	LOC_Os03g57050	N/A
osa-miR159c	LOC_Os04g46384	N/A
osa-miR159c	LOC_Os05g41166	N/A
osa-miR159c	LOC_Os06g40330	N/A
osa-miR159c	LOC_Os09g36650	N/A
osa-miR159c	LOC_Os10g05230	N/A
osa-miR159d	LOC_Os01g11430	N/A
osa-miR159d	LOC_Os01g12700	N/A
osa-miR159d	LOC_Os01g59660	N/A
osa-miR159d	LOC_Os03g38210	N/A
osa-miR159d	LOC_Os05g41166	N/A
osa-miR159d	LOC_Os06g40330	N/A
osa-miR159d	LOC_Os06g46560	N/A
osa-miR159d	LOC_Os09g36650	N/A
osa-miR159e	LOC_Os01g12700	N/A
osa-miR159e	LOC_Os01g59660	N/A
osa-miR159e	LOC_Os05g41166	N/A
osa-miR159e	LOC_Os06g40330	N/A
osa-miR159e	LOC_Os09g36650	N/A
osa-miR159f	LOC_Os01g12700	N/A
osa-miR159f	LOC_Os01g59660	N/A
osa-miR159f	LOC_Os05g41166	N/A
osa-miR159f	LOC_Os06g40330	N/A
osa-miR159f	LOC_Os10g05230	N/A
osa-miR159f	LOC_Os12g05900	N/A
osa-miR159f	LOC_Os12g10740	N/A
osa-miR160a-5p	LOC_Os02g41800	N/A
osa-miR160a-5p	LOC_Os04g43910	N/A
osa-miR160a-5p	LOC_Os04g59430	N/A
osa-miR160a-5p	LOC_Os06g47150	GDP
osa-miR160a-5p	LOC_Os09g29160	N/A
osa-miR160a-5p	LOC_Os10g33940	N/A
osa-miR160b-5p	LOC_Os02g41800	N/A
osa-miR160b-5p	LOC_Os04g43910	N/A
osa-miR160b-5p	LOC_Os04g59430	N/A
osa-miR160b-5p	LOC_Os06g47150	GDP
osa-miR160b-5p	LOC_Os09g29160	N/A
osa-miR160b-5p	LOC_Os10g33940	N/A
osa-miR160c-5p	LOC_Os02g41800	N/A
osa-miR160c-5p	LOC_Os04g43910	N/A
osa-miR160c-5p	LOC_Os04g59430	N/A
osa-miR160c-5p	LOC_Os06g47150	GDP
osa-miR160c-5p	LOC_Os09g29160	N/A
osa-miR160c-5p	LOC_Os10g33940	N/A
osa-miR160d-5p	LOC_Os02g41800	N/A
osa-miR160d-5p	LOC_Os04g43910	N/A
osa-miR160d-5p	LOC_Os04g59430	N/A
osa-miR160d-5p	LOC_Os06g47150	GDP
osa-miR160d-5p	LOC_Os09g29160	N/A
osa-miR160d-5p	LOC_Os10g33940	N/A
osa-miR164e	LOC_Os01g38500	N/A
osa-miR164e	LOC_Os02g18690	N/A
osa-miR164e	LOC_Os02g36880	N/A
osa-miR164e	LOC_Os03g16980	N/A
osa-miR164e	LOC_Os03g47310	N/A
osa-miR164e	LOC_Os03g56714	N/A
osa-miR164e	LOC_Os04g38720	GDP&DT
osa-miR164e	LOC_Os04g40970	N/A
osa-miR164e	LOC_Os06g05760	N/A
osa-miR164e	LOC_Os06g46270	DT
osa-miR164e	LOC_Os07g12620	N/A
osa-miR164e	LOC_Os09g32920	N/A
osa-miR164e	LOC_Os09g37700	N/A
osa-miR164e	LOC_Os10g42090	N/A
osa-miR164e	LOC_Os12g05260	N/A
osa-miR164e	LOC_Os12g22270	N/A
osa-miR164e	LOC_Os12g41680	DT
osa-miR166c-5p	LOC_Os01g42520	N/A
osa-miR166c-5p	LOC_Os03g55094	N/A
osa-miR166c-5p	LOC_Os06g36960	N/A
osa-miR166c-5p	LOC_Os08g33630	N/A
osa-miR166c-5p	LOC_Os09g08440	N/A
osa-miR166c-5p	LOC_Os09g25520	N/A
osa-miR166c-5p	LOC_Os12g24410	N/A
osa-miR166d-5p	LOC_Os10g26730	N/A
osa-miR166h-5p	LOC_Os10g40100	N/A
osa-miR166j-5p	LOC_Os02g53860	N/A
osa-miR167a-5p	LOC_Os04g57610	N/A
osa-miR167a-5p	LOC_Os07g29820	N/A
osa-miR167a-5p	LOC_Os07g33790	N/A
osa-miR167b	LOC_Os04g57610	N/A
osa-miR167b	LOC_Os07g29820	N/A
osa-miR167b	LOC_Os07g33790	N/A
osa-miR167c-5p	LOC_Os04g57610	N/A
osa-miR167c-5p	LOC_Os07g29820	N/A
osa-miR167c-5p	LOC_Os07g33790	N/A
osa-miR167d-3p	LOC_Os02g12810	N/A
osa-miR167h-3p	LOC_Os01g20900	N/A
osa-miR167h-3p	LOC_Os06g47830	N/A
osa-miR169a	LOC_Os02g53620	N/A
osa-miR169a	LOC_Os03g07880	N/A
osa-miR169a	LOC_Os03g29760	GDP&DT
osa-miR169a	LOC_Os03g44540	N/A
osa-miR169a	LOC_Os03g48970	GDP
osa-miR169a	LOC_Os06g08720	N/A
osa-miR169a	LOC_Os07g06470	N/A
osa-miR169a	LOC_Os07g41720	N/A
osa-miR169a	LOC_Os10g20990	N/A
osa-miR169a	LOC_Os12g42400	N/A
osa-miR169b	LOC_Os02g53620	N/A
osa-miR169b	LOC_Os03g07880	N/A
osa-miR169b	LOC_Os03g29760	GDP&DT
osa-miR169b	LOC_Os03g48970	GDP
osa-miR169b	LOC_Os04g51370	N/A
osa-miR169b	LOC_Os07g06470	N/A
osa-miR169b	LOC_Os07g41720	N/A
osa-miR169b	LOC_Os10g20990	N/A
osa-miR169b	LOC_Os12g42400	N/A
osa-miR169c	LOC_Os02g53620	N/A
osa-miR169c	LOC_Os03g07880	N/A
osa-miR169c	LOC_Os03g29760	GDP&DT
osa-miR169c	LOC_Os03g48970	GDP
osa-miR169c	LOC_Os04g51370	N/A
osa-miR169c	LOC_Os07g06470	N/A
osa-miR169c	LOC_Os07g41720	N/A
osa-miR169c	LOC_Os10g20990	N/A
osa-miR169c	LOC_Os12g42400	N/A
osa-miR169e	LOC_Os02g53620	N/A
osa-miR169e	LOC_Os03g07880	N/A
osa-miR169e	LOC_Os03g29760	GDP&DT
osa-miR169e	LOC_Os03g48970	GDP
osa-miR169e	LOC_Os04g51370	N/A
osa-miR169e	LOC_Os07g06470	N/A
osa-miR169e	LOC_Os07g41720	N/A
osa-miR169e	LOC_Os12g42400	N/A
osa-miR169f.1	LOC_Os02g53620	N/A
osa-miR169f.1	LOC_Os03g07880	N/A
osa-miR169f.1	LOC_Os03g29760	GDP&DT
osa-miR169f.1	LOC_Os03g44540	N/A
osa-miR169f.1	LOC_Os03g48970	GDP
osa-miR169f.1	LOC_Os07g06470	N/A
osa-miR169f.1	LOC_Os07g41720	N/A
osa-miR169f.1	LOC_Os12g42400	N/A
osa-miR169f.2	LOC_Os04g54380	N/A
osa-miR169g	LOC_Os02g53620	N/A
osa-miR169g	LOC_Os03g07880	N/A
osa-miR169g	LOC_Os03g29760	GDP&DT
osa-miR169g	LOC_Os03g44540	N/A
osa-miR169g	LOC_Os03g48970	GDP
osa-miR169g	LOC_Os07g06470	N/A
osa-miR169g	LOC_Os07g41720	N/A
osa-miR169g	LOC_Os12g42400	N/A
osa-miR169h	LOC_Os02g53620	N/A
osa-miR169h	LOC_Os03g07880	N/A
osa-miR169h	LOC_Os03g29760	GDP&DT
osa-miR169h	LOC_Os03g44540	N/A
osa-miR169h	LOC_Os03g48970	GDP
osa-miR169h	LOC_Os07g06470	N/A
osa-miR169h	LOC_Os07g41720	N/A
osa-miR169h	LOC_Os12g42400	N/A
osa-miR169i-5p.1	LOC_Os02g53620	N/A
osa-miR169i-5p.1	LOC_Os03g07880	N/A
osa-miR169i-5p.1	LOC_Os03g29760	GDP&DT
osa-miR169i-5p.1	LOC_Os03g44540	N/A
osa-miR169i-5p.1	LOC_Os03g48970	GDP
osa-miR169i-5p.1	LOC_Os07g06470	N/A
osa-miR169i-5p.1	LOC_Os07g41720	N/A
osa-miR169i-5p.1	LOC_Os12g42400	N/A
osa-miR169j	LOC_Os02g53620	N/A
osa-miR169j	LOC_Os03g07880	N/A
osa-miR169j	LOC_Os03g29760	GDP&DT
osa-miR169j	LOC_Os03g44540	N/A
osa-miR169j	LOC_Os03g48970	GDP
osa-miR169j	LOC_Os07g06470	N/A
osa-miR169j	LOC_Os07g41720	N/A
osa-miR169j	LOC_Os12g42400	N/A
osa-miR169k	LOC_Os02g53620	N/A
osa-miR169k	LOC_Os03g07880	N/A
osa-miR169k	LOC_Os03g29760	GDP&DT
osa-miR169k	LOC_Os03g44540	N/A
osa-miR169k	LOC_Os03g48970	GDP
osa-miR169k	LOC_Os07g06470	N/A
osa-miR169k	LOC_Os07g41720	N/A
osa-miR169k	LOC_Os12g42400	N/A
osa-miR169l	LOC_Os02g53620	N/A
osa-miR169l	LOC_Os03g07880	N/A
osa-miR169l	LOC_Os03g29760	GDP&DT
osa-miR169l	LOC_Os03g44540	N/A
osa-miR169l	LOC_Os03g48970	GDP
osa-miR169l	LOC_Os07g06470	N/A
osa-miR169l	LOC_Os07g41720	N/A
osa-miR169l	LOC_Os12g42400	N/A
osa-miR169m	LOC_Os02g53620	N/A
osa-miR169m	LOC_Os03g07880	N/A
osa-miR169m	LOC_Os03g29760	GDP&DT
osa-miR169m	LOC_Os03g44540	N/A
osa-miR169m	LOC_Os03g48970	GDP
osa-miR169m	LOC_Os07g06470	N/A
osa-miR169m	LOC_Os07g41720	N/A
osa-miR169m	LOC_Os12g42400	N/A
osa-miR169n	LOC_Os02g53620	N/A
osa-miR169n	LOC_Os03g44540	N/A
osa-miR169n	LOC_Os03g48970	GDP
osa-miR169n	LOC_Os12g42400	N/A
osa-miR169o	LOC_Os02g53620	N/A
osa-miR169o	LOC_Os03g44540	N/A
osa-miR169o	LOC_Os03g48970	GDP
osa-miR169o	LOC_Os12g42400	N/A
osa-miR169r-3p	LOC_Os03g62150	N/A
osa-miR169r-3p	LOC_Os05g43070	N/A
osa-miR169r-5p	LOC_Os02g53620	N/A
osa-miR169r-5p	LOC_Os03g07880	N/A
osa-miR169r-5p	LOC_Os03g29760	GDP&DT
osa-miR169r-5p	LOC_Os03g44540	N/A
osa-miR169r-5p	LOC_Os03g48970	GDP
osa-miR169r-5p	LOC_Os07g06470	N/A
osa-miR169r-5p	LOC_Os07g41720	N/A
osa-miR169r-5p	LOC_Os12g42400	N/A
osa-miR171b	LOC_Os02g44360	N/A
osa-miR171b	LOC_Os02g44370	N/A
osa-miR171b	LOC_Os03g04300	N/A
osa-miR171b	LOC_Os04g46860	N/A
osa-miR171b	LOC_Os05g34460	N/A
osa-miR171b	LOC_Os06g01620	N/A
osa-miR171b	LOC_Os10g40390	N/A
osa-miR171c-3p	LOC_Os02g44360	N/A
osa-miR171c-3p	LOC_Os02g44370	N/A
osa-miR171c-3p	LOC_Os03g04300	N/A
osa-miR171c-3p	LOC_Os04g46860	N/A
osa-miR171c-3p	LOC_Os05g34460	N/A
osa-miR171c-3p	LOC_Os06g01620	N/A
osa-miR171c-3p	LOC_Os10g40390	N/A
osa-miR171d-3p	LOC_Os02g44360	N/A
osa-miR171d-3p	LOC_Os02g44370	N/A
osa-miR171d-3p	LOC_Os03g04300	N/A
osa-miR171d-3p	LOC_Os04g46860	N/A
osa-miR171d-3p	LOC_Os05g34460	N/A
osa-miR171d-3p	LOC_Os06g01620	N/A
osa-miR171d-3p	LOC_Os10g40390	N/A
osa-miR171e-3p	LOC_Os02g44360	N/A
osa-miR171e-3p	LOC_Os02g44370	N/A
osa-miR171e-3p	LOC_Os03g04300	N/A
osa-miR171e-3p	LOC_Os04g46860	N/A
osa-miR171e-3p	LOC_Os05g34460	N/A
osa-miR171e-3p	LOC_Os06g01620	N/A
osa-miR171e-3p	LOC_Os10g40390	N/A
osa-miR171f-3p	LOC_Os02g44360	N/A
osa-miR171f-3p	LOC_Os02g44370	N/A
osa-miR171f-3p	LOC_Os03g04300	N/A
osa-miR171f-3p	LOC_Os04g46860	N/A
osa-miR171f-3p	LOC_Os05g34460	N/A
osa-miR171f-3p	LOC_Os06g01620	N/A
osa-miR171f-3p	LOC_Os10g40390	N/A
osa-miR172a	LOC_Os02g56320	N/A
osa-miR172a	LOC_Os03g60430	N/A
osa-miR172a	LOC_Os04g55560	N/A
osa-miR172a	LOC_Os05g03040	N/A
osa-miR172a	LOC_Os05g45980	N/A
osa-miR172a	LOC_Os06g43220	N/A
osa-miR172a	LOC_Os06g49310	N/A
osa-miR172a	LOC_Os07g13170	N/A
osa-miR172a	LOC_Os11g43250	N/A
osa-miR172d-3p	LOC_Os02g56320	N/A
osa-miR172d-3p	LOC_Os03g60430	N/A
osa-miR172d-3p	LOC_Os04g55560	N/A
osa-miR172d-3p	LOC_Os05g03040	N/A
osa-miR172d-3p	LOC_Os05g45980	N/A
osa-miR172d-3p	LOC_Os06g43220	N/A
osa-miR172d-3p	LOC_Os06g49310	N/A
osa-miR172d-3p	LOC_Os07g13170	N/A
osa-miR172d-3p	LOC_Os11g43250	N/A
osa-miR1846d-3p	LOC_Os01g33090	N/A
osa-miR1846d-3p	LOC_Os01g68720	N/A
osa-miR1846d-3p	LOC_Os02g49800	N/A
osa-miR1846d-3p	LOC_Os03g50990	N/A
osa-miR1846d-3p	LOC_Os09g26760	N/A
osa-miR1846e	LOC_Os01g14040	N/A
osa-miR1846e	LOC_Os01g70100	N/A
osa-miR1846e	LOC_Os02g04100	N/A
osa-miR1846e	LOC_Os08g14410	N/A
osa-miR1850.1	LOC_Os02g05244	N/A
osa-miR1850.1	LOC_Os03g01216	N/A
osa-miR1850.1	LOC_Os03g46440	N/A
osa-miR1850.1	LOC_Os03g63260	N/A
osa-miR1850.1	LOC_Os04g02070	N/A
osa-miR1850.1	LOC_Os04g33510	N/A
osa-miR1850.1	LOC_Os04g47410	N/A
osa-miR1850.1	LOC_Os08g06478	N/A
osa-miR1850.1	LOC_Os09g24820	N/A
osa-miR1850.1	LOC_Os10g36650	N/A
osa-miR1857-3p	LOC_Os01g35880	N/A
osa-miR1857-3p	LOC_Os04g13180	N/A
osa-miR1857-5p	LOC_Os01g24410	N/A
osa-miR1857-5p	LOC_Os02g30900	N/A
osa-miR1857-5p	LOC_Os05g47790	N/A
osa-miR1857-5p	LOC_Os10g22860	N/A
osa-miR1857-5p	LOC_Os11g25090	N/A
osa-miR1857-5p	LOC_Os12g01180	N/A
osa-miR1860-3p	LOC_Os02g53810	N/A
osa-miR1860-3p	LOC_Os07g07690	N/A
osa-miR1860-3p	LOC_Os09g36100	N/A
osa-miR1860-3p	LOC_Os11g38120	N/A
osa-miR1861h	LOC_Os05g51790	N/A
osa-miR1861j	LOC_Os05g51790	N/A
osa-miR1862d	LOC_Os05g37910	N/A
osa-miR1862e	LOC_Os02g30730	N/A
osa-miR1862e	LOC_Os04g31120	N/A
osa-miR1863a	LOC_Os05g13804	N/A
osa-miR1863a	LOC_Os05g45130	N/A
osa-miR1863a	LOC_Os10g37090	N/A
osa-miR1873	LOC_Os05g01790	N/A
osa-miR1876	LOC_Os02g05890	N/A
osa-miR1876	LOC_Os03g57660	N/A
osa-miR1876	LOC_Os04g02690	N/A
osa-miR1882a	LOC_Os03g02010	GDP
osa-miR1882b	LOC_Os03g02010	GDP
osa-miR1882c	LOC_Os03g02010	GDP
osa-miR1882d	LOC_Os03g02010	GDP
osa-miR1882e-5p	LOC_Os03g02010	GDP
osa-miR1882f	LOC_Os03g02010	GDP
osa-miR1882g	LOC_Os03g02010	GDP
osa-miR1882h	LOC_Os03g02010	GDP
osa-miR2055	LOC_Os01g65080	N/A
osa-miR2055	LOC_Os02g17470	N/A
osa-miR2055	LOC_Os06g28980	N/A
osa-miR2055	LOC_Os10g07090	N/A
osa-miR2090	LOC_Os06g39718	N/A
osa-miR2090	LOC_Os08g15312	N/A
osa-miR2090	LOC_Os10g21308	N/A
osa-miR2090	LOC_Osp1g00560	N/A
osa-miR2121a	LOC_Os02g31230	N/A
osa-miR2121a	LOC_Os02g50810	N/A
osa-miR2121a	LOC_Os03g12010	N/A
osa-miR2121a	LOC_Os03g50470	N/A
osa-miR2121a	LOC_Os06g15170	N/A
osa-miR2121a	LOC_Os06g22919	N/A
osa-miR2121b	LOC_Os02g31230	N/A
osa-miR2121b	LOC_Os02g50810	N/A
osa-miR2121b	LOC_Os03g12010	N/A
osa-miR2121b	LOC_Os03g50470	N/A
osa-miR2121b	LOC_Os06g15170	N/A
osa-miR2121b	LOC_Os06g22919	N/A
osa-miR2275c	LOC_Os11g30620	N/A
osa-miR2864.1	LOC_Os02g50040	N/A
osa-miR2864.1	LOC_Os03g44870	N/A
osa-miR2864.1	LOC_Os03g64290	N/A
osa-miR2864.1	LOC_Os05g23450	N/A
osa-miR2864.1	LOC_Os09g07154	N/A
osa-miR2864.1	LOC_Os09g12650	N/A
osa-miR2864.1	LOC_Os10g33484	N/A
osa-miR2864.2	LOC_Os01g55880	N/A
osa-miR2864.2	LOC_Os11g18700	N/A
osa-miR2864.2	LOC_Os12g41430	N/A
osa-miR2875	LOC_Os08g42850	N/A
osa-miR2876-3p	LOC_Os03g49730	N/A
osa-miR2880	LOC_Os03g40920	N/A
osa-miR2880	LOC_Os08g37360	N/A
osa-miR2905	LOC_Os01g14100	N/A
osa-miR2905	LOC_Os02g50470	N/A
osa-miR2905	LOC_Os04g42600	N/A
osa-miR2905	LOC_Os05g40170	N/A
osa-miR2905	LOC_Os06g12820	N/A
osa-miR2905	LOC_Os06g39840	N/A
osa-miR2905	LOC_Os06g49970	N/A
osa-miR2905	LOC_Os08g30780	N/A
osa-miR2905	LOC_Os08g33710	N/A
osa-miR2905	LOC_Os09g23725	N/A
osa-miR2905	LOC_Os10g33484	N/A
osa-miR2905	LOC_Os10g35500	N/A
osa-miR319a-3p.2-3p	LOC_Os01g46984	N/A
osa-miR319a-3p.2-3p	LOC_Os01g59660	N/A
osa-miR319a-3p.2-3p	LOC_Os03g57190	N/A
osa-miR319a-3p.2-3p	LOC_Os07g05720	N/A
osa-miR319a-3p.2-3p	LOC_Os08g16660	N/A
osa-miR319a-3p.2-3p	LOC_Os12g42190	N/A
osa-miR319b	LOC_Os01g46984	N/A
osa-miR319b	LOC_Os01g59660	N/A
osa-miR319b	LOC_Os03g57190	N/A
osa-miR319b	LOC_Os07g05720	N/A
osa-miR319b	LOC_Os08g16660	N/A
osa-miR319b	LOC_Os12g42190	N/A
osa-miR390-3p	LOC_Os01g16850	N/A
osa-miR390-3p	LOC_Os02g17720	N/A
osa-miR390-3p	LOC_Os02g20200	N/A
osa-miR390-3p	LOC_Os02g25880	N/A
osa-miR390-3p	LOC_Os02g29030	N/A
osa-miR390-3p	LOC_Os02g38000	N/A
osa-miR390-3p	LOC_Os02g41550	N/A
osa-miR390-3p	LOC_Os04g35870	N/A
osa-miR390-3p	LOC_Os04g41520	N/A
osa-miR390-3p	LOC_Os04g49910	N/A
osa-miR390-3p	LOC_Os05g00996	N/A
osa-miR390-3p	LOC_Os06g05680	N/A
osa-miR390-3p	LOC_Os06g06802	N/A
osa-miR390-3p	LOC_Os06g41690	N/A
osa-miR390-3p	LOC_Os06g43240	N/A
osa-miR390-3p	LOC_Os07g17260	N/A
osa-miR390-3p	LOC_Os07g18970	N/A
osa-miR390-3p	LOC_Os07g29470	N/A
osa-miR390-3p	LOC_Os07g30800	N/A
osa-miR390-3p	LOC_Os08g15010	N/A
osa-miR390-3p	LOC_Os08g24410	N/A
osa-miR390-3p	LOC_Os09g14500	N/A
osa-miR390-3p	LOC_Os09g27080	N/A
osa-miR390-3p	LOC_Os10g12760	N/A
osa-miR390-3p	LOC_Os10g41610	N/A
osa-miR390-3p	LOC_Os11g09940	N/A
osa-miR390-3p	LOC_Os12g09260	N/A
osa-miR390-3p	LOC_Os12g10900	N/A
osa-miR390-3p	LOC_Os12g34950	N/A
osa-miR390-3p	LOC_Os12g40060	N/A
osa-miR390-5p	LOC_Os01g33110	N/A
osa-miR390-5p	LOC_Os02g10100	N/A
osa-miR390-5p	LOC_Os04g30060	N/A
osa-miR390-5p	LOC_Os06g03970	DT
osa-miR390-5p	LOC_Os08g34650	N/A
osa-miR390-5p	LOC_Os11g36140	N/A
osa-miR395b	LOC_Os03g09930	N/A
osa-miR395b	LOC_Os03g09940	N/A
osa-miR395b	LOC_Os03g19750	N/A
osa-miR395b	LOC_Os03g53230	N/A
osa-miR395b	LOC_Os10g35870	N/A
osa-miR395d	LOC_Os03g09930	N/A
osa-miR395d	LOC_Os03g09940	N/A
osa-miR395d	LOC_Os03g19750	N/A
osa-miR395d	LOC_Os03g53230	N/A
osa-miR395d	LOC_Os10g35870	N/A
osa-miR395e	LOC_Os03g09930	N/A
osa-miR395e	LOC_Os03g09940	N/A
osa-miR395e	LOC_Os03g19750	N/A
osa-miR395e	LOC_Os03g53230	N/A
osa-miR395e	LOC_Os10g35870	N/A
osa-miR395g	LOC_Os03g09930	N/A
osa-miR395g	LOC_Os03g09940	N/A
osa-miR395g	LOC_Os03g19750	N/A
osa-miR395g	LOC_Os03g53230	N/A
osa-miR395g	LOC_Os10g35870	N/A
osa-miR395h	LOC_Os03g09930	N/A
osa-miR395h	LOC_Os03g09940	N/A
osa-miR395h	LOC_Os03g19750	N/A
osa-miR395h	LOC_Os03g53230	N/A
osa-miR395h	LOC_Os10g35870	N/A
osa-miR395i	LOC_Os03g09930	N/A
osa-miR395i	LOC_Os03g09940	N/A
osa-miR395i	LOC_Os03g19750	N/A
osa-miR395i	LOC_Os03g53230	N/A
osa-miR395i	LOC_Os10g35870	N/A
osa-miR395j	LOC_Os03g09930	N/A
osa-miR395j	LOC_Os03g09940	N/A
osa-miR395j	LOC_Os03g19750	N/A
osa-miR395j	LOC_Os03g53230	N/A
osa-miR395j	LOC_Os10g35870	N/A
osa-miR395k	LOC_Os03g09930	N/A
osa-miR395k	LOC_Os03g09940	N/A
osa-miR395k	LOC_Os03g19750	N/A
osa-miR395k	LOC_Os03g53230	N/A
osa-miR395k	LOC_Os10g35870	N/A
osa-miR395l	LOC_Os03g09930	N/A
osa-miR395l	LOC_Os03g09940	N/A
osa-miR395l	LOC_Os03g19750	N/A
osa-miR395l	LOC_Os03g53230	N/A
osa-miR395l	LOC_Os10g35870	N/A
osa-miR395m	LOC_Os03g09930	N/A
osa-miR395m	LOC_Os03g09940	N/A
osa-miR395m	LOC_Os03g19750	N/A
osa-miR395m	LOC_Os03g53230	N/A
osa-miR395m	LOC_Os10g35870	N/A
osa-miR395n	LOC_Os03g09930	N/A
osa-miR395n	LOC_Os03g09940	N/A
osa-miR395n	LOC_Os03g19750	N/A
osa-miR395n	LOC_Os03g53230	N/A
osa-miR395n	LOC_Os10g35870	N/A
osa-miR395p	LOC_Os03g09930	N/A
osa-miR395p	LOC_Os03g09940	N/A
osa-miR395p	LOC_Os03g19750	N/A
osa-miR395p	LOC_Os03g53230	N/A
osa-miR395p	LOC_Os10g35870	N/A
osa-miR395q	LOC_Os03g09930	N/A
osa-miR395q	LOC_Os03g09940	N/A
osa-miR395q	LOC_Os03g19750	N/A
osa-miR395q	LOC_Os03g53230	N/A
osa-miR395q	LOC_Os10g35870	N/A
osa-miR395r	LOC_Os03g09930	N/A
osa-miR395r	LOC_Os03g09940	N/A
osa-miR395r	LOC_Os03g19750	N/A
osa-miR395r	LOC_Os03g53230	N/A
osa-miR395r	LOC_Os10g35870	N/A
osa-miR395s	LOC_Os03g09930	N/A
osa-miR395s	LOC_Os03g09940	N/A
osa-miR395s	LOC_Os03g19750	N/A
osa-miR395s	LOC_Os03g53230	N/A
osa-miR395s	LOC_Os10g35870	N/A
osa-miR395y	LOC_Os03g09930	N/A
osa-miR395y	LOC_Os03g09940	N/A
osa-miR395y	LOC_Os03g19750	N/A
osa-miR395y	LOC_Os03g53230	N/A
osa-miR395y	LOC_Os10g35870	N/A
osa-miR396c-3p	LOC_Os02g36520	N/A
osa-miR396c-3p	LOC_Os03g52630	N/A
osa-miR396c-3p	LOC_Os11g28990	N/A
osa-miR396f-3p	LOC_Os04g57830	N/A
osa-miR3979-5p	LOC_Os01g17160	N/A
osa-miR3979-5p	LOC_Os01g36910	N/A
osa-miR3979-5p	LOC_Os01g49180	N/A
osa-miR3979-5p	LOC_Os01g66970	N/A
osa-miR3979-5p	LOC_Os02g08480	N/A
osa-miR3979-5p	LOC_Os02g17550	N/A
osa-miR3979-5p	LOC_Os02g41810	N/A
osa-miR3979-5p	LOC_Os03g13320	N/A
osa-miR3979-5p	LOC_Os03g35540	N/A
osa-miR3979-5p	LOC_Os04g06430	N/A
osa-miR3979-5p	LOC_Os04g12060	N/A
osa-miR3979-5p	LOC_Os04g18244	N/A
osa-miR3979-5p	LOC_Os04g18280	N/A
osa-miR3979-5p	LOC_Os04g39150	N/A
osa-miR3979-5p	LOC_Os04g54474	N/A
osa-miR3979-5p	LOC_Os05g13780	N/A
osa-miR3979-5p	LOC_Os05g13790	N/A
osa-miR3979-5p	LOC_Os05g33320	N/A
osa-miR3979-5p	LOC_Os06g04450	N/A
osa-miR3979-5p	LOC_Os06g06750	N/A
osa-miR3979-5p	LOC_Os06g09740	N/A
osa-miR3979-5p	LOC_Os06g13370	N/A
osa-miR3979-5p	LOC_Os06g29220	N/A
osa-miR3979-5p	LOC_Os06g34630	N/A
osa-miR3979-5p	LOC_Os06g38019	N/A
osa-miR3979-5p	LOC_Os06g42990	N/A
osa-miR3979-5p	LOC_Os07g20160	N/A
osa-miR3979-5p	LOC_Os08g10930	N/A
osa-miR3979-5p	LOC_Os08g11900	N/A
osa-miR3979-5p	LOC_Os08g29720	N/A
osa-miR3979-5p	LOC_Os08g33050	N/A
osa-miR3979-5p	LOC_Os10g30150	N/A
osa-miR3979-5p	LOC_Os10g42400	N/A
osa-miR3979-5p	LOC_Os11g23850	N/A
osa-miR3979-5p	LOC_Os12g01970	N/A
osa-miR3979-5p	LOC_Os12g16690	N/A
osa-miR397a	LOC_Os01g44330	N/A
osa-miR397a	LOC_Os01g62490	N/A
osa-miR397a	LOC_Os01g63200	N/A
osa-miR397a	LOC_Os03g06680	N/A
osa-miR397a	LOC_Os03g16610	N/A
osa-miR397a	LOC_Os05g38410	N/A
osa-miR397a	LOC_Os05g38420	N/A
osa-miR397a	LOC_Os10g04900	N/A
osa-miR397a	LOC_Os11g48060	N/A
osa-miR397b	LOC_Os01g62490	N/A
osa-miR397b	LOC_Os01g63180	N/A
osa-miR397b	LOC_Os01g63200	N/A
osa-miR397b	LOC_Os05g38410	N/A
osa-miR397b	LOC_Os05g38420	N/A
osa-miR397b	LOC_Os11g48060	N/A
osa-miR397b	LOC_Os12g15680	N/A
osa-miR398a	LOC_Os07g46990	N/A
osa-miR398b	LOC_Os01g68770	N/A
osa-miR398b	LOC_Os07g46990	N/A
osa-miR398b	LOC_Os11g09780	N/A
osa-miR399a	LOC_Os05g45350	N/A
osa-miR399a	LOC_Os05g48390	N/A
osa-miR399a	LOC_Os08g45000	N/A
osa-miR399a	LOC_Os09g02410	N/A
osa-miR399a	LOC_Os10g31864	N/A
osa-miR399b	LOC_Os05g45350	N/A
osa-miR399b	LOC_Os05g48390	N/A
osa-miR399b	LOC_Os08g45000	N/A
osa-miR399b	LOC_Os09g02410	N/A
osa-miR399b	LOC_Os10g31864	N/A
osa-miR399c	LOC_Os05g45350	N/A
osa-miR399c	LOC_Os05g48390	N/A
osa-miR399c	LOC_Os08g45000	N/A
osa-miR399c	LOC_Os09g02410	N/A
osa-miR399c	LOC_Os10g31864	N/A
osa-miR399d	LOC_Os04g55230	GDP
osa-miR399d	LOC_Os05g45350	N/A
osa-miR399d	LOC_Os05g48390	N/A
osa-miR399d	LOC_Os06g17500	N/A
osa-miR399d	LOC_Os08g45000	N/A
osa-miR399d	LOC_Os10g31864	N/A
osa-miR399d	LOC_Os12g40440	N/A
osa-miR399i	LOC_Os01g68179	N/A
osa-miR399i	LOC_Os04g55230	GDP
osa-miR399i	LOC_Os05g48390	N/A
osa-miR399i	LOC_Os06g17500	N/A
osa-miR399i	LOC_Os08g45000	N/A
osa-miR399i	LOC_Os10g31864	N/A
osa-miR399i	LOC_Os12g40440	N/A
osa-miR399j	LOC_Os04g55230	GDP
osa-miR399j	LOC_Os05g48390	N/A
osa-miR399j	LOC_Os08g45000	N/A
osa-miR399k	LOC_Os05g45350	N/A
osa-miR399k	LOC_Os05g48390	N/A
osa-miR399k	LOC_Os07g14650	N/A
osa-miR408-3p	LOC_Os01g03530	N/A
osa-miR408-3p	LOC_Os02g43660	N/A
osa-miR408-3p	LOC_Os02g49850	N/A
osa-miR408-3p	LOC_Os03g15340	N/A
osa-miR408-3p	LOC_Os03g49820	N/A
osa-miR408-3p	LOC_Os03g50140	N/A
osa-miR408-3p	LOC_Os04g21490	N/A
osa-miR408-3p	LOC_Os05g12160	N/A
osa-miR408-3p	LOC_Os06g11490	N/A
osa-miR408-3p	LOC_Os06g15600	N/A
osa-miR408-3p	LOC_Os07g43540	N/A
osa-miR408-3p	LOC_Os08g37670	N/A
osa-miR408-3p	LOC_Os11g25440	N/A
osa-miR408-5p	LOC_Os10g39390	N/A
osa-miR408-5p	LOC_Os12g40890	N/A
osa-miR437	LOC_Os01g38190	N/A
osa-miR437	LOC_Os01g65150	N/A
osa-miR437	LOC_Os02g42350	N/A
osa-miR437	LOC_Os02g48900	N/A
osa-miR437	LOC_Os04g33880	N/A
osa-miR437	LOC_Os06g46670	N/A
osa-miR444a-3p.1	LOC_Os02g36924	N/A
osa-miR444a-3p.1	LOC_Os02g49840	GDP
osa-miR444a-3p.1	LOC_Os03g56280	N/A
osa-miR444a-3p.1	LOC_Os04g38780	N/A
osa-miR444a-3p.1	LOC_Os08g33479	N/A
osa-miR444a-3p.1	LOC_Os08g33488	N/A
osa-miR444a-3p.1	LOC_Os09g31486	N/A
osa-miR444a-3p.1	LOC_Os11g19920	N/A
osa-miR444a-3p.2	LOC_Os02g36924	N/A
osa-miR444a-3p.2	LOC_Os02g49840	GDP
osa-miR444a-3p.2	LOC_Os04g23880	N/A
osa-miR444a-3p.2	LOC_Os04g23910	GDP
osa-miR444a-3p.2	LOC_Os04g26970	N/A
osa-miR444a-3p.2	LOC_Os04g38780	N/A
osa-miR444a-3p.2	LOC_Os05g46340	N/A
osa-miR444a-3p.2	LOC_Os05g47560	N/A
osa-miR444a-3p.2	LOC_Os05g51000	N/A
osa-miR444a-3p.2	LOC_Os08g06510	N/A
osa-miR444a-3p.2	LOC_Os08g33479	N/A
osa-miR444a-3p.2	LOC_Os08g33488	N/A
osa-miR444a-3p.2	LOC_Os10g28610	N/A
osa-miR444a-5p	LOC_Os08g33479	N/A
osa-miR444b.1	LOC_Os02g36924	N/A
osa-miR444b.1	LOC_Os02g49840	GDP
osa-miR444b.1	LOC_Os03g47149	N/A
osa-miR444b.1	LOC_Os04g38780	N/A
osa-miR444b.1	LOC_Os05g08410	N/A
osa-miR444b.1	LOC_Os08g33488	N/A
osa-miR444b.2	LOC_Os01g67410	N/A
osa-miR444b.2	LOC_Os02g36924	N/A
osa-miR444b.2	LOC_Os02g49840	GDP
osa-miR444b.2	LOC_Os03g63750	N/A
osa-miR444b.2	LOC_Os04g27220	N/A
osa-miR444b.2	LOC_Os04g38780	N/A
osa-miR444b.2	LOC_Os08g06510	N/A
osa-miR444b.2	LOC_Os08g33479	N/A
osa-miR444b.2	LOC_Os08g33488	N/A
osa-miR444b.2	LOC_Os09g13610	N/A
osa-miR444c.1	LOC_Os02g36924	N/A
osa-miR444c.1	LOC_Os02g49840	GDP
osa-miR444c.1	LOC_Os03g47149	N/A
osa-miR444c.1	LOC_Os04g38780	N/A
osa-miR444c.1	LOC_Os05g08410	N/A
osa-miR444c.1	LOC_Os08g33488	N/A
osa-miR444c.2	LOC_Os01g67410	N/A
osa-miR444c.2	LOC_Os02g36924	N/A
osa-miR444c.2	LOC_Os02g49840	GDP
osa-miR444c.2	LOC_Os03g63750	N/A
osa-miR444c.2	LOC_Os04g27220	N/A
osa-miR444c.2	LOC_Os04g38780	N/A
osa-miR444c.2	LOC_Os08g06510	N/A
osa-miR444c.2	LOC_Os08g33479	N/A
osa-miR444c.2	LOC_Os08g33488	N/A
osa-miR444c.2	LOC_Os09g13610	N/A
osa-miR444d.1	LOC_Os02g36924	N/A
osa-miR444d.1	LOC_Os02g49840	GDP
osa-miR444d.1	LOC_Os03g56280	N/A
osa-miR444d.1	LOC_Os04g38780	N/A
osa-miR444d.1	LOC_Os08g33479	N/A
osa-miR444d.1	LOC_Os08g33488	N/A
osa-miR444d.1	LOC_Os09g31486	N/A
osa-miR444d.1	LOC_Os11g19920	N/A
osa-miR444d.2	LOC_Os02g36924	N/A
osa-miR444d.2	LOC_Os02g49840	GDP
osa-miR444d.2	LOC_Os04g23880	N/A
osa-miR444d.2	LOC_Os04g23910	GDP
osa-miR444d.2	LOC_Os04g26970	N/A
osa-miR444d.2	LOC_Os04g38780	N/A
osa-miR444d.2	LOC_Os05g46340	N/A
osa-miR444d.2	LOC_Os05g47560	N/A
osa-miR444d.2	LOC_Os05g51000	N/A
osa-miR444d.2	LOC_Os08g06510	N/A
osa-miR444d.2	LOC_Os08g33479	N/A
osa-miR444d.2	LOC_Os08g33488	N/A
osa-miR444d.2	LOC_Os10g28610	N/A
osa-miR444d.3	LOC_Os02g49840	GDP
osa-miR444d.3	LOC_Os04g13080	N/A
osa-miR444d.3	LOC_Os09g14180	N/A
osa-miR444d.3	LOC_Os10g27170	N/A
osa-miR444d.3	LOC_Os11g31770	N/A
osa-miR444e	LOC_Os02g36924	N/A
osa-miR444e	LOC_Os02g49840	GDP
osa-miR444e	LOC_Os04g23880	N/A
osa-miR444e	LOC_Os04g23910	GDP
osa-miR444e	LOC_Os04g26970	N/A
osa-miR444e	LOC_Os04g38780	N/A
osa-miR444e	LOC_Os05g46340	N/A
osa-miR444e	LOC_Os05g47560	N/A
osa-miR444e	LOC_Os05g51000	N/A
osa-miR444e	LOC_Os08g06510	N/A
osa-miR444e	LOC_Os08g33479	N/A
osa-miR444e	LOC_Os08g33488	N/A
osa-miR444e	LOC_Os10g28610	N/A
osa-miR5072	LOC_Os06g28510	N/A
osa-miR5072	LOC_Os07g24100	N/A
osa-miR5072	LOC_Os09g10240	N/A
osa-miR5077	LOC_Os03g28940	N/A
osa-miR5077	LOC_Os04g33260	N/A
osa-miR5077	LOC_Os06g44620	N/A
osa-miR5077	LOC_Os07g04530	N/A
osa-miR5077	LOC_Os11g05950	N/A
osa-miR5144-3p	LOC_Os01g61980	N/A
osa-miR5144-3p	LOC_Os02g12790	GDP
osa-miR5144-3p	LOC_Os06g12100	N/A
osa-miR5144-3p	LOC_Os08g04400	N/A
osa-miR5144-3p	LOC_Os08g38650	N/A
osa-miR5144-3p	LOC_Os11g09280	N/A
osa-miR5147	LOC_Os02g58330	N/A
osa-miR5147	LOC_Os02g58340	N/A
osa-miR5147	LOC_Os07g41710	N/A
osa-miR5147	LOC_Os10g04590	N/A
osa-miR5150-3p	LOC_Os04g23689	N/A
osa-miR5150-3p	LOC_Os08g12680	N/A
osa-miR5150-5p	LOC_Os05g40880	N/A
osa-miR528-3p	LOC_Os01g14160	N/A
osa-miR528-3p	LOC_Os05g04220	N/A
osa-miR528-3p	LOC_Os12g11440	N/A
osa-miR528-5p	LOC_Os01g62600	N/A
osa-miR528-5p	LOC_Os01g71840	N/A
osa-miR528-5p	LOC_Os03g03724	N/A
osa-miR528-5p	LOC_Os04g39120	N/A
osa-miR528-5p	LOC_Os06g06050	GDP
osa-miR528-5p	LOC_Os06g37150	N/A
osa-miR528-5p	LOC_Os06g49350	N/A
osa-miR528-5p	LOC_Os08g04310	N/A
osa-miR528-5p	LOC_Os08g42640	N/A
osa-miR528-5p	LOC_Os12g05290	N/A
osa-miR528-5p	LOC_Os12g36620	N/A
osa-miR530-3p	LOC_Os10g20860	N/A
osa-miR530-3p	LOC_Os10g20880	N/A
osa-miR530-3p	LOC_Os11g47660	N/A
osa-miR530-3p	LOC_Os12g06210	N/A
osa-miR530-5p	LOC_Os01g01120	N/A
osa-miR530-5p	LOC_Os01g56780	N/A
osa-miR530-5p	LOC_Os02g14990	N/A
osa-miR530-5p	LOC_Os03g39190	N/A
osa-miR530-5p	LOC_Os03g52840	N/A
osa-miR530-5p	LOC_Os03g63950	N/A
osa-miR530-5p	LOC_Os04g03000	N/A
osa-miR530-5p	LOC_Os04g47840	N/A
osa-miR530-5p	LOC_Os04g51400	N/A
osa-miR530-5p	LOC_Os06g16600	N/A
osa-miR530-5p	LOC_Os07g16600	N/A
osa-miR530-5p	LOC_Os08g32100	N/A
osa-miR530-5p	LOC_Os10g29450	N/A
osa-miR530-5p	LOC_Os11g04520	N/A
osa-miR530-5p	LOC_Os11g47980	N/A
osa-miR530-5p	LOC_Os12g42290	N/A
osa-miR530-5p	LOC_Os12g44340	N/A
osa-miR531a	LOC_Os01g52214	N/A
osa-miR531a	LOC_Os08g04990	N/A
osa-miR531a	LOC_Os09g36600	N/A
osa-miR531b	LOC_Os01g08220	N/A
osa-miR531b	LOC_Os01g52214	N/A
osa-miR531b	LOC_Os01g59819	N/A
osa-miR531b	LOC_Os02g42720	N/A
osa-miR531b	LOC_Os02g53450	N/A
osa-miR531b	LOC_Os03g35360	N/A
osa-miR531b	LOC_Os04g31710	N/A
osa-miR531b	LOC_Os04g55240	N/A
osa-miR531b	LOC_Os04g56900	N/A
osa-miR531b	LOC_Os05g37640	N/A
osa-miR531b	LOC_Os05g49940	N/A
osa-miR531b	LOC_Os06g01590	N/A
osa-miR531b	LOC_Os06g39960	N/A
osa-miR531b	LOC_Os07g43480	N/A
osa-miR531b	LOC_Os08g04990	N/A
osa-miR531b	LOC_Os08g37660	N/A
osa-miR531b	LOC_Os09g30030	N/A
osa-miR531b	LOC_Os09g36600	N/A
osa-miR531b	LOC_Os10g07229	N/A
osa-miR531b	LOC_Os10g34420	N/A
osa-miR531b	LOC_Os12g12380	N/A
osa-miR531b	LOC_Os12g13300	N/A
osa-miR531b	LOC_Os12g19530	N/A
osa-miR531b	LOC_Os12g35610	N/A
osa-miR531c	LOC_Os01g52214	N/A
osa-miR531c	LOC_Os08g04990	N/A
osa-miR531c	LOC_Os09g36600	N/A
osa-miR5339	LOC_Os03g46950	N/A
osa-miR5339	LOC_Os11g05410	N/A
osa-miR5340	LOC_Os03g15780	N/A
osa-miR5340	LOC_Os09g23560	N/A
osa-miR535-3p	LOC_Os06g12890	N/A
osa-miR535-3p	LOC_Os12g26030	N/A
osa-miR535-5p	LOC_Os02g09080	N/A
osa-miR535-5p	LOC_Os03g14880	N/A
osa-miR535-5p	LOC_Os12g14110	N/A
osa-miR5493	LOC_Os01g03530	N/A
osa-miR5493	LOC_Os01g04330	N/A
osa-miR5493	LOC_Os02g13130	N/A
osa-miR5493	LOC_Os07g31660	N/A
osa-miR5508	LOC_Os01g31430	N/A
osa-miR5508	LOC_Os05g14100	N/A
osa-miR5508	LOC_Os05g16260	N/A
osa-miR5508	LOC_Os05g20270	N/A
osa-miR5508	LOC_Os05g21000	N/A
osa-miR5508	LOC_Os09g07080	N/A
osa-miR5540	LOC_Os01g26090	N/A
osa-miR5540	LOC_Os03g59560	N/A
osa-miR5540	LOC_Os05g50580	N/A
osa-miR5540	LOC_Os10g36130	N/A
osa-miR5540	LOC_Os12g39940	N/A
osa-miR5827	LOC_Os06g28050	N/A
osa-miR5827	LOC_Os07g16750	N/A
osa-miR5827	LOC_Os11g44310	N/A
osa-miR5827	LOC_Os12g13320	N/A
osa-miR6251	LOC_Os11g17990	N/A
osa-miR7695-5p	LOC_Os01g17300	N/A
osa-miR7695-5p	LOC_Os04g47555	N/A
osa-miR812a	LOC_Os01g06740	N/A
osa-miR812a	LOC_Os01g56720	N/A
osa-miR812a	LOC_Os01g71060	N/A
osa-miR812a	LOC_Os02g23823	N/A
osa-miR812a	LOC_Os03g12620	N/A
osa-miR812a	LOC_Os03g22050	N/A
osa-miR812a	LOC_Os03g24730	N/A
osa-miR812a	LOC_Os03g48380	N/A
osa-miR812a	LOC_Os04g33720	N/A
osa-miR812a	LOC_Os07g26690	N/A
osa-miR812a	LOC_Os09g02214	N/A
osa-miR812a	LOC_Os09g32940	N/A
osa-miR812a	LOC_Os09g37540	N/A
osa-miR812a	LOC_Os10g07340	N/A
osa-miR812a	LOC_Os10g10170	N/A
osa-miR812a	LOC_Os10g25230	N/A
osa-miR812a	LOC_Os11g09260	N/A
osa-miR812a	LOC_Os11g31690	N/A
osa-miR812a	LOC_Os11g34910	N/A
osa-miR812a	LOC_Os11g37540	N/A
osa-miR812a	LOC_Os12g09570	N/A
osa-miR812b	LOC_Os01g06740	N/A
osa-miR812b	LOC_Os01g56720	N/A
osa-miR812b	LOC_Os01g71060	N/A
osa-miR812b	LOC_Os02g23823	N/A
osa-miR812b	LOC_Os03g12620	N/A
osa-miR812b	LOC_Os03g22050	N/A
osa-miR812b	LOC_Os03g24730	N/A
osa-miR812b	LOC_Os03g48380	N/A
osa-miR812b	LOC_Os04g33720	N/A
osa-miR812b	LOC_Os07g26690	N/A
osa-miR812b	LOC_Os09g02214	N/A
osa-miR812b	LOC_Os09g32940	N/A
osa-miR812b	LOC_Os09g37540	N/A
osa-miR812b	LOC_Os10g07340	N/A
osa-miR812b	LOC_Os10g10170	N/A
osa-miR812b	LOC_Os10g25230	N/A
osa-miR812b	LOC_Os11g09260	N/A
osa-miR812b	LOC_Os11g31690	N/A
osa-miR812b	LOC_Os11g34910	N/A
osa-miR812b	LOC_Os11g37540	N/A
osa-miR812b	LOC_Os12g09570	N/A
osa-miR812c	LOC_Os01g06740	N/A
osa-miR812c	LOC_Os01g56720	N/A
osa-miR812c	LOC_Os01g71060	N/A
osa-miR812c	LOC_Os02g23823	N/A
osa-miR812c	LOC_Os03g12620	N/A
osa-miR812c	LOC_Os03g22050	N/A
osa-miR812c	LOC_Os03g24730	N/A
osa-miR812c	LOC_Os03g48380	N/A
osa-miR812c	LOC_Os04g33720	N/A
osa-miR812c	LOC_Os07g26690	N/A
osa-miR812c	LOC_Os09g02214	N/A
osa-miR812c	LOC_Os09g32940	N/A
osa-miR812c	LOC_Os09g37540	N/A
osa-miR812c	LOC_Os10g07340	N/A
osa-miR812c	LOC_Os10g10170	N/A
osa-miR812c	LOC_Os10g25230	N/A
osa-miR812c	LOC_Os11g09260	N/A
osa-miR812c	LOC_Os11g31690	N/A
osa-miR812c	LOC_Os11g34910	N/A
osa-miR812c	LOC_Os11g37540	N/A
osa-miR812c	LOC_Os12g09570	N/A
osa-miR812d	LOC_Os01g06740	N/A
osa-miR812d	LOC_Os01g56720	N/A
osa-miR812d	LOC_Os01g71060	N/A
osa-miR812d	LOC_Os02g23823	N/A
osa-miR812d	LOC_Os03g12620	N/A
osa-miR812d	LOC_Os03g22050	N/A
osa-miR812d	LOC_Os03g24730	N/A
osa-miR812d	LOC_Os03g48380	N/A
osa-miR812d	LOC_Os04g33720	N/A
osa-miR812d	LOC_Os07g26690	N/A
osa-miR812d	LOC_Os09g02214	N/A
osa-miR812d	LOC_Os09g32940	N/A
osa-miR812d	LOC_Os09g37540	N/A
osa-miR812d	LOC_Os10g07340	N/A
osa-miR812d	LOC_Os10g10170	N/A
osa-miR812d	LOC_Os10g25230	N/A
osa-miR812d	LOC_Os11g09260	N/A
osa-miR812d	LOC_Os11g31690	N/A
osa-miR812d	LOC_Os11g34910	N/A
osa-miR812d	LOC_Os11g37540	N/A
osa-miR812d	LOC_Os12g09570	N/A
osa-miR812e	LOC_Os01g06740	N/A
osa-miR812e	LOC_Os01g56720	N/A
osa-miR812e	LOC_Os01g71060	N/A
osa-miR812e	LOC_Os02g23823	N/A
osa-miR812e	LOC_Os03g12620	N/A
osa-miR812e	LOC_Os03g22050	N/A
osa-miR812e	LOC_Os03g24730	N/A
osa-miR812e	LOC_Os03g48380	N/A
osa-miR812e	LOC_Os04g33720	N/A
osa-miR812e	LOC_Os07g26690	N/A
osa-miR812e	LOC_Os09g02214	N/A
osa-miR812e	LOC_Os09g32940	N/A
osa-miR812e	LOC_Os09g37540	N/A
osa-miR812e	LOC_Os10g07340	N/A
osa-miR812e	LOC_Os10g10170	N/A
osa-miR812e	LOC_Os10g25230	N/A
osa-miR812e	LOC_Os11g09260	N/A
osa-miR812e	LOC_Os11g31690	N/A
osa-miR812e	LOC_Os11g34910	N/A
osa-miR812e	LOC_Os11g37540	N/A
osa-miR812e	LOC_Os12g09570	N/A
osa-miR812f	LOC_Os02g07960	N/A
osa-miR812f	LOC_Os02g53180	N/A
osa-miR812f	LOC_Os04g47140	N/A
osa-miR812g	LOC_Os02g07960	N/A
osa-miR812g	LOC_Os02g53180	N/A
osa-miR812g	LOC_Os03g16220	N/A
osa-miR812g	LOC_Os04g47140	N/A
osa-miR812g	LOC_Os11g25510	N/A
osa-miR812h	LOC_Os02g07960	N/A
osa-miR812h	LOC_Os02g53180	N/A
osa-miR812h	LOC_Os03g16220	N/A
osa-miR812h	LOC_Os04g47140	N/A
osa-miR812h	LOC_Os11g25510	N/A
osa-miR812i	LOC_Os02g07960	N/A
osa-miR812i	LOC_Os02g53180	N/A
osa-miR812i	LOC_Os03g16220	N/A
osa-miR812i	LOC_Os04g47140	N/A
osa-miR812i	LOC_Os11g25510	N/A
osa-miR812j	LOC_Os02g07960	N/A
osa-miR812j	LOC_Os02g53180	N/A
osa-miR812j	LOC_Os03g16220	N/A
osa-miR812j	LOC_Os04g47140	N/A
osa-miR812j	LOC_Os11g25510	N/A
osa-miR812k	LOC_Os02g53180	N/A
osa-miR812l	LOC_Os02g53180	N/A
osa-miR812m	LOC_Os02g53180	N/A
osa-miR812n-5p	LOC_Os04g54560	N/A
osa-miR812o-3p	LOC_Os02g23823	N/A
osa-miR812o-3p	LOC_Os03g12620	N/A
osa-miR812o-3p	LOC_Os04g33720	N/A
osa-miR812o-3p	LOC_Os11g09260	N/A
osa-miR812p	LOC_Os02g07960	N/A
osa-miR812p	LOC_Os02g53180	N/A
osa-miR812s	LOC_Os01g06740	N/A
osa-miR812s	LOC_Os01g56720	N/A
osa-miR812s	LOC_Os01g71060	N/A
osa-miR812s	LOC_Os02g23823	N/A
osa-miR812s	LOC_Os02g53180	N/A
osa-miR812s	LOC_Os03g12610	N/A
osa-miR812s	LOC_Os03g24730	N/A
osa-miR812s	LOC_Os06g38210	N/A
osa-miR812s	LOC_Os08g06478	N/A
osa-miR812s	LOC_Os11g31690	N/A
osa-miR812s	LOC_Os12g09570	N/A
osa-miR812s	LOC_Os12g38210	N/A
osa-miR814a	LOC_Os04g22110	N/A
osa-miR814a	LOC_Os06g48030	N/A
osa-miR814a	LOC_Os06g50420	N/A
osa-miR814b	LOC_Os04g22110	N/A
osa-miR814b	LOC_Os06g48030	N/A
osa-miR814b	LOC_Os06g50420	N/A
osa-miR814c	LOC_Os04g22110	N/A
osa-miR814c	LOC_Os06g48030	N/A
osa-miR814c	LOC_Os06g50420	N/A
osa-miR820a	LOC_Os01g48446	N/A
osa-miR820a	LOC_Os02g17720	N/A
osa-miR820a	LOC_Os02g39920	N/A
osa-miR820a	LOC_Os02g45590	N/A
osa-miR820a	LOC_Os02g50300	N/A
osa-miR820a	LOC_Os03g02010	GDP
osa-miR820a	LOC_Os03g55010	N/A
osa-miR820a	LOC_Os03g55030	N/A
osa-miR820a	LOC_Os08g11810	N/A
osa-miR820a	LOC_Os11g03310	N/A
osa-miR820b	LOC_Os01g48446	N/A
osa-miR820b	LOC_Os02g17720	N/A
osa-miR820b	LOC_Os02g39920	N/A
osa-miR820b	LOC_Os02g45590	N/A
osa-miR820b	LOC_Os02g50300	N/A
osa-miR820b	LOC_Os03g02010	GDP
osa-miR820b	LOC_Os03g55010	N/A
osa-miR820b	LOC_Os03g55030	N/A
osa-miR820b	LOC_Os08g11810	N/A
osa-miR820b	LOC_Os11g03310	N/A
osa-miR820c	LOC_Os01g48446	N/A
osa-miR820c	LOC_Os02g17720	N/A
osa-miR820c	LOC_Os02g39920	N/A
osa-miR820c	LOC_Os02g45590	N/A
osa-miR820c	LOC_Os02g50300	N/A
osa-miR820c	LOC_Os03g02010	GDP
osa-miR820c	LOC_Os03g55010	N/A
osa-miR820c	LOC_Os03g55030	N/A
osa-miR820c	LOC_Os08g11810	N/A
osa-miR820c	LOC_Os11g03310	N/A
osa-miR821a	LOC_Os12g16350	N/A
osa-miR821b	LOC_Os12g16350	N/A
osa-miR821c	LOC_Os12g16350	N/A
osa-miR827	LOC_Os04g48390	N/A

[truncated: 7 more sheets: Table S11, Table S12, Table S13, Table S14, Table S15, Table S16, Table S17]
