# Supplementary material for: Temporal responses of conserved miRNAs to drought and their associations with drought tolerance and productivity in rice
Source: BMC Genomics. 2020 Mar 14;21:232. doi: 10.1186/s12864-020-6646-5 (PMC7071783; doi:10.1186/s12864-020-6646-5)
Supplement: Supplementary file 3 — Additional file 3. Matrix of Pearson’s correlation coefficients (PCCs) between drought-responsive miRNAs and drought-responsive genes. [file 12864_2020_6646_MOESM3_ESM.xlsx]

## Sheet: Sheet1
Supplementary datasheet-3. Matrix of Pearson's correlation coefficients (PCCs) between drought-responsive miRNAs (DRMs) and drought-responsive genes (DRGs). Only PCC values with p<0.05 were listed.
Gene function	DRG	osa-miR1423-3p	osa-miR1428e-3p	osa-miR1428e-5p	osa-miR1428f-5p	osa-miR1428g-5p	osa-miR1436	osa-miR156f-3p	osa-miR156h-3p	osa-miR156l-3p	osa-miR159a.1	osa-miR159b	osa-miR159f	osa-miR160c-5p	osa-miR160d-5p	osa-miR160e-5p	osa-miR166c-5p	osa-miR168a-5p	osa-miR171g	osa-miR1850.1	osa-miR1857-3p	osa-miR1862d	osa-miR1862e	osa-miR1863a	osa-miR1863b	osa-miR1863b.2	osa-miR1871	osa-miR1883a	osa-miR1883b	osa-miR2118e	osa-miR2118r	osa-miR2873a	osa-miR2874	osa-miR2877	osa-miR2879	osa-miR393a	osa-miR393b-3p	osa-miR393b-5p	osa-miR394	osa-miR397a	osa-miR3982-3p	osa-miR399a	osa-miR399b	osa-miR399c	osa-miR399d	osa-miR399e	osa-miR399f	osa-miR399g	osa-miR399i
	type	I	I	I	I	I	I	I	I	I	I	I	I	I	I	I	I	I	I	I	I	I	I	I	I	I	I	I	I	I	I	I	I	I	I	I	I	I	I	I	I	I	I	I	I	I	I	I	I
	PCC>0.6	167	272	195	195	195	125	2	2	2	36	36	92	35	35	35	202	1	29	1005	33	3	5	43	1	73	3	157	157	69	69	46	79	12	85	23	26	23	8	196	9	92	92	92	19	3	3	3	39
	PCC<-0.6	147	4	13	13	13	120	0	0	0	12	12	29	0	0	0	5	1	0	6	15	0	0	7	1	75	1	42	42	1	1	8	2	0	24	9	6	9	27	4	0	6	6	6	2	0	0	0	0
	GDP	1	0	0	0	0	1	0	0	0	1	1	1	0	0	0	0	0	2	12	0	0	0	1	0	0	0	3	3	0	0	2	2	0	2	0	1	0	1	0	0	1	1	1	0	0	0	0	0
	DT	1	0	0	0	0	1	0	0	0	0	0	2	0	0	0	1	0	0	7	0	0	1	2	0	0	0	1	1	0	0	3	3	0	3	0	0	0	0	0	0	5	5	5	0	0	0	0	0
	PCC>0.4	1054	1644	1442	1442	1442	1020	76	76	76	1001	1001	787	89	89	94	1176	94	821	2512	998	285	253	670	168	775	283	850	850	420	420	770	776	240	871	312	806	312	607	921	617	861	861	861	310	192	192	192	303
	PCC<-0.4	833	509	493	493	493	907	22	22	22	322	322	328	0	0	0	450	211	86	383	320	111	95	228	379	833	236	568	568	437	437	386	282	216	298	594	281	594	313	351	181	377	377	377	577	300	300	300	130
	GDP	14	26	22	22	22	16	1	1	1	16	16	12	0	0	0	12	1	12	38	13	4	5	7	5	9	4	14	14	14	14	12	10	7	10	12	16	12	12	3	9	18	18	18	4	6	6	6	2
	DT	10	14	12	12	12	9	0	0	0	13	13	19	0	0	0	12	2	6	24	14	3	5	12	3	5	3	7	7	9	9	13	11	3	19	5	15	5	20	4	4	19	19	19	6	0	0	0	0
GDP	LOC_Os01g09800	-0.421284	0.592057	0.557537	0.557537	0.557537	-0.309966	-	-	-	0.323437	0.323437	-	-	-	-	-	-	0.345983	0.583319	0.41461	-0.291914	-	-	-0.304175	-	-	-	-	-0.295734	-0.295734	-	-	-	-	-	0.321723	-	-	-	0.270432	-	-	-	-0.260269	-0.264623	-0.264623	-0.264623	-
GDP	LOC_Os01g09990	-0.248241	0.377896	0.386723	0.386723	0.386723	-0.246033	-	-	-	0.342583	0.342583	-	-	-	-	-	-	0.328813	0.637163	0.269308	-	-	-	-	-	-	-	-	-	-	-	-	-	-	-	-	-	-	-	0.26138	-	-	-	-	-	-	-	-
GDP	LOC_Os01g17170	0.264302	-0.589358	-0.528843	-0.528843	-0.528843	0.295461	-	-	-	-0.5749	-0.5749	-0.409222	-	-	-	-	0.270893	-0.519636	-0.649734	-0.569451	0.265231	-	-	0.393556	-	0.331879	-	-	0.552674	0.552674	-	-0.376161	0.401862	-0.261013	0.242779	-0.562549	0.242799	-0.525709	-	-0.43523	-	-	-	0.545385	0.391582	0.391582	0.391582	0.248862
GDP	LOC_Os01g54270	-	-0.277897	-0.265718	-0.265718	-0.265718	0.267166	0.246885	0.246885	0.246885	-	-	-	-	-	-	-	0.442543	-0.282551	-0.346301	-	-	-	-	-	-	0.260714	-	-	0.553989	0.553989	-	-	-	-0.270582	0.340855	-0.285287	0.34086	-0.27713	-	-	-	-	-	0.340054	0.254647	0.254647	0.254647	-
GDP	LOC_Os01g64660	0.393505	-0.256368	-	-	-	-	-	-	-	-	-	-	-	-	-	-	-	-	-	-	0.250674	0.396035	0.329727	0.259436	-	-	-	-	-	-	-	-	-	0.378436	-0.244916	-	-0.244905	-	-	-	0.35323	0.35323	0.35323	-	0.261555	0.261555	0.261555	-
GDP	LOC_Os01g74200	-	-	-	-	-	-	-	-	-	-	-	-	-	-	-	-	-	-	-	-	-	-	-	-	-0.336255	-	-	-	-	-	-	-	-	-	-	-	-	-	-	-	-	-	-	-	-	-	-	-
GDP	LOC_Os02g04160	0.297961	-	-	-	-	0.372955	-	-	-	0.427012	0.427012	0.589409	-	-	-	0.482799	-0.386433	-	0.370729	0.458321	-	0.427628	0.636854	-	-	-	-	-	-0.484668	-0.484668	0.373597	0.445845	-0.40684	0.656972	-0.471685	0.415052	-0.4717	0.605141	0.332957	0.448798	0.365043	0.365043	0.365043	-0.322218	-	-	-	-
GDP	LOC_Os02g12790	0.540684	-0.410882	-0.458444	-0.458444	-0.458444	0.394522	-	-	-	-	-	-	-	-	-	0.386782	-0.37182	-	-0.270664	-	-	-	-	-	-0.307376	-0.364991	-0.383424	-0.383424	-	-	-	-	-0.31593	-	-0.427284	-	-0.427287	-	0.358204	-	-	-	-	-	-	-	-	-0.263743
GDP	LOC_Os02g50960	-	-0.258366	-	-	-	-	0.280966	0.280966	0.280966	-	-	-	-	-	-	-	-	-	-	-	0.24685	-	-	0.35038	-	-	-	-	-	-	0.254124	-	-	-	-	-	-	-	-	-	0.455781	0.455781	0.455781	-	0.265656	0.265656	0.265656	-
GDP	LOC_Os02g57250	0.527173	-0.513897	-0.541892	-0.541892	-0.541892	0.474874	-	-	-	-	-	-	-	-	-	0.427265	-	-	-0.371309	-	-	-	-	-	-0.510757	-0.309027	-0.442638	-0.442638	-	-	-	-	-0.352154	-	-0.282319	-	-0.28231	-	0.453678	-	-	-	-	-	-	-	-	-0.285058
GDP	LOC_Os03g03990	-	-	-	-	-	-	-	-	-	-0.463425	-0.463425	-0.304477	-	-	-	-0.291941	0.264304	-	-0.354303	-0.500771	-	-	-	0.243663	0.288015	0.364741	-	-	0.471687	0.471687	-	-	0.298276	-	0.338219	-0.279581	0.338208	-0.416698	-	-0.339137	-	-	-	0.279069	-	-	-	-
GDP	LOC_Os03g10620	-	-	-	-	-	-	-	-	-	-	-	-	-	-	-	-	-	-	-	-	-	-	-	-	-	-	-	-	-	-	-	-	-	-	-	-	-	-	-	-	-	-	-	-	-	-	-	-
GDP	LOC_Os04g20330	0.365536	-0.393685	-0.399467	-0.399467	-0.399467	0.452364	-	-	-	-	-	-	-	-	-	-	-	-	-0.24688	-0.331791	-	-	-	-	-	-	-0.434281	-0.434281	-	-	-	-0.30292	-	-	-	-	-	-	-	-	-	-	-	-	-	-	-	-
GDP	LOC_Os04g32510	-	-	-	-	-	-	-	-	-	-	-	0.276906	-	-	-	-	-0.308631	-	0.303196	-	-	0.262157	0.375208	-	-	-	-	-	-0.334022	-0.334022	-	-	-	0.34079	-	0.259518	-	0.271325	-	-	-	-	-	-0.277839	-	-	-	-
GDP	LOC_Os04g43840	-	-	-	-	-	-	-	-	-	-0.275928	-0.275928	-0.409833	-	-	-	-	-	-	-	-	-0.255554	-0.372993	-0.387576	-	-	-	-	-	-	-	-0.412819	-0.286152	-	-0.393093	-	-0.290071	-	-0.355022	-	-0.31133	-0.455237	-0.455237	-0.455237	-	-0.270235	-0.270235	-0.270235	-
GDP	LOC_Os04g51190	0.35919	-0.483859	-0.46112	-0.46112	-0.46112	0.404149	-	-	-	-0.348054	-0.348054	-0.254892	-	-	-	0.261246	-	-0.359418	-0.487919	-	-	-	-	-	-0.419409	-	-0.311617	-0.311617	0.414537	0.414537	-0.308047	-	-	-	-	-0.37468	-	-	-	-	-	-	-	-	-	-	-	-
GDP	LOC_Os05g02070	-0.473287	-	0.263718	0.263718	0.263718	-0.330408	0.473285	0.473285	0.473285	0.30874	0.30874	0.341292	-	-	-	-0.332695	0.259618	-	-	-	-	-	-	-	0.322306	0.462781	0.685585	0.685585	-	-	0.521419	0.431172	0.26153	-	0.416	0.404254	0.416005	-	-0.26564	0.34299	0.485898	0.485898	0.485898	-	-	-	-	0.43703
GDP	LOC_Os05g32110	0.338832	-0.327861	-0.304813	-0.304813	-0.304813	0.266189	-	-	-	-	-	-	-	-	-	-	-	-0.252174	-0.292335	-	-	-	-	-	-0.352207	-	-0.258038	-0.258038	-	-	-	-	-	-	-	-	-	-	-	-	0.244817	0.244817	0.244817	-	-	-	-	-
GDP	LOC_Os06g06050	0.445094	-0.431814	-0.421633	-0.421633	-0.421633	0.573546	-	-	-	-	-	-	-	-	-	0.436564	-	-0.268439	-0.319686	-	0.420469	0.2553	-	-	-0.29359	-	-	-	-	-	-	-	-	-	-	-	-	-	0.294823	-	0.268765	0.268765	0.268765	-	-	-	-	-
GDP	LOC_Os06g06320	-0.293038	-	0.269504	0.269504	0.269504	-	-	-	-	0.277886	0.277886	-	-	-	-	-	-	-	-	0.242637	-	-	-	-0.291022	-	-	-	-	-	-	-	-	-	-	-	-	-	-	-	0.350887	-	-	-	-	-	-	-	-
GDP	LOC_Os06g40120	0.31243	-0.400259	-0.380422	-0.380422	-0.380422	0.40315	-	-	-	-	-	-	-	-	-	-	-	-0.303902	-0.28269	-	0.399864	0.246571	-	-	-	-	-	-	-	-	-	-	-	-	-	-	-	-	-	-	0.404924	0.404924	0.404924	0.335323	0.400795	0.400795	0.400795	-
GDP	LOC_Os06g44034	0.361766	-0.435042	-0.450488	-0.450488	-0.450488	0.558943	-	-	-	-0.286621	-0.286621	-	-	-	-	0.2953	-	-	-0.284764	-0.329747	-	-	-	-	-0.442863	-0.247165	-0.484712	-0.484712	-	-	-0.269349	-0.2478	-0.310882	-	-	-	-	-	0.323534	-	-	-	-	-	-	-	-	-
GDP	LOC_Os06g47150	0.453116	-0.340334	-0.358323	-0.358323	-0.358323	0.347452	-	-	-	-	-	0.261775	-	-	-	0.43014	-0.279379	-	-	-	-	-	-	-	-0.274101	-	-0.261346	-0.261346	-	-	-	-	-	0.341432	-0.38281	-	-0.382806	0.253925	0.285999	-	0.282031	0.282031	0.282031	-	-	-	-	-
GDP	LOC_Os06g49470	-	-	-	-	-	-	-0.269382	-0.269382	-0.269382	-	-	-	-	-	-	-	-0.287928	-	0.445192	-	-	-	-	-0.330181	-	-0.309478	-	-	-0.25448	-0.25448	-	-	-	-	-0.302594	-	-0.302605	-	-	-	-	-	-	-0.278649	-	-	-	-
GDP	LOC_Os08g01670	-0.424656	0.24801	0.286754	0.286754	0.286754	-0.299307	-	-	-	-	-	-	-	-	-	-	-	-	0.433815	-	-	-	-	-	0.503881	-	-	-	-	-	-	-	-	-	-	-	-	-	-0.289369	-	-	-	-	-	-	-	-	-
GDP	LOC_Os08g07740	-	-0.281397	-0.29654	-0.29654	-0.29654	-	-	-	-	-0.514605	-0.514605	-0.557805	-	-	-	-	-	-	-0.417334	-0.448286	-	-0.418297	-0.516679	-	-0.28061	-	-0.306882	-0.306882	0.33235	0.33235	-0.615696	-0.505355	-	-0.498552	-	-0.56036	-	-0.500451	-	-0.492169	-0.553076	-0.553076	-0.553076	-	-	-	-	-0.255517
GDP	LOC_Os08g32690	-0.38569	0.455059	0.393817	0.393817	0.393817	-	-	-	-	-	-	-	-	-	-	-	-	0.287544	0.437877	-	-	-	-	-0.295552	-	-	-	-	-	-	-	0.307282	-	-	-	-	-	-	-	-	-	-	-	-	-0.251965	-0.251965	-0.251965	-
GDP	LOC_Os08g41720	-	0.284828	-	-	-	-	-	-	-	0.695859	0.695859	0.777644	-	-	-	-	-	0.371449	0.633981	0.573592	-	0.417379	0.579569	-	0.25985	-	-	-	-0.420333	-0.420333	0.642354	0.621941	-0.288798	0.613392	-0.357448	0.613559	-0.357461	0.587333	-	0.545794	0.596231	0.596231	0.596231	-	-	-	-	-
GDP	LOC_Os09g16510	-0.472424	0.463395	0.451511	0.451511	0.451511	-0.309746	-	-	-	0.248495	0.248495	-	-	-	-	-	-	0.260219	0.594005	-	-	-	-	-	-	-	-	-	-	-	-	-	-	-	-	-	-	-	-	0.278104	-	-	-	-	-	-	-	-
GDP	LOC_Os09g28440	-	-	-	-	-	-	-	-	-	-	-	-	-	-	-	-	-	-	-	-	-	-	-	-	-	-	-	-	-	-	-	-	-	-	-	-	-	-	-	-	-	-	-	-	-	-	-	-
GDP	LOC_Os09g29130	0.369678	-0.416418	-0.423965	-0.423965	-0.423965	0.427277	-	-	-	-0.455856	-0.455856	-0.356007	-	-	-	-	-	-0.266112	-0.366802	-0.337388	-	-	-	-	-	-	-0.400716	-0.400716	0.40745	0.40745	-0.253471	-0.334593	-	-	-	-0.476364	-	-0.336939	-	-0.369297	-	-	-	0.317856	0.256153	0.256153	0.256153	-
GDP	LOC_Os09g32540	0.293007	-	-	-	-	-	-	-	-	-	-	0.29265	-	-	-	-	-0.322225	-	-	-	-	-	0.357655	-	-	-	-	-	-	-	-	-	-	0.359698	-0.248464	-	-0.248474	-	-	-	-	-	-	-	-	-	-	-
GDP	LOC_Os10g32980	0.246121	-	-	-	-	-	-	-	-	-	-	-	-	-	-	-	-0.315582	-	-	-	-	-	-	-	-	-	-	-	-	-	-	-	-	-	-	-	-	-	-	-	-	-	-	-	-	-	-	-
GDP	LOC_Os10g36924	-	-	-	-	-	-	-	-	-	-	-	-	-	-	-	-	-	-	-0.345367	-	-	-	-	-	-	-	-	-	0.248439	0.248439	-	-	-	-	0.324978	-	0.324968	-	-	-	-	-	-	-	-	-	-	-
GDP	LOC_Os10g37180	-	-0.313797	-0.30498	-0.30498	-0.30498	-	-	-	-	-0.50785	-0.50785	-0.527955	-	-	-	-	-	-	-0.482982	-0.596209	-	-0.364334	-0.475178	-0.320491	-0.316415	-	-0.313145	-0.313145	0.259704	0.259704	-0.586829	-0.476839	-	-0.476237	-	-0.414813	-	-0.4653	-	-0.467445	-0.497165	-0.497165	-0.497165	-	-	-	-	-
GDP	LOC_Os10g40600	-	-	-	-	-	-	0.320985	0.320985	0.320985	-	-	0.349008	-	-	-	0.298419	-	-	-	0.304402	0.268713	-	-	-	-	-	-	-	-	-	-	0.553836	-	-	-	-	-	-	0.392836	0.334887	0.24864	0.24864	0.24864	-	-	-	-	-
GDP	LOC_Os11g01330	-	-0.278533	-	-	-	-	-	-	-	-0.442737	-0.442737	-0.492695	-	-	-	-0.292434	0.28455	-0.326393	-0.385256	-0.417891	-	-	-0.42529	0.246933	-	0.356737	-	-	0.356043	0.356043	-	-0.328804	0.418353	-0.413118	0.384288	-0.488813	0.3843	-0.530913	-	-0.35388	-0.311387	-0.311387	-0.311387	0.253132	-	-	-	-
GDP	LOC_Os12g44020	-0.545132	0.530507	0.524452	0.524452	0.524452	-0.633459	-	-	-	-	-	-	-	-	-	-0.514385	-	0.400455	0.471918	-	-0.367237	-	-	-	0.459141	0.244386	0.428841	0.428841	-	-	-	-	-	-	-	-	-	-	-0.533136	-	-	-	-	-	-	-	-	-
GDP	LOC_Os01g01340	-	0.319691	0.257202	0.257202	0.257202	-0.345056	-	-	-	-	-	-	-	-	-	-	-	0.289673	-	-	-0.430167	-0.314788	-	-0.393113	-	-	-	-	-	-	-0.32199	-	-	-	-	-	-	-	-	-	-0.478106	-0.478106	-0.478106	-0.396647	-0.502605	-0.502605	-0.502605	-0.346413
GDP	LOC_Os01g56330	-	-	-	-	-	-	-	-	-	-	-	-	-	-	-	-	-	-	-	-0.3613	-	-	-	-	-	-	-	-	-	-	-	-0.31651	-	-	-0.286607	-	-0.286596	-	-0.330704	-	-	-	-	-	-	-	-	-
GDP	LOC_Os03g06120	-	0.471536	0.424532	0.424532	0.424532	-0.582389	-	-	-	0.303788	0.303788	-	-	-	-	-0.287595	-	0.501214	0.540601	-	-0.391802	-	-	-	-	-	-	-	-0.333492	-0.333492	-	-	-	-	-0.272494	-	-0.272495	-	-0.385531	-	-	-	-	-	-0.24698	-0.24698	-0.24698	-
GDP	LOC_Os03g32580	-0.29566	0.476203	0.436078	0.436078	0.436078	-	-	-	-	0.387673	0.387673	-	-	-	-	-	-	0.371515	0.710521	0.463476	-	-	-	-0.265831	-	-	-	-	-0.308272	-0.308272	-	-	-	-	-	0.250989	-	0.273099	-	0.342782	-	-	-	-0.251212	-	-	-	-
GDP	LOC_Os03g54170	-0.493798	0.552176	0.483687	0.483687	0.483687	-0.389536	-	-	-	-	-	-	-	-	-	-0.300086	-	-	0.446403	-	-	-	-	-	0.350123	-	-	-	-	-	-	-	-	-	-	-	-	-	-0.257648	-	-	-	-	-	-	-	-	-
GDP	LOC_Os04g01590	-	-	-	-	-	-	-	-	-	0.325442	0.325442	0.370537	-	-	-	-	-0.293994	0.340139	0.45665	-	-	0.325071	0.496555	-	-	-0.311002	-	-	-0.429843	-0.429843	-	-	-0.422797	0.457619	-0.433587	0.335221	-0.433593	0.432529	-	-	-	-	-	-0.344552	-	-	-	-
GDP	LOC_Os05g12040	-	-	-	-	-	-	-	-	-	-	-	-	-	-	-	-	-	-0.247359	-	-	-	-	-	0.459047	-	-	-	-	-	-	0.327549	-	-	-	-	-	-	-	-	-	0.539652	0.539652	0.539652	-	0.264639	0.264639	0.264639	-
GDP	LOC_Os06g10580	-	0.432474	0.40235	0.40235	0.40235	-	-0.278426	-0.278426	-0.278426	0.421946	0.421946	-	-	-	-	-	-	0.558304	0.708155	0.325031	-0.275957	-	-	-0.357704	-	-0.344233	-	-	-0.35082	-0.35082	-	-	-0.345387	-	-0.311363	0.342715	-0.311371	0.329288	-	0.279332	-	-	-	-0.392861	-0.288248	-0.288248	-0.288248	-0.247197
GDP	LOC_Os06g39590	-	-0.272587	-	-	-	-	-	-	-	-0.304822	-0.304822	-0.399352	-	-	-	-	0.332629	-0.521899	-0.320673	-	-	-	-0.389547	0.283596	-	-	-	-	0.514455	0.514455	-	-	0.354374	-0.372492	0.277121	-0.463946	0.277149	-0.369768	-	-0.248436	-	-	-	0.346773	-	-	-	0.28043
GDP	LOC_Os06g39750	-0.258802	0.458868	0.464206	0.464206	0.464206	-	-	-	-	0.369637	0.369637	-	-	-	-	-	-	0.329626	0.543149	0.439958	-0.250908	-	-	-0.267604	-	-0.243843	-	-	-0.359208	-0.359208	-	-	-	-	-	0.335625	-	0.301427	-	0.287402	-	-	-	-0.306043	-	-	-	-
GDP	LOC_Os06g39880	-	0.351431	0.314603	0.314603	0.314603	-	-	-	-	-	-	-	-	-	-	-	-	0.285085	0.598676	0.346993	-	-	-	-	-	-	-	-	-	-	-	-	-	-	-	-	-	-	-	-	-	-	-	-	-	-	-	-
GDP	LOC_Os07g01820	-	-	-	-	-	-	-	-	-	0.476651	0.476651	0.515638	-	-	-	0.253017	-0.326717	0.426852	0.594382	0.384198	-	-	0.36518	-	-	-	-	-	-0.393941	-0.393941	0.263848	0.471503	-0.345482	0.410212	-0.408322	0.464395	-0.40834	0.515878	-	0.476435	0.288451	0.288451	0.288451	-0.288371	-	-	-	-
GDP	LOC_Os09g25490	-	-	-	-	-	-	-	-	-	-	-	-	-	-	-	-	-0.302465	-	-	-	-	-	-	-	-	-	-	-	-	-	-	-	-	-	-	-	-	-	-	-	-	-	-	-	-	-	-	-
GDP	LOC_Os09g37400	-	-	-	-	-	-	-	-	-	-	-	-	-	-	-	-	-	-	-	-	-	-	-	-0.250922	-0.370211	-0.256453	-	-	-	-	-	-	-0.270346	-	-	-	-	-	-	-	-	-	-	-	-	-	-	-
GDP	LOC_Os10g30790	-0.454179	0.599828	0.570001	0.570001	0.570001	-0.408554	-	-	-	0.359451	0.359451	-	-	-	-	-	-	0.31921	0.720402	0.334175	-0.272758	-	-	-	-	-	-	-	-0.276459	-0.276459	-	-	-	-	-	0.250442	-	-	-	0.282373	-	-	-	-	-	-	-	-
GDP	LOC_Os11g04954	-	0.291743	0.297266	0.297266	0.297266	-0.466305	-	-	-	0.246516	0.246516	0.258414	-	-	-	-0.411162	-	0.314301	-	-	-0.341573	-	-	-	0.305443	-	0.377094	0.377094	-0.335075	-0.335075	-	-	-	-	-	0.358665	-	-	-0.569653	-	-	-	-	-	-	-	-	-
GDP	LOC_Os11g34460	-	-	-	-	-	-	-0.35658	-0.35658	-0.35658	-	-	-	-	-	-	-	-	-	-	-	-0.329124	-0.248629	-	-0.380515	-	-0.284426	-	-	-	-	-0.400285	-0.269932	-	-	-0.243983	-	-0.243988	-	-	-	-0.481834	-0.481834	-0.481834	-0.443708	-0.470763	-0.470763	-0.470763	-0.374606
GDP	LOC_Os09g37330	-0.314245	0.562718	0.519547	0.519547	0.519547	-0.324248	-	-	-	0.483608	0.483608	0.276553	-	-	-	-	-	0.677465	0.768501	0.406602	-0.313487	-	-	-0.323034	-	-	-	-	-0.444028	-0.444028	-	-	-0.258797	-	-	0.404943	-	0.358949	-	0.382009	-	-	-	-0.330561	-0.246909	-0.246909	-0.246909	-
GDP	LOC_Os08g33670	-0.31947	-	-	-	-	-0.255632	0.309155	0.309155	0.309155	-	-	-	-	-	-	-0.28246	-	-	-	-	-	-	-	-	0.277718	0.339892	0.551155	0.551155	-	-	-	-	0.35752	-	0.507534	-	0.507526	-	-	-	-	-	-	0.282564	-	-	-	-
GDP	LOC_Os08g07760	0.639298	-0.490173	-0.523248	-0.523248	-0.523248	0.491223	-0.259295	-0.259295	-0.259295	-0.348928	-0.348928	-0.25107	-	-	-	0.421819	-	-	-0.283077	-0.24349	-	-	-	-	-0.535182	-0.42127	-0.674837	-0.674837	-	-	-0.49933	-0.402626	-0.339487	-	-0.438103	-0.419013	-0.438083	-	0.344452	-0.312179	-0.291381	-0.291381	-0.291381	-	-	-	-	-0.354991
GDP	LOC_Os07g47140	-	-	-	-	-	-	-	-	-	0.316341	0.316341	-	-	-	-	-	-	-	0.260893	-	-	-	-	-	-	-	-	-	-	-	-	0.292442	-	-	-	-	-	-	-	0.341649	-	-	-	-	-	-	-	-
GDP	LOC_Os07g39220	-	0.411172	0.328596	0.328596	0.328596	-	-	-	-	-	-	-	-	-	-	-	-	0.301165	0.457313	0.324242	-	-	-	-0.304868	-	-	-	-	-	-	-	-	-	-	-	-	-	-	-	-	-	-	-	-0.243555	-	-	-	-
GDP	LOC_Os06g49250	-0.327949	0.544394	0.481243	0.481243	0.481243	-0.355186	-	-	-	0.425322	0.425322	0.338873	-	-	-	-	-	0.702053	0.531396	0.382441	-0.317018	-	-	-0.280742	-	-	0.441869	0.441869	-0.370032	-0.370032	-	0.293323	-	-	-	0.444807	-	0.275563	-	0.307054	-	-	-	-0.328677	-0.325425	-0.325425	-0.325425	-
GDP	LOC_Os06g20920	-	0.27332	0.273042	0.273042	0.273042	-	-	-	-	0.305856	0.305856	-	-	-	-	-	-	0.279846	0.632759	-	-	-	-	-	-	-	-	-	-	-	-	-	-	-	-	-	-	-	-	0.260141	-	-	-	-	-	-	-	-
GDP	LOC_Os05g06660	-	0.314077	0.247075	0.247075	0.247075	-	-	-	-	-	-	-	-	-	-	-	-	0.506982	0.590563	0.345966	-	-	-	-0.314338	-	-	-	-	-	-	-	0.275867	-	-	-	-	-	-	0.26409	0.308208	-	-	-	-0.299742	-	-	-	-0.242832
GDP	LOC_Os05g04740	0.329387	-0.246236	-0.283708	-0.283708	-0.283708	0.385452	-0.38489	-0.38489	-0.38489	-	-	-	-	-	-	0.516624	-0.318592	-	-	-	-	-	-	-0.324788	-0.550991	-0.568312	-0.626853	-0.626853	-	-	-0.445495	-	-0.50419	-	-0.342868	-	-0.342872	-	0.369348	-	-	-	-	-0.390051	-	-	-	-0.421239
GDP	LOC_Os05g04510	-	-	-	-	-	-	-	-	-	0.357521	0.357521	0.285314	-	-	-	0.293582	-0.255313	0.324529	0.560738	0.386653	-	-	0.331299	-	-	-0.304	-	-	-0.348047	-0.348047	-	-	-0.340097	0.310051	-0.404637	-	-0.404638	0.401641	-	0.319487	-	-	-	-0.280933	-	-	-	-
GDP	LOC_Os05g02530	-	-	-	-	-	-	0.288702	0.288702	0.288702	-	-	-	-	-	-	-	-	-0.312009	-	-	-	-	-	-	-	-	-	-	-	-	0.269355	-	-	-	-	-	-	-	-	-	0.470637	0.470637	0.470637	-	-	-	-	0.337509
GDP	LOC_Os05g01140	-	-	-	-	-	-	-	-	-	-0.32083	-0.32083	-0.308686	-	-	-	-0.257587	0.269612	-0.284398	-0.311559	-0.330019	-	-	-	0.370277	0.324099	0.261407	-	-	0.414552	0.414552	-	-0.242319	0.372509	-0.26599	0.317573	-0.300257	0.317597	-0.383853	-	-0.309202	-	-	-	0.391698	0.262366	0.262366	0.262366	0.284839
GDP	LOC_Os04g52479	0.318193	-	-	-	-	-	-	-	-	-	-	-	-	-	-	0.32738	-	-	-	-	-	0.255104	-	-	-	-	-	-	-	-	-	-	-	0.27985	-	-	-	-	-	-	0.409593	0.409593	0.409593	-	0.255445	0.255445	0.255445	-
GDP	LOC_Os03g63970	-	-0.357242	-0.277492	-0.277492	-0.277492	-	-	-	-	-0.30701	-0.30701	-	-	-	-	-	-	-0.336147	-0.365471	-0.392872	-	-	-	0.48078	0.281712	0.282347	-	-	0.353901	0.353901	-	-0.348685	0.357573	-	-	-0.306415	-	-0.305821	-	-0.263371	-	-	-	0.363836	-	-	-	0.290024
GDP	LOC_Os03g48970	0.370854	-	-	-	-	0.242499	-	-	-	0.392045	0.392045	0.530115	-	-	-	0.528421	-0.398757	-	-	0.382837	-	0.353975	0.468785	-	-	-0.368075	-	-	-0.416763	-0.416763	0.266255	0.325095	-0.417735	0.576849	-0.458883	0.378848	-0.458885	0.570421	-	0.325104	0.450303	0.450303	0.450303	-	-	-	-	-
GDP	LOC_Os03g11734	-	-	-	-	-	0.277213	-	-	-	-	-	-	-	-	-	-	0.252953	-	-	-	0.298709	0.294899	0.267501	-	-	-	-	-	0.324796	0.324796	0.251551	0.284839	-	-	-	-	-	-	0.299829	-	-	-	-	-	-	-	-	-
GDP	LOC_Os02g50240	-	0.333752	0.325823	0.325823	0.325823	-	-	-	-	0.529572	0.529572	0.321888	-	-	-	-	-	0.336214	0.676418	0.530526	-	-	-	-	-	-	-	-	-	-	0.258615	0.35241	-	-	-	0.253779	-	0.316088	-	0.475993	-	-	-	-	-	-	-	-
GDP	LOC_Os02g44630	-	-	-	-	-	-	0.329559	0.329559	0.329559	-	-	0.255702	-	-	-	-	-	-	-	-	-	-	-	0.357257	-	-	-	-	-	-	0.421124	-	-	-	-	-	-	-	-	-	0.626873	0.626873	0.626873	0.322994	0.352786	0.352786	0.352786	0.360535
GDP	LOC_Os02g33110	-	-	-	-	-	-	-	-	-	-	-	-	-	-	-	-	-	-	0.579005	-	-	-	-	-	-	-	-0.261923	-0.261923	-	-	-	-	-	-	-0.287754	-	-0.287758	-	-	-	-	-	-	-	-	-	-	-
GDP	LOC_Os02g15950	0.459329	-0.466184	-0.468032	-0.468032	-0.468032	0.503146	-	-	-	-	-	-	-	-	-	0.347118	-	-	-0.339372	-	0.336204	-	-	-	-0.342738	-	-0.321669	-0.321669	-	-	-	-	-	-	-	-	-	-	0.258433	-	-	-	-	-	-	-	-	-
GDP	LOC_Os01g69830	-	-	-	-	-	-	-	-	-	-	-	-	-	-	-	-	-0.246661	0.367425	0.467216	-	-0.242758	-	-	-	-	-	-	-	-0.276205	-0.276205	-	-	-	-	-0.415131	-	-0.41513	-	-	-	-	-	-	-0.245708	-	-	-	-
GDP	LOC_Os01g47900	-	-	-	-	-	-	-	-	-	-	-	-	-	-	-	-	-	-	-	-	-	-0.248192	-	-0.447477	-0.574603	-0.251095	-	-	-	-	-0.369193	-	-0.252634	-	-	-	-	-	0.334509	-	-0.362206	-0.362206	-0.362206	-0.261433	-0.256027	-0.256027	-0.256027	-0.253331
GDP	LOC_Os01g43610	-0.315437	0.304022	0.341126	0.341126	0.341126	-0.447317	-	-	-	-	-	-0.263733	-	-	-	-0.292233	-	-	-	-	-0.260716	-0.252896	-0.28041	-	-	-	0.306168	0.306168	-	-	-	-	-	-0.267767	-	-	-	-	-0.332084	-	-	-	-	-	-	-	-	-
GDP	LOC_Os01g38530	-	0.473441	0.398259	0.398259	0.398259	-0.275071	-	-	-	0.371599	0.371599	0.299821	-	-	-	-	-0.32593	0.468191	0.535566	0.397346	-0.31893	-	-	-0.420874	-	-0.259416	-	-	-0.494113	-0.494113	-	0.250381	-0.293374	-	-	0.431317	-	0.336248	-	0.247434	-	-	-	-0.574057	-0.515389	-0.515389	-0.515389	-0.377775
GDP	LOC_Os01g15900	0.378405	-0.254262	-	-	-	0.282052	-	-	-	-	-	-	-	-	-	-	-	-	-	-	0.349342	-	-	0.281862	-	-	-	-	-	-	0.254452	-	-	-	-	-	-	-	-	-	0.43594	0.43594	0.43594	0.410527	0.500171	0.500171	0.500171	-
GDP	LOC_Os01g10040	-	-0.320824	-0.357201	-0.357201	-0.357201	0.260373	-	-	-	-	-	-	-	-	-	-	-	-	-	-	-	-	-	-	-0.251841	-	-	-	-	-	-	-	-	-	-	-	-	-	0.261875	-	-	-	-	-	-	-	-	-
GDP	LOC_Os01g50820	0.320667	-	-	-	-	0.329793	0.328725	0.328725	0.328725	-	-	0.387228	0.318927	0.318927	-	0.379151	-	-	-	0.307134	0.535953	0.403548	0.336878	0.261695	-	0.255039	-	-	-	-	0.417156	0.523676	-	0.340445	-	-	-	0.256475	0.282308	0.47376	0.403934	0.403934	0.403934	0.317275	0.493258	0.493258	0.493258	0.382917
GDP	LOC_Os03g18130	-	-	0.246523	0.246523	0.246523	-	-	-	-	0.292569	0.292569	-	-	-	-	-	-	0.320048	0.623244	0.306038	-	-	-	-	-	-	-	-	-	-	-	-	-	-	-	-	-	-	-	0.291888	-	-	-	-	-	-	-	-
GDP	LOC_Os05g48200	-	-	-	-	-	-0.283825	-	-	-	-	-	-	-	-	-	-	-	-	-	-	-0.284746	-	-	-	-	-	-	-	-	-	-0.263085	-	-	-	-	-	-	-	-	-	-0.297081	-0.297081	-0.297081	-	-0.300151	-0.300151	-0.300151	-0.281382
GDP	LOC_Os07g03710	0.290301	-	-	-	-	-	-	-	-	0.247936	0.247936	0.354097	-	-	-	-	-0.262379	0.250912	0.274601	-	-	0.275536	0.349365	-	-	-	-	-	-0.285096	-0.285096	0.31052	0.26931	-	0.403145	-0.386252	-	-0.386262	0.283753	-	0.288216	-	-	-	-	-	-	-	-
GDP	LOC_Os07g12900	-	-	-	-	-	-	-	-	-	-	-	-	-	-	-	-	-	-	-	-	-	-	-	-	-	0.258374	-	-	-	-	-	-	-	-	0.30238	-	0.302353	-	-	-	-	-	-	-	-	-	-	-
GDP	LOC_Os07g38240	-0.304058	0.46376	0.423326	0.423326	0.423326	-0.259312	-	-	-	0.344733	0.344733	-	-	-	-	-	-	0.407178	0.685079	0.340136	-0.303063	-	-	-0.321025	-	-	-	-	-0.272254	-0.272254	-	-	-	-	-	-	-	-	-	-	-0.243533	-0.243533	-0.243533	-0.386393	-0.328454	-0.328454	-0.328454	-
GDP	LOC_Os09g26999	-	-0.291065	-0.294267	-0.294267	-0.294267	-	-	-	-	-0.456152	-0.456152	-0.420043	-	-	-	-	-	-0.261817	-0.443717	-0.369996	-	-0.272524	-0.34087	-0.25563	-0.416092	-	-0.413818	-0.413818	0.373275	0.373275	-0.53536	-0.329305	-	-0.313013	-	-0.343838	-	-0.283194	-	-0.372729	-0.3107	-0.3107	-0.3107	-	-	-	-	-0.272236
GDP	LOC_Os02g54600	-	-	-	-	-	-	-0.246938	-0.246938	-0.246938	-	-	-	-	-	-	-	-	0.275728	0.24269	-	-	-	-	-0.266013	-	-	-	-	-	-	-0.279928	-	-	-	-	-	-	-	-	-	-0.406443	-0.406443	-0.406443	-0.374941	-0.31342	-0.31342	-0.31342	-0.344282
GDP	LOC_Os03g07920	-	-	-	-	-	-0.322471	-	-	-	-	-	-0.295153	-	-	-	-0.35465	-	-	-	-	-0.297257	-0.374218	-0.347446	-	-	-	-	-	-	-	-0.281444	-0.255238	-	-0.383186	-	-	-	-0.334218	-	-	-0.339547	-0.339547	-0.339547	-	-	-	-	-
GDP	LOC_Os04g55230	0.552053	-0.347328	-0.362146	-0.362146	-0.362146	0.318014	-	-	-	-	-	0.300359	-	-	-	0.4378	-0.252915	-	-	-	0.445005	0.488313	0.394383	0.264829	-	-	-0.258628	-0.258628	-	-	0.250613	-	-	0.484241	-0.289845	-	-0.289845	-	-	-	0.319708	0.319708	0.319708	-	0.272995	0.272995	0.272995	-
GDP	LOC_Os07g48640	-0.380252	0.511059	0.476336	0.476336	0.476336	-0.466797	-	-	-	0.418286	0.418286	-	-	-	-	-	-	0.412415	0.618379	0.35445	-0.334207	-	-	-	-	-	-	-	-0.312371	-0.312371	-	-	-	-	-	0.352324	-	-	-	0.269735	-	-	-	-0.273061	-0.272026	-0.272026	-0.272026	-
GDP	LOC_Os10g01134	-	-	-	-	-	-	-	-	-	0.283928	0.283928	-	-	-	-	-	-	0.264294	0.436611	0.268229	-	-	-	-0.321272	-0.304778	-	-	-	-	-	-	-	-	-	-	-	-	-	0.308411	0.259962	-	-	-	-	-	-	-	-
GDP	LOC_Os10g02300	-	-	-	-	-	-	-	-	-	0.345259	0.345259	-	-	-	-	0.367147	-0.24936	0.367656	0.584905	0.331153	-	-	0.28192	-	-	-0.32087	-	-	-0.431749	-0.431749	-	-	-0.350487	0.2785	-0.484477	-	-0.484478	0.391781	-	0.366659	-	-	-	-0.262096	-	-	-	-
GDP & DT	LOC_Os01g53880	-	-	-	-	-	-	0.384273	0.384273	0.384273	0.249285	0.249285	0.424017	-	-	-	-	-	-	-	0.251917	-	-	0.322686	-	-	-	0.471188	0.471188	-	-	0.364776	0.375192	-	0.31575	-	0.420303	-	0.278631	-	-	0.333957	0.333957	0.333957	-	-	-	-	-
GDP & DT	LOC_Os03g57240	-	-	-	-	-	-	0.285351	0.285351	0.285351	-0.350156	-0.350156	-	-	-	-	-0.404024	0.355819	-	-0.471302	-0.336187	-	-	-0.263562	-	0.265183	0.468028	0.469515	0.469515	0.314056	0.314056	-	-	0.431472	-0.331745	0.566997	-	0.566997	-0.393394	-	-0.256441	-	-	-	0.344091	-	-	-	0.284266
GDP & DT	LOC_Os04g38720	0.369072	-	-	-	-	-	-	-	-	-	-	-	-	-	-	-	-0.2985	-	-	-	-	-	0.291948	-	-	-	-	-	-	-	-	-	-	0.303774	-0.288026	-	-0.288031	-	-	-	-	-	-	-	-	-	-	-
GDP & DT	LOC_Os04g52090	-	-	-	-	-	-	-	-	-	-	-	-	-	-	-	-	-	-	-	-	-	-	-	-	-	-	-	-	-	-	-0.300086	-	-	-	-	-	-	-	-	-	-0.246918	-0.246918	-0.246918	-	-	-	-	-
GDP & DT	LOC_Os07g15770	-	-	-	-	-	-	-	-	-	-	-	-	-	-	-	-	-	-	-	-	-	0.342833	0.335779	-	-	-	-	-	-	-	-	-	-	0.254017	-	-	-	-	-	-	-	-	-	-	-	-	-	-
GDP & DT	LOC_Os03g08170	0.344372	-	-	-	-	0.423266	-	-	-	-	-	-	-	-	-	0.436942	-	-	0.316018	0.250142	0.31492	-	-	-	-	-	-0.263798	-0.263798	-	-	-	-	-	-	-	-	-	-	0.397277	0.244547	-	-	-	-	-	-	-	-
GDP & DT	LOC_Os01g58420	-	-	-	-	-	-	-	-	-	-	-	-	-	-	-	-	-	-	-0.322777	-	-	-	-	-	-	-	-	-	-	-	-	-0.334936	-	-	-	-	-	-	-	-0.270719	-	-	-	-	-	-	-	-
GDP & DT	LOC_Os03g04680	0.29941	-0.254746	-0.253447	-0.253447	-0.253447	-	-	-	-	-	-	-	-	-	-	-	-	-	-	-	0.318484	0.386345	0.292393	0.490259	0.258112	-	-	-	-	-	0.303925	-	-	0.325663	-	-	-	-	-	-	0.304998	0.304998	0.304998	-	-	-	-	-
GDP & DT	LOC_Os04g39020	-	-	-	-	-	-	0.387133	0.387133	0.387133	0.501286	0.501286	0.587622	-	-	-	-	-	-	0.283597	0.483728	-	-	0.349113	-	-	0.244679	0.530783	0.530783	-0.27866	-0.27866	0.57818	0.65635	-	0.363746	-	0.49785	-	0.409541	-	0.51707	0.499846	0.499846	0.499846	-	-	-	-	-
DT	LOC_Os01g04380	0.296267	-	-	-	-	-	-	-	-	-	-	0.253692	-	-	-	0.464694	-	-	-	0.344986	0.300874	-	0.280431	-	-	-	-	-	-	-	-	0.422136	-	0.345544	-	-	-	0.33479	-	0.253521	0.267718	0.267718	0.267718	-	-	-	-	-
DT	LOC_Os01g08260	-	-0.290918	-0.275803	-0.275803	-0.275803	-	-	-	-	-	-	-	-	-	-	-	-	-0.251485	-	-	-	-	-	-	-	-	-0.296243	-0.296243	-	-	-	-	-	-	-0.280708	-	-0.280686	-	-	-	-	-	-	-	-	-	-	-
DT	LOC_Os01g42860	0.298234	-	-	-	-	0.292902	-	-	-	-	-	0.292884	-	-	-	0.364925	-	-	-	0.365161	0.36802	0.326182	0.430324	-	-	-	-	-	-	-	0.395177	0.433429	-	0.468787	-	-	-	0.345125	0.254275	0.285264	0.399662	0.399662	0.399662	-	-	-	-	-
DT	LOC_Os01g50720	0.425661	-0.431651	-0.422096	-0.422096	-0.422096	0.364097	-	-	-	-0.312194	-0.312194	-	-	-	-	-	-	-	-0.402142	-	-	-	-	-	-0.294957	-	-0.248719	-0.248719	-	-	-	-	-	-	-	-0.26597	-	-	-	-	-	-	-	-	-	-	-	-
DT	LOC_Os01g55940	-	-	-	-	-	0.288032	-	-	-	0.494484	0.494484	0.772412	-	-	-	0.420699	-	-	0.294143	0.507179	0.44371	0.621149	0.738287	0.243157	-	-	-	-	-0.270059	-0.270059	0.661773	0.730563	-0.292995	0.741412	-0.259614	0.479522	-0.259621	0.569024	0.344078	0.49026	0.636528	0.636528	0.636528	-	-	-	-	-
DT	LOC_Os01g60810	-	-0.25938	-	-	-	-	0.291487	0.291487	0.291487	-0.456621	-0.456621	-0.490747	-	-	-	-0.311299	0.293492	-0.401075	-0.479445	-0.418143	-	-0.314342	-0.476106	-	-	0.403204	0.30896	0.30896	0.47939	0.47939	-	-0.270645	0.544512	-0.484111	0.505104	-0.416879	0.505124	-0.497969	-	-0.346778	-	-	-	0.477581	-	-	-	0.335327
DT	LOC_Os01g64730	0.291712	-	-	-	-	-	-	-	-	0.332997	0.332997	0.455408	-	-	-	0.357724	-0.265181	-	0.323776	0.374577	0.284807	0.398736	0.530085	-	-	-	-	-	-0.358462	-0.358462	0.446969	0.383222	-	0.603155	-0.371347	0.287895	-0.37136	0.48415	-	0.362515	0.469085	0.469085	0.469085	-	-	-	-	-
DT	LOC_Os01g66100	-	-	-	-	-	-	-	-	-	0.343493	0.343493	0.485558	-	-	-	0.249153	-	-	-	0.412182	-	0.250264	0.420848	-	-	-	-	-	-0.34929	-0.34929	0.349203	0.412178	-	0.412509	-	0.356274	-	0.444032	0.25635	0.310351	0.336264	0.336264	0.336264	-	-	-	-	-
DT	LOC_Os01g66120	-	0.343942	0.280916	0.280916	0.280916	-	-0.312418	-0.312418	-0.312418	0.385164	0.385164	0.285077	-	-	-	0.319607	-0.348777	0.296723	0.564641	0.449307	-	-	0.282264	-0.35407	-	-0.402984	-	-	-0.552965	-0.552965	-	-	-0.386307	0.29092	-0.409557	0.36068	-0.40958	0.470661	0.302896	0.326308	-	-	-	-0.497726	-0.346412	-0.346412	-0.346412	-0.266939
DT	LOC_Os01g72530	-	0.391458	0.353823	0.353823	0.353823	-	-0.280596	-0.280596	-0.280596	-	-	-	-	-	-	-	-	0.339069	0.584534	-	-0.266289	-	-	-0.316555	-	-0.27572	-	-	-	-	-	-	-	-	-0.244015	-	-0.244025	-	-	-	-	-	-	-0.309665	-	-	-	-
DT	LOC_Os01g72900	-	-	0.255094	0.255094	0.255094	-	-	-	-	0.33992	0.33992	-	-	-	-	-	-	0.328339	0.605918	0.252267	-	-	-	-	-	-	-	-	-	-	-	-	-	-	-	-	-	-	-	0.288057	-	-	-	-	-	-	-	-
DT	LOC_Os01g72910	-	-	-	-	-	-	-	-	-	0.342071	0.342071	-	-	-	-	-	-	0.261432	0.54488	0.314584	-	-	-	-	-	-	-	-	-0.24281	-0.24281	-	0.259066	-	-	-	-	-	-	-	0.318651	-	-	-	-	-	-	-	-
DT	LOC_Os01g73250	-0.400067	-	-	-	-	-0.41951	0.388426	0.388426	0.388426	-	-	-	-	-	-	-0.518776	0.302679	-	-	-	-0.274158	-	-0.243346	-	-	0.27942	0.389568	0.389568	-	-	-	-	-	-0.255128	0.336887	-	0.336923	-	-0.375479	-	-	-	-	-	-	-	-	-
DT	LOC_Os01g74410	-	0.437967	0.412827	0.412827	0.412827	-0.355731	-	-	-	0.412276	0.412276	0.347075	-	-	-	-	-	0.420959	0.554608	0.361784	-	-	0.250149	-	-	-	-	-	-0.371814	-0.371814	-	-	-	0.265224	-0.257109	0.346715	-0.257113	0.298379	-	0.343098	-	-	-	-	-	-	-	-
DT	LOC_Os02g03410	-	0.365679	0.342462	0.342462	0.342462	-	-0.333267	-0.333267	-0.333267	-	-	-	-	-	-	-	-	0.283673	0.50654	-	-0.298053	-	-	-0.391474	-	-0.321677	-	-	-	-	-0.320563	-	-	-	-	-	-	-	-	-	-0.367189	-0.367189	-0.367189	-0.401385	-0.339658	-0.339658	-0.339658	-0.301744
DT	LOC_Os02g08230	-	-	-	-	-	-	0.292993	0.292993	0.292993	-	-	-	-	-	-	-	-	-	-	-	-	-	-	-	0.414125	-	-	-	-	-	0.354778	0.294138	-	-	-	-	-	-	-	-	0.302478	0.302478	0.302478	-	-	-	-	-
DT	LOC_Os02g09830	-	-	-	-	-	-	-	-	-	0.259381	0.259381	0.474655	-	-	-	-	-	-	-	0.308553	-	0.242318	0.347083	-	-	-	-	-	-	-	0.338031	0.294107	-	0.375992	-	0.291001	-	0.314112	-	0.243915	0.319005	0.319005	0.319005	-	-	-	-	-
DT	LOC_Os02g10760	0.496752	-0.298305	-0.306818	-0.306818	-0.306818	0.513718	-	-	-	-	-	-	-	-	-	0.541293	-	-	-	-	0.405455	0.270181	0.313926	-	-0.33431	-	-	-	-	-	-	0.365548	-0.275604	0.332099	-	-	-	-	0.400668	-	-	-	-	-	0.274968	0.274968	0.274968	-
DT	LOC_Os02g33820	-	-	-	-	-	-	-0.255124	-0.255124	-0.255124	0.276534	0.276534	-	-	-	-	-	-	0.481334	0.632775	-	-	-	-	-0.263018	-	-	-	-	-	-	-	-	-	-	-0.267068	-	-0.26708	-	-	-	-	-	-	-	-	-	-	-
DT	LOC_Os02g40784	-0.256553	0.329982	0.304526	0.304526	0.304526	-	-	-	-	-	-	-	-	-	-	-	-	-	0.272909	0.307609	-	0.306846	0.292072	-	0.371723	-	-	-	-	-	0.392673	-	-	0.281154	-	0.290887	-	-	-	-	0.468578	0.468578	0.468578	-	-	-	-	-
DT	LOC_Os02g51350	-	-	-	-	-	-	-	-	-	-	-	-0.257669	-	-	-	-	-	-	0.251716	-	-	-	-	-	-	-	-	-	-	-	-0.324362	-	-	-	-	-	-	-	-	-	-0.282933	-0.282933	-0.282933	-	-	-	-	-
DT	LOC_Os02g52780	-	-	-	-	-	-	-	-	-	0.253975	0.253975	0.411478	-	-	-	0.32248	-	-	-	-	-	0.321079	0.395062	-	-	-	-	-	-0.275937	-0.275937	0.343316	0.248499	-0.271285	0.469209	-0.250799	0.296193	-0.250804	0.425633	-	0.245632	0.55402	0.55402	0.55402	-	-	-	-	-
DT	LOC_Os03g03370	0.278114	-	-	-	-	-	-	-	-	0.249942	0.249942	0.338696	-	-	-	0.346842	-	-	-	0.282555	-	0.265776	0.34733	-	-	-	-	-	-0.318359	-0.318359	0.288126	0.243924	-	0.435894	-0.292595	-	-0.292597	0.401144	-	0.278001	0.421804	0.421804	0.421804	-	-	-	-	-
DT	LOC_Os03g04070	-0.310796	0.429637	0.386814	0.386814	0.386814	-	-0.274676	-0.274676	-0.274676	-	-	-	-	-	-	-	-	0.301223	0.543965	-	-0.276001	-	-	-0.323669	-	-	-	-	-	-	-	-	-	-	-	-	-	-	-	-	-0.334768	-0.334768	-0.334768	-0.275878	-0.264154	-0.264154	-0.264154	-
DT	LOC_Os03g12820	-	-	-	-	-	-	-	-	-	0.467064	0.467064	0.55422	-	-	-	-	-	-	-	0.344101	-	0.26266	0.376735	-	-	-	-	-	-0.28855	-0.28855	0.559882	0.39208	-	0.429093	-	0.442409	-	0.407435	-	0.375968	0.574461	0.574461	0.574461	-	-	-	-	-
DT	LOC_Os03g12840	-	-	-	-	-	-	-	-	-	-	-	-	-	-	-	-	0.260402	-0.34992	-0.37847	-	-	-	-	0.305752	-	-	-	-	0.353693	0.353693	-	-	0.265964	-	0.275042	-	0.275065	-	-	-	0.279871	0.279871	0.279871	0.476237	0.368991	0.368991	0.368991	0.336774
DT	LOC_Os03g17700	-0.305893	0.45138	0.453906	0.453906	0.453906	-0.273669	-0.245613	-0.245613	-0.245613	-	-	-	-	-	-	-	-	0.245861	0.554658	-	-0.285991	-	-	-0.282829	-	-	-	-	-	-	-	-	-	-	-	-	-	-	-	-	-0.275593	-0.275593	-0.275593	-0.306632	-0.247811	-0.247811	-0.247811	-
DT	LOC_Os03g17790	-	-	-	-	-	-	-	-	-	0.335528	0.335528	0.472822	-	-	-	0.247337	-	-	-	0.346057	0.269746	0.416606	0.496313	-	-	-	-	-	-0.283061	-0.283061	0.547466	0.424657	-	0.558609	-	0.338147	-	0.436645	-	0.310994	0.627664	0.627664	0.627664	-	-	-	-	-
DT	LOC_Os03g18360	0.268236	-	-	-	-	-	-	-	-	-	-	0.318867	-	-	-	-	-	-	-	0.273786	-	-	0.262071	-	-	-	-	-	-	-	-	-	-	0.284571	-	-	-	-	-	-	-	-	-	-0.282836	-	-	-	-0.243767
DT	LOC_Os03g20680	0.402888	-	-	-	-	0.381308	-	-	-	-	-	-	-	-	-	0.427476	-	-	-	-	0.347152	-	-	-	-0.284048	-	-	-	-	-	-	0.268656	-	-	-	-	-	-	0.289511	-	-	-	-	-	-	-	-	-
DT	LOC_Os03g24040	-0.254718	0.423784	0.411861	0.411861	0.411861	-	-	-	-	0.463442	0.463442	0.244411	-	-	-	-	-	0.377056	0.661005	0.40244	-	-	-	-	-	-	-	-	-0.350819	-0.350819	-	-	-	-	-	0.363189	-	0.333039	-	0.321638	-	-	-	-0.332646	-0.279009	-0.279009	-0.279009	-
DT	LOC_Os03g44380	-	-	-	-	-	-	-	-	-	-	-	0.287737	-	-	-	-	-	-	-	-	-	-	-	-	-	-	-	-	-	-	0.28153	-	-	0.252608	-	-	-	0.321703	-	-	0.476196	0.476196	0.476196	-	-	-	-	-
DT	LOC_Os03g53020	-0.245562	-	-	-	-	-	-	-	-	-	-	-	-	-	-	-	-	-	-	-	-	-	-	-	-	-	-	-	-	-	-	-	-	-	-	-	-	-	-	-	-	-	-	-	-	-	-	-
DT	LOC_Os03g59040	0.343459	-	-	-	-	-	-	-	-	-	-	-	-	-	-	-	-	-	-	-	-	-	-	-	-	-	-	-	-	-	-	-	-	0.344741	-0.391794	-	-0.391787	-	-	-	0.440767	0.440767	0.440767	-	-	-	-	-
DT	LOC_Os03g60080	-	0.320247	0.313886	0.313886	0.313886	-	-0.316642	-0.316642	-0.316642	-	-	-	-	-	-	-	-0.249693	-	0.377991	0.267701	-0.250437	-	-	-0.329622	-	-0.381239	-	-	-0.336597	-0.336597	-	-	-	-	-	-	-	0.264443	-	-	-	-	-	-0.40131	-0.309554	-0.309554	-0.309554	-
DT	LOC_Os03g60560	-	-	-	-	-	-	-	-	-	0.299379	0.299379	0.331428	-	-	-	0.3173	-	-	-	0.313716	-	0.272951	0.352496	-	-	-	-	-	-0.297904	-0.297904	0.325914	0.27081	-	0.409306	-	0.320961	-	0.459829	-	0.265987	0.538233	0.538233	0.538233	-	-	-	-	-
DT	LOC_Os04g32920	-	-	-	-	-	-	-0.256511	-0.256511	-0.256511	-	-	-	-	-	-	0.250527	-	0.339384	0.511747	0.349815	-	-	-	-	-	-0.252348	-	-	-	-	-	-	-0.25079	-	-0.312839	-	-0.312839	-	0.273403	-	-	-	-	-0.303498	-	-	-	-0.242578
DT	LOC_Os04g34600	-0.33434	0.303272	0.309231	0.309231	0.309231	-	0.256581	0.256581	0.256581	0.344345	0.344345	0.342403	-	-	-	-	-	-	-	0.376075	-	-	-	-	-	0.268272	0.578595	0.578595	-	-	0.368576	0.548423	-	-	0.313398	0.420587	0.313379	-	-	0.354438	0.342927	0.342927	0.342927	-	-	-	-	-
DT	LOC_Os04g45810	0.245202	-	-	-	-	-	-	-	-	-	-	0.353154	-	-	-	-	-	-	-	-	0.276036	0.338624	0.354435	0.282052	-	-	-	-	-	-	0.418451	-	-	0.411836	-	-	-	0.305752	-	-	0.617307	0.617307	0.617307	-	-	-	-	-
DT	LOC_Os04g48350	-	-	-	-	-	-	-	-	-	-0.315683	-0.315683	-0.286642	-	-	-	-	-	-	-	-0.277585	-	-	-	-	-	-	-	-	0.343895	0.343895	-0.24975	-	-	-	-	-0.250553	-	-0.272988	-	-	-	-	-	-	-	-	-	-
DT	LOC_Os04g49510	-0.298067	0.467418	0.457601	0.457601	0.457601	-0.277691	-0.257635	-0.257635	-0.257635	0.322445	0.322445	-	-	-	-	-	-	0.305567	0.608338	0.323503	-0.281606	-	-	-0.2886	-	-0.252384	-	-	-0.25908	-0.25908	-	-	-	-	-	-	-	-	-	-	-	-	-	-0.354724	-0.255846	-0.255846	-0.255846	-
DT	LOC_Os05g10670	0.369775	-	-	-	-	-	-	-	-	-	-	0.408092	-	-	-	0.291533	-0.408725	-	-	-	-	0.306668	0.452694	-	-	-0.307875	-	-	-0.398277	-0.398277	-	-	-0.362431	0.50759	-0.394388	0.298333	-0.3944	0.445151	-	-	0.326621	0.326621	0.326621	-	-	-	-	-
DT	LOC_Os05g25770	-	-	-	-	-	-	-	-	-	-	-	-0.297458	-	-	-	-	-	-	-	-	-	-0.352992	-0.318706	-	-0.432873	-0.24561	-0.414992	-0.414992	-	-	-0.540857	-0.347059	-	-0.30489	-	-0.246597	-	-	-	-	-0.27084	-0.27084	-0.27084	-	-	-	-	-
DT	LOC_Os05g38150	0.405931	-	-	-	-	0.436554	-	-	-	-	-	0.275414	-	-	-	0.484369	-	-	-	-	0.325661	0.287641	0.369694	-	-	-	-	-	-	-	-	0.281476	-0.259237	0.436778	-	-	-	0.354344	-	-	0.352917	0.352917	0.352917	-	-	-	-	-
DT	LOC_Os05g46480	0.295553	-	-	-	-	-	-	-	-	-	-	-	-	-	-	0.336972	-	-	-	0.285561	0.35074	0.273142	0.36151	-	-	-	-	-	-	-	0.319425	0.400826	-	0.428025	-	-	-	0.269338	0.244322	-	0.329808	0.329808	0.329808	-	-	-	-	-
DT	LOC_Os06g03970	-	-	-	-	-	-	-	-	-	-	-	-	-	-	-	-	-	-	-	-	-	-	-	-	-	-	-	-	-	-	-	0.307394	-	-	0.354341	-	0.354322	-	-	-	-	-	-	-	-	-	-	-
DT	LOC_Os06g10880	-	-	-	-	-	-	-	-	-	0.344623	0.344623	0.508332	-	-	-	0.292785	-0.250498	-	-	0.344004	-	0.332143	0.454363	-	-	-	-	-	-0.348637	-0.348637	0.410162	0.402407	-0.299693	0.512639	-0.244158	0.419121	-0.244165	0.479737	-	0.365988	0.544273	0.544273	0.544273	-	-	-	-	-
DT	LOC_Os06g36560	0.29172	-	-	-	-	-	0.267856	0.267856	0.267856	-0.318655	-0.318655	-	-	-	-	-	-	-	-0.344388	-	-	-	-	-	-	-	-	-	0.301065	0.301065	-	-	-	-	-	-	-	-	-	-	-	-	-	-	-	-	-	-
DT	LOC_Os06g45140	-0.27501	0.268827	-	-	-	-	-0.291028	-0.291028	-0.291028	-	-	-0.276734	-	-	-	-	-	-	-	-	-	-	-	-0.269356	-	-	-	-	-	-	-0.281688	-	-	-	-	-	-	-	-	-	-0.35219	-0.35219	-0.35219	-	-0.250381	-0.250381	-0.250381	-
DT	LOC_Os06g46270	-	-	-	-	-	-	-	-	-	0.449427	0.449427	0.424718	-	-	-	-	-	0.51737	0.562431	0.431956	-	-	0.310742	-	-	-	-	-	-0.282606	-0.282606	-	0.283797	-0.368935	0.255548	-0.266754	0.39744	-0.266752	0.381934	-	0.325825	-	-	-	-0.303355	-	-	-	-
DT	LOC_Os07g10130	-	0.458018	0.442349	0.442349	0.442349	-0.284001	-	-	-	0.540163	0.540163	0.485278	-	-	-	-	-	0.32917	0.628184	0.452187	-	-	0.419619	-	0.389839	-	0.279354	0.279354	-0.418369	-0.418369	0.499024	0.34511	-	0.439172	-	0.498702	-	0.463585	-0.266147	0.437029	0.440145	0.440145	0.440145	-	-	-	-	-
DT	LOC_Os07g42940	-0.272556	0.291261	0.27165	0.27165	0.27165	-	-0.350596	-0.350596	-0.350596	-	-	-0.287567	-	-	-	-	-	-	0.341545	-	-0.365627	-0.34808	-0.28188	-0.438531	-	-0.288311	-	-	-	-	-0.463246	-	-	-0.312742	-	-	-	-	-	-	-0.488653	-0.488653	-0.488653	-0.3424	-0.349734	-0.349734	-0.349734	-0.271379
DT	LOC_Os07g44950	-0.255426	0.423795	0.441712	0.441712	0.441712	-0.319206	-	-	-	0.55746	0.55746	0.429145	-	-	-	-	-	-	0.443278	0.482101	-	-	-	-	-	-	0.265001	0.265001	-0.5027	-0.5027	0.271266	0.265491	-	-	-	0.541904	-	0.457225	-0.285615	0.364548	0.325656	0.325656	0.325656	-	-	-	-	-
DT	LOC_Os07g48260	-	0.307114	0.282586	0.282586	0.282586	-	-	-	-	0.300132	0.300132	-	-	-	-	0.27292	-	0.360867	0.521974	0.457444	-	-	-	-0.345402	-	-0.279126	-	-	-0.316814	-0.316814	-	0.287354	-0.317748	-	-	0.253563	-	0.346877	-	0.332423	-	-	-	-0.35054	-	-	-	-
DT	LOC_Os08g02070	-	-	-	-	-	0.248227	-	-	-	-	-	-	-	-	-	-	-	-	-	-	-	0.36767	0.378729	-	-	-	-0.27547	-0.27547	-	-	-	-	-	0.37805	-	-	-	-	-	-	0.263472	0.263472	0.263472	-	-	-	-	-
DT	LOC_Os08g10080	-	-	-	-	-	-	-	-	-	-0.373017	-0.373017	-0.339697	-	-	-	-	0.3074	-	-0.270166	-0.282097	-	-	-	-	-	0.258279	-	-	0.428171	0.428171	-	-	-	-0.29977	0.383887	-0.295449	0.383888	-0.365366	-	-	-0.2651	-0.2651	-0.2651	-	-	-	-	-
DT	LOC_Os08g31580	0.31167	-	-	-	-	0.411247	-	-	-	-	-	0.328338	-	-	-	0.52705	-0.322935	-	-	0.278492	-	-	0.343031	-	-0.438181	-0.356368	-	-	-0.270477	-0.270477	-	0.248366	-0.441843	0.385568	-0.29402	0.256131	-0.294034	0.441991	0.369992	-	-	-	-	-0.292107	-	-	-	-
DT	LOC_Os08g34580	-	0.247641	-	-	-	-0.267006	-	-	-	-	-	-	-	-	-	-	-	-	0.285012	-	-0.273974	-	-	-	-	-	-	-	-	-	-0.266696	-	-	-	-	-	-	-	-	-	-0.294115	-0.294115	-0.294115	-0.257814	-0.258442	-0.258442	-0.258442	-
DT	LOC_Os08g38990	0.28283	-	-	-	-	-	-	-	-	-	-	-	-	-	-	-	-	-	-	-	-	-	-	-	-	-	-	-	-	-	-	-	-	-	-0.278836	-	-0.27885	-	-	-	-	-	-	-0.255901	-0.254599	-0.254599	-0.254599	-0.345975
DT	LOC_Os08g43334	-	-	-	-	-	-	-	-	-	0.37597	0.37597	0.361571	-	-	-	-	-	-	-	0.305402	-	-	-	-	-	-	-	-	-0.439699	-0.439699	-	-	-	0.261621	-	0.393164	-	0.442767	-	0.244431	0.343363	0.343363	0.343363	-	-	-	-	-
DT	LOC_Os09g02270	0.742517	-0.483813	-0.503942	-0.503942	-0.503942	0.674622	-	-	-	-	-	-	-	-	-	0.652519	-0.381903	-	-0.270126	-	0.3535	-	-	-	-0.514716	-0.371148	-0.478225	-0.478225	-	-	-	-	-0.339313	0.248514	-0.433756	-0.255881	-0.433751	-	0.578269	-	-	-	-	-	-	-	-	-0.296431
DT	LOC_Os09g25850	0.33794	-0.411155	-0.388495	-0.388495	-0.388495	-	-	-	-	-0.39169	-0.39169	-0.292353	-	-	-	-	-	-0.472693	-0.434604	-0.263267	0.321728	-	-	0.447949	-	0.252805	-	-	0.439055	0.439055	-	-	0.314228	-	-	-0.480484	-	-0.392821	-	-0.289679	-	-	-	0.474553	0.377227	0.377227	0.377227	-
DT	LOC_Os09g28210	0.328335	-	-0.243953	-0.243953	-0.243953	0.27542	-	-	-	-	-	-	-	-	-	0.259504	-	-	-	-	0.309397	-	-	-	-	-	-	-	-	-	-	-	-	-	-	-	-	-	-	-	-	-	-	-	-	-	-	-
DT	LOC_Os09g28310	-	-	-	-	-	-	-	-	-	-	-	-	-	-	-	-	-	-0.292604	-	-	-	0.305005	-	0.338018	-	-	-	-	-	-	0.382734	-	-	0.287051	-	-	-	-	-	-	0.579876	0.579876	0.579876	-	0.293355	0.293355	0.293355	0.280959
DT	LOC_Os09g28390	-0.403115	-	-	-	-	-	-	-	-	-	-	-0.437513	-	-	-	-0.376621	0.405637	-0.276726	-	-	-	-0.443127	-0.55189	-	-	-	-	-	0.432323	0.432323	-0.285516	-	0.319904	-0.595467	0.523156	-0.247808	0.523156	-0.409163	-	-	-	-	-	-	-	-	-	-
DT	LOC_Os09g35030	-	-	-	-	-	-	-	-	-	-0.278069	-0.278069	-0.249131	-	-	-	-	-	-	-	-0.274358	-	-	-	-	-	-	-	-	0.277532	0.277532	-0.24655	-	-	-	-	-	-	-0.246498	-	-	-	-	-	-	-	-	-	-
DT	LOC_Os10g31850	-0.344547	0.457462	0.4355	0.4355	0.4355	-0.51081	0.260988	0.260988	0.260988	0.324856	0.324856	0.289337	-	-	-	-0.303415	-	0.443649	0.364072	0.284889	-0.2696	-	-	-	0.321768	-	0.619691	0.619691	-	-	0.265539	0.292773	-	-	-	0.403188	-	-	-0.252822	0.281982	-	-	-	-	-	-	-	-
DT	LOC_Os10g33250	0.432063	-	-	-	-	0.24951	-	-	-	-	-	-	-	-	-	-	-0.335526	-	-	-	-	0.290575	0.340734	-	-	-	-	-	-	-	-	-	-	0.399276	-0.337332	-	-0.337341	-	-	-	-	-	-	-	-	-	-	-
DT	LOC_Os11g03300	-	-	-	-	-	-	0.273614	0.273614	0.273614	0.438475	0.438475	0.557116	-	-	-	-	-	-	0.286095	0.331231	-	0.427991	0.470983	0.379848	0.325184	-	-	-	-0.249705	-0.249705	0.647348	0.359973	-	0.497125	-	0.426337	-	0.407265	-	0.350409	0.675853	0.675853	0.675853	-	-	-	-	-
DT	LOC_Os11g05160	0.371596	-	-	-	-	0.495808	-	-	-	-	-	-	-	-	-	0.474093	-	-	-	-	0.496925	-	-	-	-0.382416	-	-	-	0.290019	0.290019	-	0.402673	-	-	-	-	-	-	0.452592	-	-	-	-	-	-	-	-	-
DT	LOC_Os11g05640	-	-	-	-	-	-	-	-	-	0.242984	0.242984	0.326326	-	-	-	-	-	-	-	0.445032	-	-	-	-	-	-	0.319499	0.319499	-	-	-	0.36727	-	-	-	0.336425	-	0.308271	-	0.25004	-	-	-	-	-	-	-	-
DT	LOC_Os11g06720	0.58553	-0.50646	-0.527262	-0.527262	-0.527262	0.383217	-	-	-	-0.390076	-0.390076	-	-	-	-	0.275664	-	-	-0.409527	-0.242966	-	-	-	-	-0.395456	-	-0.381474	-0.381474	-	-	-0.337618	-0.318229	-	-	-0.297949	-0.405023	-0.297936	-	0.338965	-0.318558	-	-	-	-	-	-	-	-
DT	LOC_Os11g08210	-0.383316	0.468236	0.478929	0.478929	0.478929	-	-	-	-	0.459233	0.459233	-	-	-	-	-	-	-	0.546832	0.51819	-	-	-	-0.263196	-	-	-	-	-0.34913	-0.34913	-	0.336551	-	-	-	0.345332	-	0.344834	-	0.396836	-	-	-	-0.253799	-	-	-	-
DT	LOC_Os11g48020	-0.421516	0.320347	0.336714	0.336714	0.336714	-0.307953	0.244585	0.244585	0.244585	0.490481	0.490481	0.465355	-	-	-	-0.261908	-	-	0.371503	0.329556	-	0.242705	0.281511	0.272728	0.514993	-	0.388133	0.388133	-	-	0.642241	0.398054	-	0.296657	-	0.461823	-	0.29654	-0.272925	0.364973	0.618338	0.618338	0.618338	-	-	-	-	0.344702
DT	LOC_Os12g36830	-0.275055	0.443429	0.423599	0.423599	0.423599	-0.254924	-	-	-	0.359681	0.359681	-	-	-	-	-	-	0.340006	0.712154	0.294779	-	-	-	-	-	-	-	-	-	-	-	-	-	-	-	-	-	-	-	0.252704	-	-	-	-	-	-	-	-
DT	LOC_Os12g38180	-0.266007	-	-	-	-	-0.411367	-	-	-	-	-	-	-	-	-	-0.374172	-	-	-	-	-	-0.250377	-0.303227	-	0.256311	0.247372	0.259923	0.259923	-	-	-	-	0.258681	-0.259384	-	-	-	-0.281052	-0.410284	-	-	-	-	-	-	-	-	-
DT	LOC_Os12g39400	-	0.299618	0.283122	0.283122	0.283122	-	-	-	-	0.383484	0.383484	0.255337	-	-	-	-	-	0.391547	0.682125	0.413256	-	-	-	-	-	-	-	-	-0.333891	-0.333891	-	0.285683	-	0.253665	-0.277902	0.28405	-0.277912	0.356439	-	0.36826	-	-	-	-	-	-	-	-
DT	LOC_Os12g41680	-	-	-	-	-	0.257169	-	-	-	0.488156	0.488156	0.675997	-	-	-	0.432187	-	0.363861	0.395398	0.557253	0.280426	0.446069	0.661427	-	-	-	-	-	-0.402291	-0.402291	0.529745	0.637118	-0.323295	0.672572	-0.324717	0.502529	-0.324727	0.59807	0.301478	0.514236	0.435938	0.435938	0.435938	-	-	-	-	-
#N/A	LOC_Os01g01030	-	-	-	-	-	-	-	-	-	-	-	0.36719	-	-	-	-	-0.349741	-	-	-	-	-	0.267121	-	-	-	-	-	-0.346961	-0.346961	-	-	-	0.37897	-0.30142	-	-0.30143	-	-	-	-	-	-	-	-	-	-	-
#N/A	LOC_Os01g01060	-	-	-	-	-	-	-	-	-	-	-	-0.250564	-	-	-	-	-	-	-	-	-	-	-	-0.379079	-	-	-	-	-	-	-0.323221	-	-	-	-	-	-	-	-	-	-0.346134	-0.346134	-0.346134	-	-	-	-	-
#N/A	LOC_Os01g01100	-	-	-	-	-	-	-	-	-	-	-	-	-	-	-	-	-	-	-	-	-	-	-	-	0.377832	-	-	-	-	-	-	-	-	-	-	-	-	-	-	-	-	-	-	-	-	-	-	-
#N/A	LOC_Os01g01115	-	0.279781	-	-	-	-	-	-	-	0.299829	0.299829	0.384553	-	-	-	-	-0.387177	0.266451	0.447274	0.315223	-	0.261484	0.389739	-	0.346963	-	-	-	-0.49249	-0.49249	0.279557	0.295121	-	0.428183	-0.287879	0.377454	-0.287902	0.345758	-	-	-	-	-	-0.391396	-0.300415	-0.300415	-0.300415	-
#N/A	LOC_Os01g01160	0.382982	-0.375025	-0.348589	-0.348589	-0.348589	0.407746	-	-	-	-	-	-	-	-	-	0.313434	-	-0.290078	-0.31491	-	0.37666	-	-	-	-0.251983	-	-	-	-	-	-	-	-	-	-	-	-	-	-	-	0.394277	0.394277	0.394277	0.25451	0.306634	0.306634	0.306634	-
#N/A	LOC_Os01g01170	-	-	-	-	-	0.275697	-	-	-	-	-	-	-	-	-	-	0.25406	-	-	-	-	-	-	-	-	-	-	-	0.457602	0.457602	-	-	-	-	-	-	-	-	-	-	-	-	-	-	0.25364	0.25364	0.25364	-
#N/A	LOC_Os01g01260	-	-	-	-	-	-	-	-	-	-	-	-	-	-	-	-	-	-	-	-	-	0.258923	0.251919	0.285351	-	-	-	-	-	-	-	-	-	0.295852	-	-	-	-	-	-	-	-	-	-	-	-	-	-
#N/A	LOC_Os01g01290	-	-	-	-	-	-0.305724	0.278088	0.278088	0.278088	-	-	0.367635	-	-	-	-	-	-	-	0.3336	-	-	-	-	0.28297	-	0.369572	0.369572	-0.266342	-0.266342	0.364299	0.286245	-	0.286514	-	0.258808	-	-	-	-	0.311148	0.311148	0.311148	-	-	-	-	-
#N/A	LOC_Os01g01320	-	0.464512	0.446342	0.446342	0.446342	-0.322363	-	-	-	-	-	-	-	-	-	-	-	0.296653	-	-	-0.291722	-	-	-	-	-	-	-	-	-	-	-	-	-	-	0.265068	-	-	-0.264255	-	-	-	-	-	-	-	-	-
#N/A	LOC_Os01g01330	-0.454244	-	-	-	-	-	-	-	-	-	-	-	-	-	-	-	-	-	-	-	-	-	-	-	-	0.33555	0.295697	0.295697	-	-	-	-	0.340844	-	0.247629	-	0.247614	-	-	-	-	-	-	-	-	-	-	0.32059
#N/A	LOC_Os01g01350	-	-	-	-	-	-	-	-	-	-	-	-	-	-	-	-	-	-	-	-	-0.325326	-0.30503	-	-0.345444	-	-	-	-	-	-	-0.306305	-	-	-0.243902	-	-	-	-	-	-	-0.450498	-0.450498	-0.450498	-0.344683	-0.424155	-0.424155	-0.424155	-0.315074
#N/A	LOC_Os01g01360	0.465135	-0.280945	-0.265973	-0.265973	-0.265973	0.354282	-	-	-	-	-	0.331641	-	-	-	0.401677	-	-	-	-	0.496552	0.393466	0.407343	0.271595	-	-	-	-	-	-	0.392383	0.379543	-	0.4639	-	-	-	0.264421	0.25248	-	0.373157	0.373157	0.373157	-	-	-	-	-
#N/A	LOC_Os01g01520	-	-	-	-	-	-0.315474	0.360085	0.360085	0.360085	0.251587	0.251587	0.415795	-	-	-	-0.261281	-	-	-	-	-	-	0.24688	0.456286	0.520032	0.266944	0.36495	0.36495	-	-	0.500302	-	-	0.279045	-	-	-	-	-0.380996	-	0.411517	0.411517	0.411517	0.256931	0.290496	0.290496	0.290496	-
#N/A	LOC_Os01g01600	-	-	-	-	-	-	-	-	-	-	-	-	-	-	-	-	-	-	-	-	-	-	-	-	-	-	-	-	-0.251073	-0.251073	-	-	-	-	-	-	-	-	-0.303296	-	-	-	-	-	-	-	-	-
#N/A	LOC_Os01g01610	-	-	-	-	-	-	-	-	-	0.305503	0.305503	0.422987	-	-	-	-	-0.289923	-	-	-	-	0.333239	0.418787	-	-	-	-	-	-0.433961	-0.433961	0.367286	-	-	0.463489	-0.291617	0.339663	-0.291612	0.369172	-	-	0.409529	0.409529	0.409529	-	-	-	-	-
#N/A	LOC_Os01g01620	-	-	-	-	-	-	-	-	-	0.428224	0.428224	0.464967	-	-	-	-	-	-	0.44263	-	-	0.306813	0.412276	-	0.288014	-	-	-	-0.356812	-0.356812	0.449638	-	-	0.429982	-0.333657	0.353269	-0.333659	0.37049	-	0.302535	0.446791	0.446791	0.446791	-	-	-	-	-
#N/A	LOC_Os01g01660	-	-	-	-	-	-	-	-	-	-	-	-	-	-	-	-	-	0.318439	0.522207	-	-	-	-	-	-	-	-	-	-	-	-	-	-	-	-	-	-	-	-	-	-	-	-	-	-	-	-	-
#N/A	LOC_Os01g01680	-	-	-	-	-	-	-	-	-	0.426124	0.426124	0.581525	-	-	-	0.327947	-0.248397	0.376351	0.32433	0.404113	-	-	0.435889	-	-	-	-	-	-0.388917	-0.388917	0.302424	0.540726	-0.288089	0.449164	-0.275702	0.472284	-0.275714	0.461528	-	0.434097	-	-	-	-0.27584	-	-	-	-
#N/A	LOC_Os01g01760	-	-	-	-	-	0.466469	-	-	-	-	-	-	-	-	-	0.382651	-	-	-	-	-	-	-	-0.253463	-0.462547	-	-	-	-	-	-	-	-	-	-	-	-	-	0.563406	-	-	-	-	-	-	-	-	-
#N/A	LOC_Os01g01770	-	-	-	-	-	-	-	-	-	-0.433737	-0.433737	-0.438845	-	-	-	-	0.391374	-0.278064	-0.35779	-0.359248	-	-	-0.315726	-	-	-	-	-	0.677132	0.677132	-0.268032	-0.344491	-	-0.402409	0.296137	-0.42858	0.296135	-0.455935	-	-0.381795	-	-	-	0.337832	-	-	-	-
#N/A	LOC_Os01g01840	-	-	-	-	-	-	-	-	-	-0.304434	-0.304434	-	-	-	-	-	-	-	-0.302779	-0.422797	-	-	-	-	-	-	-	-	-	-	-	-0.387536	-	-	-	-0.245615	-	-0.314087	-	-0.344753	-	-	-	-	-	-	-	-
#N/A	LOC_Os01g01850	-	-	-	-	-	-	-	-	-	-	-	-	-	-	-	-	-	-	-	-	-	-	-	0.292417	-	-	-	-	-	-	-	-	-	-	-	-	-	-	-	-	-	-	-	-	-	-	-	-
#N/A	LOC_Os01g01860	-	-	-	-	-	-	-	-	-	-	-	-	-	-	-	-	-	-	-	-	-	-	-	0.325401	-	-	-	-	-	-	-	-	-	-	-	-	-	-	-0.243011	-	-	-	-	-	-	-	-	-
#N/A	LOC_Os01g01890	0.305514	-0.254379	-0.26289	-0.26289	-0.26289	-	-	-	-	-0.288277	-0.288277	-0.27922	-	-	-	-	-	-0.251455	-0.316682	-0.278947	-	-	-	-	-	-	-0.322908	-0.322908	-	-	-	-0.453733	-	-	-	-0.383371	-	-0.31437	-	-0.422411	-	-	-	-	-	-	-	-
#N/A	LOC_Os01g01910	0.322333	-	-	-	-	-	-	-	-	-	-	-	-	-	-	-	-	-	-	-	-	-	-	-	-	-	-	-	-	-	-	-0.296676	-	-	-0.250182	-0.256323	-0.250168	-	-	-	-	-	-	-	-	-	-	-
#N/A	LOC_Os01g01920	0.410891	-0.24238	-0.243138	-0.243138	-0.243138	-	-	-	-	-	-	0.382999	-	-	-	-	-	-	-	-	0.249888	0.400761	0.409585	-	-	-	-	-	-	-	0.31775	-	-0.24416	0.49672	-0.309576	-	-0.30957	0.309184	-	-	0.473956	0.473956	0.473956	-	-	-	-	-
#N/A	LOC_Os01g01930	0.271136	-0.255108	-0.268877	-0.268877	-0.268877	0.519596	-	-	-	-	-	-	-	-	-	0.51796	-	-	-	-	0.291647	-	-	-	-0.448325	-	-	-	-	-	-	-	-	-	-	-	-	-	0.696659	-	-	-	-	-	-	-	-	-
#N/A	LOC_Os01g02000	0.347147	-0.44583	-0.436904	-0.436904	-0.436904	0.420038	-	-	-	-0.327901	-0.327901	-	-	-	-	-	-	-0.319851	-0.513795	-	-	-	-	-	-0.551212	-	-0.316819	-0.316819	0.406042	0.406042	-0.307274	-	-	-	-	-0.314837	-	-	0.302345	-0.280479	-	-	-	-	-	-	-	-
#N/A	LOC_Os01g02040	-	-	-	-	-	-	-	-	-	-	-	-	-	-	-	-	-	-	-	-	-	-	-	-	-	-	-	-	-	-	-0.243915	-0.254031	-	-	-0.251415	-	-0.251427	-	-	-	-0.401451	-0.401451	-0.401451	-0.323556	-0.304767	-0.304767	-0.304767	-0.28609
#N/A	LOC_Os01g02080	-	-	-	-	-	-	-	-	-	-0.542761	-0.542761	-0.532606	-	-	-	-0.398984	0.248199	-	-0.398199	-0.554047	-	-0.316601	-0.439337	-	-	0.254462	-	-	0.41072	0.41072	-0.317172	-0.3731	0.349092	-0.493775	0.39874	-0.36945	0.398719	-0.55677	-	-0.448055	-0.380698	-0.380698	-0.380698	-	-	-	-	-
#N/A	LOC_Os01g02130	-0.368611	0.595422	0.539906	0.539906	0.539906	-0.339999	-	-	-	0.303874	0.303874	-	-	-	-	-	-	0.298201	0.614461	0.324791	-0.29393	-	-	-0.247666	-	-	-	-	-0.255292	-0.255292	-	-	-	-	-	0.248666	-	-	-	-	-	-	-	-0.252905	-	-	-	-
#N/A	LOC_Os01g02150	-	-	-	-	-	-0.425545	-	-	-	-	-	-	-	-	-	-0.340901	-	0.424664	0.261453	-	-0.340321	-	-	-	-	-	0.275975	0.275975	-	-	-	-	-	-	-	-	-	-	-0.406001	-	-0.258647	-0.258647	-0.258647	-	-	-	-	-
#N/A	LOC_Os01g02220	-0.28033	0.333337	0.285481	0.285481	0.285481	-	-	-	-	-	-	-	-	-	-	-	-	-	-	-	-	-	-	-	0.467252	-	-	-	-	-	-	-	-	-	-	-	-	-	-	-	-	-	-	-	-	-	-	-
#N/A	LOC_Os01g02290	-0.356732	0.316625	0.319038	0.319038	0.319038	-0.378716	-	-	-	-	-	-	-	-	-	-0.298985	-	0.296764	-	-	-0.304524	-	-	-	-	-	0.365933	0.365933	-	-	-	-	-	-	-	-	-	-	-0.28797	-	-	-	-	-	-	-	-	-
#N/A	LOC_Os01g02300	-0.365458	0.457323	0.452227	0.452227	0.452227	-0.390663	-	-	-	0.26164	0.26164	-	-	-	-	-0.258009	-	0.436629	0.441425	-	-0.413653	-0.282963	-	-0.306442	-	-	0.291	0.291	-	-	-	-	-	-	-	-	-	-	-	-	-	-	-	-	-	-	-	-
#N/A	LOC_Os01g02310	-0.367994	0.311458	0.321866	0.321866	0.321866	-0.416107	0.33019	0.33019	0.33019	0.483709	0.483709	0.425452	-	-	-	-0.296813	-	0.379057	0.349414	0.309206	-	-	-	-	-	0.344927	0.552851	0.552851	-	-	0.387481	0.403296	-	-	-	0.422397	-	-	-0.313568	0.466395	0.257341	0.257341	0.257341	-	-	-	-	0.353764
#N/A	LOC_Os01g02334	0.429536	-	-	-	-	0.346204	-	-	-	-	-	-	-	-	-	0.38215	-	-	-	-	-	-	-	-	-0.372584	-0.325688	-0.390303	-0.390303	-	-	-	-	-0.291378	-	-	-	-	-	0.353584	-	-	-	-	-	-	-	-	-
#N/A	LOC_Os01g02350	-0.53119	0.576029	0.581429	0.581429	0.581429	-0.624033	-	-	-	0.507707	0.507707	0.309173	-	-	-	-0.428181	-	0.460615	0.485441	0.292661	-0.366073	-	-	-	0.246662	-	0.599403	0.599403	-0.303399	-0.303399	-	0.308203	-	-	-	0.449954	-	-	-0.461002	0.419299	-	-	-	-	-	-	-	-
#N/A	LOC_Os01g02360	-0.507016	0.568454	0.584458	0.584458	0.584458	-0.522393	-	-	-	0.421743	0.421743	-	-	-	-	-0.335082	-	0.388467	0.588856	0.254394	-0.335469	-	-	-	-	-	0.397674	0.397674	-0.257184	-0.257184	-	-	-	-	-	0.314219	-	-	-0.378275	0.383894	-	-	-	-	-	-	-	-
#N/A	LOC_Os01g02390	-0.399072	0.311686	0.364011	0.364011	0.364011	-0.334732	-	-	-	0.276447	0.276447	-	-	-	-	-0.338405	-	0.377222	0.379755	-	-0.27539	-	-	-	-	-	0.409195	0.409195	-	-	-	-	-	-	-	-	-	-	-0.254445	0.308257	-	-	-	-	-	-	-	-
#N/A	LOC_Os01g02400	-0.281437	0.248799	0.294106	0.294106	0.294106	-	-	-	-	-	-	-	-	-	-	-	-	0.324118	0.295373	-	-	-	-	-0.288533	-	-	0.315555	0.315555	-	-	-	-	-	-	-	-	-	-	-	0.310993	-	-	-	-	-	-	-	-
#N/A	LOC_Os01g02410	-0.422855	0.468543	0.482511	0.482511	0.482511	-0.432987	-	-	-	0.390551	0.390551	-	0.271813	0.271813	0.26405	-0.28266	-	0.507231	0.594215	-	-0.251249	-	-	-	-	-	0.398183	0.398183	-	-	-	-	-	-	-	0.306805	-	-	-0.305086	0.475571	-	-	-	-	-	-	-	-
#N/A	LOC_Os01g02420	-0.460128	0.33483	0.399344	0.399344	0.399344	-0.471451	0.252125	0.252125	0.252125	0.253682	0.253682	-	-	-	-	-0.424117	-	0.294804	0.320781	-	-0.307781	-0.249365	-	-	-	0.366014	0.578132	0.578132	-	-	-	-	0.283527	-	0.259867	-	0.259879	-	-0.378918	0.311841	-	-	-	-	-	-	-	0.280065
#N/A	LOC_Os01g02430	-	-	-	-	-	-0.350437	-	-	-	0.330647	0.330647	0.317656	-	-	-	-	-	0.400603	0.399499	-	-	-	-	-	-	-	-	-	-0.317596	-0.317596	-	-	-	0.251573	-0.321269	0.332649	-0.32123	-	-0.248196	0.282742	-	-	-	-	-	-	-	-
#N/A	LOC_Os01g02440	-0.325568	0.476891	0.546326	0.546326	0.546326	-0.471291	0.392285	0.392285	0.392285	0.39135	0.39135	-	0.536919	0.536919	0.519278	-0.327884	-	-	0.418469	0.308369	-	-	-	-	0.403108	0.330517	0.434271	0.434271	-	-	0.383167	0.264095	-	-	-	0.368209	-	0.256693	-0.391917	0.591115	-	-	-	0.256236	-	-	-	0.480689
#N/A	LOC_Os01g02490	-	-0.278397	-0.271063	-0.271063	-0.271063	0.550679	-	-	-	-	-	-	-	-	-	0.52171	-	-	-	-	-	-	-	-0.290828	-0.602692	-	-	-	-	-	-	-	-	-	-	-	-	-	0.607589	-	-	-	-	-	-	-	-	-
#N/A	LOC_Os01g02500	-	-	-	-	-	-	-	-	-	0.289439	0.289439	-	-	-	-	-	-	0.308039	-	-	-	-	-	-	-	-	0.283285	0.283285	-	-	-	0.30487	-	-	-	-	-	-	-	0.410116	-	-	-	-	-	-	-	-
#N/A	LOC_Os01g02530	-	-	-	-	-	-	-	-	-	-	-	-	-	-	-	-	-	-	-	-	-	-	-	0.33501	0.262361	-	-	-	-	-	-	-	-	-	-	-	-	-	-0.274487	-	-	-	-	-	-	-	-	-
#N/A	LOC_Os01g02550	-	0.482258	0.434715	0.434715	0.434715	-0.302454	-0.261554	-0.261554	-0.261554	0.269936	0.269936	-	-	-	-	-	-	0.283145	0.532085	0.357416	-	-	-	-	-	-0.275077	-	-	-0.284764	-0.284764	-	-	-	-	-0.315293	-	-0.315299	-	-	-	-	-	-	-	-	-	-	-
#N/A	LOC_Os01g02560	-	0.319201	0.246393	0.246393	0.246393	-	-0.284706	-0.284706	-0.284706	-	-	-	-	-	-	-	-	-	-	-	-	-	-	-	0.280827	-0.249588	-0.245121	-0.245121	-	-	-	-	-	-	-	-	-	-	-	-	-	-	-	-	-	-	-	-
#N/A	LOC_Os01g02570	-	-	-	-	-	-	-	-	-	-	-	-	-	-	-	0.398648	-	-	-	0.365911	-	-	-	-	-0.360406	-	-	-	-	-	-	0.559302	-	-	-	-	-	-	0.433868	0.406512	-	-	-	-	-	-	-	-
#N/A	LOC_Os01g02580	-0.308835	0.260122	0.30857	0.30857	0.30857	-	-	-	-	0.289843	0.289843	-	-	-	-	-	-	0.347574	0.303464	0.272153	-	-	-	-	-	-	0.483493	0.483493	-	-	-	0.32333	-	-	-	-	-	-	-	0.453352	-	-	-	-	-	-	-	-
#N/A	LOC_Os01g02590	-	0.395088	0.340352	0.340352	0.340352	-0.24511	-0.318928	-0.318928	-0.318928	-	-	-	-	-	-	-	-	0.312989	0.608729	-	-	-	-	-	-	-0.303941	-	-	-0.333986	-0.333986	-	-	-	-	-0.321777	-	-0.321786	-	-	-	-	-	-	-0.249651	-	-	-	-
#N/A	LOC_Os01g02600	-0.373235	0.35577	0.383925	0.383925	0.383925	-0.317535	-	-	-	0.289826	0.289826	-	-	-	-	-	-	0.418543	0.503065	-	-0.245793	-	-	-	-	-	0.280561	0.280561	-0.259192	-0.259192	-	-	-	-	-	-	-	-	-	0.317138	-	-	-	-	-	-	-	-
#N/A	LOC_Os01g02610	-0.498318	0.402796	0.45159	0.45159	0.45159	-0.514246	0.297916	0.297916	0.297916	0.4033	0.4033	-	-	-	-	-0.435072	-	0.38033	0.387265	-	-0.31028	-	-	-	-	0.360034	0.613977	0.613977	-	-	-	0.260063	0.245524	-	-	0.309018	-	-	-0.404376	0.410525	-	-	-	-	-	-	-	0.271238
#N/A	LOC_Os01g02650	-	-	-	-	-	-	-	-	-	-	-	-	-	-	-	-	-	-	-	-	-	-	-	0.332163	0.244564	-	-	-	-	-	-	-	-	-	-	-	-	-	-	-	-	-	-	-	-	-	-	-
#N/A	LOC_Os01g02730	-	-	-	-	-	0.318411	-	-	-	-	-	-	-	-	-	0.426026	-	-	-	0.344734	-	-	-	-0.285404	-0.509016	-	-	-	-	-	-	0.376839	-	-	-	-	-	-	0.540321	0.297313	-	-	-	-	-	-	-	-
#N/A	LOC_Os01g02740	0.441072	-	-0.251644	-0.251644	-0.251644	0.493355	-	-	-	-	-	-	-	-	-	0.71002	-	-	-	0.346928	0.510577	0.248868	-	-	-0.4126	-	-	-	-	-	-	0.45253	-	-	-	-	-	-	0.696058	-	-	-	-	-	-	-	-	-
#N/A	LOC_Os01g02750	-	-	-	-	-	0.439598	-	-	-	-	-	-	-	-	-	0.45723	-	-	-	0.249244	-	-	-	-0.277293	-0.571095	-	-	-	-	-	-	0.248829	-	-	-	-	-	-	0.642655	-	-	-	-	-	-	-	-	-
#N/A	LOC_Os01g02760	-	-	-	-	-	0.294263	-	-	-	-	-	-	-	-	-	0.410541	-	-	-	0.386745	-	-	-	-	-0.420357	-	-	-	-	-	-	0.416206	-	-	-	-	-	-	0.521181	-	-	-	-	-	-	-	-	-
#N/A	LOC_Os01g02770	-	-	-	-	-	-	-	-	-	-	-	-	-	-	-	0.38825	-	-0.242803	-	0.328577	-	-	-	-	-	-	-0.251446	-0.251446	-	-	-	-	-	-	-	-	-	-	0.422816	-	-	-	-	-	-	-	-	-
#N/A	LOC_Os01g02780	-	0.32028	-	-	-	-	-	-	-	-	-	-	-	-	-	-	-	-	-	0.311277	-	-	-	-	-	-	-	-	-	-	-	-	-	-	-	-	-	-	-	-	-	-	-	-	-	-	-	-
#N/A	LOC_Os01g02790	-	0.420679	0.293968	0.293968	0.293968	-	-	-	-	-	-	-	-	-	-	-	-	-	0.28343	0.258972	-	-	-	-	-	-	-	-	-	-	-	-	-	-	-	-	-	-	-	-	-	-	-	-	-	-	-	-
#N/A	LOC_Os01g02800	0.421732	-	-	-	-	-	-	-	-	-	-	-	-	-	-	0.405257	-	-	-	0.260433	-	-	-	-	-	-0.339704	-0.384746	-0.384746	-	-	-	-	-	-	-0.309757	-	-0.309754	-	0.339016	-	-	-	-	-	-	-	-	-0.255469
#N/A	LOC_Os01g02810	0.370763	-	-	-	-	0.312367	-	-	-	-	-	-	-	-	-	0.478303	-	-	-	0.289868	-	-	-	-	-0.30765	-0.332176	-0.363928	-0.363928	-	-	-	-	-0.248315	-	-	-	-	-	0.426556	-	-	-	-	-	-	-	-	-0.246602
#N/A	LOC_Os01g02830	0.290658	-	-	-	-	-	-	-	-	-	-	-	-	-	-	0.402639	-	-0.254574	-	0.305015	-	-	-	-	-	-0.330202	-0.350258	-0.350258	-	-	-	-	-	-	-	-	-	-	0.388621	-	-	-	-	-	-	-	-	-0.250395
#N/A	LOC_Os01g02840	-	0.44753	0.434627	0.434627	0.434627	-0.327451	-	-	-	0.339708	0.339708	-	-	-	-	-	-	0.26359	0.420798	0.426882	-	-	-	-0.289132	-	-	-	-	-	-	-	0.251048	-	-	-	-	-	-	-	0.31149	-	-	-	-	-	-	-	-
#N/A	LOC_Os01g02870	0.536366	-0.326743	-0.324569	-0.324569	-0.324569	0.45938	-	-	-	-	-	0.295003	-	-	-	0.340814	-	-	-	-	0.521293	0.47032	0.471929	0.247721	-	-	-	-	-	-	0.298015	-	-	0.43369	-	-	-	-	0.255531	-	0.272703	0.272703	0.272703	-	-	-	-	-
#N/A	LOC_Os01g02880	0.580129	-	-0.249768	-0.249768	-0.249768	0.52201	-	-	-	0.308176	0.308176	0.558167	-	-	-0.243442	0.683897	-0.406534	-	-	0.440764	0.456079	0.540273	0.681301	-	-0.257879	-0.282359	-	-	-0.38175	-0.38175	0.326392	0.445157	-0.444913	0.70468	-0.48341	0.270409	-0.48342	0.559358	0.426763	0.377956	0.34824	0.34824	0.34824	-0.25445	-	-	-	-
#N/A	LOC_Os01g02890	-0.361666	0.577732	0.489745	0.489745	0.489745	-0.359804	-	-	-	-	-	-	-	-	-	-	-	-	0.557433	-	-0.276967	-	-	-	-	-	-	-	-	-	-	-	-	-	-	-	-	-	-0.260016	-	-	-	-	-	-	-	-	-
#N/A	LOC_Os01g02900	-0.311662	0.481243	0.457562	0.457562	0.457562	-0.247129	-0.276484	-0.276484	-0.276484	-	-	-	-	-	-	-	-	-	0.479797	0.28003	-0.273873	-	-	-0.281857	-	-	-	-	-	-	-	-	-	-	-	-	-	-	-	-	-0.318634	-0.318634	-0.318634	-0.291635	-0.279567	-0.279567	-0.279567	-
#N/A	LOC_Os01g02930	-	-	-	-	-	-	-	-	-	-	-	-	-	-	-	-	-	-	-	-0.312083	-	-	-	-	-	-	-0.294541	-0.294541	-	-	-	-	-	-	-	-	-	-	-	-	-	-	-	-	-	-	-	-
#N/A	LOC_Os01g02940	-	-0.308815	-0.271926	-0.271926	-0.271926	-	-	-	-	-0.275291	-0.275291	-	-	-	-	-	-	-0.362359	-0.388743	-	-	-	-	-	-	-	-	-	0.377325	0.377325	-	-	-	-	-	-	-	-	-	-	0.25214	0.25214	0.25214	-	-	-	-	-
#N/A	LOC_Os01g02960	-	0.333981	0.309123	0.309123	0.309123	-0.309056	-	-	-	0.456408	0.456408	0.412546	-	-	-	-	-	0.344071	0.442446	0.314901	-	-	0.249988	-	-	-0.262301	-	-	-0.437064	-0.437064	-	0.260949	-0.31935	0.290263	-0.244004	0.450993	-0.244051	0.410521	-	0.300033	-	-	-	-0.519077	-0.365321	-0.365321	-0.365321	-0.367743
#N/A	LOC_Os01g03030	-	0.376454	0.370969	0.370969	0.370969	-	-	-	-	0.470104	0.470104	-	-	-	-	-	-	0.4912	0.707791	0.306028	-0.256576	-	-	-	-	-	-	-	-0.384822	-0.384822	-	-	-	-	-0.319552	0.29003	-0.319551	0.307196	-	0.312034	-	-	-	-0.302019	-	-	-	-
#N/A	LOC_Os01g03130	-	-	-	-	-	-	-	-	-	0.270544	0.270544	-	-	-	-	-	-	0.284511	0.520586	-	-	-	-	-	-	-	-	-	-	-	-	-	-	-	-	-	-	-	-	0.31511	-	-	-	-	-	-	-	-
#N/A	LOC_Os01g03180	-	-	-	-	-	-	0.302958	0.302958	0.302958	0.296476	0.296476	0.364045	-	-	-	-	-	-	-	0.487531	-	-	-	-	-	-	0.410273	0.410273	-	-	0.372847	0.434794	-	-	-	0.299534	-	0.242757	-	0.247358	0.3159	0.3159	0.3159	-	-	-	-	-
#N/A	LOC_Os01g03290	-	-	-	-	-	-0.306736	0.369176	0.369176	0.369176	-0.326171	-0.326171	-0.359291	-	-	-	-0.413934	-	-0.273893	-0.287641	-0.305009	-	-	-0.349658	0.409463	0.425766	0.438707	0.397077	0.397077	0.274952	0.274952	-	-	0.575551	-0.328915	0.330755	-0.305241	0.330784	-0.441068	-0.37823	-0.258301	-	-	-	0.513332	0.305774	0.305774	0.305774	0.333611
#N/A	LOC_Os01g03310	-	-	-	-	-	-0.259427	-	-	-	-0.364123	-0.364123	-0.326187	-	-	-	-0.344812	0.246438	-0.342357	-0.376586	-0.324786	-	-	-0.283052	0.339504	0.386095	0.408302	0.410144	0.410144	0.291487	0.291487	-	-	0.488064	-0.282355	0.415907	-0.302027	0.41594	-0.442443	-0.296897	-0.326386	-	-	-	0.353732	-	-	-	0.259641
#N/A	LOC_Os01g03320	-	-	-	-	-	-	-	-	-	-0.44017	-0.44017	-0.348184	-	-	-	-	-	-0.333948	-0.384006	-0.280965	-	-	-	0.255773	-	0.3199	-	-	0.380356	0.380356	-	-	0.350028	-	0.3411	-0.365681	0.341118	-0.404532	-	-0.319787	-	-	-	0.289972	-	-	-	-
#N/A	LOC_Os01g03330	-	0.297763	0.271842	0.271842	0.271842	-	0.274097	0.274097	0.274097	0.383555	0.383555	0.349195	-	-	-	-	-	0.393009	0.419292	0.407142	-	-	-	-	-	-	0.504665	0.504665	-	-	0.337895	0.50375	-	-	-	0.331737	-	0.286294	-	0.466372	-	-	-	-	-	-	-	-
#N/A	LOC_Os01g03340	-0.47999	0.260125	0.243369	0.243369	0.243369	-0.458824	0.396557	0.396557	0.396557	0.333014	0.333014	0.349731	-	-	-	-0.387547	-	-	0.28858	-	-	-	-	-	0.469037	0.424577	0.727047	0.727047	-	-	0.542956	0.391586	0.243727	-	-	0.31709	-	-	-0.303294	0.29328	0.392407	0.392407	0.392407	-	-	-	-	0.271202
#N/A	LOC_Os01g03360	0.245108	-	-	-	-	-	-	-	-	-	-	-	-	-	-	-	-	-	-	-	-	-	-	-	-	-	-	-	-	-	-	-	-	-	-0.261736	-	-0.261687	-	-	-	-	-	-	-	-	-	-	-
#N/A	LOC_Os01g03390	0.330282	-	-	-	-	0.277782	-	-	-	-	-	0.266802	-	-	-	0.409565	-	-	-	0.331996	0.354329	-	0.342588	-	-	-	-	-	-	-	0.29117	0.486421	-	0.404615	-	-	-	0.277328	0.304151	-	0.291982	0.291982	0.291982	-	-	-	-	-
#N/A	LOC_Os01g03480	-	-	-	-	-	-	-	-	-	-	-	-	-	-	-	0.251858	-	-	-	-	-	-	-	-	-	-	-	-	-	-	-	-	-0.257823	-	-	-	-	-	-	-	-	-	-	-	-	-	-	-
#N/A	LOC_Os01g03549	0.275881	-0.376224	-0.343267	-0.343267	-0.343267	0.40521	-	-	-	-0.326049	-0.326049	-	-	-	-	-	0.253737	-0.298005	-0.473068	-	0.318598	-	-	-	-0.250552	-	-	-	0.352693	0.352693	-	-	-	-	0.312152	-0.317303	0.31214	-	0.293714	-	-	-	-	-	-	-	-	-
#N/A	LOC_Os01g03590	-	-	-	-	-	0.334984	-	-	-	-	-	-	-	-	-	0.523437	-	-	-	-	-	-	-	-	-0.367445	-0.271487	-0.291327	-0.291327	-	-	-	-	-0.274313	-	-	-	-	0.28274	0.299653	-	-	-	-	-	-	-	-	-
#N/A	LOC_Os01g03600	-	0.258735	0.277735	0.277735	0.277735	-0.284598	-	-	-	0.273054	0.273054	-	-	-	-	-	-	0.2887	-	-	-	-	-	-	-	-	0.352364	0.352364	-0.243194	-0.243194	-	0.274081	-	-	-	0.253685	-	-	-	0.319339	-	-	-	-	-	-	-	-
#N/A	LOC_Os01g03610	-	-	-	-	-	-	-	-	-	0.27619	0.27619	-	0.263335	0.263335	-	-	-	-	0.327177	-	-	-	-	-	0.258577	0.318764	-	-	-	-	-	0.264181	-	-	-	-	-	-	-	0.383348	-	-	-	-	-	-	-	0.246282
#N/A	LOC_Os01g03680	-	-	-	-	-	-	-	-	-	-0.371932	-0.371932	-0.368361	-	-	-	-0.319248	-	-0.277678	-0.329988	-0.319988	-	-	-0.322375	0.248917	0.307471	0.293762	0.292479	0.292479	0.299719	0.299719	-	-0.249744	0.395019	-0.342167	0.379328	-0.319685	0.379375	-0.445388	-0.280936	-0.341778	-	-	-	0.278405	-	-	-	-
#N/A	LOC_Os01g03690	-0.33477	0.485345	0.441374	0.441374	0.441374	-0.273493	-	-	-	0.253461	0.253461	-	-	-	-	-	-	0.397015	0.651856	0.301881	-0.320916	-	-	-0.311387	-	-	-	-	-0.308448	-0.308448	-	-	-	-	-	-	-	-	-	-	-0.261323	-0.261323	-0.261323	-0.333195	-0.284526	-0.284526	-0.284526	-
#N/A	LOC_Os01g03710	-0.382161	0.507365	0.48496	0.48496	0.48496	-0.415642	-	-	-	-	-	-	-	-	-	-	-	0.375377	0.595455	-	-0.327283	-	-	-	-	-	-	-	-0.2513	-0.2513	-	-	-	-	-	-	-	-	-0.358885	-	-	-	-	-	-	-	-	-
#N/A	LOC_Os01g03720	-	-	-	-	-	0.305358	-	-	-	0.296344	0.296344	0.508854	-	-	-	0.329688	-	-	-	0.337995	0.364428	0.424407	0.559794	-	-	-	-	-	-	-	0.492392	0.51108	-	0.572737	-	0.311464	-	0.424751	0.282902	0.343543	0.411385	0.411385	0.411385	-	-	-	-	-
#N/A	LOC_Os01g03730	-	-	-	-	-	0.332496	-	-	-	-	-	0.321825	-	-	-	0.403922	-	-	-	0.427577	-	0.269604	0.386934	-	-	-	-	-	-0.254479	-0.254479	0.272677	0.460342	-0.259485	0.389422	-0.262736	-	-0.262742	0.362705	0.509776	0.322358	-	-	-	-0.268502	-	-	-	-
#N/A	LOC_Os01g03750	-	-	-	-	-	-	-	-	-	0.421428	0.421428	0.348288	-	-	-	-	-	-	0.368802	0.330532	-	-	-	-	-	-	-	-	-0.316651	-0.316651	0.261959	0.324966	-	0.25602	-	0.292096	-	0.357429	-	0.371823	0.410347	0.410347	0.410347	-	-	-	-	-
#N/A	LOC_Os01g03780	-0.396861	-	0.26115	0.26115	0.26115	-0.29886	0.255217	0.255217	0.255217	0.247108	0.247108	-	0.302047	0.302047	0.314175	-0.287354	-	-	0.283249	-	-	-	-	0.281721	0.468904	0.481659	0.325744	0.325744	-	-	0.332622	-	0.335611	-	-	-	-	-	-0.261433	0.335806	-	-	-	0.263655	-	-	-	0.476913
#N/A	LOC_Os01g03820	-0.255315	0.286761	-	-	-	-0.344456	-	-	-	-	-	-	-	-	-	-	-	0.362034	0.415479	-	-0.280149	-	-	-	-	-	-	-	-	-	-	-	-	-	-	-	-	-	-	-	-0.263334	-0.263334	-0.263334	-	-	-	-	-
#N/A	LOC_Os01g03830	-0.312025	0.435563	0.428059	0.428059	0.428059	-0.545119	-	-	-	-	-	-	-	-	-	-0.365008	-	-	-	-	-0.283682	-	-	-	0.365018	-	0.334115	0.334115	-	-	-	-	-	-	-	-	-	-	-0.429862	-	-	-	-	-	-	-	-	-
#N/A	LOC_Os01g03870	-	0.308615	0.283762	0.283762	0.283762	-	-	-	-	-	-	-	-	-	-	-	-	-	-	-	-	-	-	-	-	-	-	-	-	-	-	-	-	-	-	-	-	-	-	-	-0.370311	-0.370311	-0.370311	-	-	-	-	-
#N/A	LOC_Os01g03880	-0.261489	-	-	-	-	-	0.408119	0.408119	0.408119	0.300787	0.300787	0.30214	0.285243	0.285243	0.25732	-	-	-	-	-	-	-	-	0.345744	0.390438	0.56012	0.469717	0.469717	-	-	0.559798	0.48895	0.383783	-	-	-	-	-	-	0.40471	0.417529	0.417529	0.417529	0.337289	0.256092	0.256092	0.256092	0.64492
#N/A	LOC_Os01g03940	-	-	-	-	-	-	-	-	-	-0.335694	-0.335694	-0.401143	-	-	-	-0.323095	-	-	-0.3033	-0.468511	-	-0.370387	-0.447511	-	-	-	-	-	0.446199	0.446199	-0.370511	-0.444214	-	-0.480964	-	-0.3273	-	-0.421729	-0.288065	-0.333874	-	-	-	-	-	-	-	-
#N/A	LOC_Os01g03950	0.389209	-0.465091	-0.477641	-0.477641	-0.477641	-	-	-	-	-0.478788	-0.478788	-0.377425	-	-	-	-	-	-	-0.441803	-0.426557	-	-	-0.324512	-	-	-	-0.461883	-0.461883	0.423108	0.423108	-0.445146	-0.446629	-	-0.24825	-	-0.490061	-	-0.366361	-	-0.454099	-	-	-	-	-	-	-	-
#N/A	LOC_Os01g03989	-0.597508	0.661944	0.674203	0.674203	0.674203	-0.531325	-	-	-	0.539283	0.539283	0.287338	0.285753	0.285753	0.283561	-0.401661	0.286856	0.338431	0.603412	0.385564	-	-	-	-	0.504968	0.349684	0.601629	0.601629	-	-	0.497868	0.37639	-	-	0.275778	0.47533	0.275757	0.263931	-0.336669	0.507476	0.276694	0.276694	0.276694	-	-	-	-	0.359178
#N/A	LOC_Os01g04050	-	-	-	-	-	-	-	-	-	-0.300169	-0.300169	-0.299005	-	-	-	-0.338919	0.327215	-	-0.268932	-	-	-	-0.244577	-	-	0.409983	0.420698	0.420698	0.316619	0.316619	-	-	0.446161	-0.31066	0.500497	-0.266776	0.500544	-0.408932	-	-0.278112	-	-	-	0.31745	-	-	-	-
#N/A	LOC_Os01g04070	-0.32892	0.540831	0.53017	0.53017	0.53017	-0.281289	-	-	-	-	-	-	-	-	-	-	-	-	0.365058	0.248018	-	-	-	-	-	-	-	-	-	-	-	-	-	-	-	-	-	-	-	-	-0.286471	-0.286471	-0.286471	-	-	-	-	-
#N/A	LOC_Os01g04120	-0.351927	0.428627	0.395315	0.395315	0.395315	-0.530723	-	-	-	-	-	-	-	-	-	-0.366914	-	0.394696	-	-	-0.401368	-	-	-	0.3042	-	0.309258	0.309258	-0.243873	-0.243873	-	-	-	-	-	-	-	-	-0.37889	-	-0.285342	-0.285342	-0.285342	-	-0.304076	-0.304076	-0.304076	-
#N/A	LOC_Os01g04200	-	-	-	-	-	-	-	-	-	0.344436	0.344436	0.520469	-	-	-	-	-	-	-	0.316852	-	0.345534	0.413378	-	-	-	-	-	-0.329809	-0.329809	0.432486	0.287025	-	0.488858	-0.242975	0.330514	-0.242976	0.426484	-	0.283269	0.588697	0.588697	0.588697	-	-	-	-	-
#N/A	LOC_Os01g04210	-	-	-	-	-	-	-	-	-	0.396131	0.396131	0.411133	-	-	-	-	-	-	-	0.349423	-	-	-	-	-	-	-	-	-0.24654	-0.24654	0.390637	0.36267	-	-	-	0.4167	-	0.371611	-	0.325883	0.617123	0.617123	0.617123	-	-	-	-	0.24266
#N/A	LOC_Os01g04250	-	-	-	-	-	-	-0.376255	-0.376255	-0.376255	-	-	-	-	-	-0.250442	0.360259	-0.345519	0.253939	-	-	-	-	0.26382	-0.350476	-0.270526	-0.362164	-0.273533	-0.273533	-0.271643	-0.271643	-	-	-0.414342	-	-0.313558	-	-0.313579	-	0.406652	-	-0.25018	-0.25018	-0.25018	-0.563644	-0.396863	-0.396863	-0.396863	-0.454313
#N/A	LOC_Os01g04260	-	-	-	-	-	-	0.29078	0.29078	0.29078	-0.25367	-0.25367	-0.259637	-	-	-	-0.448053	0.301449	-	-0.387131	-	-	-0.279507	-0.273118	-	-	0.312949	0.482361	0.482361	0.269178	0.269178	-	-	0.374501	-0.339309	0.524471	-	0.524482	-0.382229	-0.248795	-0.275758	-	-	-	-	-	-	-	-
#N/A	LOC_Os01g04280	-	0.312178	0.318732	0.318732	0.318732	-	-	-	-	0.302757	0.302757	-	-	-	-	-	-	0.344083	0.661533	0.273548	-	-	-	-	-	-	-	-	-	-	-	-	-	-	-	-	-	-	-	0.265923	-	-	-	-	-	-	-	-
#N/A	LOC_Os01g04324	-	0.406094	0.37316	0.37316	0.37316	-0.271142	-	-	-	-	-	-	-	-	-	-	-	-	0.247491	0.336866	-	-	-	-	-	-	0.340679	0.340679	-0.248111	-0.248111	-	0.286088	-	-	-	-	-	-	-	0.267887	-	-	-	-	-	-	-	-
#N/A	LOC_Os01g04330	-	-	-	-	-	-	-	-	-	-	-	-	-	-	-	0.272635	-	-	-	-	-	-	-	-0.300106	-0.311851	-	-	-	-	-	-	-	-	-	-	-	-	-	-	-	-	-	-	-0.254574	-	-	-	-
#N/A	LOC_Os01g04360	-	-	-	-	-	0.273322	-	-	-	-	-	-	-	-	-	0.282924	-	-	-	-	-	-	0.249107	-	-	-	-	-	-	-	-	-	-	0.268981	-	-	-	-	-	-	0.273078	0.273078	0.273078	-	-	-	-	-
#N/A	LOC_Os01g04370	0.348683	-	-	-	-	0.277021	-	-	-	-	-	-	-	-	-	0.380843	-	-	-	0.243015	0.346159	-	0.282338	-	-	-	-	-	-	-	-	0.372229	-	0.347111	-	-	-	-	0.250094	-	-	-	-	-	-	-	-	-
#N/A	LOC_Os01g04409	-	-	-	-	-	-	-0.305741	-0.305741	-0.305741	-	-	-	-	-	-	-	-	0.272624	0.246414	-	-	-	-	-0.34561	-	-0.262284	-0.286147	-0.286147	-	-	-0.275522	-	-0.295073	-	-	-	-	-	-	-	-0.261655	-0.261655	-0.261655	-0.367254	-0.264841	-0.264841	-0.264841	-
#N/A	LOC_Os01g04440	-0.489652	0.623452	0.612753	0.612753	0.612753	-0.417582	-	-	-	0.427184	0.427184	-	-	-	-	-	-	0.308928	0.643591	0.345633	-	-	-	-	-	-	-	-	-0.249079	-0.249079	-	-	-	-	-	0.345478	-	-	-0.263157	0.367745	-	-	-	-	-	-	-	-
#N/A	LOC_Os01g04450	-	0.367554	0.339414	0.339414	0.339414	-	-0.256173	-0.256173	-0.256173	0.331732	0.331732	-	-	-	-	-	-0.24414	0.399943	0.634679	0.316407	-	-	-	-0.289951	-	-0.255282	-	-	-0.353697	-0.353697	-	-	-0.293166	-	-0.315565	0.306868	-0.315568	0.34775	-	0.321251	-	-	-	-0.358197	-0.264166	-0.264166	-0.264166	-
#N/A	LOC_Os01g04460	-0.294401	0.603865	0.566262	0.566262	0.566262	-0.278536	-	-	-	0.402131	0.402131	-	-	-	-	-	-	0.456642	0.524994	0.496214	-0.257282	-	-	-0.305673	-	-	-	-	-	-	-	0.245614	-	-	-	0.323802	-	-	-	0.285388	-0.246894	-0.246894	-0.246894	-0.316798	-0.285684	-0.285684	-0.285684	-
#N/A	LOC_Os01g04470	-0.428401	0.562712	0.511144	0.511144	0.511144	-0.354351	-	-	-	0.286577	0.286577	-	-	-	-	-	-	-	0.498079	0.375031	-	-	-	-	-	-	-	-	-0.244691	-0.244691	-	-	-	-	-	0.339225	-	-	-	0.285997	-	-	-	-	-	-	-	-
#N/A	LOC_Os01g04480	-0.376058	0.578883	0.533053	0.533053	0.533053	-0.335039	-	-	-	0.307438	0.307438	-	-	-	-	-	-	-	0.556064	0.361427	-	-	-	-	-	-	-	-	-	-	-	-	-	-	-	0.32166	-	-	-	0.295217	-	-	-	-	-	-	-	-
#N/A	LOC_Os01g04490	0.463639	-0.286736	-0.317255	-0.317255	-0.317255	-	-0.282618	-0.282618	-0.282618	-0.261843	-0.261843	-	-	-	-	-	-0.332368	-	-	-0.334623	-	-	-	-	-	-0.357847	-0.508278	-0.508278	-	-	-0.313046	-0.549125	-	-	-0.48682	-0.251121	-0.486806	-	-	-0.296319	-0.245772	-0.245772	-0.245772	-	-	-	-	-
#N/A	LOC_Os01g04540	-0.580356	0.688072	0.673347	0.673347	0.673347	-0.480023	-	-	-	0.45467	0.45467	-	-	-	-	-0.299222	-	0.269362	0.588171	0.408503	-	-	-	-	0.407068	-	0.383553	0.383553	-0.289109	-0.289109	0.293708	0.333271	-	-	-	0.457874	-	0.246065	-0.259769	0.3921	-	-	-	-	-	-	-	-
#N/A	LOC_Os01g04550	-0.545616	0.71937	0.720216	0.720216	0.720216	-0.453669	-	-	-	0.420429	0.420429	-	-	-	-	-0.320417	-	0.248358	0.572106	0.391349	-	-	-	-	0.294238	-	0.323455	0.323455	-0.256675	-0.256675	-	0.26549	-	-	-	0.404685	-	-	-0.264874	0.404659	-	-	-	-	-	-	-	-
#N/A	LOC_Os01g04560	-	-	-	-	-	-	-	-	-	0.287425	0.287425	-	-	-	-	-	-	0.311853	0.6037	-	-	-	-	-	-	-	-	-	-	-	-	-	-	-	-	-	-	-	-	0.264953	-	-	-	-	-	-	-	-
#N/A	LOC_Os01g04570	-0.626306	0.719935	0.720861	0.720861	0.720861	-0.531179	-	-	-	0.428991	0.428991	-	-	-	-	-0.406974	-	0.289987	0.604339	0.323412	-0.302596	-	-	-	0.354771	-	0.400309	0.400309	-0.24603	-0.24603	-	0.249328	-	-	-	0.399268	-	-	-0.362101	0.352999	-	-	-	-	-	-	-	-
#N/A	LOC_Os01g04580	-	-	-	-	-	0.260189	-0.358903	-0.358903	-0.358903	-	-	-	-	-	-	0.410753	-	-	0.35402	0.340804	-	-	-	-0.369495	-0.375653	-0.296428	-	-	-0.27904	-0.27904	-	-	-0.312654	-	-0.277362	-	-0.277372	0.269662	0.485492	-	-0.283205	-0.283205	-0.283205	-0.402849	-0.313621	-0.313621	-0.313621	-0.294121
#N/A	LOC_Os01g04620	-0.468468	0.350225	0.380878	0.380878	0.380878	-0.285048	-	-	-	0.26969	0.26969	-	0.273402	0.273402	0.284689	-	0.258229	-	0.327041	-	-	-	-	0.248422	0.592132	0.368857	0.369979	0.369979	-	-	0.492765	0.319105	-	-	0.333137	0.265517	0.333124	-	-	0.306714	0.316549	0.316549	0.316549	-	-	-	-	0.362146
#N/A	LOC_Os01g04630	-	-0.328575	-0.343167	-0.343167	-0.343167	-	-	-	-	-0.417872	-0.417872	-0.277125	-	-	-	-	-	-	-0.413518	-0.396951	-	-	-	-	-	-	-	-	0.418282	0.418282	-	-0.314356	-	-	-	-0.420063	-	-0.411638	-	-0.417999	-	-	-	-	-	-	-	-
#N/A	LOC_Os01g04640	-	-0.247238	-	-	-	-	-	-	-	-0.46307	-0.46307	-0.4428	-	-	-	-	-	-	-0.364629	-0.484435	-	-	-0.406681	-	0.245578	-	-	-	0.475534	0.475534	-0.260688	-0.379529	0.246154	-0.386116	-	-0.42654	-	-0.477413	-	-0.465812	-	-	-	0.259125	-	-	-	-
#N/A	LOC_Os01g04650	-	-	-	-	-	-	-	-	-	0.269562	0.269562	-	-	-	-	-	-	0.329833	0.479021	0.273509	-	-	-	-	-	-	-	-	-0.363586	-0.363586	-	-	-0.252025	0.274497	-0.344762	-	-0.344785	-	-	-	-	-	-	-0.431348	-0.248889	-0.248889	-0.248889	-0.31095
#N/A	LOC_Os01g04670	-	-	-0.268202	-0.268202	-0.268202	-	-	-	-	-	-	-	-	-	-	-	-	-	-	-	-	-	-	-	-	-	-	-	-	-	-	-	-	-	-	-	-	-	0.354977	-	-	-	-	-	-0.256258	-0.256258	-0.256258	-
#N/A	LOC_Os01g04780	-	-	-	-	-	-	-	-	-	-	-	-	-	-	-	-	-	-	-	-	-	-	-	0.252225	-	-	-	-	-	-	-	-	-	-	-	-	-	-	-	-	-	-	-	-	-	-	-	-
#N/A	LOC_Os01g04790	0.246963	-0.265625	-	-	-	0.315941	-	-	-	-	-	-	-	-	-	0.341776	-	-	-	-	-	-	-	-	-	-	-0.273443	-0.273443	-	-	-	-	-	-	-	-	-	0.244868	-	0.24309	-	-	-	-	-	-	-	-
#N/A	LOC_Os01g04800	-0.321222	0.58271	0.567249	0.567249	0.567249	-0.337084	-	-	-	0.260354	0.260354	-	-	-	-	-	-	0.465365	0.249537	0.302933	-0.360138	-	-	-0.404574	-	-	0.331368	0.331368	-0.294175	-0.294175	-	-	-	-	-	0.352285	-	-	-	-	-0.30049	-0.30049	-0.30049	-0.263875	-0.272646	-0.272646	-0.272646	-
#N/A	LOC_Os01g04920	0.39948	-0.360577	-0.330016	-0.330016	-0.330016	0.298871	-	-	-	-	-	-	-	-	-	-	-	-0.313372	-0.312985	-	0.394841	-	-	0.336448	-	-	-	-	-	-	-	-	-	-	-	-	-	-	-	-	0.292263	0.292263	0.292263	0.446522	0.554649	0.554649	0.554649	-
#N/A	LOC_Os01g04950	-	-	-	-	-	-	-	-	-	0.342271	0.342271	0.30488	-	-	-	0.300008	-0.244593	0.433038	0.47805	0.47823	-	-	0.281256	-0.321776	-	-	-	-	-0.365351	-0.365351	-	0.327596	-0.344355	-	-0.29387	0.329385	-0.29388	0.4133	0.341531	0.360312	-	-	-	-0.427545	-0.321154	-0.321154	-0.321154	-0.264957
#N/A	LOC_Os01g04960	-	0.300563	0.274531	0.274531	0.274531	-	-	-	-	0.4494	0.4494	-	-	-	-	-	-	0.297751	0.753594	0.355498	-	-	-	-	-	-	-	-	-	-	-	-	-	-	-	-	-	0.275875	-	0.380758	-	-	-	-	-	-	-	-
#N/A	LOC_Os01g04980	-0.452642	0.328831	0.365315	0.365315	0.365315	-0.289347	-	-	-	0.351306	0.351306	-	-	-	-	-	-	-	0.378602	-	-	-	-	0.306406	0.554824	0.30407	-	-	-	-	0.449108	0.313293	-	-	-	0.265954	-	-	-	0.323422	0.392268	0.392268	0.392268	-	-	-	-	0.291384
#N/A	LOC_Os01g05010	-	0.256485	-	-	-	-	-	-	-	-	-	-	-	-	-	-	-0.311665	0.317421	0.446909	0.294871	-	-	-	-0.338495	-	-	-	-	-0.439676	-0.439676	-	0.247152	-0.277684	-	-0.326175	-	-0.32619	0.244626	-	-	-	-	-	-0.476924	-0.394074	-0.394074	-0.394074	-0.303104
#N/A	LOC_Os01g05030	-0.286727	0.465869	0.443667	0.443667	0.443667	-0.462348	-	-	-	-	-	-	-	-	-	-0.292686	-	0.45119	-	-	-0.43426	-0.301606	-	-0.27631	-	-	0.46738	0.46738	-	-	-	-	-	-	-	0.39702	-	-	-0.299009	-	-	-	-	-	-	-	-	-
#N/A	LOC_Os01g05060	-	-	-	-	-	-	-	-	-	-	-	-	-	-	-	-	-0.272928	0.342571	0.282728	-	-0.251022	-	-	-0.276715	-	-	-	-	-0.319789	-0.319789	-	-	-	-	-	-	-	-	-	-	-	-	-	-0.330292	-0.390271	-0.390271	-0.390271	-
#N/A	LOC_Os01g05064	-	0.335675	0.311116	0.311116	0.311116	-	-	-	-	0.353907	0.353907	-	-	-	-	-	-	0.52492	0.615746	0.38175	-	-	-	-	-	-	0.30905	0.30905	-	-	-	0.279766	-	-	-	-	-	-	-	0.364656	-	-	-	-	-	-	-	-
#N/A	LOC_Os01g05080	-	-	-	-	-	-	-	-	-	-0.254099	-0.254099	-	-	-	-	-0.31179	-	-	-	-	-	-	-	-	-	0.253582	0.341482	0.341482	-	-	-	-	0.24637	-	0.341451	-	0.341433	-0.252835	-	-	-0.257523	-0.257523	-0.257523	-	-	-	-	-
#N/A	LOC_Os01g05130	-0.289627	-	-	-	-	-	-	-	-	-	-	-	-	-	-	-	-	-	-	-	-	-	-	-0.305766	-	-	-	-	-	-	-	0.277892	-	-	-	0.336046	-	0.248759	-	0.248549	-	-	-	-0.246648	-0.270988	-0.270988	-0.270988	-
#N/A	LOC_Os01g05180	0.319859	-0.353865	-0.361495	-0.361495	-0.361495	0.594706	-	-	-	-	-	-	-	-	-	0.528742	-	-	-0.285337	-	0.297991	-	-	-0.249759	-0.587759	-	-0.279909	-0.279909	-	-	-	-	-	-	-	-	-	-	0.672249	-	-	-	-	-	-	-	-	-
#N/A	LOC_Os01g05200	-	-	-	-	-	-	-	-	-	-	-	-	-	-	-	-	-	-	-	0.246138	-	-	-	-	-	-	-	-	-	-	-	-	-	-	-	-	-	-	0.265809	-	-	-	-	-	-	-	-	-
#N/A	LOC_Os01g05210	-0.392324	0.580834	0.552108	0.552108	0.552108	-0.507774	-	-	-	0.375343	0.375343	-	-	-	-	-0.280197	-	0.377958	0.541946	0.280192	-0.340484	-	-	-	-	-	-	-	-	-	-	-	-	-	-	0.264866	-	-	-0.355098	-	-	-	-	-	-	-	-	-
#N/A	LOC_Os01g05260	-0.340318	0.526795	0.469581	0.469581	0.469581	-0.366437	-	-	-	-	-	-	-	-	-	-	-	-	0.551898	-	-0.283642	-	-	-	-	-	-	-	-	-	-	-	-	-	-	-	-	-	-0.276838	-	-	-	-	-	-	-	-	-
#N/A	LOC_Os01g05320	-0.638766	0.726568	0.698555	0.698555	0.698555	-0.623383	-	-	-	0.46112	0.46112	0.250346	-	-	-	-0.399844	-	0.322495	0.607612	0.374871	-0.331336	-	-	-	0.45736	-	0.429327	0.429327	-0.340897	-0.340897	0.264311	0.250931	-	-	-	0.501326	-	-	-0.401707	0.278117	-	-	-	-	-	-	-	-
#N/A	LOC_Os01g05430	-	-	-	-	-	-0.293844	0.403961	0.403961	0.403961	-	-	-	-	-	-	-0.265752	-	-	-	-	-	-	-	0.372757	0.288965	0.299257	0.443737	0.443737	-	-	0.297004	-	0.349878	-	-	-	-	-	-0.415387	-	0.366	0.366	0.366	0.40352	0.323493	0.323493	0.323493	0.409864
#N/A	LOC_Os01g05450	0.415124	-0.251639	-0.259458	-0.259458	-0.259458	0.5566	-	-	-	-	-	-	-	-	-	0.637906	-	-	-	0.288551	0.427039	-	-	-	-0.474377	-	-	-	-	-	-	0.411352	-	-	-	-	-	-	0.695847	-	-	-	-	-	-	-	-	-
#N/A	LOC_Os01g05530	0.288445	-	-	-	-	0.441285	-0.328712	-0.328712	-0.328712	-	-	-	-	-	-0.247852	0.472637	-0.385441	-	-	-	-	-	-	-0.428392	-0.515929	-0.486349	-0.389027	-0.389027	-0.260952	-0.260952	-	-	-0.542524	-	-0.342391	-	-0.342431	0.344234	0.506866	-	-	-	-	-0.518332	-0.372649	-0.372649	-0.372649	-0.446468
#N/A	LOC_Os01g05560	-	-	-	-	-	-	-	-	-	0.40972	0.40972	0.510493	-	-	-	0.389994	-0.366986	-	0.360763	0.447174	-	0.306322	0.469985	-	-	-0.280363	-	-	-0.609174	-0.609174	0.255341	0.414692	-0.382082	0.506063	-0.462113	0.367375	-0.462148	0.47546	0.361313	0.374974	-	-	-	-0.451017	-0.276085	-0.276085	-0.276085	-0.299424
#N/A	LOC_Os01g05585	-	-	-	-	-	-	0.538825	0.538825	0.538825	-	-	-	0.840091	0.840091	0.833932	-	0.315338	-	-	-	0.330997	0.275247	-	0.410871	0.47807	0.500686	0.359278	0.359278	-	-	0.480001	-	-	-	0.396392	-	0.396384	-	-	0.602385	0.344558	0.344558	0.344558	0.526736	0.477574	0.477574	0.477574	0.712842
#N/A	LOC_Os01g05600	-	0.249538	-	-	-	-	-	-	-	-	-	-	-	-	-	0.380365	-	-	0.289862	0.461076	-	-	-	-0.358685	-	-	-	-	-	-	-	0.481268	-0.250916	-	-	-	-	0.246031	0.449338	0.262368	-	-	-	-0.42101	-0.267486	-0.267486	-0.267486	-0.325848
#N/A	LOC_Os01g05610	-	-	-	-	-	0.396001	-	-	-	-	-	-	-	-	-	0.575385	-0.335408	-	-	0.320868	-	-	0.255022	-0.369237	-0.507524	-0.379343	-0.294124	-0.294124	-0.368374	-0.368374	-	0.275878	-0.3989	0.244481	-	0.250684	-	0.408405	0.538142	0.265652	-	-	-	-0.408813	-0.282317	-0.282317	-0.282317	-
#N/A	LOC_Os01g05620	-0.402941	0.259787	0.244756	0.244756	0.244756	-0.286601	0.267611	0.267611	0.267611	-	-	-	-	-	-	-0.275442	-	-	-	-	-	-	-	-	-	-	0.248784	0.248784	-	-	-	-	-	-	-	-	-	-	-0.270574	-	-	-	-	-	-	-	-	0.314426
#N/A	LOC_Os01g05640	0.333072	-	-	-	-	0.499422	-	-	-	-	-	-	-	-	-	0.704347	-	-	-	0.349236	0.34571	-	-	-0.24944	-0.481855	-	-	-	-	-	-	0.459055	-0.285638	-	-	-	-	0.296536	0.668099	0.251797	-	-	-	-	-	-	-	-
#N/A	LOC_Os01g05650	-	-	-	-	-	0.417896	-	-	-	-	-	-	-	-	-	0.416648	-	-	-	0.329906	0.306572	-	-	-	-0.404924	-	-	-	-	-	-	0.39905	-	-	-	-	-	-	0.459879	-	0.249054	0.249054	0.249054	-	-	-	-	-
#N/A	LOC_Os01g05694	-	-	-	-	-	-	-	-	-	-	-	-	-	-	-	0.260121	-	-	-	0.36091	-	-	-	-	-	-	-	-	-	-	-	0.270513	-0.24992	-	-0.256519	-	-0.256532	-	0.431333	0.252357	-	-	-	-	-	-	-	-
#N/A	LOC_Os01g05730	-	-0.331997	-0.344107	-0.344107	-0.344107	0.368652	-0.250348	-0.250348	-0.250348	-0.242761	-0.242761	-	-	-	-	-	-	-	-	-0.394624	-	-	-	-	-0.265371	-0.251729	-0.419553	-0.419553	-	-	-	-0.319389	-0.261791	-	-	-	-	-	-	-	-	-	-	-	-	-	-	-
#N/A	LOC_Os01g05744	-0.337201	0.285908	0.28383	0.28383	0.28383	-0.330279	-	-	-	0.334795	0.334795	0.313396	-	-	-	-0.314701	-	-	0.290874	0.256627	-	-	-	-	0.560743	0.276482	0.357586	0.357586	-	-	0.500319	0.354984	-	-	-	0.312122	-	-	-	0.307715	0.418467	0.418467	0.418467	-	-	-	-	0.321573
#N/A	LOC_Os01g05760	0.342746	-	-	-	-	0.314281	-	-	-	0.255401	0.255401	0.420172	-	-	-	0.642133	-	-	-	0.477404	0.499188	0.389789	0.400848	-	-	-	-	-	-	-	0.318418	0.713484	-	0.459087	-	-	-	0.397749	0.49053	0.393057	0.271907	0.271907	0.271907	-	-	-	-	-
#N/A	LOC_Os01g05840	-	-0.286961	-	-	-	-	-	-	-	-	-	-	-	-	-	-	-	-0.38435	-0.31919	-	0.27146	-	-	-	-	-	-	-	-	-	-	-	-	-	-	-	-	-	-	-	0.466966	0.466966	0.466966	0.373726	0.35368	0.35368	0.35368	0.334409
#N/A	LOC_Os01g05860	0.251656	-	-	-	-	-	-	-	-	-	-	0.259143	-	-	-	0.380273	-0.387955	-	-	0.347693	-	-	0.330088	-	-	-0.267848	-	-	-0.361213	-0.361213	-	0.286622	-0.277165	0.33814	-0.300949	-	-0.300946	0.290701	0.414779	-	-	-	-	-0.426922	-0.299277	-0.299277	-0.299277	-0.316876
#N/A	LOC_Os01g05870	-	0.356182	0.351259	0.351259	0.351259	-0.406203	-	-	-	-	-	-	-	-	-	-	-	0.37017	-	-	-	-	-	-0.248537	-	-	-	-	-0.267162	-0.267162	-	-	-	-	-	0.284458	-	-	-	-	-0.312649	-0.312649	-0.312649	-	-	-	-	-
#N/A	LOC_Os01g05900	-	-	-	-	-	0.265744	-0.298611	-0.298611	-0.298611	0.260014	0.260014	-	-	-	-0.271328	0.468515	-0.440166	-	-	0.287463	-	-	0.249266	-0.405535	-0.442747	-0.497157	-0.363885	-0.363885	-0.485325	-0.485325	-	-	-0.449217	0.257279	-0.432358	-	-0.432354	0.394702	0.464544	-	-	-	-	-0.519561	-0.386092	-0.386092	-0.386092	-0.280719
#N/A	LOC_Os01g05960	0.469471	-0.411013	-0.423517	-0.423517	-0.423517	0.686245	-	-	-	-	-	-	-	-	-	0.648375	-	-	-0.248259	-	0.332824	-	-	-	-0.56926	-0.286749	-0.40865	-0.40865	-	-	-	-	-0.346067	-	-	-	-	-	0.570411	-	-	-	-	-	-	-	-	-0.259326
#N/A	LOC_Os01g06000	-	0.36447	0.281171	0.281171	0.281171	-	-	-	-	0.445257	0.445257	0.505166	-	-	-0.245647	-	-0.386801	0.376178	0.456999	0.472385	-	-	0.356703	-	-	-0.284203	-	-	-0.524255	-0.524255	-	0.338793	-0.341816	0.424468	-0.379698	0.463608	-0.379707	0.409508	-	0.246948	-	-	-	-0.528609	-0.382896	-0.382896	-0.382896	-0.345634
#N/A	LOC_Os01g06010	-	-	-	-	-	-	-0.365176	-0.365176	-0.365176	-	-	-	-	-	-0.344649	-	-0.481684	-	-	-	-	-	-	-0.347528	-	-0.468584	-0.280075	-0.280075	-0.519888	-0.519888	-	-	-0.322067	0.248416	-0.492626	-	-0.492627	0.28082	-	-	-	-	-	-0.552173	-0.539269	-0.539269	-0.539269	-0.346285
#N/A	LOC_Os01g06150	-	-0.351363	-0.321689	-0.321689	-0.321689	-	-	-	-	-0.403182	-0.403182	-0.389449	-	-	-	-	-	-	-0.407325	-0.476488	-	-	-0.33132	-	-0.337957	-	-0.298766	-0.298766	0.246368	0.246368	-0.46093	-0.478893	-	-0.376161	-	-0.324566	-	-0.361286	-	-0.435239	-0.246291	-0.246291	-0.246291	-	-	-	-	-
#N/A	LOC_Os01g06210	-0.290344	-	-	-	-	-0.341819	0.372652	0.372652	0.372652	-	-	-	-	-	0.248712	-0.369302	-	-	-	-	-	-	-	0.255758	0.302977	0.389443	0.510497	0.510497	-	-	-	-	0.469324	-	-	-	-	-	-0.320995	-	-	-	-	0.382095	-	-	-	0.499939
#N/A	LOC_Os01g06220	-0.291324	-	-	-	-	-	-	-	-	-	-	-	-	-	-	-0.283024	-	-	-	-	-	-	-	-	-	0.276067	0.371347	0.371347	-	-	-	-	0.373376	-	-	-	-	-	-0.366338	-	-	-	-	-	-	-	-	0.41535
#N/A	LOC_Os01g06230	-	-0.252698	-	-	-	-	-	-	-	-	-	-	-	-	-	-	-	-	-	-	-	-	-	-	-	-	-	-	-	-	-	-	-	-	-	-	-	-	-	-	0.312328	0.312328	0.312328	-	-	-	-	-
#N/A	LOC_Os01g06240	-0.275012	0.470889	0.426784	0.426784	0.426784	-	-0.278244	-0.278244	-0.278244	-	-	-	-	-	-	-	-	-	0.457808	0.389259	-	-	-	-0.280618	-	-0.283257	-	-	-0.296305	-0.296305	-	-	-	-	-	0.317716	-	0.25532	-	-	-	-	-	-0.326407	-0.289612	-0.289612	-0.289612	-
#N/A	LOC_Os01g06280	-	-	-	-	-	-	0.261178	0.261178	0.261178	-	-	0.366562	-	-	-	-	-	-	-	-	0.277074	0.39798	0.357323	0.511211	0.463833	-	-	-	-	-	0.556926	-	-	0.410112	-	-	-	-	-	-	0.445509	0.445509	0.445509	-	-	-	-	0.277426
#N/A	LOC_Os01g06300	0.396133	-0.243584	-	-	-	0.424197	-	-	-	-	-	-	-	-	-	0.686797	-	-	-	0.371468	0.410433	-	-	-	-0.372839	-	-	-	-	-	-	0.411862	-0.25379	-	-	-	-	0.277334	0.557134	0.262393	-	-	-	-	-	-	-	-
#N/A	LOC_Os01g06310	0.449358	-	-	-	-	0.355889	-	-	-	-	-	0.396907	-	-	-	0.546196	-	-	-	0.402791	0.529598	0.428584	0.509175	-	-	-	-	-	-	-	0.387286	0.656602	-	0.557191	-	-	-	0.346764	0.444515	0.33167	0.242283	0.242283	0.242283	-	-	-	-	-
#N/A	LOC_Os01g06450	-	-	-	-	-	0.285406	-	-	-	-	-	0.356584	-	-	-	0.328529	-	-	-	0.389787	0.27005	-	0.355051	-	-	-	-	-	-	-	0.279231	0.486853	-	0.314437	-	0.263007	-	0.353704	0.312656	0.292892	0.303232	0.303232	0.303232	-	-	-	-	-
#N/A	LOC_Os01g06460	-	-	-	-	-	-	-	-	-	0.283751	0.283751	-	-	-	-	0.336858	-0.274073	0.280387	0.517305	0.434251	-	-	-	-0.341014	-0.315043	-0.353258	-	-	-0.324416	-0.324416	-	-	-0.360559	-	-0.314553	-	-0.314555	0.336193	0.287429	0.299914	-	-	-	-0.422032	-0.276439	-0.276439	-0.276439	-0.280967
#N/A	LOC_Os01g06490	-	-	-	-	-	-	-	-	-	0.399763	0.399763	0.251534	-	-	-	0.301025	-	-	0.358847	0.537039	-	-	-	-	-	-	-	-	-	-	-	0.403964	-	-	-	0.252008	-	0.381877	-	0.43521	0.374732	0.374732	0.374732	-	-	-	-	-
#N/A	LOC_Os01g06520	0.343476	-0.276235	-0.283791	-0.283791	-0.283791	0.547805	-	-	-	-	-	-	-	-	-	0.621535	-	-	-	-	0.35856	-	-	-	-0.548354	-	-	-	-	-	-	0.34014	-	-	-	-	-	-	0.739131	-	-	-	-	-	-	-	-	-
#N/A	LOC_Os01g06550	-	-	-	-	-	-	-0.335283	-0.335283	-0.335283	-	-	-	-	-	-	-	-	0.272294	-	-	-0.310217	-	-	-0.266463	-	-0.330682	-0.27446	-0.27446	-	-	-0.374538	-0.337938	-	-	-0.316183	-	-0.316185	-	-	-0.25228	-0.414819	-0.414819	-0.414819	-0.430519	-0.369761	-0.369761	-0.369761	-0.383212
#N/A	LOC_Os01g06580	0.26727	-	-	-	-	-	-	-	-	-	-	-	-	-	-	-	-0.325788	-	-	-	-	-	-	-	-	-	-	-	-	-	-	-	-	-	-	-	-	-	-	-	-	-	-	-	-	-	-	-
#N/A	LOC_Os01g06590	-	0.400678	0.368008	0.368008	0.368008	-0.270201	-0.331896	-0.331896	-0.331896	-	-	-	-	-	-	-	-	0.339612	0.501739	-	-0.39454	-	-	-0.338401	-	-0.398681	-	-	-0.297373	-0.297373	-0.276939	-	-0.255371	-	-0.287579	-	-0.287579	-	-	-	-0.269651	-0.269651	-0.269651	-0.40831	-0.343894	-0.343894	-0.343894	-0.317286
#N/A	LOC_Os01g06600	-	0.326292	0.289037	0.289037	0.289037	-0.323068	-	-	-	-	-	-	-	-	-	-	-	0.343257	0.314291	-	-0.291313	-	-	-	-	-	-	-	-0.302848	-0.302848	-	-	-	-	-	0.291348	-	-	-	-	-	-	-	-0.280395	-0.331946	-0.331946	-0.331946	-
#N/A	LOC_Os01g06620	-0.254851	0.32659	0.292865	0.292865	0.292865	-	-0.255211	-0.255211	-0.255211	-	-	-	-	-	-	-	-0.286394	0.26602	0.510694	0.258339	-0.268205	-	-	-0.28999	-	-	-	-	-0.31638	-0.31638	-	-	-	-	-	-	-	0.248256	-	-	-	-	-	-0.292649	-0.280099	-0.280099	-0.280099	-
#N/A	LOC_Os01g06640	-	-	-	-	-	-	-	-	-	0.431351	0.431351	0.606933	-	-	-	-	-	-	-	0.431939	0.258614	0.395901	0.530685	0.243718	-	-	-	-	-0.2902	-0.2902	0.570995	0.529195	-	0.551578	-	0.487872	-	0.482701	-	0.394622	0.598656	0.598656	0.598656	-	-	-	-	-
#N/A	LOC_Os01g06660	0.337364	-	-	-	-	0.345098	-	-	-	-	-	0.373702	-	-	-	0.498677	-0.456496	-	-	0.267973	-	0.25522	0.405201	-	-0.335329	-0.386786	-0.275133	-0.275133	-0.407332	-0.407332	-	-	-0.40676	0.450788	-0.371764	0.305315	-0.371767	0.462338	-	-	-	-	-	-0.304479	-	-	-	-
#N/A	LOC_Os01g06670	-	-	-	-	-	0.366725	-	-	-	-	-	-	-	-	-	0.375945	-	-	-	-	-	-	-	-	-0.268789	-	-	-	-	-	-	-	-	-	-	-	-	-	0.454993	-	-	-	-	-	-	-	-	-
#N/A	LOC_Os01g06680	-	-	-	-	-	0.31291	-	-	-	-	-	-	-	-	-	0.302923	-	-	-	-	-	-	-	-	-0.273938	-	-	-	-	-	-	-	-	-	-	-	-	-	0.432618	-	-	-	-	-	-	-	-	-
#N/A	LOC_Os01g06740	-	-	-	-	-	0.316786	-	-	-	-	-	-	-	-	-	0.3454	-	-	-	-	-	-	-	-	-0.276272	-	-	-	-	-	-	-	-	-	-	-	-	-	0.447374	-	-	-	-	-	-	-	-	-
#N/A	LOC_Os01g06750	-	-	-	-	-	0.418563	-	-	-	-	-	-	-	-	-	0.404843	-	-	-	0.251627	-	-	-	-0.275077	-0.433987	-	-	-	-	-	-	-	-	-	-	-	-	-	0.587225	-	-	-	-	-	-	-	-	-
#N/A	LOC_Os01g06760	-0.408509	0.65578	0.652153	0.652153	0.652153	-0.494583	-	-	-	0.315432	0.315432	-	0.330125	0.330125	0.32481	-0.262469	-	0.367744	0.538981	0.261925	-	-	-	-	-	-	-	-	-	-	-	-	-	-	-	0.337216	-	-	-0.351305	0.368093	-	-	-	-	-	-	-	-
#N/A	LOC_Os01g06770	-	-	-	-	-	-	-	-	-	-	-	-	0.268134	0.268134	0.242761	-	-	-	0.287445	-	-	-	-	-	-	0.248611	-	-	-	-	-	-	-	-	-	-	-	-	-	0.350358	-	-	-	-	-	-	-	-
#N/A	LOC_Os01g06790	0.331064	-0.457992	-0.468162	-0.468162	-0.468162	0.617224	-	-	-	-0.267095	-0.267095	-	-	-	-	0.483878	-	-	-0.310202	-0.244765	-	-	-	-0.279362	-0.610426	-0.278181	-0.484266	-0.484266	-	-	-0.33384	-	-0.317207	-	-	-	-	-	0.469499	-	-	-	-	-	-	-	-	-
#N/A	LOC_Os01g06820	-0.309444	0.379367	0.396042	0.396042	0.396042	-0.580097	0.313426	0.313426	0.313426	0.461162	0.461162	0.378599	-	-	-	-0.307735	-	0.311288	0.406112	0.321066	-	-	-	0.273206	0.457166	-	0.366673	0.366673	-	-	0.375386	-	-	-	-	0.385445	-	-	-0.449389	0.306754	0.381168	0.381168	0.381168	-	-	-	-	0.335521
#N/A	LOC_Os01g06890	0.483753	-0.256549	-0.25922	-0.25922	-0.25922	0.672945	-	-	-	-	-	-	-	-	-	0.634569	-0.246904	-	-	-	0.35461	0.281042	0.363804	-	-0.337407	-	-	-	-	-	-	-	-0.246654	0.376018	-	-	-	0.315374	0.51485	-	-	-	-	-	-	-	-	-
#N/A	LOC_Os01g06910	-0.28267	0.593409	0.566701	0.566701	0.566701	-0.536706	-	-	-	0.431709	0.431709	0.300999	-	-	-	-0.258012	-	0.271429	0.48375	0.389995	-	-	-	-	0.281187	-	0.274173	0.274173	-0.358123	-0.358123	0.266244	-	-	-	-	0.463183	-	0.305313	-0.301777	0.368069	-	-	-	-	-	-	-	-
#N/A	LOC_Os01g06920	-	0.409519	0.384276	0.384276	0.384276	-	-	-	-	0.391323	0.391323	0.328666	-	-	-	0.295824	-	0.248533	0.539281	0.645697	-	0.2515	0.417362	-	-	-	-	-	-0.4061	-0.4061	0.313901	0.550294	-	0.407424	-	0.383851	-	0.471189	-	0.522392	-	-	-	-	-	-	-	-
#N/A	LOC_Os01g07110	-	-0.27076	-0.261873	-0.261873	-0.261873	0.500925	-	-	-	-	-	-	-	-	-	0.383011	-	-0.25859	-0.279488	-	0.273517	-	-	-	-0.48424	-	-0.28016	-0.28016	0.382676	0.382676	-	-	-	-	-	-	-	-	0.555297	-	-	-	-	-	-	-	-	-
#N/A	LOC_Os01g07200	-	-	-	-	-	-	-	-	-	0.379623	0.379623	0.531154	-	-	-	0.270305	-0.26117	-	-	0.307213	-	0.35783	0.474808	-	-	-	-	-	-0.354487	-0.354487	0.418743	0.320589	-0.336273	0.556236	-0.375394	0.39821	-0.375392	0.468844	-	0.312715	0.497431	0.497431	0.497431	-	-	-	-	-
#N/A	LOC_Os01g07250	-	-	-	-	-	-	-	-	-	-	-	-	-	-	-	-	-	-	-	-	-	-	-	-0.454934	-0.417373	-	-	-	-	-	-0.298514	-	-	-	-	-	-	-	0.392033	-	-0.381928	-0.381928	-0.381928	-0.341439	-0.407073	-0.407073	-0.407073	-0.363971
#N/A	LOC_Os01g07260	0.665814	-0.546747	-0.559519	-0.559519	-0.559519	0.541263	-	-	-	-	-	-	-	-	-	0.487538	-	-	-0.264136	-	0.430591	0.340284	0.291818	-	-	-	-0.315861	-0.315861	-	-	-	-	-	0.345557	-0.321705	-	-0.321707	-	0.379089	-	-	-	-	-	-	-	-	-
#N/A	LOC_Os01g07280	0.272386	-	-	-	-	0.26013	-	-	-	0.442583	0.442583	0.655429	-	-	-	0.5013	-0.341549	0.320408	0.251145	0.384819	0.28813	0.531358	0.652442	-	-	-	-	-	-0.432582	-0.432582	0.407923	0.485769	-0.369307	0.627531	-0.383365	0.473985	-0.383368	0.588801	0.261661	0.405488	0.383088	0.383088	0.383088	-	-	-	-	-
#N/A	LOC_Os01g07300	-	0.291339	0.25493	0.25493	0.25493	-	-	-	-	0.392092	0.392092	0.510624	-	-	-	-	-	0.377176	0.358119	0.299254	-	-	0.39785	-	0.3236	-	0.352822	0.352822	-0.385205	-0.385205	0.432818	-	-	0.391621	-	0.484165	-	0.34622	-0.281863	0.260427	0.256551	0.256551	0.256551	-	-	-	-	-
#N/A	LOC_Os01g07320	-0.366129	0.434634	0.443011	0.443011	0.443011	-0.602721	-	-	-	0.248578	0.248578	-	-	-	-	-0.458438	-	-	0.251808	-	-0.309006	-	-	-	0.475485	-	0.456045	0.456045	-	-	-	-	-	-	-	0.27905	-	-	-0.496924	-	-	-	-	-	-	-	-	-
#N/A	LOC_Os01g07340	0.330423	-	-	-	-	0.438076	-	-	-	-	-	0.43029	-	-	-	0.4268	-	-	-	0.287255	0.328222	0.327023	0.468994	-	-	-	-	-	-	-	0.348214	0.404572	-	0.492558	-	-	-	0.378071	0.375057	0.270381	-	-	-	-	-	-	-	-
#N/A	LOC_Os01g07360	-	-	-	-	-	-	-	-	-	-	-	-	-	-	-	-	-	-	0.281125	0.296838	-	-	-	-0.269046	-0.299726	-	-	-	-	-	-	-	-	-	-	-	-	-	-	0.251664	-	-	-	-	-	-	-	-
#N/A	LOC_Os01g07376	0.30868	-0.278012	-0.301238	-0.301238	-0.301238	0.335764	-	-	-	-	-	-	-	-	-	0.246935	-0.270831	-	-	-	-	-	0.322625	-	-0.285567	-0.254103	-0.28349	-0.28349	-	-	-	-	-0.350418	0.277709	-0.357136	-	-0.357128	-	-	-	-	-	-	-	-	-	-	-
#N/A	LOC_Os01g07390	-	0.277195	-	-	-	-	-0.289143	-0.289143	-0.289143	-	-	-	-	-	-	-	-	0.460893	0.328525	-	-0.259686	-	-	-0.416969	-	-0.260383	-	-	-0.271815	-0.271815	-	-	-0.299139	-	-0.247459	-	-0.247484	-	-	-	-0.370086	-0.370086	-0.370086	-0.568681	-0.515006	-0.515006	-0.515006	-0.423698
#N/A	LOC_Os01g07420	0.326114	-	-	-	-	0.288092	0.247946	0.247946	0.247946	-	-	0.375525	-	-	-	0.300923	-	-	-	0.320255	0.409215	0.351929	0.386966	0.248954	-	-	-	-	-	-	0.376446	0.377362	-	0.379747	-	-	-	0.300887	-	0.285943	0.421362	0.421362	0.421362	-	-	-	-	-
#N/A	LOC_Os01g07500	-	-	-	-	-	0.324116	-	-	-	-	-	-	-	-	-	-	-	-	-	-	-	-	-	-	-	-	-	-	-	-	-	-	-	-	-	-0.294108	-	-	0.48812	-	-0.318916	-0.318916	-0.318916	-	-	-	-	-
#N/A	LOC_Os01g07530	-	-	-	-	-	-	0.273446	0.273446	0.273446	-0.251799	-0.251799	-	-	-	-	-	0.243585	-0.391087	-0.461199	-	0.248826	-	-	0.436723	-	0.303959	-	-	0.262199	0.262199	-	-	0.34989	-	0.381253	-	0.381258	-	-	-	-	-	-	0.37029	0.263315	0.263315	0.263315	-
#N/A	LOC_Os01g07570	-	-	-	-	-	-	-	-	-	-	-	-	-	-	-	-	-	-	-	-	-	-	-	-	-	-	-	-	-	-	-	-0.273332	-	-	-	-	-	-	-	-	-	-	-	-	-	-	-	-
#N/A	LOC_Os01g07590	-0.691042	0.328233	0.375602	0.375602	0.375602	-0.428516	-	-	-	0.25626	0.25626	-	-	-	-	-0.481655	-	-	0.32371	-	-0.243753	-	-	-	0.493911	0.390258	0.493146	0.493146	-	-	0.3295	-	0.360605	-	0.371454	0.282024	0.371452	-	-0.373421	-	-	-	-	-	-	-	-	0.328075
#N/A	LOC_Os01g07700	-	-	-	-	-	-	0.251364	0.251364	0.251364	-	-	-	-	-	-	-	-	-0.306387	-	-	-	-	-	0.293599	-	-	-	-	-	-	-	-	-	-	-	-	-	-	-	-	0.512931	0.512931	0.512931	0.382319	0.405475	0.405475	0.405475	0.358939
#N/A	LOC_Os01g07770	-	-	-	-	-	-	-	-	-	-0.251621	-0.251621	-0.249146	-	-	-	-	-	-0.483096	-0.279547	-	0.30072	-	-	0.350553	-	-	-	-	0.451505	0.451505	-	-	0.278869	-	0.304552	-0.272526	0.304575	-0.24265	-	-	-	-	-	0.430665	0.334348	0.334348	0.334348	0.308578
#N/A	LOC_Os01g07780	-	-	-	-	-	-	-	-	-	-	-	0.306536	-	-	-	-	-	-	-	-	0.312739	0.305159	0.298691	0.275797	-	-	-	-	-	-	0.455807	0.363081	-	0.288261	-	-	-	0.244964	-	0.280939	0.540984	0.540984	0.540984	-	-	-	-	0.354528
#N/A	LOC_Os01g07800	-	-0.281117	-0.273409	-0.273409	-0.273409	0.356746	-	-	-	-	-	-	-	-	-	0.391269	-	-	-0.260265	-	-	-	-	-0.365982	-0.606054	-0.31248	-0.297887	-0.297887	-	-	-0.300817	-	-	-	-	-	-	-	0.409601	-	-	-	-	-	-	-	-	-
#N/A	LOC_Os01g07820	-	-	-	-	-	-	-	-	-	-	-	-	-	-	-	0.323508	-	-	-	0.393532	0.258848	-	-	-	-	-	-	-	-	-	-	0.402857	-	-	-	-	-	-	-	0.26987	0.264642	0.264642	0.264642	-	-	-	-	-
#N/A	LOC_Os01g07840	-0.467575	0.575948	0.567934	0.567934	0.567934	-0.421876	-	-	-	0.4221	0.4221	-	-	-	-	-0.268385	-	-	0.5053	0.370697	-	-	-	-	0.301229	-	0.320853	0.320853	-	-	0.24753	0.292968	-	-	-	0.39868	-	-	-0.28422	0.373292	-	-	-	-	-	-	-	-
#N/A	LOC_Os01g07870	-	0.344876	0.34821	0.34821	0.34821	-	-	-	-	0.404283	0.404283	-	-	-	-	-	-	0.337365	0.581776	0.357823	-	-	-	-	-	-	-	-	-0.285201	-0.285201	-	-	-	-	-0.254558	-	-0.25457	0.248858	-	0.301845	-	-	-	-	-	-	-	-
#N/A	LOC_Os01g07880	0.289125	-	-	-	-	-	-	-	-	0.244361	0.244361	-	-	-	-	0.315382	-0.357461	-	-	0.249773	-	-	-	-	-	-0.411614	-0.324645	-0.324645	-0.41392	-0.41392	-	-	-0.297699	0.296491	-0.4703	-	-0.470307	0.352094	-	-	-	-	-	-	-	-	-	-
#N/A	LOC_Os01g07890	-0.291298	0.440885	0.465529	0.465529	0.465529	-0.588612	0.266923	0.266923	0.266923	0.399173	0.399173	0.353946	-	-	-	-0.363218	-	-	0.268323	0.307548	-	-	-	-	0.367555	-	0.632775	0.632775	-0.374437	-0.374437	0.384027	0.271879	-	-	-	0.428359	-	-	-0.436747	0.290817	0.2714	0.2714	0.2714	-	-	-	-	-
#N/A	LOC_Os01g07970	-0.263778	0.41235	0.354011	0.354011	0.354011	-	-	-	-	-	-	-	-	-	-	-	-	0.375031	0.625573	-	-0.300421	-	-	-0.285642	-	-	-	-	-0.277946	-0.277946	-	-	-	-	-	-	-	-	-	-	-0.254941	-0.254941	-0.254941	-0.2957	-0.272258	-0.272258	-0.272258	-
#N/A	LOC_Os01g07980	-	-	-	-	-	-	-	-	-	-	-	-	-	-	-	-	-	-	0.65887	-	-	-	-	-	0.293553	-	-	-	-	-	-	-	-	-	-0.281486	-	-0.281486	-	-	-	-	-	-	-	-	-	-	-
#N/A	LOC_Os01g07990	0.366636	-0.377298	-0.394342	-0.394342	-0.394342	-	-0.263278	-0.263278	-0.263278	-0.324448	-0.324448	-	-	-	-	-	-0.316137	-	-	-0.438465	-	-	-	-	-	-0.343203	-0.487879	-0.487879	-	-	-0.370725	-0.480811	-	-	-0.402696	-0.248062	-0.40269	-	-	-0.344961	-	-	-	-	-	-	-	-
#N/A	LOC_Os01g08000	-	-	-	-	-	-0.280143	-	-	-	-	-	-	-	-	-	-	-0.281734	-	0.322046	-	-	-	-	-	-	-	-	-	-	-	-	-	-	-	-0.417411	-	-0.4174	-	-	-	-	-	-	-	-	-	-	-
#N/A	LOC_Os01g08020	-	-	-	-	-	-	-	-	-	0.299772	0.299772	-	-	-	-	-	-	-	0.53549	0.315323	-	-	-	-	-	-	-	-	-	-	-	-	-	-	-	-	-	-	-	0.312228	-	-	-	-	0.246342	0.246342	0.246342	-
#N/A	LOC_Os01g08090	-0.320047	0.424772	0.419977	0.419977	0.419977	-	-	-	-	0.36888	0.36888	-	-	-	-	-	-	0.315719	0.735058	0.316811	-	-	-	-	-	-	-	-	-	-	-	-	-	-	-	-	-	-	-	0.294359	-	-	-	-	-	-	-	-
#N/A	LOC_Os01g08120	0.258103	-	-	-	-	-	-	-	-	0.319195	0.319195	0.515705	-	-	-	0.299082	-0.431483	0.275895	0.382005	0.377817	-	0.402789	0.610798	-	-	-	-	-	-0.558019	-0.558019	0.34544	0.358372	-0.328266	0.647689	-0.422506	0.37925	-0.422519	0.473913	-	0.31063	-	-	-	-0.45156	-0.292437	-0.292437	-0.292437	-
#N/A	LOC_Os01g08160	-	0.347647	0.257623	0.257623	0.257623	-0.249297	-	-	-	-	-	-	-	-	-	-	-	0.329655	0.296413	-	-	-	-	-	-	-	-	-	-	-	-	-	-	-	-	-	-	-	-	-	-	-	-	-0.297658	-0.25178	-0.25178	-0.25178	-0.305136
#N/A	LOC_Os01g08190	-	-0.29959	-0.297914	-0.297914	-0.297914	-	-	-	-	-0.43753	-0.43753	-0.413348	-	-	-	-	-	-	-0.356731	-0.500519	-	-0.262831	-0.346546	-	-	-	-0.263755	-0.263755	0.315733	0.315733	-0.431373	-0.384645	-	-0.359698	-	-0.420415	-	-0.414905	-	-0.409483	-0.388579	-0.388579	-0.388579	-	-	-	-	-
#N/A	LOC_Os01g08220	-	-0.289621	-0.251263	-0.251263	-0.251263	-	-	-	-	-0.395944	-0.395944	-0.351025	-	-	-	-	0.256609	-0.272521	-0.394467	-0.392323	-	-	-0.343998	-	-	-	-	-	0.525611	0.525611	-0.268033	-0.263156	-	-0.379839	0.272565	-0.372448	0.272609	-0.428307	-	-0.332975	-	-	-	-	-	-	-	-
#N/A	LOC_Os01g08270	-	0.31625	0.25006	0.25006	0.25006	-	-	-	-	0.28566	0.28566	-	-	-	-	-	-0.245	0.464716	0.426248	-	-0.244194	-	-	-0.403787	-	-0.245163	-	-	-0.342591	-0.342591	-	-	-0.303823	-	-0.245907	0.306375	-0.245923	0.252064	-	-	-	-	-	-0.551881	-0.496602	-0.496602	-0.496602	-0.389275
#N/A	LOC_Os01g08300	0.453159	-0.299483	-0.320434	-0.320434	-0.320434	0.479661	-	-	-	-	-	-	-	-	-	0.372066	-	-	-	-	0.336616	0.294491	0.312635	-	-0.451736	-	-0.273348	-0.273348	-	-	-	-	-0.284037	-	-	-	-	-	0.388997	-	-	-	-	-	-	-	-	-
#N/A	LOC_Os01g08310	0.395724	-0.399748	-0.416034	-0.416034	-0.416034	0.417862	-	-	-	-0.337601	-0.337601	-	-	-	-	-	-	-	-0.342818	-0.259534	0.286336	-	-	-	-	-	-	-	0.446477	0.446477	-	-	-	-	-	-0.277575	-	-	-	-0.269113	-	-	-	-	-	-	-	-
#N/A	LOC_Os01g08320	-	-	-	-	-	-	0.244997	0.244997	0.244997	0.247429	0.247429	0.516246	-	-	-	-	-	-	-	0.322922	0.258541	0.361236	0.441068	-	-	-	0.372132	0.372132	-	-	0.453459	0.448206	-	0.40564	-	0.302953	-	0.27209	-	-	0.435246	0.435246	0.435246	-	-	-	-	-
#N/A	LOC_Os01g08340	-0.370355	0.48197	0.483807	0.483807	0.483807	-0.372528	-	-	-	0.383915	0.383915	-	-	-	-	-	-	0.508028	0.554405	0.294326	-0.284963	-	-	-0.27667	-	-	0.244808	0.244808	-	-	-	-	-	-	-	0.339316	-	-	-	0.354397	-	-	-	-	-	-	-	-
#N/A	LOC_Os01g08350	0.262863	-	-	-	-	-	-	-	-	-	-	-	-	-	-	-	-	-	-	-	-	-	-	0.373908	-	-	-	-	-	-	-	-	-	-	-	-	-	-	-	-	-	-	-	-	-	-	-	-
#N/A	LOC_Os01g08440	0.259785	-0.325802	-0.31147	-0.31147	-0.31147	0.473795	-	-	-	-	-	-	-	-	-	-	-	-	-	-	0.250787	-	-	-	-	-	-0.277544	-0.277544	-	-	-	-	-	-	-	-	-	-	0.339498	-	-	-	-	-	-	-	-	-
#N/A	LOC_Os01g08450	-	-	-	-	-	-	-0.305034	-0.305034	-0.305034	-	-	-	-	-	-	0.301676	-0.269014	0.350661	0.480781	0.320443	-	-	-	-0.466527	-0.428793	-0.471962	-0.27783	-0.27783	-0.248542	-0.248542	-0.321554	-	-0.455585	-	-0.330383	-	-0.330385	0.271518	0.287381	-	-0.252775	-0.252775	-0.252775	-0.476018	-0.330027	-0.330027	-0.330027	-0.388961
#N/A	LOC_Os01g08460	0.322264	-0.496467	-0.462967	-0.462967	-0.462967	0.443134	-	-	-	-0.380284	-0.380284	-0.267639	-	-	-	-	0.317542	-0.478326	-0.526733	-0.283775	0.371562	-	-	0.257836	-	-	-0.273658	-0.273658	0.580714	0.580714	-	-	-	-	-	-0.43389	-	-0.315449	-	-0.264366	-	-	-	0.472383	0.424854	0.424854	0.424854	-
#N/A	LOC_Os01g08470	-	-	-	-	-	-	0.276351	0.276351	0.276351	-	-	0.316018	-	-	-	-	-	-	-	0.245253	0.277697	0.314649	0.330263	0.361161	-	-	-	-	-	-	0.425473	0.397289	-	0.329467	-	-	-	0.262786	-	0.291512	0.605028	0.605028	0.605028	-	0.347534	0.347534	0.347534	-
#N/A	LOC_Os01g08480	-0.60895	0.721064	0.689972	0.689972	0.689972	-0.634687	-	-	-	0.442255	0.442255	-	-	-	-	-0.383887	-	0.29984	0.610891	0.383641	-0.320989	-	-	-	0.47462	-	0.390202	0.390202	-0.332785	-0.332785	0.250688	-	-	-	-	0.479424	-	-	-0.410976	0.260907	-	-	-	-	-	-	-	-
#N/A	LOC_Os01g08500	-	-	-	-	-	-0.258649	-	-	-	-	-	-	-	-	-	-0.255588	-	-	-	-	-	-0.368241	-0.375322	-	-	-	-	-	0.262885	0.262885	-0.300989	-	-	-0.369052	-	-	-	-	-0.362737	-	-	-	-	-	-	-	-	-
#N/A	LOC_Os01g08510	-	-	-	-	-	-	-	-	-	-	-	-	-	-	-	-	-0.357461	0.34797	-	-0.254252	-0.35498	-	-	-0.396451	-	-0.290444	-	-	-	-	-0.345926	-0.281897	-	-	-	-	-	-	-	-	-0.406617	-0.406617	-0.406617	-0.345329	-0.403939	-0.403939	-0.403939	-0.297157
#N/A	LOC_Os01g08560	-	0.271435	0.274147	0.274147	0.274147	-	-	-	-	0.477373	0.477373	0.341712	-	-	-	-	-	-	0.25639	0.401686	-	-	-	-	-0.261262	-0.354348	-	-	-0.493005	-0.493005	-	-	-	-	-	0.4416	-	0.447602	-	0.269637	0.274144	0.274144	0.274144	-	-	-	-	-
#N/A	LOC_Os01g08630	0.276419	-	-	-	-	0.485567	-	-	-	-	-	-	-	-	-	0.585629	-	-	-	0.309155	0.28949	-	-	-	-0.372361	-	-	-	-	-	-	0.305097	-	-	-	-	-	-	0.716566	-	-	-	-	-	-	-	-	-
#N/A	LOC_Os01g08670	-	0.444764	0.420235	0.420235	0.420235	-0.520782	-	-	-	0.319648	0.319648	0.278525	-	-	-	-0.350551	-	0.346917	0.328699	0.286197	-	-	-	-	0.406185	-	0.536547	0.536547	-	-	0.297685	-	-	-	-	0.275713	-	-	-0.379602	-	-	-	-	-	-	-	-	-
#N/A	LOC_Os01g08730	-	-	-	-	-	-	-	-	-	0.331912	0.331912	-	-	-	-	-	-	-	-	0.34688	-	-	-	-	-	-	-	-	-	-	0.26903	0.330096	-	-	-	-	-	0.27991	-	0.290155	0.29302	0.29302	0.29302	-	-	-	-	-
#N/A	LOC_Os01g08770	-	-	-	-	-	-	-0.297947	-0.297947	-0.297947	-	-	-	-	-	-	-	-0.327018	0.247685	-	-	-	-	-	-0.511399	-0.267002	-0.29551	-	-	-0.306476	-0.306476	-	-	-0.265565	-	-0.262799	-	-0.262806	-	0.302315	-	-0.295026	-0.295026	-0.295026	-0.441633	-0.438326	-0.438326	-0.438326	-0.31573
#N/A	LOC_Os01g08780	-	-	-	-	-	-	-	-	-	-	-	-	-	-	-	-	-	-	-	-	-	-	-	0.46772	0.507333	0.25106	-	-	-	-	0.375346	-	0.268577	-	0.263331	-	0.263328	-	-0.271797	-	0.342321	0.342321	0.342321	0.277024	-	-	-	0.30889
#N/A	LOC_Os01g08810	0.392003	-	-	-	-	-	-	-	-	-	-	0.308438	-	-	-	0.254795	-	-	-	-	-	0.296387	0.33523	-	-	-	-	-	-	-	-	-	-	0.378534	-0.37684	-	-0.376845	0.281125	-	-	-	-	-	-	-	-	-	-
#N/A	LOC_Os01g08840	-	-	-	-	-	-	-	-	-	-	-	-	-	-	-	0.399727	-	-	-	0.372758	-	-	0.259451	-	-	-	-	-	-0.242793	-0.242793	-	0.39724	-	0.266347	-	-	-	0.253752	0.362771	0.248136	-	-	-	-	-	-	-	-
#N/A	LOC_Os01g08860	-0.306383	-	0.291566	0.291566	0.291566	-	-	-	-	0.375724	0.375724	0.283992	-	-	-	-	-	-	-	0.294184	-	-	-	-	-	-	-	-	-	-	0.302115	0.259436	-	-	-	0.34695	-	0.287045	-	-	0.446995	0.446995	0.446995	-	-	-	-	0.246741
#N/A	LOC_Os01g08930	-0.370619	0.251331	-	-	-	-0.288581	-	-	-	-	-	-	-	-	-	-0.249462	-	-	0.250527	-	-0.242975	-	-	-	0.3409	-	-	-	-0.358546	-0.358546	-	-	-	-	-	0.29499	-	-	-	-	-	-	-	-	-0.340443	-0.340443	-0.340443	-
#N/A	LOC_Os01g09000	-	-	-	-	-	-	-0.309565	-0.309565	-0.309565	-	-	-	-	-	-	-	-	-	-	-	-0.315862	-0.344148	-0.28561	-0.478733	-0.403484	-0.39709	-0.301102	-0.301102	-	-	-0.506233	-	-0.251507	-0.280203	-	-	-	-	0.259059	-	-0.477821	-0.477821	-0.477821	-0.48234	-0.466823	-0.466823	-0.466823	-0.405268
#N/A	LOC_Os01g09010	-0.326071	0.512262	0.510525	0.510525	0.510525	-0.278945	-	-	-	-	-	-	-	-	-	-	-	-	0.422983	0.288015	-0.34246	-	-	-0.353356	-	-0.26227	-	-	-0.272412	-0.272412	-0.256499	-	-	-	-	0.276885	-	-	-	-	-0.363149	-0.363149	-0.363149	-0.401731	-0.393135	-0.393135	-0.393135	-0.25183
#N/A	LOC_Os01g09050	-	-	-	-	-	-	-	-	-	-	-	0.268494	-	-	-	-	-	-	-	-	-	-	-	-	-	-	-	-	-	-	-	-	-	0.248074	-	-	-	-	-	-	-	-	-	-	-	-	-	-
#N/A	LOC_Os01g09060	-	0.265771	0.280773	0.280773	0.280773	-0.296334	-	-	-	-	-	0.286584	-	-	-	-	-	-	-	0.285843	-	-	-	-	-	-	0.336047	0.336047	-	-	-	0.293252	-	-	-	0.369315	-	-	-	-	-	-	-	-	-	-	-	-
#N/A	LOC_Os01g09140	-0.269306	0.45981	0.459616	0.459616	0.459616	-0.255281	-	-	-	0.334594	0.334594	-	-	-	-	-	-	0.315669	0.694205	0.299239	-	-	-	-	-	-	-	-	-	-	-	-	-	-	-	-	-	-	-	0.287429	-	-	-	-	-	-	-	-
#N/A	LOC_Os01g09150	-0.268672	0.426312	0.40467	0.40467	0.40467	-	-	-	-	0.342774	0.342774	-	-	-	-	-	-	0.368671	0.720028	0.267154	-	-	-	-	-	-	-	-	-	-	-	-	-	-	-	-	-	-	-	0.26269	-	-	-	-	-	-	-	-
#N/A	LOC_Os01g09160	-	-	-	-	-	-	-	-	-	-	-	-	-	-	-	-	-	-	-	-	-	-	-	-	-	-	-	-	-	-	-	-	-	-	-	-	-	-	-	-	-	-	-	-	-	-	-	-
#N/A	LOC_Os01g09170	0.269171	-	-	-	-	-	-	-	-	-	-	-	-	-	-	-	-	-	-	-	-	-	-	0.306505	-	-	-	-	-	-	-	-0.288876	-	-	-	-	-	-	-	-	-	-	-	-	-	-	-	-
#N/A	LOC_Os01g09190	-0.279162	0.484121	0.452739	0.452739	0.452739	-0.247517	-	-	-	0.348397	0.348397	-	-	-	-	-	-	0.321627	0.707992	0.296257	-	-	-	-	-	-	-	-	-	-	-	-	-	-	-	-	-	-	-	0.246569	-	-	-	-	-	-	-	-
#N/A	LOC_Os01g09206	-0.499569	0.526001	0.48978	0.48978	0.48978	-0.58438	-	-	-	0.33879	0.33879	0.313989	-	-	-	-0.391793	-	0.544885	0.261259	-	-0.422312	-	-	-	-	-	0.667595	0.667595	-0.257454	-0.257454	-	-	-	-	-	0.491131	-	-	-0.366813	-	-	-	-	-	-	-	-	-
#N/A	LOC_Os01g09220	-	-	-	-	-	-	-	-	-	-	-	-	-	-	-	-	-	-	-	-	-	-	-	-	-	-	-	-	-	-	-0.283599	-	-	-	-	-	-	-	-	-	-	-	-	-	-	-	-	-
#N/A	LOC_Os01g09270	-0.346633	0.360482	0.361818	0.361818	0.361818	-0.408781	-	-	-	0.40495	0.40495	-	-	-	-	-0.338641	-	-	0.613794	0.251723	-	-	-	-	0.458159	0.246613	0.301697	0.301697	-	-	0.355371	-	-	-	-	-	-	-	-0.328361	0.376837	-	-	-	-	-	-	-	0.272453
#N/A	LOC_Os01g09300	-	-	-	-	-	-	0.316956	0.316956	0.316956	0.303309	0.303309	0.423852	-	-	-	-	-	-	-	0.283736	-	0.280231	0.338801	-	-	-	0.260161	0.260161	-	-	0.434007	0.315624	-	0.350414	-	0.276932	-	0.297404	-	0.32294	0.496861	0.496861	0.496861	0.26346	0.323279	0.323279	0.323279	0.305762
#N/A	LOC_Os01g09320	0.391667	-	-	-	-	-	-	-	-	-	-	-	-	-	-	-	-	-0.264351	-	-	0.288985	-	-	-	-	-	-	-	-	-	-	-	-	-	-	-	-	-	-	-	0.351032	0.351032	0.351032	0.271673	0.380464	0.380464	0.380464	-
#N/A	LOC_Os01g09384	-	-	-	-	-	-	-	-	-	0.330106	0.330106	0.271397	-	-	-	0.329749	-	-	0.367747	0.555106	-	-	-	-0.244266	-	-	-	-	-	-	-	0.544486	-	-	-	0.245187	-	0.334456	0.490682	0.379521	-	-	-	-0.25361	-	-	-	-
#N/A	LOC_Os01g09430	-	0.350919	0.340483	0.340483	0.340483	-0.394526	-	-	-	-	-	-	-	-	-	-0.374781	-	0.352987	0.302277	-	-0.379955	-	-	-	0.338706	-	-	-	-0.343002	-0.343002	-	-	-	-	-	-	-	-	-0.431742	-	-	-	-	-	-	-	-	-
#N/A	LOC_Os01g09450	-	-	-	-	-	-0.253078	-	-	-	-0.27151	-0.27151	-	-	-	-	-	-	-	-0.381057	-	-	-	-0.298672	-	-	-	0.245698	0.245698	-	-	-	-	0.313538	-	-	-	-	-	-0.348169	-	-	-	-	0.333357	-	-	-	0.298591
#N/A	LOC_Os01g09460	0.827604	-0.507201	-0.529728	-0.529728	-0.529728	0.600819	-	-	-	-	-	-	-	-	-0.243118	0.665351	-0.424938	-	-	-	0.323695	-	0.272053	-	-0.496931	-0.415345	-0.534109	-0.534109	-	-	-	-	-0.408485	0.344216	-0.52459	-	-0.524594	-	0.404017	-	-	-	-	-	-	-	-	-0.310814
#N/A	LOC_Os01g09490	-	-	-	-	-	-	-	-	-	0.460262	0.460262	0.300192	-	-	-	0.282642	-	-	0.585404	0.45154	-	-	-	-	-	-	-	-	-	-	-	0.447012	-	-	-	0.248598	-	0.390317	-	0.456745	0.24705	0.24705	0.24705	-	-	-	-	-
#N/A	LOC_Os01g09510	-	-	-	-	-	-	-	-	-	-	-	-	-	-	-	-	-	-	-	-	-	-	-	-0.361983	-0.326543	-	-0.258238	-0.258238	-	-	-0.288944	-	-	-	-0.267823	-	-0.26781	-	0.296205	-	-0.280703	-0.280703	-0.280703	-	-	-	-	-0.249195
#N/A	LOC_Os01g09540	-	-	-	-	-	-	-	-	-	-	-	-	-	-	-	-	-	-	-	-	-	-	0.274979	-	0.319014	-	-	-	-0.2631	-0.2631	0.277546	-	-	0.300444	-	0.26036	-	-	-	-	-	-	-	-	-	-	-	-
#N/A	LOC_Os01g09570	-	-	-	-	-	-	-	-	-	0.347904	0.347904	0.264028	-	-	-	-	-	-	-	0.252823	-	-	-	-	-	-	-	-	-0.277212	-0.277212	-	-	-	-	-	0.357245	-	0.356723	-	-	0.459886	0.459886	0.459886	-	-	-	-	-
#N/A	LOC_Os01g09590	-	0.356258	0.34359	0.34359	0.34359	-0.317469	-	-	-	-	-	-	-	-	-	-	-	0.414297	0.429245	0.271304	-	-	-	-	-	-	0.422	0.422	-	-	-	-	-	-	-	-	-	-	-	-	-	-	-	-	-	-	-	-
#N/A	LOC_Os01g09620	-	-	-	-	-	-	-	-	-	-	-	-	-	-	-	-	-	-	-	-	-	-	-	-	-	-	-	-	-	-	-	-	-	-	-	0.279441	-	-	-	-	0.29672	0.29672	0.29672	-	-	-	-	-
#N/A	LOC_Os01g09640	-	-	-	-	-	-	-	-	-	0.373335	0.373335	0.497441	-	-	-	-	-	-	-	-	-	0.359086	0.421043	-	-	-	-	-	-0.285874	-0.285874	0.491375	0.294117	-	0.457622	-	0.404336	-	0.427237	-	0.296435	0.652133	0.652133	0.652133	-	-	-	-	-
#N/A	LOC_Os01g09650	-0.52976	0.524729	0.515972	0.515972	0.515972	-0.429305	-	-	-	0.620125	0.620125	0.462143	-	-	-	-	-	0.30477	0.666028	0.371913	-	-	-	-	0.349943	-	0.274197	0.274197	-0.368559	-0.368559	0.38836	0.367786	-	-	-	0.589471	-	0.424572	-0.284374	0.453087	0.368506	0.368506	0.368506	-	-	-	-	-
#N/A	LOC_Os01g09660	-0.381342	0.473834	0.445673	0.445673	0.445673	-0.49671	-	-	-	0.420904	0.420904	0.407011	-	-	-	-0.245777	-	0.33178	0.342962	0.394884	-0.267042	-	-	-	-	-	0.465437	0.465437	-0.342282	-0.342282	0.258417	0.307463	-	-	-	0.564834	-	0.311764	-0.248797	0.27104	-	-	-	-	-0.262267	-0.262267	-0.262267	-
#N/A	LOC_Os01g09665	-0.500628	0.252243	0.282847	0.282847	0.282847	-0.488412	-	-	-	-	-	-	-	-	0.284873	-0.409528	-	-	-	-	-0.273243	-	-0.253422	-	0.324605	0.336323	0.528005	0.528005	-	-	-	-	0.355465	-0.282914	0.426482	-	0.426469	-	-0.353091	-	-	-	-	-	-	-	-	0.280172
#N/A	LOC_Os01g09700	-	-	-	-	-	-	0.280795	0.280795	0.280795	0.499051	0.499051	0.635764	-	-	-	-	-	-	0.376628	0.367954	-	0.377789	0.494036	-	0.266384	-	-	-	-0.276128	-0.276128	0.630378	0.59222	-	0.542824	-	0.457965	-	0.463513	-	0.466117	0.585701	0.585701	0.585701	-	-	-	-	-
#N/A	LOC_Os01g09790	-0.507719	0.609097	0.584059	0.584059	0.584059	-0.530044	-	-	-	0.430635	0.430635	-	-	-	-	-0.373645	-	0.370597	0.653336	0.355505	-0.271237	-	-	-	0.325305	-	0.429415	0.429415	-	-	-	-	-	-	-	0.323425	-	-	-0.324218	0.31801	-	-	-	-	-	-	-	-
#N/A	LOC_Os01g09830	-	-	-	-	-	-	-	-	-	-	-	-	-	-	-	-	0.244375	-	-	-	-	-	-	-	-	0.27882	-	-	0.350039	0.350039	-	-	-	-	0.325597	-	0.325619	-	-	-	-	-	-	-	-	-	-	-
#N/A	LOC_Os01g09860	0.35953	-0.261551	-0.262911	-0.262911	-0.262911	-	-	-	-	-	-	-	-	-	-	-	-	-	-	-	-	-	-	-	-	-	-	-	-	-	-	-	-	-	-	-	-	-	-	-	-	-	-	-	-	-	-	-
#N/A	LOC_Os01g09870	-	-	-	-	-	-	-	-	-	-	-	-	-	-	-	-	-0.26679	-	0.32262	-	-	-	-	-	-	-	-	-	-	-	-	-	-	-	-	-	-	0.260734	-	-	-	-	-	-0.261652	-	-	-	-
#N/A	LOC_Os01g10070	0.469002	-	-	-	-	0.40492	-	-	-	-	-	0.362788	-	-	-	0.434026	-	-	-	-	0.366459	0.400138	0.491011	-	-	-	-	-	-	-	0.300732	0.282276	-0.323673	0.525029	-0.289146	-	-0.28916	0.331177	0.32339	0.275872	-	-	-	-	-	-	-	-
#N/A	LOC_Os01g10120	-0.311526	-	-	-	-	-0.254595	0.245329	0.245329	0.245329	0.380026	0.380026	0.353318	-	-	-	-	-	-	-	0.251373	-	-	-	0.243973	0.281025	-	0.294715	0.294715	-	-	0.394306	0.36141	-	-	-	0.354035	-	0.274129	-0.26381	0.382456	0.461954	0.461954	0.461954	-	-	-	-	0.424525
#N/A	LOC_Os01g10210	0.32188	-0.311261	-0.304861	-0.304861	-0.304861	0.374156	0.303133	0.303133	0.303133	-	-	0.294155	-	-	-	-	-	-	-	-	0.464046	0.384638	0.322561	0.310493	-	0.273082	-	-	-	-	0.380849	0.310208	-	0.295047	-	-	-	-	-	-	0.386005	0.386005	0.386005	0.32732	0.419573	0.419573	0.419573	-
#N/A	LOC_Os01g10250	0.461658	-0.325444	-0.312787	-0.312787	-0.312787	0.510647	-	-	-	-	-	-	-	-	-	0.451161	-	-0.282104	-	-	0.530027	0.383596	0.3369	0.243855	-	-	-	-	-	-	0.302706	0.311533	-	0.348199	-	-	-	-	0.298164	-	0.471589	0.471589	0.471589	-	0.331605	0.331605	0.331605	-
#N/A	LOC_Os01g10260	-	-	-	-	-	0.295749	-	-	-	-	-	-	-	-	-	0.401382	-	-	-	-	-	-	-	-	-0.32065	-	-	-	-	-	-	-	-	-	-	-	-	-	0.400496	-	-	-	-	-	-	-	-	-
#N/A	LOC_Os01g10320	-	-	-	-	-	-	-	-	-	0.245256	0.245256	0.401966	-	-	-	0.288444	-	-	-	0.271881	0.294293	0.363488	0.43735	-	-	-	-	-	-0.244922	-0.244922	0.454374	0.361859	-	0.504847	-	0.252371	-	0.389831	-	0.278913	0.568712	0.568712	0.568712	-	-	-	-	-
#N/A	LOC_Os01g10370	-	-	-	-	-	0.290901	-	-	-	-	-	0.399286	-	-	-	0.25896	-	-	-	-	-	0.364656	0.468321	-	-	-	-	-	-0.28022	-0.28022	0.419687	-	-	0.493213	-	0.268743	-	0.370345	-	-	0.475867	0.475867	0.475867	-	-	-	-	-
#N/A	LOC_Os01g10380	-0.39302	0.561261	0.555045	0.555045	0.555045	-0.409436	-	-	-	0.264069	0.264069	-	-	-	-	-	-	-	0.381152	0.315462	-	-	-	-	0.429547	-	0.335059	0.335059	-	-	0.276388	0.278677	-	-	-	0.418491	-	-	-	-	-	-	-	-	-	-	-	-
#N/A	LOC_Os01g10410	-0.339655	-	-	-	-	-0.272438	-	-	-	-	-	-	-	-	-	-0.297813	-	-	-	-	-	-	-	-	0.326655	-	-	-	-	-	-	-	-	-	-	-	-	-	-	-	-	-	-	-	-	-	-	-
#N/A	LOC_Os01g10440	-	-	-	-	-	0.414608	-	-	-	-	-	-	-	-	-	0.396243	-	-	-	0.255816	-	-	-	-	-0.388682	-	-	-	-	-	-	-	-	-	-	-	-	-	0.494276	-	-	-	-	-	-	-	-	-
#N/A	LOC_Os01g10450	0.701423	-0.515813	-0.531626	-0.531626	-0.531626	0.548079	-	-	-	-	-	-	-	-	-	0.53196	-	-	-0.348647	-	0.354217	-	-	-	-0.515919	-0.272615	-0.480638	-0.480638	-	-	-0.244512	-	-0.259437	-	-0.33419	-0.330084	-0.334168	-	0.466752	-	-	-	-	-	-	-	-	-
#N/A	LOC_Os01g10470	-	-	-	-	-	-	-0.282022	-0.282022	-0.282022	-	-	-	-	-	-	-	-0.253262	-	0.304936	-	-	-	-	-0.313516	-	-0.301628	-	-	-	-	-	-	-	-	-	-	-	-	-	-	-	-	-	-0.27652	-	-	-	-
#N/A	LOC_Os01g10580	-0.361203	0.413166	0.371214	0.371214	0.371214	-0.36714	-	-	-	-	-	-	-	-	-	-	-	0.275316	0.243129	-	-0.362053	-	-	-0.276438	-	-	-	-	-	-	-	-	-	-	-	-	-	-	-	-	-0.416454	-0.416454	-0.416454	-0.346632	-0.412304	-0.412304	-0.412304	-
#N/A	LOC_Os01g10600	-0.512032	0.587235	0.541279	0.541279	0.541279	-0.31708	-	-	-	0.512792	0.512792	0.357926	-	-	-	-	-	-	0.567281	0.505524	-	-	-	-	0.332056	-	0.275562	0.275562	-0.355915	-0.355915	0.387124	0.51253	-	-	-	0.533698	-	0.406426	-	0.44561	0.302721	0.302721	0.302721	-	-	-	-	-
#N/A	LOC_Os01g10640	-0.457624	0.519364	0.525581	0.525581	0.525581	-0.285806	-	-	-	0.243167	0.243167	-	-	-	-	-	-	0.293915	0.375932	0.334607	-0.253461	-	-	-0.267993	-	-	0.263508	0.263508	-0.273489	-0.273489	-	-	-	-	-	0.395983	-	-	-	-	-	-	-	-	-0.262448	-0.262448	-0.262448	-
#N/A	LOC_Os01g10680	-0.32209	-	-	-	-	-	0.280989	0.280989	0.280989	0.287874	0.287874	0.291785	-	-	-	-0.274862	-	-	-	-	-	-	-	0.440538	0.478027	0.356357	0.378232	0.378232	-	-	0.559466	0.269377	0.267283	-	-	0.266261	-	-	-0.298298	0.259531	0.607126	0.607126	0.607126	0.320883	0.281054	0.281054	0.281054	0.512134
#N/A	LOC_Os01g10710	-	-0.331301	-0.343608	-0.343608	-0.343608	0.497067	-0.252094	-0.252094	-0.252094	-	-	-	-	-	-	0.53336	-0.275558	-	-0.243421	-	-	-	-	-0.397331	-0.638122	-0.392726	-0.368126	-0.368126	-	-	-0.344093	-	-0.341024	-	-	-	-	-	0.470444	-	-	-	-	-0.292128	-	-	-	-0.291923
#N/A	LOC_Os01g10760	-	-	-	-	-	-	-	-	-	-	-	-	-	-	-	-	-	-	-	-	-	-	-	-	-	-	-	-	-	-	-	-	-	-	-	-	-	-	-	-	-	-	-	-	-	-	-	-
#N/A	LOC_Os01g10810	-	-0.285753	-0.25117	-0.25117	-0.25117	0.255305	-	-	-	-0.437236	-0.437236	-0.424384	-	-	-	-	0.337666	-0.356452	-0.543955	-0.292938	-	-0.272656	-0.397035	-	-0.387556	-	-	-	0.620555	0.620555	-0.344806	-	-	-0.469127	0.473707	-0.360865	0.473703	-0.387889	-	-0.281413	-	-	-	-	-	-	-	-
#N/A	LOC_Os01g10830	-	-	-	-	-	-	-	-	-	0.38067	0.38067	0.366757	-	-	-	-	-	0.510479	0.452283	0.2659	-	-	-	-	-	-	-	-	-	-	-	-	-	-	-	0.293675	-	0.278321	-	-	-	-	-	-	-	-	-	-
#N/A	LOC_Os01g10880	-	-	-	-	-	0.285393	-	-	-	-	-	-	-	-	-	0.411527	-	-	-	-	-	-	-	-	-0.288907	-0.269302	-	-	-	-	-	-	-	-	-	-	-	-	0.363573	-	-	-	-	-	-	-	-	-
#N/A	LOC_Os01g10890	-	-	-	-	-	-	-	-	-	-	-	-	-	-	-	-	-	-	-	-	-	-	-	0.332272	-	-	-	-	-	-	0.247383	-	-	-	-	-	-	-	-0.245687	-	0.437605	0.437605	0.437605	0.321983	0.299787	0.299787	0.299787	0.297314
#N/A	LOC_Os01g10900	0.408499	-0.257513	-0.274463	-0.274463	-0.274463	0.5319	-	-	-	-	-	0.271188	-	-	-	0.647517	-	-	-	0.278105	0.381276	-	0.312864	-	-0.380059	-	-	-	-	-	-	0.380598	-0.332823	0.373896	-	-	-	0.372023	0.518077	-	0.250163	0.250163	0.250163	-	-	-	-	-
#N/A	LOC_Os01g10940	-0.354424	0.454255	0.491141	0.491141	0.491141	-0.351346	-	-	-	0.374125	0.374125	-	0.380187	0.380187	0.349712	-	-	0.259581	0.615736	0.29502	-	-	-	-	0.27703	-	-	-	-	-	-	-	-	-	-	-	-	-	-0.253384	0.46298	-	-	-	-	-	-	-	0.283996
#N/A	LOC_Os01g10950	-	-0.295978	-	-	-	-	0.262007	0.262007	0.262007	-0.562266	-0.562266	-0.563871	-	-	-	-0.373902	0.466548	-0.387271	-0.538961	-0.521104	-	-0.28273	-0.499548	0.339001	-	0.441844	-	-	0.700557	0.700557	-	-0.392033	0.501308	-0.531981	0.511569	-0.533067	0.511576	-0.611662	-	-0.438764	-	-	-	0.540918	0.286822	0.286822	0.286822	0.26595
#N/A	LOC_Os01g11130	-0.429784	0.514431	0.444038	0.444038	0.444038	-0.476325	-	-	-	0.252613	0.252613	-	-	-	-	-0.347927	-	-	0.372959	-	-0.339236	-	-	-	0.367385	-	-	-	-0.38897	-0.38897	-	-	-	-	-	0.326824	-	-	-0.282768	-	-	-	-	-0.263035	-0.274645	-0.274645	-0.274645	-
#N/A	LOC_Os01g11160	-	-	-	-	-	-	-	-	-	-	-	-	-	-	-	-	-	-	0.398087	0.343285	-	-	-	-	-	-	-	-	-	-	-	-	-	-	-	-	-	-	0.325651	-	-	-	-	-	-	-	-	-
#N/A	LOC_Os01g11230	-	-	-	-	-	-	-	-	-	0.459323	0.459323	0.489625	-	-	-	0.24968	-	-	0.338912	0.520747	-	0.256125	0.411289	-	-	-	-	-	-0.453671	-0.453671	0.382298	0.450897	-	0.413785	-	0.420861	-	0.504699	-	0.39484	0.450829	0.450829	0.450829	-	-	-	-	-
#N/A	LOC_Os01g11250	-	-	-	-	-	0.27484	-	-	-	-	-	0.298109	-	-	-	0.300017	-0.304281	-	-	-	-	0.254625	0.27255	-	-	-	-0.275042	-0.275042	-	-	-	-	-0.265477	0.376289	-0.278733	-	-0.278724	0.328013	-	-	0.318767	0.318767	0.318767	-	-	-	-	-
#N/A	LOC_Os01g11340	-0.482742	0.474125	0.463121	0.463121	0.463121	-0.242627	-	-	-	0.286993	0.286993	-	-	-	-	-	-	-	0.529043	0.360808	-	-	-	-	0.270138	-	0.268445	0.268445	-	-	-	0.27394	-	-	-	0.370566	-	0.243395	-	0.296744	-	-	-	-	-	-	-	-
#N/A	LOC_Os01g11414	0.309895	-	-0.283919	-0.283919	-0.283919	0.38919	-	-	-	-	-	-	-	-	-	0.352063	-0.278379	-	-	-	-	-	0.252123	-0.277	-0.337989	-0.257463	-0.285654	-0.285654	-	-	-	-	-0.389494	0.243561	-	-	-	-	0.372166	-	-	-	-	-0.41179	-0.295533	-0.295533	-0.295533	-0.322923
#N/A	LOC_Os01g11450	-0.571307	0.637622	0.621327	0.621327	0.621327	-0.573038	-	-	-	0.386331	0.386331	-	-	-	-	-0.358899	-	-	0.5145	0.315575	-0.242394	-	-	-	0.505132	-	0.338369	0.338369	-0.271411	-0.271411	0.272271	-	-	-	-	0.429033	-	-	-0.390426	-	-	-	-	-	-	-	-	-
#N/A	LOC_Os01g11520	-0.26543	0.375595	0.358892	0.358892	0.358892	-	-0.248437	-0.248437	-0.248437	0.266779	0.266779	-	-	-	-	-	-	0.330431	0.64741	0.304361	-	-	-	-0.271834	-	-	-	-	-	-	-	-	-	-	-	-	-	-	-	-	-	-	-	-0.276546	-	-	-	-
#N/A	LOC_Os01g11550	0.429664	-0.416188	-0.429137	-0.429137	-0.429137	0.44289	-	-	-	-0.318756	-0.318756	-	-	-	-	0.270617	-	-	-0.381914	-0.297495	-	-	-	-	-0.471305	-	-0.257249	-0.257249	-	-	-0.266309	-0.27161	-	-	-	-	-	-	-	-	-	-	-	-	-	-	-	-
#N/A	LOC_Os01g11600	-	0.280513	0.277956	0.277956	0.277956	-	-	-	-	0.455574	0.455574	0.385329	-	-	-	-	-	-	0.517815	0.537922	-	0.295066	0.380923	-	-	-	-	-	-0.276633	-0.276633	0.469315	0.538865	-	0.421807	-	0.380323	-	0.442754	-	0.462683	0.512436	0.512436	0.512436	-	-	-	-	-
#N/A	LOC_Os01g11620	0.282211	-0.336865	-0.312391	-0.312391	-0.312391	0.374967	-	-	-	-0.261833	-0.261833	-	-	-	-	0.3322	-	-0.339366	-0.329286	-	0.357057	-	-	-	-0.255439	-	-	-	0.327171	0.327171	-	-	-	-	-	-	-	-	0.248516	-	-	-	-	-	-	-	-	-
#N/A	LOC_Os01g11660	-	-	-	-	-	-	-	-	-	-	-	-	-	-	-	-	-	-	-	-	-	-	-	-	-	-	-	-	-	-	-	-	-	-	0.246143	-	0.246135	-	0.402639	-	-	-	-	-	-	-	-	-
#N/A	LOC_Os01g11670	-	-	-	-	-	-	-	-	-	0.257744	0.257744	-	-	-	-	-	-	-0.314525	-	0.386825	0.398437	0.303585	-	-	0.326445	-	-	-	-	-	0.419703	0.518847	-	-	-	-	-	-	0.300568	0.34531	0.374465	0.374465	0.374465	-	-	-	-	0.26263
#N/A	LOC_Os01g11860	-	-	-	-	-	-	-	-	-	-0.243003	-0.243003	-0.256004	-	-	-	-	-0.272529	-	-	-0.358541	-	-	-	-	-	-0.34144	-0.449934	-0.449934	-	-	-0.402975	-0.481484	-	-	-0.390852	-	-0.390845	-	-	-0.32062	-0.265882	-0.265882	-0.265882	-	-	-	-	-
#N/A	LOC_Os01g11910	-	0.291234	0.265712	0.265712	0.265712	-	-	-	-	0.625988	0.625988	0.550496	-	-	-	-	-	0.474761	0.775522	0.512418	-	0.288105	0.406103	-	0.327704	-	-	-	-0.409716	-0.409716	0.442557	0.416647	-	0.450745	-0.434697	0.391091	-0.434698	0.445184	-	0.522059	0.386296	0.386296	0.386296	-	-	-	-	-
#N/A	LOC_Os01g11940	-	-	-	-	-	-	-	-	-	0.249302	0.249302	0.278604	-	-	-	0.51588	-0.403264	0.304922	0.351568	0.36683	-	-	0.302145	-0.24927	-	-0.269474	-	-	-0.382632	-0.382632	-	0.328264	-0.31374	0.317529	-0.409107	-	-0.409122	0.45411	0.377537	0.368724	-	-	-	-0.302256	-	-	-	-
#N/A	LOC_Os01g11960	-	-	-	-	-	-	-	-	-	-	-	0.271916	-	-	-	-	-	-	-	-	-	-	-	-	-	-	-	-	-	-	0.250753	-	-	0.249482	-	-	-	-	-	-	0.511792	0.511792	0.511792	-	-	-	-	-
#N/A	LOC_Os01g11970	-	-	-	-	-	-	-	-	-	-	-	-	-	-	-	0.312865	-	0.251968	0.363847	0.316028	-	-	0.346512	-	-	-	-	-	-0.27163	-0.27163	-	0.295832	-	0.336778	-0.273429	-	-0.273459	0.262452	-	-	-	-	-	-	-	-	-	-
#N/A	LOC_Os01g12000	0.479261	-	-	-	-	-	-	-	-	-	-	0.27607	-	-	-	-	-	-	-	-	-	0.312777	0.346748	-	-	-	-	-	-	-	-	-	-	0.386516	-0.324778	-	-0.324767	-	-	-	-	-	-	-	-	-	-	-
#N/A	LOC_Os01g12040	-	0.26454	-	-	-	-	-	-	-	0.481078	0.481078	0.269285	-	-	-	-	-	-	0.652202	0.479183	-	-	-	-	-	-	-	-	-	-	-	0.444413	-	-	-	-	-	0.374643	-	0.471854	0.26519	0.26519	0.26519	-	-	-	-	-
#N/A	LOC_Os01g12130	-	-	-	-	-	-0.323721	-	-	-	-	-	-0.341546	-	-	-	-0.423804	-	-0.27574	-	-	-	-	-0.349722	-	0.283595	0.2706	-	-	0.291051	0.291051	-	-0.257266	0.447819	-0.311386	0.270011	-0.25797	0.270047	-0.378658	-0.410115	-0.246619	-	-	-	0.412813	-	-	-	0.33514
#N/A	LOC_Os01g12160	-	-	-	-	-	-	-	-	-	0.277596	0.277596	0.331889	-	-	-	-	-	0.443844	0.464344	-	-	0.366897	0.482426	-	-	-	-	-	-	-	-	-	-0.27242	0.366377	-	0.301735	-	0.330859	-	0.303005	-	-	-	-	-	-	-	-
#N/A	LOC_Os01g12190	-	-	-	-	-	-	-0.330074	-0.330074	-0.330074	-	-	-	-	-	-	0.280107	-0.285661	-	-	-	-	-	-	-0.534174	-0.49169	-0.414039	-0.325428	-0.325428	-	-	-0.310697	-	-0.376614	-	-	-	-	-	0.421466	-	-0.280086	-0.280086	-0.280086	-0.361929	-0.291248	-0.291248	-0.291248	-0.292902
#N/A	LOC_Os01g12210	-	-	-	-	-	-	-	-	-	-	-	-	-	-	-	-	-	-	-	0.244694	-	-	-	-	-	-	0.359969	0.359969	-	-	-	-	-	-	-	-	-	-	-	-	-	-	-	-	-	-	-	-
#N/A	LOC_Os01g12260	-	0.300606	0.28198	0.28198	0.28198	-0.26607	-	-	-	-	-	-	-	-	-	-	-	0.296373	-	-	-	-	-	-	-	-	0.255762	0.255762	-	-	-	-	-	-	-	-	-	-	-	-	-0.262565	-0.262565	-0.262565	-	-	-	-	-
#N/A	LOC_Os01g12270	-0.390866	0.296365	0.317925	0.317925	0.317925	-0.406893	-	-	-	-	-	-	-	-	0.263678	-0.423866	-	-	-	-	-	-	-	-	0.523041	0.343695	0.504672	0.504672	-	-	-	-	-	-	0.304048	-	0.304026	-	-0.300589	-	-	-	-	-	-	-	-	-
#N/A	LOC_Os01g12290	-	0.374868	0.354121	0.354121	0.354121	-0.251202	-	-	-	0.472367	0.472367	0.332077	-	-	-	-	-	0.346861	0.579616	0.576413	-	-	-	-	-	-	0.301862	0.301862	-0.292966	-0.292966	0.257275	0.50814	-	-	-	0.305748	-	0.339238	-	0.562127	-	-	-	-	-	-	-	-
#N/A	LOC_Os01g12320	0.44926	-0.302439	-0.329468	-0.329468	-0.329468	-	-	-	-	-0.290902	-0.290902	-	-	-	-	-	-	-	-0.437914	-	-	-	-	-	-0.60548	-0.275049	-	-	-	-	-0.424481	-	-	-	-	-	-	-	-	-0.271654	-0.257695	-0.257695	-0.257695	-	-	-	-	-0.335049
#N/A	LOC_Os01g12340	0.268003	-0.275188	-0.273936	-0.273936	-0.273936	0.521841	-	-	-	-	-	-	-	-	-	0.55272	-	-	-	-	0.314762	-	-	-	-0.526486	-	-	-	-	-	-	0.296496	-	-	-	-	-	-	0.643132	-	-	-	-	-	-	-	-	-
#N/A	LOC_Os01g12350	-	-	-	-	-	-	-	-	-	-	-	0.24746	-	-	-	0.376456	-	-	-	0.428431	-	-	-	-	-	-	-	-	-	-	-	0.572009	-	-	-	0.24884	-	0.279205	0.405367	0.333179	-	-	-	-	-	-	-	-
#N/A	LOC_Os01g12360	-0.256299	0.292073	0.299462	0.299462	0.299462	-	-	-	-	0.295603	0.295603	0.262889	-	-	-	-	-	-	0.272957	0.40069	-	-	-	-	0.319594	0.268543	0.288349	0.288349	-	-	0.367089	0.505184	-	-	-	0.304332	-	0.260751	-	0.401895	-	-	-	-	-	-	-	-
#N/A	LOC_Os01g12381	0.274543	-	-	-	-	0.340391	-	-	-	-	-	0.378833	-	-	-	0.547111	-0.272382	0.270673	-	0.371942	-	0.289751	0.455188	-	-0.299201	-	-	-	-0.269771	-0.269771	-	0.438381	-0.385314	0.403563	-	0.253791	-	0.450656	0.492205	0.354095	-	-	-	-0.287203	-	-	-	-
#N/A	LOC_Os01g12400	-	-	-	-	-	-	-0.298438	-0.298438	-0.298438	-	-	-	-	-	-	-	-0.336965	0.435146	-	-	-0.393101	-0.330039	-	-0.626085	-0.609454	-0.520346	-	-	-	-	-0.566626	-0.244805	-0.412705	-	-	-	-	-	-	-	-0.538232	-0.538232	-0.538232	-0.480861	-0.461608	-0.461608	-0.461608	-0.485768
#N/A	LOC_Os01g12420	-	-	-	-	-	-	-	-	-	-0.253597	-0.253597	-0.267806	-	-	-	-	-	-	-	-0.299986	-	-	-0.26331	-	-	-	-	-	0.357528	0.357528	-	-0.242895	-	-0.260783	-	-0.262598	-	-0.281988	-	-0.254712	-	-	-	-	-	-	-	-
#N/A	LOC_Os01g12440	-0.36528	0.307541	0.290272	0.290272	0.290272	-	-	-	-	-	-	-	-	-	-	-	-	-	0.404356	-	-	-	-	-	0.26669	-	-	-	-	-	-	-	-	-	-	-	-	-	-	-	-	-	-	-	-	-	-	-
#N/A	LOC_Os01g12460	0.286115	-	-	-	-	-	-	-	-	-	-	-	-	-	-	0.30349	-0.443587	-	-	-	-	-	0.244079	-	-	-	-	-	-0.335734	-0.335734	-	-	-	0.301044	-0.255992	-	-0.256003	0.319274	-	-	-	-	-	-	-	-	-	-
#N/A	LOC_Os01g12464	0.317598	-	-	-	-	-	-	-	-	0.275	0.275	0.391355	-	-	-	0.304293	-0.28743	-	-	0.285863	-	0.256758	0.38651	-	-	-	-	-	-0.370338	-0.370338	-	-	-	0.412876	-	0.280428	-	0.404972	-	0.303026	0.27646	0.27646	0.27646	-	-	-	-	-
#N/A	LOC_Os01g12490	0.262607	-	-	-	-	0.353407	-	-	-	0.458588	0.458588	0.597964	-	-	-0.258031	0.518013	-	-	0.349783	0.637282	0.336652	0.530948	0.664257	-	-	-	-	-	-0.353963	-0.353963	0.420792	0.545913	-0.397729	0.650006	-0.415924	0.393214	-0.415936	0.551857	0.592285	0.361873	0.317571	0.317571	0.317571	-0.330509	-	-	-	-
#N/A	LOC_Os01g12520	-	-	-	-	-	-	-	-	-	0.467285	0.467285	0.510203	-	-	-	-	-	-	-	0.439115	-	-	0.304902	-	-	-	-	-	-0.373535	-0.373535	0.257116	-	-0.311927	0.366234	-0.362143	0.346842	-0.36215	0.441836	-	0.304668	0.295241	0.295241	0.295241	-	-	-	-	-
#N/A	LOC_Os01g12560	-0.585554	0.3679	0.363382	0.363382	0.363382	-0.453442	-	-	-	-	-	-	-	-	-	-0.525309	0.265472	-	-	-	-	-	-	-	0.656104	0.400775	0.381323	0.381323	-	-	-	-	0.454347	-	0.354311	-	0.354295	-	-0.332111	-	-	-	-	-	-	-	-	-
#N/A	LOC_Os01g12580	-	-	-	-	-	0.283568	-	-	-	-	-	-	-	-	-	0.267677	-	-	-	-	-	-	-	-	-	-	-	-	-	-	-	-	-	0.284279	-	-	-	-	-	-	0.301687	0.301687	0.301687	-	-	-	-	-
#N/A	LOC_Os01g12590	-0.336444	-	-	-	-	-0.328602	-	-	-	-	-	-	-	-	-	-0.308623	-	-	-	-	-	-	-	-	0.471805	-	-	-	-	-	-	-	-	-	-	-	-	-	-0.363491	-	-	-	-	-	-	-	-	-
#N/A	LOC_Os01g12600	-0.387039	0.283925	0.302781	0.302781	0.302781	-0.302094	-	-	-	-	-	-	-	-	-	-0.243638	-	-	0.290084	-	-	-	-	-	0.444302	-	-	-	-	-	0.272818	-	-	-	-	-	-	-	-0.295485	-	-	-	-	-	-	-	-	0.263662
#N/A	LOC_Os01g12610	0.385965	-	-	-	-	0.358617	-	-	-	-	-	0.340901	-	-	-	0.500868	-	-	-	-	0.398705	0.511419	0.491704	-	-	-	-	-	-	-	-	0.290584	-	0.415443	-0.244543	-	-0.244557	0.281202	0.338935	-	-	-	-	-	-	-	-	-
#N/A	LOC_Os01g12660	0.496379	-0.258228	-0.26959	-0.26959	-0.26959	0.530246	-	-	-	-	-	-	-	-	-	0.402844	-0.284868	-	-	-	0.324498	0.400705	0.47719	-	-	-	-	-	-	-	-	-	-	0.49736	-0.2508	-	-0.250811	0.260675	-	-	-	-	-	-	-	-	-	-
#N/A	LOC_Os01g12710	-	-	-	-	-	-	-0.299017	-0.299017	-0.299017	-	-	-0.259097	-	-	-	-	-	-	-	-0.257342	-0.242773	-0.296527	-	-0.485789	-0.426454	-0.355344	-0.372001	-0.372001	-	-	-0.500805	-0.27711	-0.248618	-	-	-	-	-	0.290716	-0.248907	-0.448279	-0.448279	-0.448279	-0.427243	-0.434988	-0.434988	-0.434988	-0.382456
#N/A	LOC_Os01g12720	0.465029	-0.302345	-0.294809	-0.294809	-0.294809	0.262968	-	-	-	-	-	0.329514	-	-	-	0.407373	-0.281539	-	-	0.275174	0.363018	0.330416	0.342146	0.275895	-	-	-	-	-0.2489	-0.2489	0.316959	0.266558	-	0.47292	-0.425949	-	-0.425946	0.320937	-	0.252384	0.448251	0.448251	0.448251	-	0.244466	0.244466	0.244466	-
#N/A	LOC_Os01g12740	0.368408	-0.370518	-0.378447	-0.378447	-0.378447	0.491089	-	-	-	-	-	-	-	-	-	0.286013	-	-	-	-	0.344164	0.396366	0.361248	-	-	-	-0.247237	-0.247237	-	-	-	-	-	0.291917	-0.263576	-	-0.26359	-	-	-	-	-	-	-	-	-	-	-
#N/A	LOC_Os01g12750	-	-	-	-	-	-	-	-	-	-	-	-	-	-	-	-	-	-	-	-	-	-	-	0.332597	0.398573	-	-	-	-	-	0.276941	-	-	-	-0.260597	-	-0.26059	-	-	-	-	-	-	-	-	-	-	-
#N/A	LOC_Os01g12760	-	0.341619	0.32157	0.32157	0.32157	-0.282471	-	-	-	0.402079	0.402079	-	-	-	-	-	-	-	0.72756	0.332463	-	-	-	-	0.370447	-	-	-	-	-	-	-	-	-	-	-	-	-	-	0.330002	0.274664	0.274664	0.274664	-	-	-	-	-
#N/A	LOC_Os01g12770	-	0.2667	-	-	-	-	-	-	-	-	-	0.367891	-	-	-	-	-	0.4386	-	-	-	-	-	-	-	-	0.419133	0.419133	-	-	-	-	-	-	-	0.48055	-	-	-	-	-	-	-	-	-	-	-	-
#N/A	LOC_Os01g12810	-	-	-	-	-	-	-	-	-	-	-	-	-	-	-	-	-	-0.270514	-	-	0.263068	0.269022	-	0.459632	0.283591	0.249004	-	-	-	-	0.466455	-	-	-	-	-	-	-	-	-	0.645385	0.645385	0.645385	0.410037	0.411354	0.411354	0.411354	0.542012
#N/A	LOC_Os01g12840	-	0.242305	-	-	-	-	-	-	-	-	-	-	-	-	-	-	-	0.475037	-	-	-0.315639	-0.308931	-	-0.499131	-0.471475	-	0.259504	0.259504	-	-	-0.298089	-	-	-	-	-	-	-	-	-	-0.391703	-0.391703	-0.391703	-	-0.292886	-0.292886	-0.292886	-
#N/A	LOC_Os01g12870	-	-	-	-	-	-	-	-	-	-	-	-	-	-	-	-	-	0.35269	-	-	-	-	-	-0.434464	-0.530224	-0.258716	-	-	-0.249559	-0.249559	-	-	-0.371863	-	-	0.279654	-	-	-	-	-	-	-	-0.348572	-0.326881	-0.326881	-0.326881	-0.27428
#N/A	LOC_Os01g12900	-	-0.270088	-0.262547	-0.262547	-0.262547	-	-	-	-	-0.256425	-0.256425	-	-	-	-	-0.283127	-	-	-0.282314	-0.387581	-	-	-	-	-	-	-	-	-	-	-	-0.341362	-	-	-	-	-	-	-0.355641	-0.306344	-	-	-	-	-	-	-	-
#N/A	LOC_Os01g12920	0.489497	-0.456407	-0.453531	-0.453531	-0.453531	0.590596	-	-	-	-	-	-	-	-	-	0.476798	-	-	-0.316627	-	0.301322	-	-	-	-0.51855	-0.279789	-0.414892	-0.414892	-	-	-	-	-0.355559	-	-	-	-	-	0.379917	-	-	-	-	-	-	-	-	-
#N/A	LOC_Os01g13000	0.398935	-	-	-	-	-	-	-	-	0.327702	0.327702	0.485232	-	-	-	-	-	-	-	0.279792	0.246876	0.383563	0.439017	0.28022	-	-	-	-	-0.285353	-0.285353	0.416762	0.252133	-	0.538989	-0.432902	-	-0.432878	0.354423	-	0.247228	0.452808	0.452808	0.452808	-	-	-	-	-
#N/A	LOC_Os01g13030	-	-0.26365	-	-	-	-	0.275457	0.275457	0.275457	-	-	-	-	-	-	-	-	-0.397516	-0.36958	-	-	-	-	0.258114	-	-	-	-	-	-	-	-	-	-	-	-	-	-	-	-	0.320525	0.320525	0.320525	-	-	-	-	-
#N/A	LOC_Os01g13120	-0.405248	0.360773	0.366647	0.366647	0.366647	-0.546193	0.24702	0.24702	0.24702	-	-	-	-	-	0.2484	-0.508448	-	0.286823	-	-	-	-	-	-	0.434683	0.393654	0.64757	0.64757	-	-	-	-	0.372471	-	0.35525	-	0.355246	-	-0.47534	-	-	-	-	0.28044	-	-	-	0.286565
#N/A	LOC_Os01g13130	-	-	-	-	-	-	-	-	-	-	-	0.297859	-	-	-	0.257765	-0.312302	0.261632	-	-	-	-	-	-	-	-	-	-	-0.269565	-0.269565	-	-	-0.287684	0.272855	-0.373394	-	-0.373414	0.324598	-	-	-	-	-	-	-	-	-	-
#N/A	LOC_Os01g13210	-	0.279038	-	-	-	-	-	-	-	0.507331	0.507331	0.493095	-	-	-	-	-0.36206	0.414086	0.571492	0.423494	-	-	0.394737	-	-	-0.251944	-	-	-0.501221	-0.501221	0.243324	0.319035	-0.369088	0.420662	-0.413112	0.485655	-0.413121	0.491474	-	0.387978	-	-	-	-0.499681	-0.328313	-0.328313	-0.328313	-
#N/A	LOC_Os01g13280	0.461616	-0.48177	-0.47877	-0.47877	-0.47877	0.703412	-	-	-	-	-	-	-	-	-	0.60757	-	-	-	-	0.494392	0.337548	0.33071	-	-0.291685	-	-0.32583	-0.32583	-	-	-	0.294832	-	0.327674	-	-	-	-	0.622876	-	0.244582	0.244582	0.244582	-	-	-	-	-
#N/A	LOC_Os01g13320	-	-	-	-	-	-	-	-	-	-0.26774	-0.26774	-	-	-	-	-0.279501	0.282335	-	-0.29164	-	-	-	-	-	-	0.248006	-	-	0.377376	0.377376	-	-	-	-0.339469	0.377505	-	0.377506	-0.25929	-	-	-	-	-	-	-	-	-	-
#N/A	LOC_Os01g13370	-	0.332825	0.281224	0.281224	0.281224	-	-0.268094	-0.268094	-0.268094	-	-	-	-	-	-	-	-	0.355261	0.500605	-	-0.285948	-	-	-0.33158	-	-0.303493	-	-	-	-	-0.323298	-	-	-	-	-	-	-	-	-	-0.326553	-0.326553	-0.326553	-0.262753	-	-	-	-
#N/A	LOC_Os01g13390	0.2647	-0.396942	-0.350962	-0.350962	-0.350962	0.37312	-	-	-	-	-	-	-	-	-	-	-	-0.376636	-0.408305	-	0.296241	-	-	-	-0.281767	-	-	-	0.372128	0.372128	-	-	-	-	-	-	-	-	-	-	-	-	-	0.376366	0.345706	0.345706	0.345706	-
#N/A	LOC_Os01g13480	-	-	-	-	-	-	0.2878	0.2878	0.2878	-	-	-	-	-	-	-	0.26103	-	-	-	0.344823	0.310918	-	0.475021	0.28397	0.386869	-	-	-	-	0.504449	-	0.264748	-	-	-	-	-	-	-	0.55891	0.55891	0.55891	0.487223	0.433001	0.433001	0.433001	0.46707
#N/A	LOC_Os01g13490	-0.249334	-	-	-	-	-	-	-	-	-	-	-	-	-	-	-	-	-	-	0.243171	-	-	-	-	0.259162	-	-	-	-	-	0.319838	0.256423	-	-	-	-	-	-	-	0.279324	0.329636	0.329636	0.329636	-	-	-	-	-
#N/A	LOC_Os01g13540	-	-	-	-	-	-	0.322823	0.322823	0.322823	-	-	-	-	-	0.313213	-0.366519	0.325396	-0.26291	-	-	-	-	-	0.517302	0.590959	0.496697	0.353232	0.353232	0.304904	0.304904	0.375073	-	0.499244	-	0.305589	-	0.3056	-0.269214	-0.329418	-	0.25759	0.25759	0.25759	0.65736	0.50478	0.50478	0.50478	0.507875
#N/A	LOC_Os01g13550	0.298124	-	-	-	-	-	-	-	-	-	-	-	-	-	-	-	-	-	-	-	-	-	-	-	-	-	-	-	-	-	-	-0.294833	-	-	-0.277066	-	-0.277058	-	-0.292441	-	-	-	-	-	-	-	-	-
#N/A	LOC_Os01g13610	-	-	-	-	-	-	-	-	-	-	-	-	-	-	-	-	-	0.348175	-	-	-	-	-	-	-	-	-	-	-	-	-	-	-	-	-	-	-	-	-	-	-	-	-	-	-	-	-	-
#N/A	LOC_Os01g13690	-	-0.411753	-0.351468	-0.351468	-0.351468	0.278253	-	-	-	-0.497845	-0.497845	-0.457901	-	-	-	-	0.444192	-0.405526	-0.445739	-0.47215	0.274237	-	-0.278048	0.357556	-	0.386094	-	-	0.689289	0.689289	-	-0.301866	0.355249	-0.347523	0.377664	-0.511259	0.377679	-0.476768	-	-0.307539	-	-	-	0.659152	0.511462	0.511462	0.511462	0.371209
#N/A	LOC_Os01g13780	-0.566563	0.54218	0.535757	0.535757	0.535757	-0.559127	-	-	-	0.322639	0.322639	-	-	-	-	-0.429803	-	0.271889	0.590073	-	-0.280734	-	-	-	0.553058	-	0.295264	0.295264	-	-	-	-	-	-	-	-	-	-	-0.430788	-	-	-	-	-	-	-	-	-
#N/A	LOC_Os01g13800	-	-	-	-	-	-	-	-	-	-	-	-	-	-	-	-	-	-	-	-	-	-	-	-	-	0.262801	0.242941	0.242941	-	-	-	-	-	-	-	-	-	-	-	-	-	-	-	-	-	-	-	-
#N/A	LOC_Os01g13890	-	-	-	-	-	-0.290327	-	-	-	-	-	-	0.26209	0.26209	0.264408	-	-	-	0.270463	-	-	-	-	0.336886	0.53225	0.341217	-	-	-	-	0.316405	-	-	-	-	-	-	-	-0.324174	-	-	-	-	-	-	-	-	0.339739
#N/A	LOC_Os01g13930	-	-	-	-	-	-	-	-	-	-	-	0.312957	-	-	-	-	-	-	-	-	-	0.279119	0.291831	0.382328	0.261577	-	-	-	-	-	0.464552	-	-	0.283213	-	-	-	-	-	-	0.562122	0.562122	0.562122	-	-	-	-	0.267506
#N/A	LOC_Os01g14020	-	0.279772	0.24618	0.24618	0.24618	-	-	-	-	-	-	-	-	-	-	-	-	0.260597	0.277575	-	-0.281674	-0.325132	-	-0.417545	-0.332639	-	-	-	-	-	-0.384156	-	-	-0.244555	-	-	-	-	-	-	-0.435291	-0.435291	-0.435291	-0.257298	-0.290244	-0.290244	-0.290244	-
#N/A	LOC_Os01g14050	0.266725	-	-	-	-	0.391632	-	-	-	-	-	0.382526	-	-	-	0.348832	-	-	-	-	0.33485	0.477978	0.518436	-	-	-	-	-	-0.244071	-0.244071	0.430402	0.283794	-0.256151	0.562938	-0.309278	-	-0.30929	0.403357	-	0.276982	0.492301	0.492301	0.492301	-	-	-	-	-
#N/A	LOC_Os01g14060	-	-	-	-	-	-	-	-	-	-	-	-	-	-	-	-	-0.282265	-	-	-	-	-	-	-	-	-	-	-	-	-	-	-	-	-	-	-	-	-	-	-	-	-	-	-	-	-	-	-
#N/A	LOC_Os01g14080	-	0.281856	0.266133	0.266133	0.266133	-	-	-	-	-	-	-	-	-	-	-	-0.266301	0.320063	0.395219	0.452552	-	-	-	-0.298717	-0.297266	-0.259958	-	-	-0.323728	-0.323728	-	-	-0.277382	-	-	0.262014	-	0.28852	-	0.256839	-	-	-	-0.354492	-0.269211	-0.269211	-0.269211	-
#N/A	LOC_Os01g14110	-	-	-	-	-	-	-	-	-	-	-	0.300064	-	-	-	-	-	-	-	-	-	-	-	-	-	-	-	-	-	-	-	-	-	-	-	0.277714	-	0.275724	-	-	-	-	-	-	-	-	-	-
#N/A	LOC_Os01g14410	0.263402	-0.35086	-0.322929	-0.322929	-0.322929	0.471279	-	-	-	-	-	-	-	-	-	0.429155	-	-	-	-	0.25376	-	-	-	-0.466967	-	-0.256224	-0.256224	-	-	-	-	-	-	-	-	-	-	0.428897	-	-	-	-	-	-	-	-	-
#N/A	LOC_Os01g14440	-	0.348838	0.30746	0.30746	0.30746	-	-0.286313	-0.286313	-0.286313	-	-	-	-	-	-	-	-	0.249686	0.510475	0.312281	-	-	-	-0.291097	-	-	-	-	-	-	-	-	-	-	-	-	-	-	-	-	-0.25907	-0.25907	-0.25907	-0.354089	-0.282418	-0.282418	-0.282418	-
#N/A	LOC_Os01g14510	-	-	-	-	-	-	-	-	-	0.465788	0.465788	0.543558	-	-	-	-	-	-	0.338093	0.412086	-	0.442601	0.514964	-	0.243472	-	-	-	-0.343829	-0.343829	0.609826	0.429063	-	0.543839	-	0.443795	-	0.505778	-	0.387646	0.724096	0.724096	0.724096	-	-	-	-	0.247833
#N/A	LOC_Os01g14520	0.446439	-	-	-	-	0.489951	-	-	-	-	-	-	-	-	-	0.637589	-	-	-	0.330783	0.409438	0.249241	0.325355	-	-0.312563	-	-	-	-	-	-	0.406088	-	0.360374	-	-	-	0.300719	0.482554	-	-	-	-	-	-	-	-	-
#N/A	LOC_Os01g14590	-0.391692	0.434002	0.44182	0.44182	0.44182	-0.303869	-	-	-	0.359269	0.359269	-	-	-	-	-	-	0.394222	0.632229	0.24259	-0.291052	-	-	-0.253289	-	-	-	-	-	-	-	-	-	-	-	-	-	-	-	0.297089	-	-	-	-	-	-	-	-
#N/A	LOC_Os01g14630	-	-	-	-	-	-	0.302231	0.302231	0.302231	-0.305239	-0.305239	-0.286572	-	-	-	-0.333678	0.347637	-	-0.296692	-	-	-	-0.264944	-	-	0.345088	0.489843	0.489843	0.323366	0.323366	-	-	0.315702	-0.367005	0.501042	-	0.50106	-0.368996	-	-0.243619	-	-	-	-	-	-	-	-
#N/A	LOC_Os01g14640	-	-	-	-	-	-	-	-	-	-0.281518	-0.281518	-0.362422	-	-	-	-	0.420433	-	-0.306022	-	-	-0.28837	-0.355313	-	-	0.263308	0.307505	0.307505	0.397961	0.397961	-	-	-	-0.455701	0.592006	-0.257196	0.591986	-0.312722	-	-	-0.266083	-0.266083	-0.266083	-	-	-	-	-
#N/A	LOC_Os01g14670	-	-	-	-	-	-	-	-	-	-	-	-	-	-	-	0.347524	-	-	-	0.340888	0.280754	-	-	-	-	-	-	-	-	-	-	0.462994	-	-	-	-	-	-	0.259457	0.295798	-	-	-	-	-	-	-	-
#N/A	LOC_Os01g14720	0.368786	-0.275374	-0.282643	-0.282643	-0.282643	0.564284	-	-	-	-	-	-	-	-	-	0.600798	-	-	-	-	0.372134	-	-	-	-0.530299	-	-	-	-	-	-	0.351489	-	-	-	-	-	-	0.716032	-	-	-	-	-	-	-	-	-
#N/A	LOC_Os01g14770	-	-0.255439	-0.24289	-0.24289	-0.24289	0.493685	-	-	-	-	-	-	-	-	-	0.535952	-	-0.25287	-	-	0.348863	-	-	-	-0.415211	-	-	-	-	-	-	0.38935	-	-	-	-	-	-	0.628703	-	-	-	-	-	-	-	-	-
#N/A	LOC_Os01g14880	-	-	-	-	-	-	-	-	-	-	-	-	-	-	-	0.340238	-	-	-	-	0.366334	-	-	-	-	-	-	-	-	-	-	0.343235	-	-	-	-	-	-	0.334209	-	-	-	-	-	-	-	-	-
#N/A	LOC_Os01g14890	-	-	-	-	-	-	-	-	-	-	-	-	-	-	-	-	-	-	-0.301023	-	-	-	-	0.245776	-	-	0.28473	0.28473	-	-	-	-	-	-	-	-	-	-	-	-	-	-	-	-	-	-	-	-
#N/A	LOC_Os01g14960	0.358974	-	-	-	-	0.411564	-	-	-	-	-	-	-	-	-	-	0.302639	-0.285674	-	-	0.324075	-	-	-	-	-	-	-	0.374805	0.374805	-	-	-	-	-	-0.278757	-	-	0.453085	-	-	-	-	-	-	-	-	-
#N/A	LOC_Os01g14970	0.496193	-	-	-	-	0.296869	-	-	-	-	-	-	-	-	-	0.277196	-	-	-	-	0.316183	-	-	-	-	-	-	-	-	-	-	-	-	-	-	-	-	-	-	-	-	-	-	-	-	-	-	-
#N/A	LOC_Os01g15010	-	0.296995	0.328202	0.328202	0.328202	-	-	-	-	0.46657	0.46657	0.268021	-	-	-	-	-	-	0.300307	0.448113	-	-	-	-	-	-	-	-	-0.390592	-0.390592	-	-	-	-	-	0.389878	-	0.379889	-	0.343396	0.308503	0.308503	0.308503	-	-	-	-	-
#N/A	LOC_Os01g15090	-	-	-	-	-	-	-	-	-	-	-	-	-	-	-	-	-	-	0.383707	-	-	-	-	-0.247756	-	-	-	-	-	-	-	-	-	-	-0.244306	-	-0.24432	-	-	-	-	-	-	-	-	-	-	-
#N/A	LOC_Os01g15100	-	0.268685	0.300271	0.300271	0.300271	-	-	-	-	-	-	-	-	-	-	-	-	-	0.424322	-	-	-0.24824	-	-0.262703	-	-	-	-	-	-	-	-	-	-	-	-	-	-	-	-	-	-	-	-	-	-	-	-
#N/A	LOC_Os01g15130	-	-	-	-	-	-	-	-	-	-	-	-	-	-	-	-	-	-	-	-	-	-	-	-	0.256457	-	-	-	-	-	-	-	-	-	-	-	-	-	-	-	-	-	-	-	-0.266502	-0.266502	-0.266502	-
#N/A	LOC_Os01g15250	-0.311662	0.585265	0.535947	0.535947	0.535947	-0.293464	-	-	-	0.405646	0.405646	-	-	-	-	-	-	0.336529	0.623927	0.447976	-	-	-	-	-	-	-	-	-0.366738	-0.366738	-	-	-	-	-	0.376049	-	0.291682	-	0.286676	-	-	-	-0.281967	-	-	-	-
#N/A	LOC_Os01g15270	-	0.257045	-	-	-	-0.318993	-	-	-	0.510018	0.510018	0.494592	-	-	-	-	-	0.28873	0.530587	0.296754	-	0.279717	0.366985	0.277126	0.493724	-	0.315653	0.315653	-0.300816	-0.300816	0.556949	0.24506	-	0.370447	-	0.394627	-	0.330288	-0.331765	0.341936	0.46009	0.46009	0.46009	-	-	-	-	-
#N/A	LOC_Os01g15280	-0.426945	0.454204	0.425751	0.425751	0.425751	-0.52615	-	-	-	-	-	-	-	-	-	-0.381233	-	-	-	-	-0.310146	-	-	-	0.244721	-	0.714531	0.714531	-	-	-	-	0.246935	-	0.346112	-	0.346098	-	-0.311243	-	-	-	-	-	-	-	-	-
#N/A	LOC_Os01g15320	0.316458	-0.353824	-0.334018	-0.334018	-0.334018	-	0.314975	0.314975	0.314975	-	-	-	-	-	-	-	-	-	-0.300558	-	0.291702	-	-	-	-	-	-	-	-	-	-	0.290367	-	-	-	-	-	-	-	-	0.28045	0.28045	0.28045	-	0.247603	0.247603	0.247603	-
#N/A	LOC_Os01g15520	0.39791	-	-	-	-	0.461013	-	-	-	-	-	0.371986	-	-	-	0.548363	-0.368208	-	-	0.2599	0.292602	0.336402	0.469371	-	-0.249609	-	-	-	-0.404626	-0.404626	-	0.393974	-0.303276	0.47187	-0.362331	-	-0.362338	0.390407	0.539789	0.316071	-	-	-	-	-	-	-	-
#N/A	LOC_Os01g15530	-	-	-	-	-	-	-	-	-	-	-	-	-	-	-	0.271757	-0.270282	-	0.319036	0.260639	-	-	-	-0.304403	-	-0.309244	-	-	-0.337961	-0.337961	-	-	-0.293025	-	-	-	-	-	0.392849	-	-0.271182	-0.271182	-0.271182	-0.488554	-0.380902	-0.380902	-0.380902	-0.378369
#N/A	LOC_Os01g15620	-	0.273492	0.251829	0.251829	0.251829	-	-	-	-	0.496209	0.496209	0.264477	-	-	-	-	-	-	0.693148	0.45833	-	-	-	-	-	-	-	-	-	-	-	0.406548	-	-	-	-	-	0.367561	-	0.475386	0.283132	0.283132	0.283132	-	-	-	-	-
#N/A	LOC_Os01g15640	-	0.279949	0.260845	0.260845	0.260845	-	-0.251618	-0.251618	-0.251618	0.326941	0.326941	-	-	-	-	-	-0.243029	0.345008	0.655738	0.385603	-	-	-	-0.319638	-	-0.349141	-	-	-0.345848	-0.345848	-	-	-0.322798	-	-0.325052	-	-0.325062	0.336148	-	0.304326	-	-	-	-0.370511	-	-	-	-
#N/A	LOC_Os01g15650	-	-	-	-	-	-	-	-	-	0.443391	0.443391	0.309013	-	-	-	0.307588	-	-	0.575906	0.47009	-	-	-	-	-	-	-	-	-	-	-	0.456819	-0.244165	0.256585	-	0.25933	-	0.410115	-	0.4478	0.26249	0.26249	0.26249	-	-	-	-	-
#N/A	LOC_Os01g15680	-	-	0.245077	0.245077	0.245077	-	0.499948	0.499948	0.499948	0.266105	0.266105	-	0.783794	0.783794	0.752896	-	0.343056	-	0.278864	-	0.309578	0.250219	-	0.383016	0.488013	0.520527	0.304699	0.304699	-	-	0.503483	0.292244	-	-	0.292182	-	0.292174	-	-	0.67675	0.345782	0.345782	0.345782	0.491942	0.456112	0.456112	0.456112	0.661862
#N/A	LOC_Os01g15750	-0.464742	0.392017	0.403517	0.403517	0.403517	-0.403243	-	-	-	0.271771	0.271771	-	-	-	-	-0.339542	-	-	0.350404	-	-	-	-	0.2653	0.570941	0.263039	0.249452	0.249452	-	-	0.351131	-	-	-	-	0.300233	-	-	-0.378099	-	-	-	-	-	-	-	-	0.253682
#N/A	LOC_Os01g15760	-0.363149	-	0.244263	0.244263	0.244263	-0.322261	-	-	-	-	-	-	-	-	-	-0.281401	-	-	-	-	-	-	-	-	0.484264	0.284267	-	-	-	-	-	-	-	-	-	-	-	-	-0.324058	-	-	-	-	-	-	-	-	-
#N/A	LOC_Os01g15880	0.259035	-	-	-	-	-	-	-	-	0.267166	0.267166	0.421882	-	-	-	-	-	-	-	-	-	0.465176	0.477095	0.272667	-	-	-	-	-0.308825	-0.308825	0.400994	-	-	0.537485	-	0.27239	-	0.358904	-	-	0.314346	0.314346	0.314346	-	-	-	-	-
#N/A	LOC_Os01g15890	0.305416	-	-	-	-	-	-	-	-	-	-	0.368823	-	-	-	0.268129	-	-	-	-	0.321284	0.405257	0.37716	0.388907	-	-	-	-	-0.279945	-0.279945	0.380145	-	-	0.470772	-	-	-	0.335188	-	-	0.406224	0.406224	0.406224	-	-	-	-	-
#N/A	LOC_Os01g15910	0.459228	-	-0.249293	-0.249293	-0.249293	-	-	-	-	-	-	-	-	-	-	-	-	-	-	-	-	-	-	-	-	-	-0.25836	-0.25836	-	-	-	-0.267992	-	-	-0.400415	-0.277532	-0.400405	-	-	-	-	-	-	-	-	-	-	-
#N/A	LOC_Os01g15970	-0.307735	0.344014	0.365679	0.365679	0.365679	-0.457606	-	-	-	-	-	-	-	-	-	-0.309023	-	-	-	-	-	-	-	-	0.331368	-	-	-	-	-	-	-	-	-	-	-	-	-	-0.363512	-	-	-	-	-	-	-	-	0.245883
#N/A	LOC_Os01g16020	-	-	-	-	-	-	-	-	-	0.272933	0.272933	0.466677	-	-	-	-	-	-	-	0.355785	0.30014	0.405797	0.537529	-	-	-	-	-	-0.275275	-0.275275	0.481491	0.385628	-	0.574179	-	0.322528	-	0.45306	-	0.394737	0.373206	0.373206	0.373206	-	-	-	-	-
#N/A	LOC_Os01g16030	0.297611	-	-	-	-	-	-	-	-	-	-	-	-	-	-	-	-0.305319	-	-	-	-	-	-	-	-	-	-	-	-	-	-	-	-	-	-	-	-	-	-	-	-	-	-	-	-	-	-	-
#N/A	LOC_Os01g16124	-0.480926	0.31408	0.327839	0.327839	0.327839	-0.278944	-	-	-	0.285082	0.285082	-	-	-	-	-0.270297	-	-	0.432196	-	-	-	-	0.278072	0.684489	0.320694	-	-	-	-	0.466018	0.258692	0.252111	-	-	-	-	-	-	0.266096	0.356667	0.356667	0.356667	-	-	-	-	0.349271
#N/A	LOC_Os01g16130	-0.474148	0.304794	0.33635	0.33635	0.33635	-0.283827	-	-	-	0.290304	0.290304	-	0.28395	0.28395	0.264801	-0.279404	-	-	0.473868	-	-	-	-	0.281619	0.661414	0.370062	-	-	-	-	0.428697	-	0.278581	-	-	-	-	-	-	0.330251	0.32452	0.32452	0.32452	-	-	-	-	0.414632
#N/A	LOC_Os01g16140	-	-	-	-	-	-	-	-	-	-	-	-	-	-	-	-	-	-	-	0.349838	-	-	-	-	-	-	-	-	-	-	-	0.347874	-	-	-	-	-	-	-	-	-	-	-	-	-	-	-	-
#N/A	LOC_Os01g16146	-	-	-	-	-	-	-	-	-	-	-	-	-	-	-	0.259979	-	-	-	0.349329	-	-	-	-	-	-	-	-	-	-	-	-	-	-	-0.255142	-	-0.255132	-	0.267084	-	-	-	-	-	-	-	-	-
#N/A	LOC_Os01g16170	-	-0.294244	-0.244678	-0.244678	-0.244678	0.278621	-	-	-	-	-	-	-	-	-	-	0.291473	-0.371632	-0.376254	-	0.29003	-	-	-	-	-	-	-	0.407639	0.407639	-	-	-	-	0.267151	-0.246773	0.267162	-	-	-	0.24943	0.24943	0.24943	0.514131	0.458797	0.458797	0.458797	0.295413
#N/A	LOC_Os01g16260	0.548135	-0.377103	-0.406588	-0.406588	-0.406588	0.305219	-0.329544	-0.329544	-0.329544	-	-	-	-	-	-	0.313374	-0.362148	-	-	-0.249481	-	-	-	-	-0.344559	-0.483751	-0.580872	-0.580872	-	-	-0.364494	-0.440922	-0.347137	-	-0.548228	-0.257687	-0.548219	-	-	-0.26537	-	-	-	-	-	-	-	-0.346844
#N/A	LOC_Os01g16270	-	-	-	-	-	-	-	-	-	-	-	-	-	-	-	-	-	-	-	-	-	-	-	-	-	-	-	-	-	-	-	-	-	-	-	-	-	-	-	-	-	-	-	-	-	-	-	-
#N/A	LOC_Os01g16310	-	0.273482	-	-	-	-	-0.322907	-0.322907	-0.322907	-	-	-0.297416	-	-	-	-	-	-	-	-	-0.335627	-0.329188	-	-0.419808	-0.308433	-0.280868	-	-	-	-	-0.494846	-	-0.255306	-0.304921	-	-	-	-	-	-	-0.471849	-0.471849	-0.471849	-0.353578	-0.351336	-0.351336	-0.351336	-0.391219
#N/A	LOC_Os01g16340	-	-	-	-	-	-	-	-	-	-	-	-	-	-	-	-	-0.299461	-	-	-	-	-	-	-0.242639	-	-	-	-	-0.244548	-0.244548	-	-	-	-	-	-	-	-	-	-	-0.347486	-0.347486	-0.347486	-0.303438	-0.388919	-0.388919	-0.388919	-0.272401
#N/A	LOC_Os01g16370	0.622116	-0.262796	-0.290091	-0.290091	-0.290091	0.391777	-	-	-	-	-	0.445193	-	-	-	0.497734	-0.376071	-	-	-	0.292718	0.395429	0.503253	-	-	-0.289648	-	-	-0.276067	-0.276067	-	-	-0.416104	0.587128	-0.462794	-	-0.462809	0.416904	-	-	0.303455	0.303455	0.303455	-	-	-	-	-
#N/A	LOC_Os01g16430	-	-	-	-	-	0.270576	-	-	-	0.312	0.312	0.389827	-	-	-	0.369333	-	-	0.279503	0.397154	-	0.279943	0.412504	-	-	-	-	-	-0.302646	-0.302646	0.313899	0.376546	-0.292595	0.446726	-0.308902	0.266152	-0.30891	0.449597	-	0.359887	0.432877	0.432877	0.432877	-	-	-	-	-
#N/A	LOC_Os01g16470	-	-	-	-	-	-	-	-	-	-	-	-	-	-	-	0.272465	-0.24519	-	0.390218	-	-	-	-	-0.247301	-	-0.264212	-	-	-	-	-	-	-	-	-0.24974	-	-0.249749	0.270687	-	-	-	-	-	-	-	-	-	-
#N/A	LOC_Os01g16490	-0.397084	0.339386	0.338751	0.338751	0.338751	-0.37215	-	-	-	0.287555	0.287555	-	-	-	-	-	-	-	0.382283	0.265116	-	-	-	-	0.495068	0.31262	0.351176	0.351176	-	-	0.357621	0.271737	-	-	-	-	-	-	-	0.315675	-	-	-	-	-	-	-	0.322467
#N/A	LOC_Os01g16600	-	0.312731	0.254186	0.254186	0.254186	-	-	-	-	-	-	-	-	-	-	-	-	0.33787	0.538213	0.28701	-	-	-	-0.300124	-	-	-	-	-	-	-	-	-	-	-	-	-	-	-	-	-0.252833	-0.252833	-0.252833	-0.252173	-	-	-	-
#N/A	LOC_Os01g16620	-	-	-	-	-	-	-0.371999	-0.371999	-0.371999	-	-	-	-	-	-0.248118	-	-0.372756	-	-	-	-	-	-	-0.424444	-0.266802	-0.388192	-0.327155	-0.327155	-0.271106	-0.271106	-0.330905	-	-0.335567	-	-0.377156	-	-0.37716	-	0.267661	-	-0.437092	-0.437092	-0.437092	-0.568337	-0.528032	-0.528032	-0.528032	-0.468004
#N/A	LOC_Os01g16714	-	0.381148	0.314444	0.314444	0.314444	-	-0.242516	-0.242516	-0.242516	-	-	-	-	-	-	-	-	-	0.342923	0.358773	-	-	-	-0.262966	-	-	-	-	-0.266347	-0.266347	-	-	-	-	-	-	-	-	-	-	-0.290818	-0.290818	-0.290818	-0.295859	-0.291306	-0.291306	-0.291306	-
#N/A	LOC_Os01g16750	-	-	-	-	-	-	-	-	-	-	-	-	-	-	-	-	-	-	-	0.29018	-	-	-	-	-0.271705	-	0.291223	0.291223	-	-	-	0.372584	-	-	0.300556	-	0.300539	-	-	-	-	-	-	-	-	-	-	-
#N/A	LOC_Os01g16780	-0.427497	0.340555	0.346942	0.346942	0.346942	-0.272424	-	-	-	0.258287	0.258287	-	-	-	-	-	-	-	0.32853	-	-	-	-	-	0.514268	0.256621	-	-	-	-	0.34525	-	-	-	-	0.245489	-	-	-	0.258768	0.255288	0.255288	0.255288	-	-	-	-	0.276364
#N/A	LOC_Os01g16790	-0.328604	0.254701	0.252718	0.252718	0.252718	-0.331847	-	-	-	-	-	-	-	-	-	-0.280685	-	-	-	-	-	-	-	-	0.516602	0.244317	-	-	-	-	-	-	-	-	-	-	-	-	-0.345525	-	-	-	-	-	-	-	-	-
#N/A	LOC_Os01g16820	-0.646284	0.733511	0.704574	0.704574	0.704574	-0.622835	-	-	-	0.465209	0.465209	0.259244	-	-	-	-0.395084	-	0.316327	0.605422	0.393094	-0.31584	-	-	-	0.457513	-	0.45842	0.45842	-0.307494	-0.307494	0.278603	0.275401	-	-	-	0.517937	-	-	-0.402303	0.296818	-	-	-	-	-	-	-	-
#N/A	LOC_Os01g16850	-0.394704	0.440677	0.446308	0.446308	0.446308	-0.507792	-	-	-	0.456372	0.456372	0.291716	-	-	-	-0.291187	-	-	0.504382	0.356172	-	-	-	0.247257	0.524418	0.256953	0.393444	0.393444	-0.264961	-0.264961	0.424807	0.312279	-	-	-	0.310748	-	-	-0.373481	0.38235	0.318241	0.318241	0.318241	-	-	-	-	0.270355
#N/A	LOC_Os01g16910	-	-	-	-	-	-	-0.29989	-0.29989	-0.29989	-	-	-	-	-	-	-	-0.269107	0.397231	0.546705	0.266328	-	-	-	-0.414384	-	-0.3232	-	-	-0.361517	-0.361517	-	-	-0.309654	-	-0.390809	-	-0.390818	-	0.250056	-	-0.274211	-0.274211	-0.274211	-0.471894	-0.403834	-0.403834	-0.403834	-0.350362
#N/A	LOC_Os01g16950	-	-	-	-	-	-	-	-	-	0.248709	0.248709	0.261393	-	-	-	-	-	-	-	-	-	-	-	-	-	-	0.343105	0.343105	-	-	0.277032	-	-	-	-	0.267829	-	-	-	-	-	-	-	-	-	-	-	-
#N/A	LOC_Os01g16960	-0.665589	0.649943	0.675057	0.675057	0.675057	-0.576048	-	-	-	0.446749	0.446749	-	-	-	-	-0.416383	-	0.262628	0.563188	0.305481	-0.326045	-	-	-	0.379827	-	0.402011	0.402011	-	-	-	-	-	-	-	0.404909	-	-	-0.415742	0.282156	-	-	-	-	-	-	-	-
#N/A	LOC_Os01g16980	-	-	-	-	-	-	-	-	-	-	-	-0.297975	-	-	-	-	0.282611	-0.358779	-	-	-	-	-0.324776	-	-	0.257049	-	-	-	-	-	-	0.397194	-0.387501	0.330568	-0.288092	0.330573	-0.270833	-	-	-	-	-	0.306759	-	-	-	0.302858
#N/A	LOC_Os01g17000	-	0.345028	0.309031	0.309031	0.309031	-	-	-	-	-	-	-	-	-	-	-	-	-	0.375207	-	-	-	-	-	-	-	-	-	-	-	-	-	-	-	-	-	-	-	-	-	-	-	-	-	-0.259424	-0.259424	-0.259424	-
#N/A	LOC_Os01g17050	-	-	-	-	-	-	-0.247311	-0.247311	-0.247311	-0.317531	-0.317531	-0.283631	-	-	-	-	-	-	-	-0.252857	-	-0.245425	-	-	-	-0.259014	-0.269325	-0.269325	-	-	-0.403003	-0.282495	-	-	-	-	-	-	-	-0.246814	-0.310438	-0.310438	-0.310438	-	-	-	-	-
#N/A	LOC_Os01g17160	-0.312687	-	-	-	-	-	0.314011	0.314011	0.314011	0.319062	0.319062	0.307322	-	-	-	-0.242298	-	-	-	-	-	-	-	0.436083	0.505076	0.340065	0.328249	0.328249	-	-	0.580199	0.282841	-	-	-	0.24799	-	-	-	0.27458	0.628771	0.628771	0.628771	0.287993	-	-	-	0.490949
#N/A	LOC_Os01g17190	0.343243	-	-	-	-	0.33303	-0.31331	-0.31331	-0.31331	-	-	-	-	-	-	0.524495	-0.364595	0.246686	0.262229	0.281288	-	-	-	-0.369499	-0.505149	-0.492232	-0.398678	-0.398678	-	-	-0.257543	-	-0.491848	-	-0.527303	-	-0.527298	0.288689	0.454295	-	-	-	-	-0.410832	-	-	-	-0.38469
#N/A	LOC_Os01g17214	-0.51713	0.340868	0.389554	0.389554	0.389554	-0.242598	-	-	-	-	-	-0.360358	-	-	-	-0.339009	0.317139	-	-	-	-0.311704	-0.41793	-0.397579	-0.286039	-	-	-	-	-	-	-	-	0.271132	-0.496086	0.411516	-	0.411504	-	-	-	-0.38017	-0.38017	-0.38017	-	-	-	-	-
#N/A	LOC_Os01g17320	0.249222	-	-0.268071	-0.268071	-0.268071	-	-0.348209	-0.348209	-0.348209	-0.28786	-0.28786	-	-	-	-	-	-0.35798	-	-	-0.257756	-	-	-	-0.256976	-	-0.362045	-0.490205	-0.490205	-	-	-0.408922	-0.351597	-	-	-0.406552	-0.266952	-0.406543	-	-	-0.307061	-0.389758	-0.389758	-0.389758	-0.351868	-0.333506	-0.333506	-0.333506	-0.357125
#N/A	LOC_Os01g17360	-	-	-	-	-	-	-	-	-	-	-	-	0.275968	0.275968	0.258781	-	-	-	-	-	-	-	-	0.328564	0.415506	0.326675	-	-	-	-	0.321016	-	-	-	-	-	-	-	-	0.276201	-	-	-	-	-	-	-	0.349395
#N/A	LOC_Os01g17390	0.301386	-0.360169	-0.303466	-0.303466	-0.303466	-	-	-	-	-	-	-	-	-	-	-	-	-0.376909	-0.409874	-	0.357866	-	-	0.412397	-	-	-	-	0.263935	0.263935	-	-	0.243594	-	-	-	-	-	-	-	0.284156	0.284156	0.284156	0.524113	0.500595	0.500595	0.500595	0.309416
#N/A	LOC_Os01g17396	-0.268347	-	-	-	-	-	0.260895	0.260895	0.260895	-	-	-	-	-	-	-0.254457	0.282785	-	-	-	-	-	-	0.357468	0.360788	0.393798	0.379804	0.379804	-	-	0.457312	-	0.384419	-	0.34184	-	0.341852	-	-0.259801	-	0.506598	0.506598	0.506598	0.495172	0.356987	0.356987	0.356987	0.605704
#N/A	LOC_Os01g17460	-0.249051	-	-	-	-	-	-	-	-	-	-	-	0.262637	0.262637	0.259938	-	-	-	0.260922	-	-	-	-	0.335697	0.432967	0.42971	-	-	-	-	0.350208	-	0.248395	-	-	-	-	-	-	0.310989	0.247853	0.247853	0.247853	-	-	-	-	0.388924
#N/A	LOC_Os01g18000	-	-	-	-	-	-	-	-	-	-	-	-	-	-	-	-	-	-	-	0.326705	-	0.286941	-	-	0.277066	-	-	-	-	-	0.340459	0.337435	-	-	-	-	-	-	-	-	0.322983	0.322983	0.322983	-	-	-	-	-
#N/A	LOC_Os01g18050	0.344891	-	-	-	-	-	-	-	-	-	-	-	-	-	-	-	-0.29698	-	-	-	-	-	-	-	-	-	-	-	-	-	-	-	-	-	-	-	-	-	-	-	-	-	-	-	-	-	-	-
#N/A	LOC_Os01g18060	0.462347	-	-	-	-	-	-	-	-	0.249903	0.249903	0.494342	-	-	-0.250542	0.409652	-0.453857	-	-	0.312664	-	0.287246	0.490705	-	-0.336934	-0.3016	-	-	-0.420254	-0.420254	-	0.273064	-0.445984	0.546085	-0.462172	0.304252	-0.462169	0.436116	0.243175	-	-	-	-	-0.37352	-	-	-	-0.303527
#N/A	LOC_Os01g18080	-	-	-	-	-	-	-	-	-	0.344836	0.344836	0.281823	-	-	-	-	-	-	0.24359	-	-	-	-	-	0.307659	-	-	-	-0.443499	-0.443499	0.311742	0.245877	-	0.27942	-	-	-	0.248469	-	0.24249	-	-	-	-	-	-	-	-
#N/A	LOC_Os01g18100	-	-	-	-	-	-	-	-	-	-	-	-	-	-	-	0.342917	-	-	-	0.302157	-	-	-	-	-0.388961	-0.301037	-	-	-	-	-	-	-	-	-	-	-	0.304748	-	-	-	-	-	-	-	-	-	-
#N/A	LOC_Os01g18120	0.270761	-0.273257	-0.265329	-0.265329	-0.265329	-	-	-	-	-0.283312	-0.283312	-0.303033	-	-	-	-	-	-0.319634	-0.274002	-	-	-	-0.261009	-	-	-	-0.300417	-0.300417	0.3925	0.3925	-	-	-	-	-	-0.41279	-	-0.25667	-	-	-	-	-	-	-	-	-	-
#N/A	LOC_Os01g18160	-0.299006	0.24593	-	-	-	-	-	-	-	0.542893	0.542893	0.595052	-	-	-	-	-	0.296248	0.39342	0.365358	-	0.368261	0.502049	-	-	-	0.339931	0.339931	-0.310459	-0.310459	0.517492	0.448354	-	0.3954	-	0.586612	-	0.443124	-	0.417046	0.378687	0.378687	0.378687	-	-	-	-	-
#N/A	LOC_Os01g18170	-0.271853	-	-	-	-	-	-	-	-	0.47186	0.47186	0.590291	-	-	-	-	-	-	0.309593	0.307255	-	-	0.303966	-	-	-	-	-	-	-	0.421465	0.428964	-	0.322294	-	0.562664	-	0.350306	-	0.335694	0.477435	0.477435	0.477435	-	-	-	-	-
#N/A	LOC_Os01g18220	-	-	-	-	-	-	-	-	-	0.437498	0.437498	0.502483	-	-	-	-	-	-	0.303676	0.260691	-	0.376679	0.451733	-	-	-	-	-	-0.324459	-0.324459	0.507815	0.280545	-	0.490697	-	0.402817	-	0.424787	-	0.309236	0.627929	0.627929	0.627929	-	-	-	-	-
#N/A	LOC_Os01g18230	0.308441	-0.243898	-0.247133	-0.247133	-0.247133	0.524977	-	-	-	-	-	-	-	-	-	0.498612	-	-	-	-	0.303447	-	-	-	-0.476489	-	-	-	-	-	-	0.32595	-	-	-	-	-	-	0.559258	-	-	-	-	-	-	-	-	-
#N/A	LOC_Os01g18240	-	-	-	-	-	-	-	-	-	-	-	-	-	-	-	-	-	-	-	-	-	0.250248	0.275844	-	-	-	-	-	-	-	-	-	-	0.280437	-	-	-	-	-	-	0.360234	0.360234	0.360234	-	-	-	-	-
#N/A	LOC_Os01g18400	-	-	-	-	-	-	-	-	-	0.449943	0.449943	0.527235	-	-	-	-	-	-	0.447946	0.543701	-	0.258037	0.435929	-	-	-	-	-	-0.268532	-0.268532	0.433647	0.558648	-	0.418786	-	0.459028	-	0.468943	-	0.436859	0.411814	0.411814	0.411814	-	-	-	-	-
#N/A	LOC_Os01g18480	-	0.242312	-	-	-	-	-	-	-	0.506037	0.506037	0.30316	-	-	-	-	-	-	0.675991	0.452315	-	-	-	-	-	-	-	-	-	-	-	0.405125	-	-	-	0.262132	-	0.394333	-	0.468005	0.305818	0.305818	0.305818	-	-	-	-	-
#N/A	LOC_Os01g18584	-0.258855	0.42623	0.393848	0.393848	0.393848	-	-	-	-	0.405642	0.405642	-	-	-	-	-	-	0.455982	0.77352	0.394311	-	-	-	-	-	-	-	-	-	-	-	-	-	-	-	-	-	0.271136	-	0.339238	-	-	-	-	-	-	-	-
#N/A	LOC_Os01g18620	0.37661	-0.292889	-0.297514	-0.297514	-0.297514	0.538574	-	-	-	-	-	-	-	-	-	0.419926	-	-0.247761	-	-	0.394253	-	-	-	-0.420844	-	-	-	-	-	-	-	-	-	-	-	-	-	0.585964	-	-	-	-	-	-	-	-	-
#N/A	LOC_Os01g18650	-	-	-	-	-	-	-	-	-	-	-	-	-	-	-	-	-	-	-	-	-	-	-	-	-	-	-	-	-	-	-	-	-	-	-	-	-	-	-	-	-	-	-	-	-	-	-	-
#N/A	LOC_Os01g18660	0.247159	-	-	-	-	-	-	-	-	0.27802	0.27802	0.500253	-	-	-	0.28294	-	0.293796	-	0.369724	-	0.365781	0.527038	-	-	-	-	-	-0.340731	-0.340731	0.269982	0.281944	-0.262741	0.491355	-0.291409	0.359808	-0.291424	0.441438	-	0.290046	-	-	-	-	-	-	-	-
#N/A	LOC_Os01g18670	-0.511206	0.663273	0.623646	0.623646	0.623646	-0.511029	-	-	-	0.380328	0.380328	-	-	-	-	-0.254391	-	0.43999	0.668885	0.368814	-0.345625	-	-	-	0.242392	-	0.305062	0.305062	-0.262627	-0.262627	-	-	-	-	-	0.34385	-	-	-0.250157	0.262359	-	-	-	-0.251378	-	-	-	-
#N/A	LOC_Os01g18744	-	-	-	-	-	-	-	-	-	0.24297	0.24297	0.365347	-	-	-	0.332154	-	0.341147	-	0.450633	-	-	0.378925	-	-	-	-	-	-	-	-	0.486634	-	0.267377	-	0.334411	-	0.35011	0.381996	0.328367	-	-	-	-	-	-	-	-
#N/A	LOC_Os01g18760	0.340408	-0.277848	-0.263865	-0.263865	-0.263865	0.25648	-	-	-	-	-	-	-	-	-	0.400319	-	-	-	-	0.246693	-	-	-	-	-	-0.281038	-0.281038	-	-	-	-	-	-	-0.358138	-	-0.358119	-	-	0.261257	-	-	-	-	-	-	-	-
#N/A	LOC_Os01g18770	-0.309418	0.42324	0.43591	0.43591	0.43591	-	-	-	-	0.591543	0.591543	0.544864	-	-	-	-	-	0.448133	0.316983	0.509328	-	-	0.264191	-	-	-	0.283004	0.283004	-0.406486	-0.406486	0.264445	0.520009	-	-	-	0.676118	-	0.516078	-	0.530076	-	-	-	-	-	-	-	-
#N/A	LOC_Os01g18800	0.292878	-0.384366	-0.35143	-0.35143	-0.35143	0.357928	-	-	-	-0.353602	-0.353602	-	-	-	-	-	-	-0.358304	-0.426865	-0.266327	0.312435	-	-	0.282323	-	-	-	-	0.290374	0.290374	-	-	-	-	-	-	-	-	-	-	0.258905	0.258905	0.258905	0.309699	0.29723	0.29723	0.29723	-
#N/A	LOC_Os01g18840	-	-	-	-	-	-	0.267114	0.267114	0.267114	-	-	-	-	-	-	-	-	-	-	-	-	0.270716	-	0.307599	0.385508	0.3586	0.453547	0.453547	-	-	0.462586	-	0.249843	-	0.372162	-	0.372148	-	-	-	0.329875	0.329875	0.329875	0.386965	0.27534	0.27534	0.27534	0.368374
#N/A	LOC_Os01g18850	-0.298823	0.564068	0.511904	0.511904	0.511904	-0.269417	-	-	-	0.396165	0.396165	-	-	-	-	-	-	0.417346	0.696898	0.439754	-0.244582	-	-	-0.302446	-	-	-	-	-0.345193	-0.345193	-	-	-	-	-	0.332237	-	0.300193	-	0.311688	-	-	-	-0.366173	-0.283511	-0.283511	-0.283511	-
#N/A	LOC_Os01g19020	-	-	-	-	-	-	-	-	-	-0.430675	-0.430675	-0.426038	-	-	-	-0.349778	0.295618	-0.297527	-0.353424	-0.481421	-	-	-0.409875	0.328819	-	0.322092	-	-	0.514939	0.514939	-	-0.279316	0.369159	-0.405518	0.314766	-0.434863	0.314775	-0.53883	-	-0.38655	-	-	-	0.372004	0.27813	0.27813	0.27813	-
#N/A	LOC_Os01g19050	-	-0.263012	-0.269847	-0.269847	-0.269847	0.252791	-	-	-	-0.28133	-0.28133	-	-	-	-	-	-	-	-	-0.342275	-	-	-	-	-	-	-0.312167	-0.312167	-	-	-0.272803	-	-	-	-	-	-	-	-	-	-	-	-	-	-	-	-	-
#N/A	LOC_Os01g19100	0.43257	-	-	-	-	-	-	-	-	-	-	-	-	-	-	-	-	-	-	0.271071	-	-	-	-	-	-	-	-	-	-	-	-	-	0.244762	-0.323443	-	-0.323441	-	-	-	-	-	-	-	-	-	-	-
#N/A	LOC_Os01g19160	-	0.30593	0.2493	0.2493	0.2493	-	-	-	-	-	-	-	-	-	-	-	-	0.502729	0.411487	-	-0.358332	-	-	-0.440325	-	-	-	-	-0.297616	-0.297616	-	-	-0.251173	-	-	-	-	-	-	-	-0.292847	-0.292847	-0.292847	-0.441954	-0.405699	-0.405699	-0.405699	-0.319087
#N/A	LOC_Os01g19170	-0.260325	-	-	-	-	-	-	-	-	-	-	-0.299412	-	-	-	-0.334804	0.405228	-	-	-	-	-	-0.249727	-	-	0.300617	-	-	0.363866	0.363866	-	-	0.386066	-0.316374	0.424535	-	0.424553	-0.343735	-0.315197	-	-	-	-	0.38753	-	-	-	-
#N/A	LOC_Os01g19190	-0.291856	-	-	-	-	-	-	-	-	-	-	-	0.294077	0.294077	0.294269	-	-	-	0.258978	-	-	-	-	0.297102	0.459311	0.445925	0.271622	0.271622	-	-	0.344916	-	0.284341	-	-	-	-	-	-	0.309495	-	-	-	-	-	-	-	0.399163
#N/A	LOC_Os01g19260	-	0.342037	0.32776	0.32776	0.32776	-	-	-	-	0.363567	0.363567	-	-	-	-	-	-	0.374846	0.727909	0.312366	-	-	-	-	-	-	-	-	-	-	-	-	-	-	-	-	-	-	-	0.309648	-	-	-	-	-	-	-	-
#N/A	LOC_Os01g19320	-0.434959	0.657926	0.635912	0.635912	0.635912	-0.391851	-	-	-	0.327229	0.327229	-	-	-	-	-	-	0.296323	0.47996	0.465743	-0.263708	-	-	-	-	-	0.415387	0.415387	-0.305547	-0.305547	-	0.31096	-	-	-	0.424803	-	0.252658	-	0.286564	-	-	-	-	-	-	-	-
#N/A	LOC_Os01g19330	-0.304036	0.586548	0.514313	0.514313	0.514313	-0.253023	-	-	-	0.262497	0.262497	-	-	-	-	-	-	-	0.54823	0.318994	-	-	-	-	-	-	-	-	-	-	-	-	-	-	-	0.246411	-	-	-	-	-	-	-	-0.243513	-	-	-	-
#N/A	LOC_Os01g19380	-	-	-	-	-	-	-	-	-	0.267276	0.267276	0.4015	-	-	-	0.329943	-0.416104	0.398341	0.261794	0.316863	-	-	0.415078	-0.33303	-	-0.260791	-	-	-0.5006	-0.5006	-	0.392264	-0.312001	0.396164	-0.247862	0.411694	-0.247889	0.440123	0.296419	0.279189	-	-	-	-0.462627	-0.355887	-0.355887	-0.355887	-0.268105
#N/A	LOC_Os01g19600	-	-	-	-	-	-	-	-	-	-	-	-	-	-	-	-	-	-	-	0.243852	-	-	-	-	-	-	-	-	-	-	-	0.249842	-	-	-	-	-	-	-	0.266395	-	-	-	-	-	-	-	-
#N/A	LOC_Os01g19630	-	-	-	-	-	-	-	-	-	-	-	0.328371	-	-	-	-	-	0.533232	-	-	-0.304887	-	-	-	-	-	0.246944	0.246944	-0.261319	-0.261319	-	-	-	-	-	0.435494	-	-	-	-	-	-	-	-	-0.287587	-0.287587	-0.287587	-
#N/A	LOC_Os01g19710	-0.372783	0.267164	0.345775	0.345775	0.345775	-0.37067	0.406918	0.406918	0.406918	0.254392	0.254392	-	0.448754	0.448754	0.469567	-0.350001	0.26882	-	-	-	-	-	-	-	0.32922	0.480684	0.447881	0.447881	-	-	0.280988	-	0.288027	-	0.318584	-	0.318588	-	-0.321081	0.45488	-	-	-	0.282279	-	-	-	0.47623
#N/A	LOC_Os01g19770	0.556467	-0.266659	-0.278807	-0.278807	-0.278807	0.492714	-	-	-	-	-	-	-	-	-	0.548062	-0.307267	-	-	-	0.380683	0.255147	0.349685	-	-0.291512	-	-	-	-	-	-	0.261803	-0.272218	0.407231	-0.263831	-	-0.263839	0.268124	0.511266	-	-	-	-	-	-	-	-	-
#N/A	LOC_Os01g19800	0.531925	-0.36753	-0.386004	-0.386004	-0.386004	0.310554	-	-	-	-0.342193	-0.342193	-	-	-	-	0.291707	-0.34321	-	-0.261929	-	-	-	-	-	-0.30804	-0.391372	-0.415992	-0.415992	-	-	-0.271484	-0.290354	-0.303445	-	-0.376597	-0.259417	-0.37659	-	-	-0.29036	-	-	-	-	-	-	-	-0.317239
#N/A	LOC_Os01g19820	0.31244	-	-	-	-	-	-	-	-	-	-	-	-	-	-	0.261592	-0.273288	-	-	-	-	-	-	-0.260325	-	-	-	-	-	-	-	-	-	-	-	-	-	-	0.279695	-	-0.256068	-0.256068	-0.256068	-	-	-	-	-0.35572
#N/A	LOC_Os01g19850	-	-	-	-	-	-	-	-	-	0.373235	0.373235	0.519863	-	-	-	-	-0.398173	-	0.393377	0.263366	-	0.485903	0.56881	-	-	-	-	-	-0.504193	-0.504193	0.439709	0.271201	-0.315982	0.621928	-0.485453	0.393104	-0.485476	0.486626	-	0.299454	0.412935	0.412935	0.412935	-	-	-	-	-
#N/A	LOC_Os01g19880	-0.385509	0.404556	0.362987	0.362987	0.362987	-0.338941	-0.278514	-0.278514	-0.278514	-	-	-	-	-	-	-	-	0.26494	0.417362	-	-0.415156	-0.295196	-	-0.375299	-	-0.292718	-	-	-	-	-0.32225	-	-	-	-	-	-	-	-	-	-0.281325	-0.281325	-0.281325	-0.339472	-0.313249	-0.313249	-0.313249	-
#N/A	LOC_Os01g19894	0.328392	-	-	-	-	0.496023	-	-	-	-	-	-	-	-	-	0.62026	-	-	-	0.299484	0.282517	-	-	-	-0.556073	-	-	-	-	-	-	0.375938	-0.250225	-	-	-	-	-	0.617427	-	-	-	-	-	-	-	-	-
#N/A	LOC_Os01g19910	-	-	-	-	-	-	-	-	-	-	-	-	-	-	-	-	-	-	-	-	-	0.244845	-	-	-	-	-	-	-	-	-	-	-	-	-	-	-	-	-	-	-	-	-	-	-	-	-	-
#N/A	LOC_Os01g19940	-	-	-	-	-	-	-	-	-	-	-	-	-	-	-	-	-	-	0.300726	-	-	-	-	-	-	-	-	-	-	-	-	-	-	-	-	-	-	-	-	-	-	-	-	-	-	-	-	-
#N/A	LOC_Os01g19970	0.376705	-0.525111	-0.523854	-0.523854	-0.523854	0.419745	-	-	-	-0.420602	-0.420602	-0.295855	-	-	-	-	-	-0.357238	-0.480673	-0.420326	-	-	-	-	-0.377751	-0.252311	-0.519698	-0.519698	-	-	-0.360765	-0.437042	-	-	-	-0.403952	-	-0.26455	-	-0.401677	-	-	-	-	-	-	-	-
#N/A	LOC_Os01g20110	-	-	-	-	-	-	-0.243938	-0.243938	-0.243938	-	-	-	-	-	-	-	-0.307202	0.307695	0.275239	-	-0.274209	-	-	-0.38971	-	-	-	-	-0.344208	-0.344208	-	-	-	-	-	-	-	-	-	-	-0.283823	-0.283823	-0.283823	-0.399539	-0.44303	-0.44303	-0.44303	-0.250206
#N/A	LOC_Os01g20130	0.324063	-	-	-	-	0.425051	-	-	-	-	-	-	-	-	-	0.681938	-	-	-	0.294635	0.396711	-	-	-	-0.407448	-	-	-	-	-	-	0.479513	-	-	-	-	-	-	0.689373	-	-	-	-	-	-	-	-	-
#N/A	LOC_Os01g20160	-	-	-	-	-	-	-0.27573	-0.27573	-0.27573	-	-	-	-	-	-	-	-0.259873	-	-	-	-	0.311423	0.335876	-	-	-0.260354	-	-	-0.261655	-0.261655	-	-	-	0.310414	-0.377977	-	-0.377983	-	-	-	-	-	-	-	-	-	-	-
#N/A	LOC_Os01g20206	-	-	-	-	-	-	-0.319799	-0.319799	-0.319799	-	-	-	-	-	-	-	-0.290306	-	-	-	-	-	-	-0.253579	-	-0.360684	-0.367035	-0.367035	-	-	-0.391245	-0.269968	-	-	-0.394955	-	-0.394945	-	-	-	-0.255361	-0.255361	-0.255361	-	-	-	-	-0.246296
#N/A	LOC_Os01g20760	-	-	-	-	-	-	-	-	-	0.447027	0.447027	-	-	-	-	-	-	-	0.683636	0.407389	-	-	-	-	-	-	-	-	-	-	-	0.332524	-	-	-	-	-	0.327847	-	0.432566	-	-	-	-	-	-	-	-
#N/A	LOC_Os01g20800	-	-	-	-	-	-	-	-	-	-	-	-	-	-	-	-	-	-	-	-	-	-	-	-	-	-	-	-	-	-	-	-	-	-	-	-	-	-	-	-	-	-	-	-	-	-	-	-
#N/A	LOC_Os01g20830	-0.501024	0.314299	0.335934	0.335934	0.335934	-0.512602	-	-	-	-	-	-0.324396	-	-	-	-0.53691	0.311307	-	-	-	-0.367428	-0.403176	-0.416017	-	0.267349	0.347786	0.540557	0.540557	-	-	-	-	0.405907	-0.46748	0.490353	-	0.490346	-0.378054	-0.296604	-	-0.395447	-0.395447	-0.395447	-	-	-	-	-
#N/A	LOC_Os01g20860	0.358688	-	-	-	-	-	-	-	-	0.250571	0.250571	0.43271	-	-	-	0.298007	-	-	-	-	-	0.382349	0.409782	0.259268	-	-	-	-	-0.2727	-0.2727	0.354028	-	-0.273302	0.511943	-0.33002	0.269144	-0.330022	0.41394	-	-	0.488369	0.488369	0.488369	-	-	-	-	-
#N/A	LOC_Os01g20880	-0.51598	0.57316	0.559771	0.559771	0.559771	-0.357782	-	-	-	0.424001	0.424001	0.332035	-	-	-	-	-	-	0.338877	0.462859	-	-	-	-	0.246131	0.257326	0.621565	0.621565	-	-	0.387924	0.603207	-	-	0.361436	0.502312	0.361416	0.273776	-	0.443478	-	-	-	-	-	-	-	-
#N/A	LOC_Os01g20890	-0.514994	0.528262	0.482088	0.482088	0.482088	-0.398401	-	-	-	-	-	-	-	-	-	-	-	0.27182	0.25817	-	-0.367488	-0.335519	-	-0.375813	-	-	0.287878	0.287878	-	-	-	-	-	-0.24242	0.249168	-	0.24916	-	-	-	-0.344145	-0.344145	-0.344145	-	-0.325546	-0.325546	-0.325546	-
#N/A	LOC_Os01g20894	-0.493017	0.394359	0.439571	0.439571	0.439571	-0.617577	0.425959	0.425959	0.425959	-	-	-	-	-	-	-0.513911	-	-	-	-	-	-	-	0.249149	0.554613	0.443275	0.739364	0.739364	-	-	0.356089	-	0.44153	-	0.371921	0.243061	0.371929	-	-0.502501	-	-	-	-	0.255714	-	-	-	0.380293
#N/A	LOC_Os01g20910	-0.289855	0.424433	0.37324	0.37324	0.37324	-	-0.269634	-0.269634	-0.269634	-	-	-	-	-	-	-	-	-	0.428341	0.244299	-0.251826	-	-	-0.314707	-	-	-	-	-	-	-	-	-	-	-	-	-	-	-	-	-0.357503	-0.357503	-0.357503	-0.288571	-0.303122	-0.303122	-0.303122	-
#N/A	LOC_Os01g20970	-	-	-	-	-	-	-	-	-	-	-	-	-	-	-	-	-0.292759	-	0.261584	-	-	-	-	-	-	-	-	-	-	-	-	-	-	-	-	-	-	-	-	-	-	-	-	-	-	-	-	-
#N/A	LOC_Os01g21090	-0.370524	-	-	-	-	-	0.337176	0.337176	0.337176	0.271787	0.271787	-	0.251982	0.251982	0.255113	-	0.245165	-	-	-	-	-	-	0.360951	0.472107	0.564569	0.423196	0.423196	-	-	0.526426	0.386201	0.415202	-	0.255515	-	0.255525	-	-	0.358508	0.441251	0.441251	0.441251	0.331428	-	-	-	0.600776
#N/A	LOC_Os01g21120	-0.352153	0.518553	0.461311	0.461311	0.461311	-0.297074	-	-	-	-	-	-	-	-	-	-	-	0.381484	0.566702	-	-0.301083	-	-	-0.263202	-	-	-	-	-	-	-	-	-	-	-	-	-	-	-	-	-0.304099	-0.304099	-0.304099	-0.274853	-0.277512	-0.277512	-0.277512	-
#N/A	LOC_Os01g21144	0.459942	-0.358356	-0.366484	-0.366484	-0.366484	0.311793	-	-	-	-	-	0.246839	-	-	-	0.381315	-0.311779	-	-	-	0.333016	0.337848	0.322836	-	-	-	-0.317275	-0.317275	-	-	-	-	-0.250862	0.409993	-0.376062	-	-0.376059	-	-	-	0.281455	0.281455	0.281455	-	-	-	-	-
#N/A	LOC_Os01g21240	0.745376	-0.580767	-0.600598	-0.600598	-0.600598	0.736448	-	-	-	-0.283563	-0.283563	-	-	-	-	0.627551	-0.24957	-	-0.340567	-	0.36575	-	-	-	-0.600056	-0.363622	-0.593165	-0.593165	-	-	-0.249849	-	-0.399769	-	-0.337953	-0.254492	-0.337956	-	0.500198	-	-	-	-	-	-	-	-	-0.310076
#N/A	LOC_Os01g21250	-	-	-	-	-	-	-	-	-	-	-	-	-	-	-	-	-	-	-	-	-	-	-	-	-	-	-	-	0.267611	0.267611	-	-	-	-	-	-	-	-	-	-	-	-	-	0.45263	0.393547	0.393547	0.393547	-
#N/A	LOC_Os01g21310	-	-	-	-	-	-	-	-	-	-	-	0.328092	-	-	-	0.244117	-0.322337	-	-	-	-	0.359858	0.396115	-	-	-	-	-	-0.275794	-0.275794	0.374426	0.284884	-	0.458562	-0.260337	-	-0.260335	0.332072	-	-	0.539428	0.539428	0.539428	-	-	-	-	-
#N/A	LOC_Os01g21390	-	0.272078	0.285768	0.285768	0.285768	-0.244481	-	-	-	0.283618	0.283618	-	-	-	-	-	-	-	0.360222	0.274446	-	-	-	-	-	-	-	-	-0.257744	-0.257744	-	-	-	-	-	-	-	-	-	-	-	-	-	-	-	-	-	-
#N/A	LOC_Os01g21420	0.418926	-0.280336	-0.265942	-0.265942	-0.265942	0.315714	-	-	-	-	-	-	-	-	-	0.385919	-	-	-	-	0.257283	0.252908	0.246889	-	-0.26238	-0.24356	-0.259347	-0.259347	-	-	-	-	-	0.328522	-	-	-	0.292428	-	-	0.392873	0.392873	0.392873	-	-	-	-	-
#N/A	LOC_Os01g21490	0.262118	-	-	-	-	0.341758	-	-	-	-	-	-	-	-	-	0.404117	-	-0.257076	-	-	0.253014	-	-	-	-	-	-	-	-	-	-	-	-	-	-	-	-	-	-	-	-	-	-	-	-	-	-	-
#N/A	LOC_Os01g21510	-0.59015	0.617838	0.607927	0.607927	0.607927	-0.492975	-	-	-	0.326442	0.326442	-	-	-	-	-0.340598	-	-	0.432871	0.316048	-	-	-	-	0.592818	-	0.377794	0.377794	-	-	0.364432	0.268913	-	-	0.271958	0.416591	0.271942	-	-0.326669	-	-	-	-	-	-	-	-	-
#N/A	LOC_Os01g21520	0.65501	-0.553023	-0.568477	-0.568477	-0.568477	0.533005	-	-	-	-0.386925	-0.386925	-	-	-	-	0.413824	-	-	-0.402289	-	0.285209	-	-	-	-0.497074	-0.270442	-0.577905	-0.577905	0.276148	0.276148	-0.377354	-0.280359	-0.24971	-	-0.305667	-0.444971	-0.305668	-	0.449725	-0.298486	-	-	-	-	-	-	-	-0.277307
#N/A	LOC_Os01g21560	-	-	-	-	-	-	-	-	-	-	-	-	-	-	-	0.270723	-	-	-	0.282994	-	-	0.279337	-	-	-	-	-	-	-	-	0.254172	-	-	-	-	-	-	0.388203	-	-	-	-	-	-	-	-	-
#N/A	LOC_Os01g21600	-0.371885	-	0.242534	0.242534	0.242534	-0.354708	-	-	-	-	-	-	-	-	-	-0.296218	-	-	0.294864	-	-	-	-	-	0.441541	0.293277	-	-	-	-	-	-	-	-	-	-	-	-	-0.354535	-	-	-	-	-	-	-	-	-
#N/A	LOC_Os01g21840	-	-	-	-	-	-	-	-	-	0.458837	0.458837	0.276682	-	-	-	-	-	-	0.600037	0.431133	-	-	-	-	-	-	-	-	-	-	-	0.41459	-	-	-	-	-	0.358427	-	0.417319	0.28841	0.28841	0.28841	-	-	-	-	-
#N/A	LOC_Os01g21960	0.350066	-	-	-	-	-	-	-	-	-	-	-	-	-	-	-	-0.392984	-	-	-	-	-	0.262472	-	-	-0.259573	-	-	-	-	-	-	-0.247041	0.302622	-0.31726	-	-0.317269	-	-	-	-	-	-	-	-	-	-	-
#N/A	LOC_Os01g21970	-	-	-	-	-	-	-0.265887	-0.265887	-0.265887	-	-	-	-	-	-	-	-0.277152	-	0.381971	-	-	-	-	-0.313595	-	-0.314757	-	-	-	-	-	-	-0.242422	-	-0.258709	-	-0.258718	-	-	-	-	-	-	-0.273868	-	-	-	-
#N/A	LOC_Os01g21990	-	-	-	-	-	-	0.301886	0.301886	0.301886	-	-	-	-	-	-	-0.315825	-	-	-	-	-	-	-	0.3024	0.455445	0.400263	0.335604	0.335604	-	-	0.358325	-	0.328817	-	-	-	-	-	-	-	-	-	-	-	-	-	-	-
#N/A	LOC_Os01g22010	-	-	0.24866	0.24866	0.24866	-	-	-	-	0.248726	0.248726	-	-	-	-	-	-	0.288988	0.592187	-	-	-	-	-	-	-	-	-	-	-	-	-	-	-	-	-	-	-	-	-	-	-	-	-	-	-	-	-
#N/A	LOC_Os01g22090	-0.462931	0.599383	0.547947	0.547947	0.547947	-0.320063	-	-	-	0.430963	0.430963	0.2805	-	-	-	-	-	0.383379	0.460826	0.484019	-	-	-	-0.28283	-	-	0.434917	0.434917	-0.30063	-0.30063	-	0.484057	-	-	-	0.456837	-	0.275493	-	0.383892	-	-	-	-	-0.245969	-0.245969	-0.245969	-
#N/A	LOC_Os01g22170	0.287955	-	-	-	-	0.280563	-	-	-	-	-	-	-	-	-	0.309307	-	-	-	-	0.289007	0.260944	-	0.266382	-	-	-	-	-	-	-	-	-	0.250595	-	-	-	-	-	-	-	-	-	-	0.247671	0.247671	0.247671	-
#N/A	LOC_Os01g22180	0.282504	-	-	-	-	-	-	-	-	-	-	-	-	-	-	-	-	-	-	-	-	0.248072	-	0.348849	-	-	-	-	-	-	-	-	-	0.258501	-	-	-	-	-	-	-	-	-	-	-	-	-	-
#N/A	LOC_Os01g22249	-	-	-	-	-	-	-	-	-	-	-	-	-	-	-	-	0.292066	-	-	-	-	-	-	-	-	-	-	-	0.270729	0.270729	-	-	-	-0.270048	0.307587	-	0.307572	-	0.248114	-	-	-	-	-	-	-	-	-
#N/A	LOC_Os01g22336	-	-	-	-	-	-	-	-	-	0.35025	0.35025	-	-	-	-	-	-	0.333945	0.673655	-	-	-	-	-	-	-	-	-	-	-	-	-	-	-	-	-	-	-	-	0.25811	-	-	-	-	-	-	-	-
#N/A	LOC_Os01g22352	-	-	-	-	-	-	-	-	-	-	-	-	-	-	-	-	-	-	0.354451	-	-	-	-	-	-	-	-	-	-	-	-	-	-	-	-	-	-	-	-	-	-	-	-	-	-	-	-	-
#N/A	LOC_Os01g22370	-0.364936	0.306888	0.314125	0.314125	0.314125	-	-	-	-	0.489281	0.489281	0.261825	-	-	-	-	-	-	0.688527	0.341081	-	-	-	-	0.409404	-	-	-	-	-	0.388229	0.28532	-	-	-	0.255078	-	0.276039	-	0.375246	0.438028	0.438028	0.438028	-	-	-	-	-
#N/A	LOC_Os01g22380	-0.262724	-	-	-	-	-	-	-	-	0.434397	0.434397	0.281159	-	-	-	-	-	-	0.44644	-	-	-	-	0.262975	0.408145	0.350999	-	-	-	-	0.531017	0.366608	-	-	-	-	-	-	-	0.425991	0.499154	0.499154	0.499154	-	-	-	-	0.381082
#N/A	LOC_Os01g22420	0.305581	-	-	-	-	-	-	-	-	-	-	-	-	-	-	-	-	-	-	-	-	-	-	-	-	-	-	-	-	-	-	-	-	-	-	-	-	-	-	-	-	-	-	-	-	-	-	-
#N/A	LOC_Os01g22450	-0.280434	0.528789	0.562973	0.562973	0.562973	-0.388818	-	-	-	-	-	-	-	-	-	-0.293228	-	0.309395	-	-	-0.347104	-0.243958	-	-0.258222	-	-	0.45752	0.45752	-	-	-	-	-	-	0.243477	0.29107	0.243468	-	-	-	-	-	-	-	-	-	-	-
#N/A	LOC_Os01g22490	-	-	-	-	-	-	-	-	-	-	-	-	-	-	-	-	-	-	-	-	-	-0.278199	-	-0.36067	-	-	-	-	-	-	-0.280073	-	-	-	-0.254918	-	-0.254898	-	-	-	-0.271181	-0.271181	-0.271181	-	-	-	-	-
#N/A	LOC_Os01g22520	0.325214	-0.350523	-0.378145	-0.378145	-0.378145	0.243307	-0.305201	-0.305201	-0.305201	-0.457226	-0.457226	-0.34656	-	-	-	-	-	-	-0.304081	-0.484189	-	-	-	-	-0.25209	-	-0.459648	-0.459648	-	-	-0.448339	-0.374459	-	-	-	-0.385617	-	-0.306286	-	-0.400733	-0.407307	-0.407307	-0.407307	-	-	-	-	-0.253449
#N/A	LOC_Os01g22600	-	0.283801	0.269141	0.269141	0.269141	-	-	-	-	0.392189	0.392189	0.326079	-	-	-	-	-	-	0.385204	0.35269	-	-	-	-	-	-	-	-	-	-	0.283621	0.275606	-	-	-	0.330367	-	0.316725	-	0.300408	0.427376	0.427376	0.427376	-	-	-	-	-
#N/A	LOC_Os01g22620	0.442422	-0.289485	-0.290525	-0.290525	-0.290525	0.348081	-	-	-	-	-	0.332135	-	-	-	0.555196	-	-	-	0.300359	0.36422	-	-	-	-0.365447	-	-	-	-	-	-	0.425311	-0.293764	0.29313	-	-	-	0.279604	0.374499	0.313093	-	-	-	-	-	-	-	-
#N/A	LOC_Os01g22640	0.485763	-0.342578	-0.286845	-0.286845	-0.286845	0.298822	0.27068	0.27068	0.27068	-	-	-	-	-	-	0.249408	-	-0.281664	-0.365308	-	0.303184	-	-	-	-0.280307	-	-	-	-	-	-	-	-	-	-	-	-	-	-	-	-	-	-	-	-	-	-	-
#N/A	LOC_Os01g22710	-	-	-	-	-	-	-	-	-	-0.326201	-0.326201	-0.391465	-	-	-	-0.24538	0.284751	-	-0.252678	-	-	-	-0.290078	-	-	0.285183	0.242984	0.242984	0.328489	0.328489	-	-	0.365952	-0.358624	0.372565	-0.308776	0.372571	-0.394467	-	-0.269623	-0.378668	-0.378668	-0.378668	-	-	-	-	-
#N/A	LOC_Os01g22780	0.441186	-	-	-	-	0.242618	-	-	-	0.267255	0.267255	0.474768	-	-	-	0.441233	-0.412312	-	0.370627	0.336457	0.350894	0.543295	0.642037	-	-	-	-	-	-0.440028	-0.440028	0.315925	0.305533	-0.29318	0.672707	-0.474144	-	-0.47416	0.4312	-	0.294196	-	-	-	-	-	-	-	-
#N/A	LOC_Os01g22850	-	-	-	-	-	-	-	-	-	0.256179	0.256179	0.395695	-	-	-	0.472576	-	-	-	0.403787	0.402217	0.348788	0.408946	-	-	-	-	-	-0.347621	-0.347621	0.342223	0.642356	-	0.451274	-	-	-	0.373566	0.392993	0.410995	-	-	-	-	-	-	-	-
#N/A	LOC_Os01g22890	-0.637776	0.7374	0.712227	0.712227	0.712227	-0.640164	-	-	-	0.477898	0.477898	0.256826	-	-	-	-0.410007	-	0.336363	0.619146	0.40056	-0.335341	-	-	-	0.452058	-	0.461081	0.461081	-0.326926	-0.326926	0.275153	0.265296	-	-	-	0.506976	-	-	-0.422682	0.306456	-	-	-	-	-	-	-	-
#N/A	LOC_Os01g22900	-	-	-	-	-	-	-	-	-	-0.275184	-0.275184	-0.384021	-	-	-	-	-	-	-	-0.26516	-	-0.277691	-0.316975	-	-	-	-	-	-	-	-0.347033	-	-	-0.352941	-	-0.281837	-	-0.327083	-	-	-0.449025	-0.449025	-0.449025	-	-	-	-	-
#N/A	LOC_Os01g22910	-0.394256	0.349856	0.325486	0.325486	0.325486	-	-	-	-	-	-	-	-	-	-	-	-	0.281063	0.326748	-	-0.275581	-	-	-0.287635	-	-	-	-	-	-	-	-	-	-	-	-	-	-	-	-	-0.310545	-0.310545	-0.310545	-0.258368	-0.343493	-0.343493	-0.343493	-
#N/A	LOC_Os01g22980	-0.252171	-	-	-	-	-	-	-	-	-0.420817	-0.420817	-0.562841	-	-	-	-0.41223	0.306829	-	-0.36878	-0.412659	-	-0.405047	-0.506398	-	-	-	-	-	0.429895	0.429895	-0.410184	-0.357738	0.359135	-0.582745	0.482703	-0.344801	0.482704	-0.554227	-	-0.434839	-0.535053	-0.535053	-0.535053	-	-	-	-	-
#N/A	LOC_Os01g23010	-0.308767	-	-	-	-	-0.253264	-	-	-	-	-	-	-	-	-	-0.290587	-	-	-	-	-	-	-	-	0.366562	0.359868	0.290782	0.290782	-	-	-	-	0.284302	-	0.250758	-	0.250746	-	-	-	-	-	-	-	-	-	-	0.286205
#N/A	LOC_Os01g23020	0.339093	-	-	-	-	-	-	-	-	-	-	-	-	-	-	-	-	-	-	-	-	-	-	0.454949	-	-	-	-	-	-	-	-	-	-	-	-	-	-	-	-	-	-	-	-	0.30954	0.30954	0.30954	-
#N/A	LOC_Os01g23040	0.509503	-	-	-	-	-	-	-	-	-	-	-	-	-	-	0.314491	-	-	-	-	-	-	-	-	-	-	-	-	-	-	-	-	-	-	-0.330533	-	-0.330527	-	-	-	-	-	-	-	-	-	-	-
#N/A	LOC_Os01g23230	-0.272866	0.256967	0.286642	0.286642	0.286642	-0.249175	0.25354	0.25354	0.25354	0.414438	0.414438	0.429081	-	-	-	-	-	-	0.28174	0.357156	-	0.243214	0.253388	0.338767	0.442694	0.309302	0.398228	0.398228	-0.265863	-0.265863	0.536035	0.463754	-	0.295381	-	0.373033	-	0.28807	-	0.386446	0.38897	0.38897	0.38897	-	-	-	-	0.270097
#N/A	LOC_Os01g23239	-0.500958	0.463039	0.473364	0.473364	0.473364	-0.420211	0.286822	0.286822	0.286822	0.39829	0.39829	-	0.337149	0.337149	0.346232	-0.352898	0.279728	-	0.470488	0.295828	-	-	-	0.261567	0.568228	0.390253	0.383159	0.383159	-	-	0.464428	0.288361	-	-	-	0.338639	-	-	-0.277517	0.434832	0.274529	0.274529	0.274529	-	-	-	-	0.430195
#N/A	LOC_Os01g23520	-	0.379028	0.344653	0.344653	0.344653	-0.447295	-	-	-	-	-	-	-	-	-	-	-	-	0.389223	-	-0.27763	-	-	-	-	-	-	-	-0.312642	-0.312642	-	-	-	-	-	-	-	-	-0.367459	-	-	-	-	-	-	-	-	-
#N/A	LOC_Os01g23850	0.431781	-	-	-	-	-	-	-	-	-	-	-	-	-	-	-	-	-	-	-	-	-	-	0.245208	-	-	-	-	-	-	-	-	-	-	-	-	-	-	-	-	-	-	-	-	-	-	-	-
#N/A	LOC_Os01g23870	-0.425666	0.408232	0.404992	0.404992	0.404992	-0.577319	0.251408	0.251408	0.251408	0.354607	0.354607	0.260215	-	-	-	-0.39409	-	0.244074	0.395654	0.259591	-	-	-	-	0.546963	0.279548	0.477927	0.477927	-	-	0.351873	-	0.257165	-	-	0.292994	-	-	-0.467861	-	-	-	-	-	-	-	-	0.253744
#N/A	LOC_Os01g23880	-	0.246189	-	-	-	-	-	-	-	-	-	-	-	-	-	-	-0.24959	-	0.42756	-	-	-	-	-0.268459	-	-0.279625	-	-	-	-	-	-	-	-	-	-	-	0.248209	-	-	-	-	-	-0.251102	-	-	-	-
#N/A	LOC_Os01g23970	-	-	-	-	-	-	-	-	-	-	-	-	-	-	-	0.366551	-	-	-	0.379751	-	-	-	-0.251791	-	-	-	-	-	-	-	0.381867	-	-	-	-	-	-	0.478454	-	-	-	-	-0.254444	-	-	-	-
#N/A	LOC_Os01g23980	-0.570358	0.572222	0.556038	0.556038	0.556038	-0.480398	-	-	-	-	-	-	-	-	-	-0.357273	-	-	0.397707	-	-	-	-	-	0.535317	0.250823	0.320096	0.320096	-	-	-	-	-	-	0.302948	0.246956	0.30294	-	-0.36997	-	-	-	-	-	-	-	-	-
#N/A	LOC_Os01g23990	-	-	-	-	-	-	-	-	-	-	-	-	-	-	-	-	-	-	-	-	-0.266491	-0.303618	-0.251243	-0.388606	-0.364792	-0.248797	-	-	-	-	-0.309447	-	-	-	-	-	-	-	-	-	-0.286555	-0.286555	-0.286555	-	-	-	-	-
#N/A	LOC_Os01g24090	-0.347708	0.443556	0.421384	0.421384	0.421384	-0.417618	-	-	-	-	-	-	-	-	-	-0.354193	-	0.448535	0.261683	-	-0.396328	-	-	-	-	-	0.380638	0.380638	-0.358965	-0.358965	-	-	-	-	-	0.345667	-	-	-0.400303	-	-	-	-	-	-0.321439	-0.321439	-0.321439	-
#N/A	LOC_Os01g24100	-0.368421	0.344842	0.331183	0.331183	0.331183	-0.479581	-	-	-	-	-	-	-	-	-	-0.369163	-	-	-	-	-0.314636	-	-	-	-	-	0.720391	0.720391	-	-	-	-	0.275689	-	0.356544	-	0.356533	-	-0.295155	-	-	-	-	-	-	-	-	-
#N/A	LOC_Os01g24420	-0.527442	0.566204	0.568712	0.568712	0.568712	-0.29101	-	-	-	0.407483	0.407483	0.263456	-	-	-	-	-	0.361365	0.453066	0.421083	-	-	-	-	-	-	0.53716	0.53716	-	-	0.278355	0.512686	-	-	0.30873	0.476965	0.308704	0.297894	-	0.468598	-	-	-	-	-	-	-	-
#N/A	LOC_Os01g24430	0.526351	-0.309708	-0.340962	-0.340962	-0.340962	0.349399	-	-	-	-	-	-	-	-	-	0.53775	-0.33402	-	-	-	0.268477	-	-	-	-0.263723	-0.247271	-0.24435	-0.24435	-	-	-	-	-0.24855	0.300866	-0.499581	-	-0.499562	-	0.344386	-	-	-	-	-	-	-	-	-
#N/A	LOC_Os01g24440	-0.291697	0.282657	0.323025	0.323025	0.323025	-0.312236	0.253743	0.253743	0.253743	0.305732	0.305732	0.257154	-	-	-	-	-	-	-	0.346699	-	-	-	0.293984	0.360544	0.312268	0.517398	0.517398	-	-	0.457299	0.37241	0.290649	-	-	0.271167	-	-	-	0.260896	0.31049	0.31049	0.31049	-	-	-	-	0.332765
#N/A	LOC_Os01g24460	-0.32274	-	-	-	-	-	-	-	-	0.485162	0.485162	0.464123	-	-	-	-	-	-	0.301921	0.313604	-	-	-	-	-	-	0.326751	0.326751	-	-	0.462544	0.441515	-	-	-	0.401664	-	0.256154	-	0.359754	0.516186	0.516186	0.516186	-	-	-	-	0.297255
#N/A	LOC_Os01g24480	0.37664	-	-	-	-	-	-	-	-	0.311858	0.311858	0.495781	-	-	-0.24482	0.475509	-0.514248	-	0.351553	0.405988	-	0.35711	0.546754	-	-	-0.388625	-	-	-0.514116	-0.514116	-	0.291896	-0.486529	0.603569	-0.597239	0.342817	-0.597249	0.549663	-	0.337048	0.311038	0.311038	0.311038	-0.32058	-	-	-	-
#N/A	LOC_Os01g24490	-	0.255952	0.259591	0.259591	0.259591	-	0.327369	0.327369	0.327369	0.569256	0.569256	0.527847	0.243759	0.243759	-	-	-	0.255321	0.614141	0.500038	-	0.326971	0.41991	-	0.346626	-	0.292071	0.292071	-0.269997	-0.269997	0.613013	0.609515	-	0.439627	-	0.464896	-	0.495166	-	0.645003	0.577031	0.577031	0.577031	-	-	-	-	0.317599
#N/A	LOC_Os01g24500	-0.456668	-	-	-	-	-0.307695	0.293042	0.293042	0.293042	-	-	-	0.349325	0.349325	0.382373	-0.330788	0.279899	-	-	-	-	-	-	0.283873	0.481795	0.4813	0.33925	0.33925	-	-	0.320684	-	0.459651	-	0.402461	-	0.402471	-	-0.372429	0.268341	0.299442	0.299442	0.299442	0.424079	0.273463	0.273463	0.273463	0.656508
#N/A	LOC_Os01g24510	-	-	-	-	-	-	-	-	-	0.264929	0.264929	-	0.246436	0.246436	-	-	-	-	-	-	-	0.297404	-	-	-	-	-	-	-0.269489	-0.269489	0.246838	-	-	0.251676	-	0.243733	-	0.245922	-	-	0.255533	0.255533	0.255533	-	-	-	-	-
#N/A	LOC_Os01g24520	-	-	-	-	-	0.341371	-	-	-	-	-	-	-	-	-	0.420552	-	-	-	-	-	-	-	-	-0.298263	-	-	-	-	-	-	-	-	-	-	-	-	-	0.256749	-	-	-	-	-	-	-	-	-
#N/A	LOC_Os01g24690	-	-	-	-	-	-	-	-	-	-	-	-	-	-	-	-	-	-	0.251894	-	-	-	-	-0.320271	-	-0.245404	-	-	-	-	-	-	-	-	-0.361065	-	-0.361059	-	-	-	-	-	-	-	-	-	-	-0.27415
#N/A	LOC_Os01g24710	-0.307321	-	-	-	-	-0.24606	0.348216	0.348216	0.348216	-	-	-	-	-	-	-0.356521	-	-	-	-	-	-	-	-	-	-	0.276436	0.276436	-	-	-	-	-	-	-	-	-	-	-0.267046	-	-	-	-	-	-	-	-	0.312982
#N/A	LOC_Os01g24764	-0.685482	0.516969	0.532554	0.532554	0.532554	-0.530035	-	-	-	0.293927	0.293927	-	-	-	-	-0.475276	-	-	0.327057	-	-	-	-	-	0.593113	0.417975	0.694937	0.694937	-	-	0.428061	0.294301	0.331795	-	0.441293	0.388719	0.441269	-	-0.337837	0.247667	-	-	-	-	-	-	-	0.279525
#N/A	LOC_Os01g24780	-0.583951	0.440024	0.468486	0.468486	0.468486	-0.505674	-	-	-	-	-	-	-	-	0.300652	-0.461161	0.273062	-	0.335365	-	-	-	-	-	0.541698	0.428977	0.507486	0.507486	-	-	-	-	0.42704	-	0.400047	-	0.400038	-	-0.420725	-	-	-	-	-	-	-	-	0.300253
#N/A	LOC_Os01g24790	-0.621014	0.413166	0.457361	0.457361	0.457361	-0.564724	-	-	-	-	-	-	-	-	0.271098	-0.530798	0.255512	-	-	-	-	-	-	-	0.557229	0.464121	0.641479	0.641479	-	-	0.2457	-	0.479835	-	0.495572	-	0.495562	-	-0.460951	-	-	-	-	-	-	-	-	0.291807
#N/A	LOC_Os01g24810	0.59868	-0.248181	-0.250836	-0.250836	-0.250836	0.487565	-	-	-	-	-	-	-	-	-	0.524114	-0.30462	-	-	-	0.37762	0.320436	0.404716	-	-	-	-	-	-	-	-	-	-	0.476481	-	-	-	0.289123	-	-	-	-	-	-	-	-	-	-
#N/A	LOC_Os01g24820	0.619437	-0.305108	-0.309331	-0.309331	-0.309331	0.534621	-	-	-	-	-	-	-	-	-	0.533392	-0.289317	-	-	-	0.342321	0.304338	0.365744	-	-0.267759	-	-0.282629	-0.282629	-	-	-	-	-0.261089	0.434826	-	-	-	0.262476	-	-	-	-	-	-	-	-	-	-
#N/A	LOC_Os01g24980	-	-	-	-	-	-0.276025	-	-	-	-	-	-	-	-	-	-	-	-	-	-	-	-	-	-	-	-	-	-	-	-	-	-	-	-	-0.305075	-	-0.305048	-	-0.248862	-	-	-	-	-	-	-	-	-
#N/A	LOC_Os01g25010	-	-	-	-	-	-	-	-	-	-	-	-	-	-	-	-	-	-	-	-	-	-	-	0.2456	-	-	-	-	-	-	-	-	-	-	-	-	-	-	-0.282093	-	-	-	-	-	0.298968	0.298968	0.298968	-
#N/A	LOC_Os01g25065	-	-0.330144	-0.333027	-0.333027	-0.333027	0.256543	-	-	-	-0.338639	-0.338639	-0.284929	-	-	-	-	-	-	-0.316073	-0.391648	-	-	-	-	-	-	-0.344363	-0.344363	-	-	-0.313441	-0.317045	-	-	-	-0.293009	-	-	-	-0.256633	-	-	-	-	-	-	-	-
#N/A	LOC_Os01g25070	-0.367972	0.283512	0.293234	0.293234	0.293234	-0.335906	-	-	-	0.299297	0.299297	-	-	-	-	-	-	-	0.271627	0.272457	-0.245688	-	-	-	-	-	-	-	-	-	-	-	-	-	-	0.303233	-	-	-	-	-	-	-	-	-	-	-	-
#N/A	LOC_Os01g25189	0.421142	-	-	-	-	-	-	-	-	-	-	-	-	-	-	-	-	-	-	-	-	-	-	-	-	-	-	-	-	-	-	-0.286285	-	-	-0.392543	-0.28659	-0.392501	-	-	-	-	-	-	-	-	-	-	-
#N/A	LOC_Os01g25250	-	-	-	-	-	-	0.546293	0.546293	0.546293	-	-	-	0.910279	0.910279	0.926406	-	0.342161	-	-	-	0.386034	0.251452	-	0.403422	0.443526	0.494927	0.293031	0.293031	-	-	0.35944	-	-	-	0.43434	-	0.434334	-	-	0.519163	-	-	-	0.598263	0.536345	0.536345	0.536345	0.685858
#N/A	LOC_Os01g25270	0.649401	-0.393594	-0.417495	-0.417495	-0.417495	-	-	-	-	-0.307533	-0.307533	-	-	-	-	-	-	-	-0.263858	-	-	-	-	-	-	-0.255654	-0.449529	-0.449529	-	-	-0.27364	-0.350563	-	-	-0.501573	-0.39585	-0.501553	-	-	-0.310288	-	-	-	-	-	-	-	-
#N/A	LOC_Os01g25360	-0.598907	0.453806	0.471024	0.471024	0.471024	-0.552366	0.270546	0.270546	0.270546	0.493189	0.493189	0.345291	-	-	-	-0.449684	-	0.325588	0.479888	0.298166	-	-	-	-	0.608847	0.393383	0.629064	0.629064	-	-	0.523561	0.359015	0.296573	-	-	0.417469	-	-	-0.403963	0.404446	0.362303	0.362303	0.362303	-	-	-	-	0.415109
#N/A	LOC_Os01g25386	0.528513	-0.41189	-0.406103	-0.406103	-0.406103	0.542342	-	-	-	-	-	-	-	-	-	0.465034	-	-	-	-	0.403296	0.264108	-	-	-0.334476	-	-0.379193	-0.379193	-	-	-	-	-	-	-	-	-	-	0.319276	-	-	-	-	-	0.26554	0.26554	0.26554	-
#N/A	LOC_Os01g25460	-	0.265868	-	-	-	-	-	-	-	-	-	-	-	-	-	-	-	-	0.442524	-	-	-	-	-	-	-	-	-	-	-	-	-	-	-	-	-	-	-	-	-	-	-	-	-	-	-	-	-
#N/A	LOC_Os01g25484	-0.263405	-	-	-	-	-	-	-	-	-	-	-	-	-	0.248551	-0.329997	0.250258	-	-	-	-	-	-	0.319368	0.449703	0.433228	0.416223	0.416223	-	-	0.414557	-	0.376099	-	0.32221	-	0.322213	-	-0.258135	-	0.27521	0.27521	0.27521	0.476475	0.340619	0.340619	0.340619	0.523119
#N/A	LOC_Os01g25520	-	-	-	-	-	-	0.343841	0.343841	0.343841	-	-	-	0.547665	0.547665	0.491821	-	-	-	-	-	0.443934	0.451375	0.274196	0.454078	0.312282	0.317932	-	-	-	-	0.470084	-	-	-	-	-	-	-	-	0.40628	0.326375	0.326375	0.326375	0.500682	0.55662	0.55662	0.55662	0.556864
#N/A	LOC_Os01g25540	-	-	-	-	-	-	-	-	-	-	-	-	-	-	-	0.249149	-	0.255321	0.432856	-	-	-	-	-0.254912	-	-	-	-	-	-	-	-	-	-	-	-	-	-	-	-	-	-	-	-0.251553	-	-	-	-
#N/A	LOC_Os01g25580	-0.392703	0.255729	0.293053	0.293053	0.293053	-0.3097	-	-	-	0.321588	0.321588	-	0.281104	0.281104	0.272044	-0.245594	-	-	0.39036	-	-	-	-	-	0.440725	0.385801	0.270334	0.270334	-	-	0.340438	0.255728	-	-	-	-	-	-	-0.278818	0.391411	-	-	-	-	-	-	-	0.355199
#N/A	LOC_Os01g25590	-0.482718	0.343243	0.367332	0.367332	0.367332	-0.312624	-	-	-	0.330007	0.330007	-	-	-	-	-0.284367	-	-	0.432578	-	-	-	-	0.281904	0.582793	0.326808	-	-	-	-	0.417939	-	-	-	-	0.244754	-	-	-0.287595	0.321164	0.340912	0.340912	0.340912	-	-	-	-	0.366519
#N/A	LOC_Os01g25720	-0.694045	0.608366	0.627224	0.627224	0.627224	-0.627185	-	-	-	0.286094	0.286094	-	-	-	-	-0.525993	-	-	0.295635	-	-0.311306	-	-	-	0.50554	0.395492	0.70297	0.70297	-	-	0.316807	0.257706	0.361916	-	0.457886	0.363965	0.457883	-	-0.44709	-	-	-	-	-	-	-	-	0.261824
#N/A	LOC_Os01g25740	-0.340625	0.244059	-	-	-	-	-	-	-	-	-	-	-	-	-	-	-	0.356241	0.311889	-	-	-	-	-0.310624	-	-	-	-	-	-	-	-	-	-	-	0.365076	-	0.250251	-	-	-	-	-	-0.342179	-0.273262	-0.273262	-0.273262	-
#N/A	LOC_Os01g25760	0.311232	-	-0.247689	-0.247689	-0.247689	0.550866	-	-	-	-	-	-	-	-	-	0.648845	-	-	-	-	0.349583	-	-	-0.285948	-0.539939	-	-	-	-	-	-	0.385944	-0.298985	-	-	-	-	-	0.631551	-	-	-	-	-	-	-	-	-
#N/A	LOC_Os01g25820	-0.27132	-	-	-	-	-0.455618	-	-	-	-	-	-	-	-	-	-0.4352	-	-	-	-0.284449	-0.417693	-0.344065	-0.288805	-	-	-	-	-	-	-	-0.302754	-0.253272	-	-0.290114	-	-	-	-0.288455	-0.314493	-0.278079	-0.388231	-0.388231	-0.388231	-	-0.310015	-0.310015	-0.310015	-
#N/A	LOC_Os01g25890	-0.370863	-	-	-	-	-0.2628	0.260535	0.260535	0.260535	0.364282	0.364282	0.275408	-	-	-	-	-	-	0.400202	-	-	-	-	-	0.374915	0.416645	0.36614	0.36614	-	-	0.392757	0.371114	-	-	-	0.246423	-	-	-	0.426086	0.270452	0.270452	0.270452	-	-	-	-	0.305509
#N/A	LOC_Os01g25900	-0.485982	0.326749	0.355352	0.355352	0.355352	-0.323476	-	-	-	0.310145	0.310145	-	-	-	-	-0.282645	-	-	0.381056	-	-	-	-	0.277488	0.550115	0.329409	-	-	-	-	0.377253	-	-	-	-	-	-	-	-0.301442	0.276474	0.3003	0.3003	0.3003	-	-	-	-	0.336173
#N/A	LOC_Os01g25920	-0.702805	0.647292	0.660394	0.660394	0.660394	-0.613384	-	-	-	0.407328	0.407328	-	-	-	-	-0.498511	-	-	0.433922	0.274251	-0.255915	-	-	-	0.571419	0.364381	0.650523	0.650523	-	-	0.424866	0.340889	0.308442	-	0.342877	0.442625	0.342866	-	-0.411748	0.310718	-	-	-	-	-	-	-	0.297218
#N/A	LOC_Os01g25990	-0.262845	-	-	-	-	-0.242876	0.389486	0.389486	0.389486	0.305494	0.305494	0.301808	-	-	-	-	-	-	-	-	-	-	-	0.408071	0.427438	0.35063	0.372413	0.372413	-	-	0.577247	0.349593	0.245379	-	-	0.252514	-	-	-	0.260363	0.64307	0.64307	0.64307	0.345149	0.326841	0.326841	0.326841	0.510688
#N/A	LOC_Os01g26039	-	-	-	-	-	-	-	-	-	-	-	-	-	-	-	-	-	-0.282856	-	-	-	-	-	0.324302	-	-	-	-	-	-	-	-	-	-	-	-	-	-	-	-	0.418798	0.418798	0.418798	0.280516	0.361934	0.361934	0.361934	0.365188
#N/A	LOC_Os01g26070	-0.659349	0.653976	0.648727	0.648727	0.648727	-0.548969	-	-	-	0.456619	0.456619	-	-	-	-	-0.45471	-	0.30578	0.589016	0.323304	-0.248752	-	-	-	0.49735	0.33642	0.572213	0.572213	-0.246384	-0.246384	0.371009	0.332734	0.259404	-	0.256759	0.400136	0.256747	-	-0.339546	0.374506	-	-	-	-	-	-	-	0.251192
#N/A	LOC_Os01g26080	-0.529106	0.597226	0.543033	0.543033	0.543033	-0.450141	-	-	-	0.499378	0.499378	0.314264	-	-	-	-0.332943	-	0.303256	0.489611	0.359878	-	-	-	-	0.388914	-	0.385183	0.385183	-	-	0.398791	0.357916	-	-	-	0.467411	-	-	-0.285864	0.389043	0.253924	0.253924	0.253924	-	-	-	-	0.259691
#N/A	LOC_Os01g26120	0.45154	-0.252121	-0.252837	-0.252837	-0.252837	0.468647	-	-	-	-	-	-	-	-	-	0.478288	-	-	-0.247901	-	0.378002	-	-	-	-0.370213	-	-	-	-	-	-	0.31115	-	-	-	-	-	-	0.38394	-	-	-	-	-	-	-	-	-
#N/A	LOC_Os01g26130	-0.291874	0.333951	0.333878	0.333878	0.333878	-0.530078	-	-	-	0.28527	0.28527	0.257961	-	-	-	-0.472522	-	0.29462	0.312304	-	-0.255394	-	-	-	0.537104	-	0.323986	0.323986	-0.33635	-0.33635	0.324364	-	-	-	-	0.330012	-	-	-0.603747	-	-	-	-	-	-	-	-	-
#N/A	LOC_Os01g26174	-	-	-	-	-	0.270042	-	-	-	-	-	-	-	-	-	0.456127	-	-	-	0.404613	-	-	-	-	-	-	-	-	-	-	-	0.287875	-	-	-	-	-	0.324855	0.434908	0.272315	-	-	-	-0.262267	-	-	-	-
#N/A	LOC_Os01g26210	-	-	-	-	-	-	-	-	-	-	-	-	-	-	-	-	-	0.380734	0.292362	-	-	-	-	-0.392842	-0.30674	-	-	-	-	-	-	-	-	-	-	-	-	-	0.260345	0.311331	-	-	-	-0.249811	-	-	-	-
#N/A	LOC_Os01g26224	-0.29025	-	-	-	-	-	-	-	-	-	-	-	-	-	-	-	-	-	-	-	-	-	-	-	0.282949	0.308778	-	-	-	-	-	-	-	-	0.248864	-	0.248854	-	-	-	-	-	-	-	-	-	-	-
#N/A	LOC_Os01g26240	-0.663694	0.743257	0.723941	0.723941	0.723941	-0.637434	-	-	-	0.503979	0.503979	0.266968	-	-	-	-0.436975	-	0.396284	0.599614	0.386993	-0.354823	-	-	-	0.394229	-	0.559224	0.559224	-0.304123	-0.304123	0.274134	0.295987	-	-	-	0.521002	-	-	-0.429593	0.348111	-	-	-	-	-	-	-	-
#N/A	LOC_Os01g26270	-	0.266073	0.256371	0.256371	0.256371	-	-	-	-	-	-	-	-	-	-	-	-	-	0.318228	0.329912	-	-	-	-	-	-	-	-	-	-	-	-	-	-	-0.287732	-	-0.287727	-	-	-	-	-	-	-	-	-	-	-
#N/A	LOC_Os01g26280	-0.260918	0.448641	0.450673	0.450673	0.450673	-0.278886	-	-	-	0.296905	0.296905	-	-	-	-	-	-	-	0.392239	0.41532	-	-	-	-	-	-	0.248895	0.248895	-	-	-	-	-	-	-	-	-	-	-	0.297999	-	-	-	-	-	-	-	-
#N/A	LOC_Os01g26300	-	-	-	-	-	-	-	-	-	-	-	-	-	-	-	0.414548	-	-	-	0.307152	-	-	-	-0.314107	-0.389717	-	-	-	-	-	-	-	-	-	-	-	-	-	0.384563	-	-	-	-	-	-	-	-	-
#N/A	LOC_Os01g26310	-0.329668	0.612049	0.587493	0.587493	0.587493	-0.392408	-	-	-	0.277824	0.277824	-	-	-	-	-	-	0.260489	0.431496	0.279765	-0.320731	-0.261249	-	-0.261371	-	-	-	-	-	-	-	-	-	-	-	0.311143	-	-	-	-	-0.304909	-0.304909	-0.304909	-	-	-	-	-
#N/A	LOC_Os01g26340	-0.291922	0.66156	0.655786	0.655786	0.655786	-0.436783	-	-	-	0.410314	0.410314	0.261028	-	-	-	-	-	-	0.504909	0.505964	-	-	-	-	0.296448	-	0.352339	0.352339	-0.386315	-0.386315	0.312437	0.393238	-	-	-	0.46431	-	0.330262	-	0.460327	-	-	-	-	-	-	-	-
#N/A	LOC_Os01g26370	-0.703972	0.673208	0.663411	0.663411	0.663411	-0.628299	-	-	-	0.460685	0.460685	0.290112	-	-	-	-0.485894	-	0.343441	0.50648	0.32002	-0.317063	-	-	-	0.501965	0.300485	0.626944	0.626944	-0.279002	-0.279002	0.387188	0.342711	-	-	0.267673	0.50615	0.267657	-	-0.411359	0.34787	-	-	-	-	-	-	-	-
#N/A	LOC_Os01g26390	-0.610758	0.619947	0.599286	0.599286	0.599286	-0.523588	-	-	-	0.654428	0.654428	0.473508	-	-	-	-0.326898	-	0.432747	0.714964	0.439409	-0.266636	-	-	-	0.401448	-	0.411135	0.411135	-0.314395	-0.314395	0.38774	0.420881	-	-	-	0.608459	-	0.34592	-0.311983	0.452731	0.283891	0.283891	0.283891	-	-	-	-	-
#N/A	LOC_Os01g26950	-	-	-	-	-	-	-	-	-	-	-	-	-	-	-	-	-	-	0.389812	-	-	-	-	-	-	-	-	-	-	-	-	-	-	-	-	-	-	-	-	-	-	-	-	-	-	-	-	-
#N/A	LOC_Os01g27050	0.526944	-0.57294	-0.587655	-0.587655	-0.587655	0.449283	-	-	-	-0.459169	-0.459169	-	-	-	-	0.247994	-	-	-0.432406	-0.367495	-	-	-	-	-0.357018	-	-0.483643	-0.483643	0.317201	0.317201	-0.348052	-0.312136	-	-	-0.248007	-0.414554	-0.248008	-	0.278549	-0.35997	-	-	-	-	-	-	-	-0.246767
#N/A	LOC_Os01g27080	-	-	-	-	-	0.300508	-	-	-	-	-	-	-	-	-	0.39421	-	-	-	-	0.270713	-	-	-	-0.251656	-	-	-	-	-	-	-	-	-	-	-	-	-	-	-	-	-	-	-	-	-	-	-
#N/A	LOC_Os01g27120	-	-	-	-	-	-	-	-	-	-	-	-	-	-	-	-	-	-	-	-	-	-	-	-	-	-	-	-	-	-	-	-	-	-	-	-	-	-	-	-	-	-	-	-	-	-	-	-
#N/A	LOC_Os01g27140	-	-0.431258	-0.370555	-0.370555	-0.370555	0.318349	-	-	-	-0.4741	-0.4741	-0.433752	-	-	0.270493	-	0.46104	-0.433238	-0.484209	-0.402356	0.2624	-	-0.311806	-	-	0.376666	-	-	0.688423	0.688423	-	-	0.299611	-0.379172	0.383062	-0.493929	0.383062	-0.432748	-	-	-	-	-	0.649561	0.486209	0.486209	0.486209	0.354914
#N/A	LOC_Os01g27160	0.30443	-	-	-	-	0.250099	-	-	-	0.523251	0.523251	0.733022	-	-	-	0.453703	-0.380443	0.419418	0.378228	0.468479	-	0.441131	0.69454	-	-	-	-	-	-0.535873	-0.535873	0.431234	0.517832	-0.355171	0.719373	-0.452957	0.5353	-0.452978	0.641319	-	0.485409	0.335604	0.335604	0.335604	-0.296269	-	-	-	-
#N/A	LOC_Os01g27190	-	-	-	-	-	-	-0.248235	-0.248235	-0.248235	-	-	-	-	-	-	-	-0.270243	-	0.417749	-	-	-	-	-0.273051	-	-0.285023	-	-	-	-	-	-	-	-	-0.252256	-	-0.252265	-	-	-	-	-	-	-0.255038	-	-	-	-
#N/A	LOC_Os01g27210	0.340971	-	-	-	-	-	-	-	-	-	-	-	-	-	-	0.279758	-	-	-	-	-	-	-	-	-0.270905	-	-0.272942	-0.272942	-	-	-	-	-	-	-0.329225	-	-0.329175	-	0.264168	-	-	-	-	-	-	-	-	-
#N/A	LOC_Os01g27230	-	-0.327208	-0.328769	-0.328769	-0.328769	-	-	-	-	-	-	-	-	-	-	-	-	-	-	-	-	-	-	-	-	-	-0.414696	-0.414696	-	-	-0.295183	-0.285636	-	-	-0.279761	-0.252905	-0.279712	-	-	-	-0.302382	-0.302382	-0.302382	-	-	-	-	-
#N/A	LOC_Os01g27250	-	0.284363	0.260394	0.260394	0.260394	-	-	-	-	0.478718	0.478718	-	-	-	-	-	-	0.242636	0.732917	0.409794	-	-	-	-	-	-	-	-	-	-	-	0.340131	-	-	-	-	-	0.320143	-	0.443432	-	-	-	-	-	-	-	-
#N/A	LOC_Os01g27320	0.308743	-	-	-	-	-	-	-	-	-	-	-	-	-	-	-	-	-	-	-	-	-	-	0.296386	-	-	-	-	-	-	-	-	-	-	-	-	-	-	-	-	-	-	-	-	-	-	-	-
#N/A	LOC_Os01g27340	-	-	-	-	-	-	-	-	-	-	-	-	-	-	-	-	-	-	0.416159	-	-	-	-	-	-	-	-	-	-	-	-	-	-	-	-	-	-	-	-	0.247068	-	-	-	-	-	-	-	-
#N/A	LOC_Os01g27360	0.402082	-	-	-	-	-	-	-	-	-	-	-	-	-	-	0.253975	-0.332468	-	-	0.242514	-	-	-	-	-	-	-	-	-	-	-	-	-	0.264164	-0.320259	-	-0.320234	-	-	-	-	-	-	-	-	-	-	-
#N/A	LOC_Os01g27380	-0.281536	-	0.249725	0.249725	0.249725	-0.267014	-	-	-	0.281827	0.281827	-	-	-	-	-	-	0.33222	0.635244	-	-	-	-	-	-	-	-	-	-	-	-	-	-	-	-	-	-	-	-	0.283314	-	-	-	-	-	-	-	-
#N/A	LOC_Os01g27390	-0.341874	0.359954	0.348001	0.348001	0.348001	-0.245551	-	-	-	0.473075	0.473075	0.257885	-	-	-	-	-	0.400353	0.780111	0.355383	-	-	-	-	0.303538	-	0.249271	0.249271	-	-	0.298224	0.31411	-	-	-	0.26843	-	0.279758	-	0.480106	0.309916	0.309916	0.309916	-	-	-	-	-
#N/A	LOC_Os01g27449	-	-	-	-	-	-	-	-	-	0.285286	0.285286	0.35011	-	-	-	-	-	-	0.278932	-	-	0.320494	0.342575	-	0.298596	-	-	-	-0.293591	-0.293591	0.381802	-	-	0.414678	-0.309525	0.312626	-0.309508	0.292652	-	-	0.461871	0.461871	0.461871	-	-	-	-	-
#N/A	LOC_Os01g27480	-	0.432676	0.3586	0.3586	0.3586	-	-0.304197	-0.304197	-0.304197	-	-	-	-	-	-	-	-0.291612	0.242741	0.465651	0.282613	-	-	-	-0.280489	-	-0.351847	-	-	-0.280436	-0.280436	-0.249584	-	-	-	-0.28437	-	-0.284365	-	-	-	-0.361263	-0.361263	-0.361263	-0.320466	-	-	-	-0.247732
#N/A	LOC_Os01g27650	0.314897	-	-	-	-	-	-0.247321	-0.247321	-0.247321	-	-	-	-	-	-0.298375	0.26638	-0.396366	0.282701	-	-	-	-	0.327934	-	-	-0.297177	-0.244329	-0.244329	-0.336344	-0.336344	-	-	-0.353089	0.382128	-0.467467	-	-0.467492	-	-	-	-	-	-	-0.452751	-0.310296	-0.310296	-0.310296	-0.387228
#N/A	LOC_Os01g27730	-	-	-	-	-	-	-0.274693	-0.274693	-0.274693	-	-	-	-	-	-	-	-0.309234	0.252617	0.267843	-	-	-	-	-0.432907	-0.247576	-0.289993	-	-	-0.290107	-0.290107	-	-	-	-	-0.326874	-	-0.326878	-	0.282194	-	-0.304173	-0.304173	-0.304173	-0.382709	-0.357461	-0.357461	-0.357461	-0.294135
#N/A	LOC_Os01g27750	-	-	-	-	-	-	-	-	-	0.462503	0.462503	0.362993	-	-	-	0.294422	-	0.384901	0.708139	0.472456	-	-	0.370432	-	-	-	-	-	-0.340726	-0.340726	-	0.310085	-0.346074	0.353888	-0.388382	0.266355	-0.388386	0.441669	-	0.434623	-	-	-	-0.293972	-	-	-	-
#N/A	LOC_Os01g27770	-0.560119	0.624729	0.582368	0.582368	0.582368	-0.511998	-	-	-	0.282735	0.282735	-	-	-	-	-0.361291	-	-	0.360227	0.295084	-0.26598	-	-	-	0.434085	-	0.405559	0.405559	-	-	-	-	-	-	-	0.44332	-	-	-0.25735	-	-	-	-	-	-	-	-	-
#N/A	LOC_Os01g27880	-	-	-	-	-	-	0.259332	0.259332	0.259332	-	-	-	-	-	-	-0.333962	-	-	-	-	-	-	-	0.271188	0.324716	-	-	-	-	-	-	-	0.308309	-	-	-	-	-	-0.318754	-	0.259549	0.259549	0.259549	0.410703	0.301515	0.301515	0.301515	0.332333
#N/A	LOC_Os01g28134	-0.655105	0.599286	0.572888	0.572888	0.572888	-0.467332	-	-	-	0.472018	0.472018	0.245081	-	-	-	-0.397065	-	0.329604	0.518255	0.256902	-0.329902	-	-	-	0.380967	-	0.402798	0.402798	-0.287125	-0.287125	0.291282	0.275189	-	-	-	0.428467	-	-	-0.298891	0.303546	-	-	-	-	-	-	-	-
#N/A	LOC_Os01g28140	0.425741	-	-	-	-	0.37896	-	-	-	-	-	-	-	-	-	0.664063	-	-	-	0.350824	0.454515	0.283387	0.249836	-	-0.266266	-	-	-	-	-	-	0.426096	-	0.266035	-	-	-	-	0.60742	-	-	-	-	-	-	-	-	-
#N/A	LOC_Os01g28170	-0.620955	0.629449	0.628138	0.628138	0.628138	-0.538623	-	-	-	0.348881	0.348881	-	-	-	-	-0.383431	-	-	0.458267	0.331586	-	-	-	-	0.618952	-	0.438099	0.438099	-	-	0.383422	0.275208	-	-	0.280286	0.401572	0.280277	-	-0.352886	-	-	-	-	-	-	-	-	-
#N/A	LOC_Os01g28184	-	-	-	-	-	0.358508	-	-	-	-	-	-	-	-	-	0.413605	-	-0.28397	-	0.299562	0.393303	0.271208	-	-	-	-	-	-	-	-	-	0.280697	-	-	-	-	-	-	0.298452	-	-	-	-	-	-	-	-	-
#N/A	LOC_Os01g28270	-	0.299073	0.286767	0.286767	0.286767	-0.326432	-	-	-	-	-	-	-	-	-	-0.304742	-	-	-	-	-	-	-	0.334773	0.382141	0.282094	0.264697	0.264697	-	-	-	-	-	-	-	-	-	-	-0.271176	-	-	-	-	0.327101	0.279193	0.279193	0.279193	-
#N/A	LOC_Os01g28300	0.823004	-0.546039	-0.566693	-0.566693	-0.566693	0.562133	-	-	-	-0.303601	-0.303601	-	-	-	-	0.623827	-0.416472	-	-0.341109	-	0.306987	-	-	-	-0.527233	-0.425823	-0.570786	-0.570786	-	-	-0.306866	-	-0.351756	-	-0.496169	-0.331814	-0.496152	-	0.432915	-	-	-	-	-	-	-	-	-0.311356
#N/A	LOC_Os01g28390	-0.309463	0.356461	0.350825	0.350825	0.350825	-	-	-	-	0.335799	0.335799	0.244175	-	-	-	-	-	-	0.296376	0.391551	-	-	-	-	-	-	-	-	-	-	0.268628	0.359893	-	-	-	0.34267	-	0.288636	-	0.302199	0.243059	0.243059	0.243059	-	-	-	-	-
#N/A	LOC_Os01g28450	-	-	-	-	-	-	-	-	-	0.260475	0.260475	-	-	-	-	-	-	0.389946	0.619365	-	-	-	-	-	-	-	-	-	-	-	-	-	-	-	-	-	-	-	-	0.26913	-	-	-	-	-	-	-	-
#N/A	LOC_Os01g28500	-0.259165	0.441975	0.422484	0.422484	0.422484	-0.484983	-	-	-	-	-	-	-	-	-	-0.260961	-	-	0.57278	-	-0.284118	-	-	-	-	-	0.370508	0.370508	-0.267012	-0.267012	-	-	-	-	-	-	-	-	-0.350951	-	-	-	-	-	-	-	-	-
#N/A	LOC_Os01g28680	-0.44108	0.652773	0.62718	0.62718	0.62718	-0.367477	-	-	-	0.341773	0.341773	-	-	-	-	-	-	-	0.512567	0.368394	-	-	-	-	0.257476	-	-	-	-0.248475	-0.248475	-	-	-	-	-	0.349326	-	-	-	-	-	-	-	-	-	-	-	-
#N/A	LOC_Os01g28790	-	0.385633	0.323986	0.323986	0.323986	-0.256621	-	-	-	-	-	-	-	-	-	-	-0.285516	0.2943	0.45036	-	-0.296446	-	-	-0.295983	-	-0.25821	-	-	-0.277066	-0.277066	-	-	-	-	-	-	-	-	-	-	-	-	-	-0.345237	-0.278668	-0.278668	-0.278668	-
#N/A	LOC_Os01g28840	-	-	-	-	-	-	-	-	-	0.322451	0.322451	0.520622	-	-	-	0.28443	-0.260168	-	-	0.373285	0.287608	0.432967	0.560525	-	-	-	-	-	-0.339479	-0.339479	0.532791	0.452604	-	0.640501	-0.284245	0.375712	-0.284249	0.480107	-	0.337205	0.548831	0.548831	0.548831	-	-	-	-	-
#N/A	LOC_Os01g28870	-0.364396	-	-	-	-	-0.284452	-	-	-	-	-	-	-	-	-	-0.2601	-	-	0.291672	-	-	-	-	0.274908	0.506333	0.305624	-	-	-	-	0.286034	-	-	-	-	-	-	-	-0.297514	-	-	-	-	-	-	-	-	0.246168
#N/A	LOC_Os01g28950	-	0.383088	0.363623	0.363623	0.363623	-0.342405	-	-	-	0.279186	0.279186	0.332529	-	-	-	-	-	0.432158	-	-	-0.262633	-	-	-	-	-	0.500508	0.500508	-0.252518	-0.252518	-	-	-	-	-	0.4555	-	-	-	-	-	-	-	-	-	-	-	-
#N/A	LOC_Os01g28980	-	-	-	-	-	-	0.248813	0.248813	0.248813	-	-	-	-	-	-	-	-	-	-	-	-	-	-	-	-	-	-	-	-	-	-	-	-	-	-	-	-	-	-	-	-	-	-	-	0.247082	0.247082	0.247082	-
#N/A	LOC_Os01g29060	-	0.399477	0.452876	0.452876	0.452876	-	0.470282	0.470282	0.470282	0.260642	0.260642	-	0.69719	0.69719	0.664315	-	-	-	-	0.3316	0.257554	-	-	0.283966	0.327386	0.316611	0.264539	0.264539	-	-	0.340032	0.280047	-	-	0.312347	0.285993	0.312356	0.270448	-	0.549328	-	-	-	0.322468	0.356758	0.356758	0.356758	0.520082
#N/A	LOC_Os01g29110	0.577085	-0.440412	-0.447121	-0.447121	-0.447121	0.414891	-	-	-	-	-	-	-	-	-	0.457485	-0.317601	-	-0.26706	-	-	-	-	-	-0.364406	-0.348202	-0.476396	-0.476396	-	-	-0.247648	-0.268503	-0.316352	-	-0.341213	-	-0.341207	-	-	-	-	-	-	-	-	-	-	-0.251202
#N/A	LOC_Os01g29120	-	-	-	-	-	-	-	-	-	0.279471	0.279471	-	-	-	-	0.261991	-0.246645	-	-	-	-	-	-	-	-	-0.313092	-	-	-0.308726	-0.308726	-	-	-0.260609	-	-	-	-	0.317053	-	-	-	-	-	-0.260987	-	-	-	-
#N/A	LOC_Os01g29150	-	-	-	-	-	-	0.316581	0.316581	0.316581	-	-	-	-	-	-	-	-	-0.24981	-0.256046	-	-	-	-	-	-	-	-	-	0.319856	0.319856	-	-	-	-	-	-	-	-	-	-	-	-	-	-	-	-	-	-
#N/A	LOC_Os01g29180	0.594423	-0.275333	-0.302532	-0.302532	-0.302532	0.456031	-	-	-	-	-	0.44401	-	-	-	0.670561	-0.490147	-	-	0.33693	0.341746	0.409415	0.538393	-	-0.330595	-0.389782	-0.317817	-0.317817	-0.364232	-0.364232	-	0.276333	-0.511197	0.602484	-0.550303	-	-0.550313	0.509599	0.39126	0.300406	0.259248	0.259248	0.259248	-0.329738	-	-	-	-
#N/A	LOC_Os01g29240	0.294034	-0.33832	-0.356477	-0.356477	-0.356477	-	-	-	-	-0.26003	-0.26003	-0.273229	-	-	-	-	-	-	-0.332384	-	-	-	-0.298002	-	-0.332415	-0.244815	-0.356821	-0.356821	-	-	-0.45791	-0.376432	-	-0.264984	-	-0.368496	-	-0.257615	-	-0.308208	-0.352432	-0.352432	-0.352432	-	-	-	-	-
#N/A	LOC_Os01g29280	-	-	-	-	-	-	-0.272814	-0.272814	-0.272814	-	-	-	-	-	-	-	-	0.338335	0.500697	-	-	-	-	-0.296939	-	-0.277515	-	-	-	-	-	-	-	-	-	-	-	-	-	-	-	-	-	-0.269723	-	-	-	-
#N/A	LOC_Os01g29330	-0.300034	0.383296	0.374299	0.374299	0.374299	-	-0.290697	-0.290697	-0.290697	-	-	-	-	-	-	-	-	0.36566	0.587236	-	-0.302688	-	-	-0.337699	-	-	-	-	-	-	-	-	-	-	-	-	-	-	-	-	-0.289841	-0.289841	-0.289841	-0.31693	-0.258524	-0.258524	-0.258524	-
#N/A	LOC_Os01g29670	-	-	-	-	-	-	-	-	-	-	-	-	-	-	-	-	-	-	-	-	-	-	-	0.297896	-	-	-	-	-	-	-	-	-	-	-	-	-	-	-	-	-	-	-	-	-	-	-	-
#N/A	LOC_Os01g29780	-0.432953	0.565417	0.558807	0.558807	0.558807	-0.445126	-	-	-	0.295741	0.295741	-	0.361629	0.361629	0.352705	-0.278264	-	-	0.410438	0.319118	-	-	-	-	0.54117	-	0.339138	0.339138	-	-	0.396036	-	-	-	0.253207	0.405507	0.253197	-	-0.327569	0.365495	-	-	-	-	-	-	-	0.383193
#N/A	LOC_Os01g30950	0.647021	-0.408194	-0.427887	-0.427887	-0.427887	0.321635	-	-	-	-	-	-	-	-	-	0.476296	-0.371501	-	-0.243511	-	-	-	-	-	-0.396775	-0.398209	-0.422298	-0.422298	-	-	-0.248976	-0.24914	-0.344517	-	-0.435924	-	-0.435914	-	-	-	-	-	-	-	-	-	-	-0.297341
#N/A	LOC_Os01g30956	-	-	-	-	-	-	0.353894	0.353894	0.353894	-	-	-	-	-	-	-	0.268132	-0.276874	-	0.324908	0.33323	-	-	-	-	0.308125	-	-	-	-	0.332538	0.528938	-	-	0.340504	-	0.340515	-	-	0.386296	0.461094	0.461094	0.461094	0.276921	0.317001	0.317001	0.317001	0.406783
#N/A	LOC_Os01g31040	0.494104	-0.346311	-0.356734	-0.356734	-0.356734	0.258191	-	-	-	-	-	-	-	-	-	0.323196	-0.256486	-	-	-	-	-	-	-	-0.259821	-0.269035	-0.336738	-0.336738	-	-	-	-0.278099	-0.244218	-	-0.292563	-	-0.292564	-	-	-	-	-	-	-	-	-	-	-0.242519
#N/A	LOC_Os01g31350	0.403542	-0.256194	-0.278005	-0.278005	-0.278005	-	-	-	-	-	-	-	-	-	-	-	-0.405232	-	-	-	-	-	-	-	-	-0.358855	-0.348082	-0.348082	-	-	-0.246934	-0.352626	-0.2493	-	-0.442259	-	-0.442233	-	-	-	-	-	-	-	-	-	-	-
#N/A	LOC_Os01g31370	-	-	-	-	-	0.294435	-	-	-	-	-	-	-	-	-	0.293832	-	-	0.274532	-	-	-	-	-	-0.283743	-	-	-	-	-	-	-	-	-	-	-	-	-	0.274655	-	-	-	-	-	-	-	-	-
#N/A	LOC_Os01g31494	-	-	-	-	-	-	0.250627	0.250627	0.250627	0.288374	0.288374	0.34225	-	-	-	-	-	-	-	0.470264	-	-	0.248204	0.24417	-	-	-	-	-	-	0.382267	0.402839	-	0.29619	-	0.244456	-	0.334831	-	0.3621	0.470812	0.470812	0.470812	-	0.254246	0.254246	0.254246	0.303455
#N/A	LOC_Os01g31800	-	-	-	-	-	-	-	-	-	-	-	-	-	-	-	-	-0.318664	-	-	-	-	-	-	-	-	-	-	-	-0.342526	-0.342526	-	-	-	-	-	-	-	-	-	-	-	-	-	-0.24865	-0.309625	-0.309625	-0.309625	-
#N/A	LOC_Os01g31840	-0.557259	0.620307	0.599361	0.599361	0.599361	-0.495504	-	-	-	0.373294	0.373294	-	-	-	-	-0.344761	-	-	0.505947	0.302837	-	-	-	-	0.540274	-	0.322192	0.322192	-	-	0.316286	-	-	-	-	0.39451	-	-	-0.323458	-	-	-	-	-	-	-	-	-
#N/A	LOC_Os01g31870	0.494667	-0.422917	-0.450687	-0.450687	-0.450687	0.296914	-0.24655	-0.24655	-0.24655	-0.437576	-0.437576	-0.291517	-	-	-	-	-0.294384	-	-0.267593	-0.404236	-	-	-	-	-0.264307	-0.336898	-0.53463	-0.53463	-	-	-0.419585	-0.476565	-	-	-0.412349	-0.360933	-0.412347	-	-	-0.385078	-0.263682	-0.263682	-0.263682	-	-	-	-	-0.304018
#N/A	LOC_Os01g31940	-	-	-	-	-	-	-	-	-	-	-	-	-	-	-	-	-	-	-	-	0.25803	-	-	0.405368	0.292272	0.319119	-	-	-	-	0.369861	-	0.273543	-	-	-	-	-	-	-	-	-	-	-	-	-	-	-
#N/A	LOC_Os01g31980	-0.455574	0.328665	0.35849	0.35849	0.35849	-0.418511	-	-	-	0.364854	0.364854	0.25185	-	-	-	-0.438459	0.300473	-	0.351802	-	-	-	-	0.348094	0.547372	0.371549	0.491364	0.491364	-	-	0.485037	-	0.298646	-	-	0.261239	-	-	-0.404819	-	0.389697	0.389697	0.389697	0.322707	-	-	-	0.402452
#N/A	LOC_Os01g32220	-	-	-	-	-	-	-	-	-	-	-	-	-	-	-	-	-	-	-	0.330985	-	-	-	-	-	-	-	-	-	-	-	0.345964	-	-	-	-	-	-	-	-	-	-	-	-	-	-	-	-
#N/A	LOC_Os01g32330	0.554157	-0.474312	-0.471506	-0.471506	-0.471506	0.539634	-	-	-	-	-	-	-	-	-	0.457506	-0.273451	-	-0.369168	-	0.295323	-	-	-	-0.395998	-0.246836	-0.365309	-0.365309	-	-	-	-	-0.25393	0.243271	-	-	-	-	0.303359	-	-	-	-	-	-	-	-	-
#N/A	LOC_Os01g32364	-0.382238	-	-	-	-	-0.274005	0.330539	0.330539	0.330539	0.354225	0.354225	0.383436	-	-	-	-0.284479	-	-	-	-	-	-	-	0.3252	0.451711	0.300743	0.427169	0.427169	-	-	0.572383	0.337697	-	-	-	0.410275	-	-	-0.305381	0.281448	0.618276	0.618276	0.618276	-	-	-	-	0.431861
#N/A	LOC_Os01g32380	-	-0.427299	-0.426747	-0.426747	-0.426747	0.259773	-	-	-	-0.421548	-0.421548	-0.378755	-	-	-	-	-	-0.244224	-0.409998	-0.406811	-	-	-0.31031	-	-0.378493	-	-0.487885	-0.487885	0.380619	0.380619	-0.474166	-0.412901	-	-0.320169	-	-0.414822	-	-0.329185	-	-0.388274	-	-	-	-	-	-	-	-
#N/A	LOC_Os01g32460	-	-	-	-	-	-	-	-	-	-	-	-0.256995	-	-	-	-	0.246766	-	-	-0.259431	-	-0.250875	-0.269459	-	-	-	-	-	0.349594	0.349594	-0.290331	-	-	-0.35744	0.277743	-	0.277738	-	-	-	-	-	-	-	-	-	-	-
#N/A	LOC_Os01g32640	-	0.318382	0.279478	0.279478	0.279478	-0.255288	-	-	-	0.296576	0.296576	-	-	-	-	-	-	0.493957	0.541451	0.2756	-	-	-	-	-	-	-	-	-0.280104	-0.280104	-	-	-	-	-	-	-	-	-	0.25069	-	-	-	-	-	-	-	-
#N/A	LOC_Os01g32660	-	0.389188	0.359602	0.359602	0.359602	-	-0.252062	-0.252062	-0.252062	0.250669	0.250669	-	-	-	-	-	-	0.446745	0.505758	0.277932	-0.315364	-	-	-0.464719	-0.288073	-0.343253	-	-	-	-	-0.308833	-	-0.291145	-	-	-	-	-	-	-	-0.331833	-0.331833	-0.331833	-0.406485	-0.340662	-0.340662	-0.340662	-0.307129
#N/A	LOC_Os01g32770	-0.270766	-	-	-	-	-	-	-	-	-	-	-	-	-	-	-	-	-	-	-	-	-	-	-	0.47727	0.300498	0.260549	0.260549	-	-	0.244772	-	0.24593	-	-	-	-	-	-	-	-	-	-	-	-	-	-	-
#N/A	LOC_Os01g32780	-	-	-	-	-	-	-	-	-	0.476042	0.476042	0.575762	-	-	-	-	-	-	0.404417	0.458381	-	0.404682	0.543121	-	-	-	-	-	-0.328178	-0.328178	0.632142	0.54567	-	0.574516	-	0.463088	-	0.496484	-	0.459778	0.602066	0.602066	0.602066	-	-	-	-	-
#N/A	LOC_Os01g32830	-0.354948	-	-	-	-	-0.343737	-	-	-	-	-	-	-	-	-	-	-	-	-	-	-	-	-	-	0.290545	-	0.244862	0.244862	-	-	-	-	-	-	0.260709	-	0.260673	-	-	-	-	-	-	-	-0.250123	-0.250123	-0.250123	-
#N/A	LOC_Os01g32840	-0.530986	0.487972	0.501153	0.501153	0.501153	-0.294951	-	-	-	-	-	-	0.27801	0.27801	0.327463	-0.259688	0.340874	-	0.280757	-	-	-	-	-	0.301213	0.352847	0.496963	0.496963	-	-	0.250809	0.294538	-	-	0.488533	0.292705	0.488507	-	-	0.325508	-	-	-	-	-	-	-	-
#N/A	LOC_Os01g32890	-	-	-	-	-	-	-	-	-	-	-	-	-	-	-	-	-	-	-	-	-	-	-	-	-	-	-	-	-	-	0.347528	0.329665	-	-	-	-	-	-	-	-	0.289704	0.289704	0.289704	-	-	-	-	-
#N/A	LOC_Os01g32990	-	0.246812	0.247285	0.247285	0.247285	-	-	-	-	0.412979	0.412979	0.480392	-	-	-	-	-	-	0.306752	0.476313	-	0.319894	0.379119	-	-	-	-	-	-0.352467	-0.352467	0.3471	0.360139	-0.293625	0.423588	-	0.457478	-	0.458925	-	0.334933	0.354374	0.354374	0.354374	-	-	-	-	-
#N/A	LOC_Os01g33080	-	-	-	-	-	-	-	-	-	-	-	-	-	-	-	-	-	-	-	-	-	-	-	-	-	-	-	-	-	-	-	-	-	-	-	-	-	-	-	-	-	-	-	-	-	-	-	-
#N/A	LOC_Os01g33110	-	0.295013	0.250126	0.250126	0.250126	-	-0.383921	-0.383921	-0.383921	-	-	-	-	-	-	-	-0.34245	0.268219	0.303071	-	-0.257613	-	-	-0.474835	-0.313825	-0.429833	-	-	-0.292927	-0.292927	-0.382584	-	-0.299571	-	-	-	-	-	-	-	-0.449304	-0.449304	-0.449304	-0.429392	-0.37649	-0.37649	-0.37649	-0.315377
#N/A	LOC_Os01g33230	-	0.271493	-	-	-	-	-	-	-	0.519691	0.519691	0.606172	-	-	-	0.277682	-	-	0.280525	0.620958	-	-	0.392631	-	-	-	0.319117	0.319117	-0.428031	-0.428031	0.449995	0.692853	-	0.46524	-	0.507951	-	0.508743	-	0.481599	0.336676	0.336676	0.336676	-	-	-	-	-
#N/A	LOC_Os01g33460	-0.501304	0.390369	0.399039	0.399039	0.399039	-	-	-	-	0.379975	0.379975	0.307068	-	-	-	-	-	-	0.260883	0.402726	-	-	-	-	0.356511	0.268824	0.396936	0.396936	-	-	0.435312	0.56762	-	-	0.347052	0.398734	0.347034	-	-	0.351679	0.321149	0.321149	0.321149	-	-	-	-	-
#N/A	LOC_Os01g33470	-0.324815	-	0.250229	0.250229	0.250229	-	-	-	-	-	-	-	-	-	-	-	-	-	-	0.321624	-	-	-	-	0.283339	0.294424	0.312438	0.312438	-	-	0.338795	0.508986	-	-	0.386138	0.280817	0.386123	-	-	0.286323	-	-	-	-	-	-	-	-
#N/A	LOC_Os01g33630	-	-	-	-	-	-	-	-	-	-	-	-	-	-	-	0.408791	-	-	-	-	0.252133	-	-	-	-	-	-	-	-	-	-	-	-	-	-	-	-	0.298923	-	0.27948	-	-	-	-	-	-	-	-
#N/A	LOC_Os01g33670	-	-	-	-	-	-	-	-	-	-	-	-	-	-	-	-	-	-	0.290491	-	-	-	-	-	-	-	-	-	-	-	-	-	-	-	-	-	-	-	-	-	-	-	-	-	-	-	-	-
#N/A	LOC_Os01g33760	0.330651	-	-	-	-	-	-	-	-	-	-	-	-	-	-	0.380203	-0.34673	-	-	0.321535	-	0.409987	0.422641	-	-	-0.289286	-	-	-0.339209	-0.339209	-	-	-0.299472	0.379911	-0.362979	-	-0.36297	0.333077	-	-	-	-	-	-	-	-	-	-
#N/A	LOC_Os01g33770	-	-	-	-	-	-	-	-	-	-	-	-	-	-	-	-	-	-	-	-	-	0.256985	0.300169	-	-	-	-	-	-	-	0.362684	-	-	0.320138	-	-	-	-	-	-	0.285723	0.285723	0.285723	-	-	-	-	-
#N/A	LOC_Os01g33869	-	-	-	-	-	-	-	-	-	0.283236	0.283236	-	-	-	-	-	-	0.353095	0.595165	-	-	-	-	-	-	-	-	-	-	-	-	-	-	-	-	-	-	-	-	0.26109	-	-	-	-	-	-	-	-
#N/A	LOC_Os01g33960	-	-	-	-	-	-	-	-	-	-	-	-	-	-	-	-	-	-	-	-	-	-	-	-	-	-	-	-	-	-	-	-	-	-	-	-	-	-	-	-	-	-	-	-	-	-	-	-
#N/A	LOC_Os01g34010	0.658543	-0.346964	-0.361333	-0.361333	-0.361333	0.623689	-	-	-	-	-	-	-	-	-	0.739702	-	-	-	0.277618	0.607037	0.465197	0.483412	-	-0.36908	-	-0.249229	-0.249229	-	-	-	0.396361	-0.280087	0.463606	-	-	-	0.280582	0.670044	-	-	-	-	-	-	-	-	-
#N/A	LOC_Os01g34060	-	-	-	-	-	-	-	-	-	-	-	0.275679	-	-	-	-	-	0.321167	-	-	-	-	0.282231	-	-	0.274015	0.412989	0.412989	-	-	0.284424	-	-	-	-	-	-	-	-	-	-	-	-	-	-	-	-	-
#N/A	LOC_Os01g34080	0.405572	-	-	-	-	0.269985	-	-	-	0.277716	0.277716	0.514568	-	-	-	0.463128	-0.353773	-	-	0.31	0.359702	0.454872	0.499834	-	-	-	-	-	-0.371067	-0.371067	0.369616	0.348358	-0.270514	0.594022	-0.375771	0.263518	-0.375787	0.474694	-	0.288946	0.502585	0.502585	0.502585	-	-	-	-	-
#N/A	LOC_Os01g34420	-0.452151	0.498912	0.516567	0.516567	0.516567	-0.535938	-	-	-	0.339203	0.339203	0.268704	-	-	-	-0.443437	-	0.246585	0.283279	-	-	-	-	-	0.426207	0.27834	0.554021	0.554021	-0.246977	-0.246977	0.353915	-	-	-	0.279994	0.445582	0.279977	-	-0.382293	0.254657	-	-	-	-	-	-	-	-
#N/A	LOC_Os01g34450	0.378809	-0.31584	-0.32431	-0.32431	-0.32431	0.350962	-	-	-	-0.250887	-0.250887	-	-	-	-	-	-	-	-0.279779	-	0.268584	-	-	-	-0.417898	-	-0.289647	-0.289647	0.377352	0.377352	-	-	-	-	-	-0.245111	-	-	0.279637	-	-	-	-	-	-	-	-	-
#N/A	LOC_Os01g34560	0.713309	-0.521235	-0.531741	-0.531741	-0.531741	0.702459	-	-	-	-	-	-	-	-	-	0.58875	-	-	-0.265147	-	0.458028	0.324488	0.301318	-	-0.446502	-	-0.420735	-0.420735	-	-	-	-	-0.279297	0.302959	-0.308115	-	-0.308125	-	0.452053	-	-	-	-	-	-	-	-	-
#N/A	LOC_Os01g34590	-	-	0.243557	0.243557	0.243557	-	0.246315	0.246315	0.246315	0.412198	0.412198	0.417463	-	-	-	-	-	-	-	0.515978	-	-	-	-	-	0.250064	0.395145	0.395145	-	-	0.443485	0.734499	-	-	-	0.3989	-	0.341151	-	0.492098	0.404188	0.404188	0.404188	-	-	-	-	-
#N/A	LOC_Os01g34610	0.5997	-0.38347	-0.411417	-0.411417	-0.411417	0.244786	-	-	-	-	-	-	-	-	-	-	-0.380699	-	-	-0.274856	-	-	-	-	-	-0.389854	-0.526211	-0.526211	-	-	-0.244468	-0.461372	-0.284926	-	-0.557857	-0.255359	-0.55785	-	-	-0.281172	-	-	-	-	-	-	-	-0.289335
#N/A	LOC_Os01g34630	-	0.35384	0.26045	0.26045	0.26045	-	-	-	-	0.35951	0.35951	0.343596	-	-	-	-	-0.256064	0.551035	0.578892	0.394283	-	-	0.333003	-0.263455	-	-	-	-	-0.456376	-0.456376	-	-	-0.313614	0.294306	-0.311651	0.353591	-0.311664	0.356325	-	0.283698	-	-	-	-0.482162	-0.387408	-0.387408	-0.387408	-0.318329
#N/A	LOC_Os01g34690	-	-	-	-	-	0.422589	-	-	-	-	-	0.332003	-	-	-	0.40168	-	-	-	-	0.264647	0.376125	0.47732	-	-	-	-	-	-	-	-	-	-0.347486	0.42944	-	0.254007	-	0.336226	0.282859	-	-	-	-	-	-	-	-	-
#N/A	LOC_Os01g34790	-0.503214	0.413706	0.436814	0.436814	0.436814	-0.448662	-	-	-	-	-	-0.257436	-	-	-	-0.334721	-	-	-	-	-0.410483	-0.447293	-0.386801	-0.305778	-	-	0.420347	0.420347	-	-	-0.247709	-	-	-0.43556	0.402559	-	0.402551	-	-	-	-0.429641	-0.429641	-0.429641	-	-	-	-	-
#N/A	LOC_Os01g34800	-0.452056	0.342326	0.352998	0.352998	0.352998	-0.345247	-	-	-	0.270975	0.270975	-	-	-	-	-0.296047	-	-	0.4091	-	-	-	-	0.27463	0.581814	0.313697	-	-	-	-	0.370558	-	-	-	-	-	-	-	-0.313612	0.242281	0.273228	0.273228	0.273228	-	-	-	-	0.276706
#N/A	LOC_Os01g34810	-	-	-	-	-	-	-	-	-	0.294543	0.294543	-	0.253044	0.253044	-	-	-	-	0.342813	-	-	-	-	0.341708	0.490047	0.324437	-	-	-	-	0.435316	0.295346	-	-	-	-	-	-	-	0.361945	0.290088	0.290088	0.290088	-	-	-	-	0.32146
#N/A	LOC_Os01g34820	-0.42978	0.39363	0.390128	0.390128	0.390128	-0.410883	-	-	-	-	-	-	-	-	-	-0.33162	-	-	0.316599	-	-	-	-	-	0.537357	-	-	-	-	-	0.263088	-	-	-	-	-	-	-	-0.383961	-	-	-	-	-	-	-	-	-
#N/A	LOC_Os01g34850	0.509762	-0.370494	-0.384553	-0.384553	-0.384553	-	-	-	-	-0.290401	-0.290401	-	-	-	-	-	-0.28757	-	-	-0.357771	-	-	-	-	-	-0.281432	-0.439642	-0.439642	-	-	-0.274231	-0.511024	-	-	-0.480991	-0.304701	-0.480961	-	-	-0.354449	-	-	-	-	-	-	-	-
#N/A	LOC_Os01g34880	0.520004	-	-0.263109	-0.263109	-0.263109	-	-	-	-	-	-	0.340997	-	-	-	-	-0.334676	-	-	-	-	0.259799	0.282618	-	-	-	-	-	-	-	-	-	-	0.416671	-0.598339	-	-0.598317	-	-	-	-	-	-	-	-	-	-	-
#N/A	LOC_Os01g34890	0.37765	-	-	-	-	-	-	-	-	0.247083	0.247083	0.415806	-	-	-	-	-0.29498	-	-	-	-	0.27242	0.292268	0.248451	-	-	-	-	-0.277594	-0.277594	0.251224	-	-	0.429954	-0.555456	-	-0.555442	-	-	-	0.275176	0.275176	0.275176	-	-	-	-	-
#N/A	LOC_Os01g35030	-0.592394	0.413485	0.420787	0.420787	0.420787	-0.435997	-	-	-	0.296369	0.296369	-	-	-	-	-0.401141	-	-	0.49405	-	-0.251486	-	-	-	0.40508	-	0.301385	0.301385	-	-	-	-	-	-	-	0.278673	-	-	-0.431551	-	-	-	-	-	-	-	-	0.271975
#N/A	LOC_Os01g35050	0.690481	-0.443054	-0.467475	-0.467475	-0.467475	0.371893	-	-	-	-	-	-	-	-	-	0.448018	-0.320827	-	-0.338104	-	0.254224	-	-	-	-0.440061	-0.345161	-0.386931	-0.386931	-	-	-	-	-0.366298	0.305885	-0.373266	-	-0.373259	-	0.257788	-	-	-	-	-	-	-	-	-0.308824
#N/A	LOC_Os01g35170	-	-	-	-	-	-	-	-	-	-	-	-	-	-	-	-	-0.283069	0.398897	-	-	-0.264126	-	-	-0.367453	-	-0.248419	-	-	-	-	-	-	-0.256336	-	-	-	-	-	-	-	-0.327927	-0.327927	-0.327927	-0.390155	-0.418407	-0.418407	-0.418407	-0.349367
#N/A	LOC_Os01g35184	0.448315	-0.45499	-0.407928	-0.407928	-0.407928	0.434167	-	-	-	-	-	-	-	-	-	-	-	-0.359649	-0.402803	-	0.386278	-	-	-	-	-	-	-	0.320497	0.320497	-	-	-	-	-	-	-	-	-	-	0.299528	0.299528	0.299528	0.342427	0.382549	0.382549	0.382549	-
#N/A	LOC_Os01g35220	-	0.312792	0.291514	0.291514	0.291514	-	-	-	-	0.482473	0.482473	-	-	-	-	-	-	0.30397	0.765768	0.40587	-	-	-	-	-	-	-	-	-	-	-	0.267873	-	-	-	-	-	0.311743	-	0.431131	-	-	-	-	-	-	-	-
#N/A	LOC_Os01g35330	-	0.360612	0.326857	0.326857	0.326857	-0.443658	-	-	-	-	-	-	-	-	-	-	-	0.382081	-	-	-0.349767	-0.260481	-	-	-	-	0.36975	0.36975	-	-	-	-	-	-	-	-	-	-	-0.253066	-	-	-	-	-	-	-	-	-
#N/A	LOC_Os01g35480	-	-	-	-	-	-	-	-	-	-	-	-	-	-	-	-	-	-	-	-	-	-	-	-	0.322125	-	-	-	-	-	-	-	-	-	-	-	-	-	-	-	-	-	-	-	-	-	-	-
#N/A	LOC_Os01g35580	0.337764	-	-	-	-	0.301007	-0.342934	-0.342934	-0.342934	-	-	0.292654	-	-	-	0.505504	-0.422022	-	-	-	-	0.325561	0.419315	-	-	-0.460677	-0.392794	-0.392794	-0.413824	-0.413824	-	-	-0.50115	0.427771	-0.420422	-	-0.420481	0.397077	0.323439	-	-	-	-	-0.409214	-	-	-	-0.445269
#N/A	LOC_Os01g35660	-	-	-	-	-	-	-	-	-	-	-	-	-	-	-	-	-	-	-	-	-	-	-	0.364147	-	-	-	-	-	-	-	-	-	-	-	-	-	-	-	-	-	-	-	-	-	-	-	-
#N/A	LOC_Os01g35690	0.586989	-0.272653	-0.270034	-0.270034	-0.270034	0.501235	-	-	-	-	-	-	-	-	-	0.521752	-	-	-	-	0.448499	0.336927	0.325295	-	-	-	-	-	-	-	-	-	-	0.372297	-	-	-	-	0.373569	-	-	-	-	-	-	-	-	-
#N/A	LOC_Os01g35720	-	-	-	-	-	-	-	-	-	-	-	-	-	-	-	-	-	-	-	-0.288118	-	-	-	-	-	-	-0.298929	-0.298929	-	-	-	-0.266302	-	-	-	-	-	-	-	-	-	-	-	-	-	-	-	-
#N/A	LOC_Os01g35740	-	0.329851	0.274681	0.274681	0.274681	-	-	-	-	-	-	-	-	-	-	-	-	-	0.251797	-	-	-	-	-	0.435879	-	-	-	-	-	-	-	-	-	-	-	-	-	-	-	-	-	-	-	-	-	-	-
#N/A	LOC_Os01g35789	-0.250266	0.395631	0.384457	0.384457	0.384457	-0.329788	-	-	-	0.277121	0.277121	-	-	-	-	-	-	-	-	0.439246	-	-	-	-	0.247627	-	0.396666	0.396666	-	-	-	0.358105	-	-	-	-	-	-	-	0.251445	-	-	-	-	-	-	-	-
#N/A	LOC_Os01g35830	-	0.301742	0.287356	0.287356	0.287356	-	-	-	-	-	-	-	-	-	-	-	-	-	-	0.462246	-	-	-	-	-	-	0.283702	0.283702	-	-	-	0.355402	-	-	-	-	-	-	-	0.256773	-	-	-	-	-	-	-	-
#N/A	LOC_Os01g36020	-	-	-	-	-	-0.292252	-	-	-	0.253334	0.253334	0.300686	-	-	-	-	-0.304459	-	-	-	-	-	0.245604	-	-	-0.246986	-	-	-0.3956	-0.3956	-	-	-0.270923	0.300551	-0.289195	0.32412	-0.289206	0.277103	-0.3633	-	-	-	-	-0.244312	-	-	-	-
#N/A	LOC_Os01g36040	0.429909	-	-	-	-	0.270531	-	-	-	-	-	-	-	-	-	0.372792	-	-	-	-	0.319515	0.317266	0.272405	0.355736	-	-	-	-	-	-	-	-	-	0.316267	-	-	-	-	-	-	-	-	-	-	-	-	-	-
#N/A	LOC_Os01g36060	-0.56868	0.43224	0.449438	0.449438	0.449438	-0.517212	0.304011	0.304011	0.304011	0.46366	0.46366	0.351613	-	-	-	-0.407427	-	-	0.392592	0.29859	-	-	-	-	0.533061	0.380376	0.609853	0.609853	-	-	0.499941	0.377824	0.283241	-	-	0.448617	-	-	-0.357149	0.383372	0.365007	0.365007	0.365007	-	-	-	-	0.465722
#N/A	LOC_Os01g36070	-	-0.394434	-0.338062	-0.338062	-0.338062	0.246393	0.24715	0.24715	0.24715	-0.399155	-0.399155	-0.309107	-	-	-	-	0.424556	-0.43834	-0.418311	-0.32156	0.358914	-	-	0.480274	-	0.377047	-	-	0.664893	0.664893	-	-	0.259572	-	0.359413	-0.401282	0.35941	-0.342568	-	-	0.270982	0.270982	0.270982	0.524564	0.49805	0.49805	0.49805	0.32216
#N/A	LOC_Os01g36080	-	-	-	-	-	-	-	-	-	-	-	-0.249997	-	-	-	-	-	-	0.284539	-	-0.260338	-0.346596	-0.321348	-0.348814	-0.274677	-	-	-	-	-	-0.397295	-	-	-0.327132	-	-	-	-	-	-	-0.319136	-0.319136	-0.319136	-	-	-	-	-
#N/A	LOC_Os01g36090	0.26963	-	-	-	-	-	-0.262219	-0.262219	-0.262219	-	-	-	-	-	-	0.486523	-0.306775	-	-	-	-	-	-	-	-0.256632	-0.3086	-	-	-0.269622	-0.269622	-	-	-0.345034	-	-0.400572	-	-0.400593	-	0.495376	-	-	-	-	-0.472142	-0.260199	-0.260199	-0.260199	-0.383973
#N/A	LOC_Os01g36110	-	-	-	-	-	-	-	-	-	-	-	-	0.242948	0.242948	0.270746	-	-	-	-	-	-	-	-	-	0.286828	0.389075	-	-	-	-	-	-	0.254191	-	-	-	-	-	-	-	-	-	-	-	-	-	-	0.291987
#N/A	LOC_Os01g36170	0.313386	-	-	-	-	-	-	-	-	-	-	-	-	-	-	-	-	-	-	-	-	-	-	0.320506	-	-	-	-	-	-	-	-	-	-	-	-	-	-	-	-	-	-	-	-	0.263508	0.263508	0.263508	-
#N/A	LOC_Os01g36220	-	-	-	-	-	0.253628	-	-	-	0.41062	0.41062	0.425664	-	-	-	0.419178	-	-	0.292929	0.577474	0.322853	0.320538	0.367547	-	-	-	-	-	-	-	0.350657	0.526214	-0.245485	0.384602	-	0.375163	-	0.492723	0.267096	0.461907	0.40175	0.40175	0.40175	-	-	-	-	-
#N/A	LOC_Os01g36229	-	-	-	-	-	0.308175	-	-	-	-	-	-	-	-	-	0.352984	-0.287219	-	-	-	-	-	0.249628	-	-0.37198	-0.309313	-0.282094	-0.282094	-0.256318	-0.256318	-	-	-0.381055	-	-	-	-	0.294716	-	-	-	-	-	-0.250684	-	-	-	-
#N/A	LOC_Os01g36240	-	-	-	-	-	-	-	-	-	-	-	-	-	-	-	-	-0.289577	-	-	-	-	-	-	-	-	-	-	-	-	-	-	-	-	-	-0.261456	-	-0.26146	-	-	-	-	-	-	-	-	-	-	-
#N/A	LOC_Os01g36294	-	-	-	-	-	-	-	-	-	0.367101	0.367101	0.37636	-	-	-	0.544081	-	0.304247	0.457006	0.621821	-	0.25102	0.385216	-	-	-	-	-	-0.304526	-0.304526	-	0.522528	-0.297345	0.375619	-0.359576	-	-0.359574	0.414833	0.497391	0.394125	-	-	-	-0.247758	-	-	-	-
#N/A	LOC_Os01g36350	-	-	-	-	-	-0.303377	0.290497	0.290497	0.290497	0.309673	0.309673	0.343712	-	-	-	-	-	-	-	0.42858	-	-	-	-	-	-	0.410162	0.410162	-	-	0.304246	0.412398	-	-	-	0.25704	-	-	-	0.30399	-	-	-	-	-	-	-	-
#N/A	LOC_Os01g36410	0.63421	-0.379567	-0.394401	-0.394401	-0.394401	0.555353	-	-	-	-	-	-	-	-	-	0.689047	-	-	-	-	0.47447	0.333292	0.284084	-	-0.394531	-0.253924	-0.364975	-0.364975	-	-	-	-	-0.255248	0.260729	-0.340189	-	-0.34019	-	0.627851	-	-	-	-	-	-	-	-	-0.258981
#N/A	LOC_Os01g36540	-	-	-	-	-	-0.275497	-	-	-	-	-	0.269597	-	-	-	-	-0.326126	-	-	-	-	-	-	-	-	-	-	-	-	-	-	-	-	-	-0.400114	-	-0.400114	-	-	-	-	-	-	-0.310866	-	-	-	-0.260683
#N/A	LOC_Os01g36580	0.542947	-0.488956	-0.503015	-0.503015	-0.503015	0.488115	-	-	-	-0.271629	-0.271629	-	-	-	-	0.304143	-	-	-0.366546	-	0.266692	-	-	-	-0.395892	-	-0.478148	-0.478148	0.247315	0.247315	-	-0.259627	-	-	-	-0.268542	-	-	-	-0.258142	-	-	-	-	-	-	-	-
#N/A	LOC_Os01g36600	0.448067	-0.273752	-0.328509	-0.328509	-0.328509	0.39219	-	-	-	-	-	-	-	-	-0.304942	0.442476	-0.427251	-	-	-	-	-	0.257297	-	-0.421927	-0.376062	-0.336226	-0.336226	-0.269079	-0.269079	-	-	-0.404889	0.297218	-0.509577	-	-0.509575	-	0.454904	-	-	-	-	-0.394807	-0.275535	-0.275535	-0.275535	-0.348256
#N/A	LOC_Os01g36620	-0.347289	0.529895	0.486322	0.486322	0.486322	-0.283358	-	-	-	0.40876	0.40876	0.250301	-	-	-	-	-	0.410891	0.593861	0.49662	-	-	-	-	-	-	0.338056	0.338056	-0.260931	-0.260931	-	0.291437	-	-	-	0.389977	-	0.304352	-	0.390802	-	-	-	-	-	-	-	-
#N/A	LOC_Os01g36710	-	-	-	-	-	-	-	-	-	-	-	-	-	-	-	-	-	-	-	-	-	-0.343478	-0.330366	-	-	-	-	-	-	-	-0.275852	-	-	-0.382152	-	-	-	-	-	-	-	-	-	-	-	-	-	-
#N/A	LOC_Os01g36720	0.415278	-0.351169	-0.325506	-0.325506	-0.325506	0.307682	-	-	-	-	-	-	-	-	-	0.243151	-	-	-	-	0.336331	0.316326	-	0.297702	-	-	-	-	-	-	-	-	-	-	-	-	-	-	-	-	-	-	-	-	0.273026	0.273026	0.273026	-
#N/A	LOC_Os01g36790	0.354251	-	-	-	-	0.360159	-	-	-	0.274532	0.274532	0.494393	-	-	-	0.387735	-0.300665	-	-	0.328573	0.357728	0.4879	0.612188	-	-	-	-	-	-0.367159	-0.367159	0.467621	0.427564	-	0.642419	-0.369063	0.313013	-0.369079	0.456282	0.261907	0.327539	0.443594	0.443594	0.443594	-	-	-	-	-
#N/A	LOC_Os01g36820	-	-0.285548	-0.299117	-0.299117	-0.299117	0.28123	-0.27436	-0.27436	-0.27436	-	-	-	-	-	-	-	-	-	-	-0.40917	-	-	-	-	-	-0.244059	-0.383135	-0.383135	-	-	-	-0.33769	-0.24584	-	-	-	-	-	-	-	-	-	-	-	-	-	-	-
#N/A	LOC_Os01g36910	-	-	-	-	-	-	-	-	-	0.469749	0.469749	-	-	-	-	-	-	-	0.691554	0.384995	-	-	-	-	-	-	-	-	-	-	-	0.328108	-	-	-	-	-	0.318017	-	0.446892	0.267745	0.267745	0.267745	-	-	-	-	-
#N/A	LOC_Os01g37000	-0.273171	0.533132	0.469808	0.469808	0.469808	-0.260407	-	-	-	-	-	-	-	-	-	-	-	-	0.388866	0.260746	-	-	-	-	-	-	-	-	-	-	-	-	-	-	-	-	-	-	-	-	-	-	-	-	-	-	-	-
#N/A	LOC_Os01g37020	-	0.530267	0.459446	0.459446	0.459446	-	-	-	-	-	-	-	-	-	-	-	-	-	0.384086	0.266733	-	-	-	-	-	-	-	-	-	-	-	-	-	-	-	-	-	-	-	-	-	-	-	-	-	-	-	-
#N/A	LOC_Os01g37050	-	0.358171	0.325368	0.325368	0.325368	-	-	-	-	0.348419	0.348419	-	-	-	-	-	-	-	0.494922	0.52163	-	-	-	-	-	-	-	-	-	-	-	0.318449	-	-	-	-	-	-	-	0.251097	-	-	-	-	-	-	-	-
#N/A	LOC_Os01g37060	0.450005	-0.254424	-	-	-	0.363822	-	-	-	-	-	-	-	-	-	0.477317	-	-	-	-	0.41405	0.283213	-	0.327143	-	-	-	-	-	-	-	-	-	0.273653	-	-	-	-	0.278822	-	-	-	-	-	0.321011	0.321011	0.321011	-
#N/A	LOC_Os01g37070	-	-	-	-	-	-	-	-	-	-	-	-	-	-	-	-	-	-	-	-	-	-	-	0.354348	0.447351	0.243158	-	-	-	-	0.375199	0.272059	-	-	-	-	-	-	-	0.287931	0.285318	0.285318	0.285318	-	-	-	-	0.243931
#N/A	LOC_Os01g37080	-	-	-	-	-	-	-	-	-	-	-	-	-	-	-	-	-	-	-	0.306712	-	-	-	-	0.358983	0.250533	-	-	-	-	0.363379	0.404029	-	-	-	-	-	-	-	0.323523	-	-	-	-	-	-	-	-
#N/A	LOC_Os01g37325	-	-	-	-	-	-	-	-	-	0.267255	0.267255	-	-	-	-	0.347741	-	-	0.442226	0.350507	-	-	-	-	-	-0.275688	-0.306315	-0.306315	-0.247008	-0.247008	-	-	-0.333287	0.287879	-0.363764	-	-0.363766	0.312842	-	0.249544	-	-	-	-0.254512	-	-	-	-
#N/A	LOC_Os01g37410	-	-	-	-	-	-	-	-	-	0.267846	0.267846	0.395149	-	-	-	-	-	-	-	-	-	0.25571	0.272814	0.301858	0.33298	-	-	-	-	-	0.383231	0.253049	-	0.337711	-	0.253856	-	-	-	-	0.359031	0.359031	0.359031	-	-	-	-	-
#N/A	LOC_Os01g37460	-0.269331	-	-	-	-	-	-	-	-	-0.254021	-0.254021	-0.295304	-	-	0.290151	-0.281704	0.382082	-0.294843	-	-0.253242	-	-	-	0.388714	0.534206	0.5516	-	-	0.362083	0.362083	-	-	0.551022	-0.268498	0.529919	-0.246446	0.52992	-0.337275	-	-	-	-	-	0.338072	-	-	-	0.344347
#N/A	LOC_Os01g37470	-0.36765	0.349715	0.362487	0.362487	0.362487	-0.282398	-	-	-	0.545587	0.545587	0.532666	-	-	-	-	-	-	0.402277	0.495863	-	0.27516	0.331563	-	0.37232	-	0.264119	0.264119	-0.28203	-0.28203	0.564687	0.477301	-	0.360496	-	0.557047	-	0.452421	-	0.401116	0.69956	0.69956	0.69956	-	-	-	-	0.247062
#N/A	LOC_Os01g37490	-	-	-	-	-	-	-	-	-	-	-	-	-	-	-	-	-0.265346	-	-	-	-	-	-	-	-	-	-	-	-	-	-	-	-	-	-	-	-	-	-	-	-	-	-	-0.295898	-0.34827	-0.34827	-0.34827	-
#N/A	LOC_Os01g37510	-	-	-	-	-	-	-	-	-	-	-	-	-	-	-	-	-0.297404	-	-	-	-0.296272	-	-	-0.42778	-	-0.266721	-	-	-	-	-0.35436	-	-	-	-	-	-	-	-	-	-0.356574	-0.356574	-0.356574	-0.333635	-0.436913	-0.436913	-0.436913	-0.303468
#N/A	LOC_Os01g37590	-	-0.318245	-0.259007	-0.259007	-0.259007	-	-	-	-	-	-	-	-	-	-	-	0.266365	-0.379268	-0.30651	-	0.299914	-	-	0.375623	-	-	-	-	0.300475	0.300475	-	-	-	-	-	-0.260392	-	-	-	-	0.32207	0.32207	0.32207	0.496804	0.540985	0.540985	0.540985	0.386724
#N/A	LOC_Os01g37610	-	-	-	-	-	-	-	-	-	-	-	-	-	-	-	-	-	-0.253433	-	0.354536	0.299251	0.301607	-	-	0.286451	-	-	-	-	-	0.442807	0.468125	-	0.250437	-	-	-	-	-	0.247568	0.464129	0.464129	0.464129	-	-	-	-	-
#N/A	LOC_Os01g37630	-	-	-	-	-	-	-0.291694	-0.291694	-0.291694	-	-	-0.302965	-	-	-	-	-	-	-	-	-	-0.304458	-0.333653	-0.380681	-0.379637	-	-0.278929	-0.278929	-	-	-0.437256	-	-	-0.342338	-	-	-	-	0.327737	-	-0.394877	-0.394877	-0.394877	-	-	-	-	-
#N/A	LOC_Os01g37690	0.367786	-0.279493	-0.2695	-0.2695	-0.2695	0.460696	-	-	-	-	-	-	-	-	-	0.495131	-	-	-	0.258863	0.39777	-	-	-	-0.397196	-	-	-	-	-	-	0.303491	-	-	-	-	-	-	0.397465	-	0.299421	0.299421	0.299421	-	0.357721	0.357721	0.357721	-
#N/A	LOC_Os01g37750	-	0.273932	0.255664	0.255664	0.255664	-	-	-	-	0.354153	0.354153	-	-	-	-	-	-	0.348599	0.683597	0.424843	-	-	-	-	-	-	-	-	-0.268072	-0.268072	-	-	-	-	-	-	-	0.294144	-	0.341531	-	-	-	-	-	-	-	-
#N/A	LOC_Os01g37810	-	0.399619	0.329694	0.329694	0.329694	-	-	-	-	0.375107	0.375107	0.26208	-	-	-	-	-	0.4724	0.675163	0.458399	-	-	0.27371	-	-	-	-	-	-0.344529	-0.344529	-	0.321754	-0.286099	-	-0.272428	0.301571	-0.272451	0.349764	-	0.396511	-	-	-	-0.318618	-	-	-	-
#N/A	LOC_Os01g37837	-0.350762	0.441456	0.413356	0.413356	0.413356	-	-0.257382	-0.257382	-0.257382	-	-	-	-	-	-	-	-	0.363506	0.556484	-	-0.319254	-	-	-0.395463	-	-	-	-	-	-	-	-	-	-	-	-	-	-	-	-	-0.330094	-0.330094	-0.330094	-0.323418	-0.326181	-0.326181	-0.326181	-
#N/A	LOC_Os01g37900	-0.565817	0.612257	0.580672	0.580672	0.580672	-0.656783	-	-	-	0.334652	0.334652	0.244984	-	-	-	-0.459319	-	0.503432	0.299187	-	-0.469598	-	-	-	-	-	0.670022	0.670022	-0.264832	-0.264832	-	-	-	-	-	0.470835	-	-	-0.451628	-	-	-	-	-	-	-	-	-
#N/A	LOC_Os01g37910	-	-	-	-	-	-	-	-	-	-	-	-	-	-	-	-	-	0.324125	-	-	-	-	-	-0.332315	-0.25375	-	-	-	-	-	-	-	-	-	-	-	-	-	0.342066	-	-0.383831	-0.383831	-0.383831	-0.40091	-0.341265	-0.341265	-0.341265	-0.336434
#N/A	LOC_Os01g37920	-	-	-	-	-	-	-	-	-	0.395211	0.395211	0.265642	-	-	-	-	-	-	0.380249	0.376471	-	-	-	-	-	-	-	-	-	-	-	-	-	-	-0.259967	-	-0.259969	0.301181	-	0.245848	0.348881	0.348881	0.348881	-	-	-	-	-
#N/A	LOC_Os01g37950	0.247059	-	-	-	-	-	0.42384	0.42384	0.42384	-	-	-	0.655808	0.655808	0.596336	-	-	-	-	0.243565	0.422414	0.294479	-	0.249773	-	-	-	-	-	-	0.336479	0.260371	-	-	-	-	-	0.301162	-	0.551885	0.276695	0.276695	0.276695	0.330617	0.423586	0.423586	0.423586	0.422968
#N/A	LOC_Os01g38058	0.457743	-	-	-	-	0.265336	-	-	-	-	-	-	-	-	-	0.39798	-	-	-	-	0.301009	0.307751	0.271585	0.256316	-	-	-0.249453	-0.249453	-	-	-	-	-	0.32375	-	-	-	-	-	-	-	-	-	-	-	-	-	-
#N/A	LOC_Os01g38070	0.38192	-0.350663	-0.320438	-0.320438	-0.320438	0.268399	-	-	-	-	-	-	-	-	-	0.383379	-	-	-	-	0.280895	-	-	-	-	-	-0.274733	-0.274733	-	-	-	-	-	-	-0.245067	-	-0.245052	-	-	-	-	-	-	-	-	-	-	-
#N/A	LOC_Os01g38180	-0.467927	0.586869	0.569485	0.569485	0.569485	-0.478172	-	-	-	0.344356	0.344356	-	-	-	-	-0.307468	-	0.360198	0.635662	0.295496	-0.366971	-	-	-	-	-	0.313944	0.313944	-	-	-	-	-	-	-	0.269558	-	-	-0.328214	-	-	-	-	-	-	-	-	-
#N/A	LOC_Os01g38190	-0.371385	0.457683	0.456513	0.456513	0.456513	-0.308214	-	-	-	0.48912	0.48912	-	-	-	-	-	-	0.372665	0.759649	0.397298	-	-	-	-	0.249574	-	-	-	-	-	-	0.259195	-	-	-	0.247398	-	0.246547	-	0.45595	-	-	-	-	-	-	-	-
#N/A	LOC_Os01g38229	-0.59062	0.625647	0.633584	0.633584	0.633584	-0.559347	-	-	-	0.308911	0.308911	-	-	-	-	-0.38428	-	0.312281	0.543866	-	-0.358762	-	-	-	0.327931	-	0.379725	0.379725	-	-	-	-	-	-	-	0.263894	-	-	-0.395015	-	-	-	-	-	-	-	-	-
#N/A	LOC_Os01g38359	-0.462703	0.53793	0.522418	0.522418	0.522418	-0.414852	-	-	-	0.54788	0.54788	0.281874	-	-	-	-	-	0.604861	0.75875	0.408889	-0.303948	-	-	-	-	-	0.353383	0.353383	-0.299509	-0.299509	-	0.262007	-	-	-	0.396581	-	0.284405	-	0.427054	-	-	-	-	-	-	-	-
#N/A	LOC_Os01g38480	-0.649327	0.59178	0.611819	0.611819	0.611819	-0.573256	-	-	-	0.42877	0.42877	-	-	-	-	-0.349204	-	0.256693	0.458343	0.339485	-0.289813	-	-	-	0.402025	0.245287	0.616962	0.616962	-0.334521	-0.334521	0.303944	0.334116	0.25536	-	0.258193	0.411538	0.258195	-	-0.307702	0.335628	-	-	-	-	-	-	-	-
#N/A	LOC_Os01g38490	-0.671378	0.606989	0.600411	0.600411	0.600411	-0.599362	-	-	-	0.453765	0.453765	0.30007	-	-	-	-0.440557	-	0.363074	0.500076	0.324469	-0.308097	-	-	-	0.519461	0.304665	0.675795	0.675795	-0.295363	-0.295363	0.396178	0.334727	-	-	0.2621	0.473103	0.262085	-	-0.364898	0.316174	-	-	-	-	-	-	-	-
#N/A	LOC_Os01g38510	-	-	-	-	-	0.362025	-	-	-	-	-	-	-	-	-	0.55274	-	-	-	0.318556	-	-	-	-0.363957	-0.489865	-0.343486	-0.307748	-0.307748	-	-	-	-	-0.337321	-	-0.302376	-	-0.302385	0.252067	0.577822	-	-	-	-	-0.313771	-	-	-	-
#N/A	LOC_Os01g38580	0.460584	-0.283995	-0.286733	-0.286733	-0.286733	-	-	-	-	-	-	-	-	-	-	-	-	-	-	-	-	-	-	-	-	-	-0.295867	-0.295867	-	-	-	-0.361998	-	-	-0.350687	-0.316966	-0.350658	-	-	-0.276075	-	-	-	-	-	-	-	-
#N/A	LOC_Os01g38610	0.538095	-0.243112	-0.259141	-0.259141	-0.259141	-	-	-	-	-0.258217	-0.258217	-	-	-	-	-	-0.436461	-	-	-	-	-	-	-	-	-0.314382	-0.301793	-0.301793	-	-	-0.242382	-0.406465	-	-	-0.452687	-	-0.452688	-	-	-0.24858	-	-	-	-	-	-	-	-
#N/A	LOC_Os01g38650	-	-	-	-	-	-	-	-	-	-	-	-	-	-	-	-0.263406	-	-	-	-	-	-	-	0.26915	-	-	-	-	-	-	-	-	-	-	-	-	-	-	-	-	-	-	-	0.25444	-	-	-	-
#N/A	LOC_Os01g38810	-	-	-	-	-	0.291551	-	-	-	-	-	-	-	-	-	-	-	-	-	-	-	-	-	-	-	-	-	-	-	-	-	-	-	-	-	-	-	-	-	-	-	-	-	-	-	-	-	-
#N/A	LOC_Os01g38980	-0.356709	0.461002	0.409805	0.409805	0.409805	-0.319634	-	-	-	-	-	-	-	-	-	-	-	0.259313	0.481728	-	-0.324922	-0.245338	-	-0.306196	-	-	-	-	-	-	-0.263117	-	-	-	-	-	-	-	-	-	-0.347473	-0.347473	-0.347473	-0.290645	-0.276153	-0.276153	-0.276153	-
#N/A	LOC_Os01g38990	-	-	-	-	-	0.411394	-	-	-	-	-	-	-	-	-	0.557564	-	-	-	0.283639	0.261987	-	-	-	-0.441705	-	-	-	-	-	-	0.431505	-	-	-	-	-	-	0.574494	-	-	-	-	-	-	-	-	-
#N/A	LOC_Os01g39020	0.600339	-0.424121	-0.431838	-0.431838	-0.431838	0.378074	-	-	-	-	-	-	-	-	-	-	-0.309635	-	-	-	-	-	-	-	-	-	-0.435519	-0.435519	-	-	-	-0.284654	-	-	-0.38056	-	-0.380548	-	-	-	-	-	-	-	-	-	-	-
#N/A	LOC_Os01g39060	0.423822	-0.393634	-0.416112	-0.416112	-0.416112	-	-	-	-	-0.380838	-0.380838	-0.248788	-	-	-	-	-	-	-0.254932	-0.466004	-	-	-	-	-	-0.306687	-0.500384	-0.500384	-	-	-0.372582	-0.535492	-	-	-0.410462	-0.343303	-0.41045	-	-	-0.399002	-	-	-	-	-	-	-	-
#N/A	LOC_Os01g39110	-	-	-	-	-	-	-	-	-	0.290091	0.290091	0.407451	-	-	-	-	-	0.501936	0.34554	0.337542	-	-	0.365023	-	-	-	-	-	-	-	-	0.36931	-0.308563	0.314348	-	0.374938	-	0.371764	0.245175	0.334001	-	-	-	-0.307575	-	-	-	-
#N/A	LOC_Os01g39136	-	-0.256448	-	-	-	-	-0.256506	-0.256506	-0.256506	-	-	-	-	-	-	-	-	-	-	-	-	-	-0.267572	-0.284489	-0.327904	-0.271149	-0.353916	-0.353916	-	-	-0.373322	-	-	-0.251531	-	-	-	-	0.245192	-	-0.249993	-0.249993	-0.249993	-	-	-	-	-
#N/A	LOC_Os01g39200	-	-	-	-	-	-	-	-	-	-	-	-	-	-	-	-	-	-	-	-	-	-	-	-	-	-	-	-	-	-	-	-	-	-	-	-	-	-	-	-	-	-	-	-	-	-	-	-
#N/A	LOC_Os01g39290	-	-	-	-	-	-	0.268559	0.268559	0.268559	-	-	-	-	-	-	-	0.259818	-	-	-	-	-	-	-	-	0.372736	0.562012	0.562012	-	-	-	0.367845	0.267727	-	0.391291	-	0.391291	-	-	-	-	-	-	0.277895	-	-	-	-
#N/A	LOC_Os01g39330	-0.350963	0.509141	0.499363	0.499363	0.499363	-0.305568	-	-	-	0.372603	0.372603	-	-	-	-	-	-	0.360207	0.694346	0.315734	-0.271432	-	-	-	-	-	-	-	-0.243846	-0.243846	-	-	-	-	-	-	-	-	-	0.262092	-	-	-	-0.244288	-	-	-	-
#N/A	LOC_Os01g39464	-	-	-	-	-	0.401396	-	-	-	-	-	-	-	-	-	0.504084	-	-	-	-	-	-	-	-	-0.339664	-	-	-	-	-	-	-	-	-	-	-	-	-	0.439359	-	-	-	-	-	-	-	-	-
#N/A	LOC_Os01g39500	0.426462	-	-	-	-	-	-	-	-	-	-	-	0.250837	0.250837	-	0.371898	-	-	-	-	0.298004	0.305631	0.293724	-	-	-	-	-	-	-	-	-	-	0.34345	-	-	-	0.293392	-	-	-	-	-	-	-	-	-	-
#N/A	LOC_Os01g39580	0.286824	-0.453586	-0.447425	-0.447425	-0.447425	0.539147	-	-	-	-0.300977	-0.300977	-	-	-	-	0.322758	-	-0.275102	-0.377606	-	0.245343	-	-	-	-0.504979	-	-0.38234	-0.38234	0.39337	0.39337	-0.279576	-	-	-	-	-0.313201	-	-	0.425578	-	-	-	-	-	-	-	-	-
#N/A	LOC_Os01g39650	0.682525	-0.417769	-0.427325	-0.427325	-0.427325	0.687217	-	-	-	-	-	-	-	-	-	0.743353	-	-	-0.271036	-	0.49758	0.244603	0.251879	-	-0.533194	-	-0.350539	-0.350539	-	-	-	0.254432	-0.285453	0.281874	-	-	-	-	0.660613	-	-	-	-	-	-	-	-	-
#N/A	LOC_Os01g39660	-0.329735	0.456166	0.388191	0.388191	0.388191	-	-	-	-	-	-	-	-	-	-	-	-	-	-	0.305308	-	-	-	-	-	-	0.381222	0.381222	-	-	-	0.261598	-	-	0.342475	-	0.342454	-	-	-	-	-	-	-	-	-	-	-
#N/A	LOC_Os01g39770	-0.562102	0.512229	0.513081	0.513081	0.513081	-0.584412	0.394991	0.394991	0.394991	0.438026	0.438026	0.269631	-	-	0.242457	-0.411625	-	0.280339	0.487486	0.262701	-	-	-	-	0.569048	0.362311	0.592247	0.592247	-	-	0.425122	0.350373	-	-	-	0.390977	-	-	-0.402312	0.383242	-	-	-	-	-	-	-	0.356408
#N/A	LOC_Os01g39860	0.34934	-0.334033	-0.333544	-0.333544	-0.333544	0.408455	-	-	-	-	-	-	-	-	-	-	-	-	-	-	0.25183	-	-	-	-	-	-	-	-	-	-	-	-	-	-	-	-	-	-	-	-	-	-	-	-	-	-	-
#N/A	LOC_Os01g39890	0.35269	-0.48389	-0.463598	-0.463598	-0.463598	0.544683	-	-	-	-0.346624	-0.346624	-	-	-	-	-	-	-0.292613	-0.440734	-	0.325937	-	-	-	-0.295345	-	-	-	0.336269	0.336269	-	-	-	-	-	-0.339732	-	-	0.359287	-	-	-	-	-	-	-	-	-
#N/A	LOC_Os01g39930	-	-	-	-	-	-	-	-	-	-	-	-	-	-	-	-	-	-	-	-	-	-	-	0.442424	-	-	-	-	-	-	-	-	-	-	-	-	-	-	-	-	-	-	-	0.29044	0.351692	0.351692	0.351692	-
#N/A	LOC_Os01g39970	-	-	-	-	-	-	-	-	-	-	-	-	-	-	-	-	-	-	0.279551	-	-	-	-	-	-	-	-	-	-	-	-	-	-	-	-	-	-	-	-	-	-	-	-	-	-	-	-	-
#N/A	LOC_Os01g39990	-	0.377247	0.321462	0.321462	0.321462	-0.278642	-	-	-	0.429344	0.429344	0.435197	-	-	-	-	-	0.302924	0.507793	0.34938	-	-	0.292611	-	0.250932	-	-	-	-0.31136	-0.31136	0.243704	0.245619	-0.251122	0.33649	-	0.494618	-	0.354139	-	-	-	-	-	-	-	-	-	-
#N/A	LOC_Os01g40010	-	-	-	-	-	0.246921	-	-	-	-	-	-	-	-	-	0.477084	-	-	-	0.482831	0.252475	-	-	-	-0.259435	-	-	-	-	-	-	0.587666	-	-	-	-	-	0.318291	0.554341	0.376527	-	-	-	-	-	-	-	-
#N/A	LOC_Os01g40070	-	-	-	-	-	-	-	-	-	-0.254389	-0.254389	-0.268626	-	-	-	-	-	-	-	-	-	-	-	-	-	-	-	-	-	-	-0.279883	-	-	-0.247312	-	-	-	-	-	-	-	-	-	-	-	-	-	-
#N/A	LOC_Os01g40094	0.276747	-	-	-	-	-	-	-	-	-	-	0.305578	-	-	-	-	-	-	-	-	-	0.255063	0.248013	-	-	-	-	-	-	-	0.29647	-	-	0.354044	-0.25074	-	-0.250734	0.278728	-	-	0.501912	0.501912	0.501912	-	-	-	-	-
#N/A	LOC_Os01g40190	0.348352	-0.315879	-0.308431	-0.308431	-0.308431	0.458061	-	-	-	-	-	-	-	-	-	0.422821	-	-	-	-	0.255029	-	0.273836	-	-0.338459	-	-0.271552	-0.271552	-	-	-	-	-0.272915	0.248617	-	-	-	0.258623	0.279391	-	-	-	-	-	-	-	-	-
#N/A	LOC_Os01g40230	-	0.269164	0.24415	0.24415	0.24415	-	-	-	-	0.511458	0.511458	0.261919	-	-	-	-	-	-	0.694258	0.420238	-	-	-	-	-	-	-	-	-	-	-	0.351319	-	-	-	-	-	0.346585	-	0.445463	0.26803	0.26803	0.26803	-	-	-	-	-
#N/A	LOC_Os01g40260	-	0.336804	0.349588	0.349588	0.349588	-	-0.300859	-0.300859	-0.300859	0.303183	0.303183	-	-	-	-	-	-	0.35171	0.599991	0.27473	-	-	-	-0.322213	-	-0.281223	-	-	-0.287688	-0.287688	-	-	-	-	-	-	-	-	-	-	-	-	-	-0.31109	-	-	-	-
#N/A	LOC_Os01g40280	0.385712	-0.26329	-0.249841	-0.249841	-0.249841	0.374458	-	-	-	-	-	-	-	-	-	0.465955	-	-	-	-	0.258719	-	-	-	-0.324881	-	-0.254346	-0.254346	-	-	-	-	-0.244281	0.294824	-	-	-	0.318251	-	-	0.350573	0.350573	0.350573	-	-	-	-	-
#N/A	LOC_Os01g40290	-	0.249469	0.274744	0.274744	0.274744	-	-	-	-	0.329533	0.329533	-	-	-	-	-	-	0.322723	0.638584	-	-	-	-	-	-	-	-	-	-	-	-	-	-	-	-	-	-	-	-	0.28452	-	-	-	-	-	-	-	-
#N/A	LOC_Os01g40310	0.253127	-0.492087	-0.447236	-0.447236	-0.447236	0.394644	-	-	-	-0.334706	-0.334706	-	-	-	-	-	-	-0.405417	-0.517336	-0.287937	0.260124	-	-	-	-	-	-	-	0.334895	0.334895	-	-	-	-	0.252219	-0.258917	0.252217	-	-	-	-	-	-	0.297484	-	-	-	-
#N/A	LOC_Os01g40480	-	-0.262304	-0.247692	-0.247692	-0.247692	-	-	-	-	-0.397301	-0.397301	-0.327684	-	-	-	-	0.261512	-0.302024	-0.371585	-	-	-	-	-	-	-	-	-	0.406995	0.406995	-	-	-	-0.249376	-	-0.378177	-	-0.289381	-	-0.26099	-	-	-	-	-	-	-	-
#N/A	LOC_Os01g40570	0.304186	-	-	-	-	0.27337	-	-	-	-	-	0.328106	-	-	-	0.342595	-0.303643	-	0.285501	0.332412	-	0.243992	0.398655	-	-	-	-	-	-0.306206	-0.306206	-	0.259279	-0.289404	0.429634	-0.326334	-	-0.326343	0.392948	-	0.325668	0.286496	0.286496	0.286496	-	-	-	-	-
#N/A	LOC_Os01g40580	-	-	-	-	-	-	-	-	-	0.394722	0.394722	-	-	-	-	-	-	0.40259	0.691652	0.282391	-	-	-	-	-	-	-	-	-0.295128	-0.295128	-	-	-	-	-0.32424	-	-0.324251	0.284269	-	0.310418	-	-	-	-	-	-	-	-
#N/A	LOC_Os01g40630	-	-	-	-	-	-	-	-	-	-0.340113	-0.340113	-0.357319	-	-	-	-0.256215	0.422381	-0.440132	-0.371288	-	-	-	-0.293345	0.335443	0.30153	0.406916	-	-	0.492172	0.492172	-	-	0.470174	-0.322932	0.454421	-0.351295	0.454429	-0.433214	-	-0.26613	-	-	-	0.474051	0.296332	0.296332	0.296332	0.280165
#N/A	LOC_Os01g40660	-	-	-	-	-	0.440022	-	-	-	-	-	-	-	-	-	0.471423	-	-	-	0.261405	-	-	-	-	-0.364595	-	-	-	-	-	-	-	-	-	-	-	-	-	0.59576	-	-	-	-	-	-	-	-	-
#N/A	LOC_Os01g40680	-	-	-	-	-	-	-	-	-	-	-	0.263763	-	-	-	-	-0.334971	0.273549	0.332875	-	-	-	0.278559	-	-	-	-	-	-0.328065	-0.328065	-	-	-0.302494	0.297985	-0.37212	-	-0.372132	-	-	-	-	-	-	-0.465753	-0.278513	-0.278513	-0.278513	-0.313702
#N/A	LOC_Os01g40720	-	-	-	-	-	-	-0.251318	-0.251318	-0.251318	-	-	-	-	-	-	-	-0.387609	-	0.379627	0.290463	-	-	0.253468	-	-	-0.267603	-	-	-0.413992	-0.413992	-	-	-0.292171	0.34015	-0.458837	-	-0.458849	-	-	-	-	-	-	-0.465692	-0.309895	-0.309895	-0.309895	-0.352068
#N/A	LOC_Os01g40730	-0.709985	0.636938	0.647277	0.647277	0.647277	-0.618576	-	-	-	0.462376	0.462376	-	-	-	-	-0.48786	-	0.318439	0.543398	0.297893	-0.286357	-	-	-	0.541117	0.345699	0.639142	0.639142	-	-	0.396538	0.324035	0.282961	-	0.289638	0.43638	0.289623	-	-0.421792	0.355684	-	-	-	-	-	-	-	0.27235
#N/A	LOC_Os01g40740	-	-	-	-	-	-	-	-	-	-	-	-	0.371988	0.371988	0.359669	-	0.245155	-	-	-	0.248736	-	-	-	-	-	-	-	-	-	-	-	-	-	-	-	-	-	-	0.333124	-	-	-	-	-	-	-	-
#N/A	LOC_Os01g40800	-0.441655	0.292028	0.292754	0.292754	0.292754	-0.418288	-	-	-	-	-	-	-	-	-	-0.374621	-	-	0.282162	-	-	-	-	0.245679	0.601963	0.264818	-	-	-	-	0.267356	-	-	-	-	-	-	-	-0.401145	-	-	-	-	-	-	-	-	-
#N/A	LOC_Os01g40810	-0.406817	0.277879	0.305812	0.305812	0.305812	-0.295222	-	-	-	0.315667	0.315667	-	0.274353	0.274353	0.259657	-	-	-	0.392654	-	-	-	-	0.278615	0.487734	0.367373	0.264484	0.264484	-	-	0.398144	0.289961	-	-	-	-	-	-	-0.261009	0.391402	0.316568	0.316568	0.316568	-	-	-	-	0.354788
#N/A	LOC_Os01g40820	-0.496717	0.511802	0.512474	0.512474	0.512474	-0.488599	0.294723	0.294723	0.294723	0.548576	0.548576	0.45337	-	-	-	-0.290123	-	-	0.429415	0.481054	-	-	-	-	0.447195	0.28613	0.573085	0.573085	-0.291659	-0.291659	0.539679	0.54653	-	-	-	0.520355	-	0.309264	-0.257805	0.462845	0.411333	0.411333	0.411333	-	-	-	-	0.313047
#N/A	LOC_Os01g40860	0.555009	-0.499501	-0.487132	-0.487132	-0.487132	0.434181	-	-	-	-	-	-	-	-	-	0.358539	-	-0.360994	-0.339634	-	0.286039	-	-	-	-0.366344	-	-0.481487	-0.481487	-	-	-	-	-	-	-0.243999	-0.322224	-0.243976	-	0.262786	-	-	-	-	-	-	-	-	-
#N/A	LOC_Os01g40870	-0.340456	0.472973	0.437286	0.437286	0.437286	-	-	-	-	0.31998	0.31998	-	-	-	-	-	-	0.291186	0.584054	0.437063	-	-	-	-	-	-	-	-	-0.266779	-0.266779	-	-	-	-	-	-	-	-	-	0.305717	-	-	-	-	-	-	-	-
#N/A	LOC_Os01g40950	0.455541	-	-	-	-	-	-	-	-	-	-	-	-	-	-	0.290205	-	-	-	-	0.292477	0.254529	0.29117	-	-	-	-	-	-	-	-	-	-	0.37724	-0.24345	-	-0.243442	-	-	-	-	-	-	-	-	-	-	-
#N/A	LOC_Os01g40970	-	-	-	-	-	-	-	-	-	-	-	-	-	-	-	-	-	-	-	-	-	-	-	-	-	-	-	-	-	-	-	-	-	-	-	-	-	-	-	-	-	-	-	-	-	-	-	-
#N/A	LOC_Os01g40980	-0.499806	0.448701	0.410453	0.410453	0.410453	-	-	-	-	0.44113	0.44113	0.353229	-	-	-	-	-	0.370529	0.540515	-	-	-	0.261996	-	-	-	-	-	-0.348089	-0.348089	0.264171	0.372479	-	-	-	0.539194	-	0.372305	-	0.39657	-	-	-	-0.309586	-0.272465	-0.272465	-0.272465	-
#N/A	LOC_Os01g41010	0.319568	-0.326719	-0.31887	-0.31887	-0.31887	0.565519	-	-	-	-	-	-	-	-	-	0.39856	-	-	-	-	0.263777	-	-	-	-0.420715	-	-0.289543	-0.289543	-	-	-	-	-	-	-	-	-	-	0.29424	-	-	-	-	-	-	-	-	-
#N/A	LOC_Os01g41145	0.330505	-0.3241	-0.326439	-0.326439	-0.326439	0.565443	-	-	-	-	-	-	-	-	-	0.602855	-	-	-	-	0.289878	-	-	-0.244439	-0.603336	-	-0.320522	-0.320522	-	-	-	-	-0.279749	-	-	-	-	-	0.595993	-	-	-	-	-	-	-	-	-
#N/A	LOC_Os01g41160	-0.269375	-	-	-	-	-	-	-	-	-	-	-	-	-	-	-	-	-	-	-	-	-	-	-	-	-	-	-	-	-	-	-	-	-	-	0.267064	-	-	-	-	-	-	-	-	-	-	-	-
#N/A	LOC_Os01g41240	-0.40344	0.351554	0.396717	0.396717	0.396717	-0.251846	-	-	-	-	-	-0.286384	-	-	0.307199	-0.274794	0.248359	-	-	-	-	-	-0.25461	-	0.274464	0.300128	0.294089	0.294089	-	-	-	-	0.338522	-0.328784	0.42058	-	0.420586	-	-	-	-0.328602	-0.328602	-0.328602	-	-	-	-	-
#N/A	LOC_Os01g41400	-0.617835	0.520196	0.545174	0.545174	0.545174	-0.449561	-	-	-	0.407458	0.407458	0.270652	-	-	-	-0.376777	-	-	0.413285	0.313204	-	-	-	-	0.663007	0.325549	0.466799	0.466799	-	-	0.545592	0.373401	0.2495	-	0.284592	0.421672	0.284581	-	-0.293797	0.327471	0.424791	0.424791	0.424791	-	-	-	-	0.379351
#N/A	LOC_Os01g41420	-	-	-	-	-	-	-	-	-	-0.365005	-0.365005	-0.322891	-	-	-	-0.244503	-	-	-0.258271	-0.307263	-	-	-0.301353	-	-	-	-	-	0.387461	0.387461	-	-0.245383	-	-0.277156	-	-0.295593	-	-0.384729	-	-0.321416	-	-	-	-	-	-	-	-
#N/A	LOC_Os01g41430	-0.364216	0.387593	0.434217	0.434217	0.434217	-	-	-	-	0.323728	0.323728	-	-	-	-	-	-	-	0.579276	0.339364	-	-	-	-	-	-	-	-	-	-	-	-	-	-	-	-	-	-	-	0.284333	-	-	-	-	-	-	-	-
#N/A	LOC_Os01g41550	0.308971	-0.28692	-0.295908	-0.295908	-0.295908	-	-	-	-	-0.252573	-0.252573	-	-	-	-	-	-	-	-0.269075	-	-	-	-	-	-	-	-	-	-	-	-	-	-	-	-	-0.287529	-	-	-	-	-	-	-	-	-	-	-	-
#N/A	LOC_Os01g41710	-0.299817	-	-	-	-	-0.35125	-	-	-	-0.455769	-0.455769	-0.538452	-	-	-	-0.472067	0.359942	-	-0.387879	-0.405168	-0.285222	-0.446767	-0.543389	-	-	0.259895	0.280463	0.280463	0.464277	0.464277	-0.361747	-0.323839	0.385195	-0.59477	0.516994	-0.331383	0.516995	-0.58104	-0.247279	-0.458669	-0.416077	-0.416077	-0.416077	-	-	-	-	-
#N/A	LOC_Os01g41720	-	-	-	-	-	0.253056	-	-	-	-	-	-	-	-	-	0.449748	-	-	-	0.316802	-	-	-	-0.283115	-0.489698	-0.374128	-	-	-	-	-	-	-0.377666	-	-0.252705	-	-0.252709	0.298671	0.510499	-	-	-	-	-0.308141	-	-	-	-
#N/A	LOC_Os01g41740	0.494872	-0.34402	-0.354082	-0.354082	-0.354082	0.371613	-	-	-	-	-	-	-	-	-	-	-0.271818	-	-	-0.341269	-	-	-	-	-	-0.273402	-0.447745	-0.447745	-	-	-	-0.431294	-	-	-0.347475	-	-0.347486	-	-	-	-	-	-	-	-	-	-	-
#N/A	LOC_Os01g41750	0.486824	-0.40929	-0.429513	-0.429513	-0.429513	-	-	-	-	-0.322981	-0.322981	-	-	-	-	-	-0.326362	-	-	-0.376258	-	-	-	-	-	-0.356034	-0.514726	-0.514726	-	-	-0.360999	-0.499118	-	-	-0.480391	-0.316892	-0.480376	-	-	-0.363122	-	-	-	-	-	-	-	-0.247566
#N/A	LOC_Os01g41780	-0.565872	0.624619	0.616335	0.616335	0.616335	-0.498297	-	-	-	0.534109	0.534109	0.293519	-	-	-	-0.282217	-	0.414937	0.676739	0.407353	-	-	-	-	0.358406	-	0.440492	0.440492	-0.245306	-0.245306	0.308344	0.384766	-	-	-	0.453913	-	0.263371	-0.303732	0.472115	-	-	-	-	-	-	-	-
#N/A	LOC_Os01g41810	-0.295511	0.3912	0.384115	0.384115	0.384115	-	-	-	-	0.466556	0.466556	0.284124	-	-	-	-	-	0.476728	0.710755	0.319644	-	-	0.243768	-	-	-	-	-	-0.423337	-0.423337	-	-	-	-	-	0.417258	-	0.381805	-	0.375167	-	-	-	-0.306633	-	-	-	-
#N/A	LOC_Os01g41820	-	0.29775	0.244511	0.244511	0.244511	-	-	-	-	0.344564	0.344564	-	-	-	-	0.305623	-	0.261393	0.456154	0.580107	-	-	-	-0.287022	-	-	-	-	-0.247562	-0.247562	-	0.374046	-0.271978	-	-	-	-	0.343059	0.311518	0.345162	-	-	-	-0.273353	-	-	-	-
#N/A	LOC_Os01g41850	-0.36579	0.330197	0.311253	0.311253	0.311253	-0.335851	0.31334	0.31334	0.31334	-	-	-	0.384199	0.384199	0.424868	-0.318402	0.263072	-	-	-	-	-	-	0.255387	0.549705	0.430016	0.3992	0.3992	-	-	0.443677	0.244019	-	-	0.329092	0.267914	0.329083	-	-	0.333622	-	-	-	0.281826	-	-	-	0.442666
#N/A	LOC_Os01g41890	-	-	-	-	-	-	-	-	-	-	-	-	-	-	-	-	-	-	-	-	-	-	-	-	-	-	-	-	-	-	0.27324	-	-	-	-	-	-	-	-	-	0.484773	0.484773	0.484773	-	-	-	-	-
#N/A	LOC_Os01g41900	-	-0.37506	-0.30842	-0.30842	-0.30842	-	-	-	-	-0.462632	-0.462632	-0.456329	-	-	-	-	0.378513	-0.481629	-0.55035	-0.425166	-	-	-0.353614	0.25407	-	0.280033	-	-	0.530401	0.530401	-	-0.308066	0.351896	-0.401422	0.434694	-0.462644	0.434713	-0.463159	-	-0.343152	-	-	-	0.510657	0.366191	0.366191	0.366191	0.279346
#N/A	LOC_Os01g41910	-0.465893	0.600754	0.587664	0.587664	0.587664	-0.249561	-	-	-	0.374622	0.374622	-	-	-	-	-	-	-	0.503501	0.507991	-	-	-	-	-	-	0.446864	0.446864	-	-	-	0.448159	-	-	0.306459	0.343149	0.30644	-	-	0.429832	-	-	-	-	-	-	-	-
#N/A	LOC_Os01g41930	-	-	-	-	-	-	0.261677	0.261677	0.261677	-	-	-	-	-	-	-	-	-0.275499	-	-	-	-	-	-	-	-	-	-	-	-	-	-	-	-	-	-	-	-	-	-	0.287818	0.287818	0.287818	-	-	-	-	0.435217
#N/A	LOC_Os01g41970	-0.251689	0.373704	0.344001	0.344001	0.344001	-	-	-	-	0.258757	0.258757	-	-	-	-	-	-	-	0.364062	0.431276	-	-	-	-	-	-	-	-	-0.337359	-0.337359	-	0.352623	-	-	-	0.330739	-	0.275843	-	0.285298	-	-	-	-	-	-	-	-
#N/A	LOC_Os01g41990	-	-	-	-	-	-	-	-	-	-0.334418	-0.334418	-0.415686	-	-	-	-	-	-	-	-0.363339	-0.268819	-0.268197	-0.330609	-	-	-	-0.256402	-0.256402	-	-	-0.498657	-0.465272	-	-0.334472	-	-0.267187	-	-0.310738	-	-0.36791	-0.444494	-0.444494	-0.444494	-	-	-	-	-
#N/A	LOC_Os01g42030	-	0.424557	0.394355	0.394355	0.394355	-0.270723	-	-	-	0.321534	0.321534	-	-	-	-	-	-	0.294427	0.64286	0.336791	-	-	-	-	-	-0.26281	-	-	-0.268595	-0.268595	-	-	-	-	-	-	-	-	-	-	-	-	-	-	-	-	-	-
#N/A	LOC_Os01g42090	0.448451	-	-	-	-	-	-	-	-	-	-	-	-	-	-	-	-	-	-	-	-	-	-	-	-	-	-	-	-	-	-	-	-	-	-0.25159	-	-0.251583	-	-	-	-	-	-	-	-	-	-	-
#N/A	LOC_Os01g42110	0.467812	-0.338837	-0.333197	-0.333197	-0.333197	0.319787	-	-	-	-	-	-	-	-	-	0.252021	-	-	-	-	0.247476	-	-	-	-	-	-0.320767	-0.320767	-	-	-	-	-	-	-0.250152	-	-0.250158	-	-	-	-	-	-	-	-	-	-	-
#N/A	LOC_Os01g42140	-	-	-	-	-	0.244544	-	-	-	-	-	-	-	-	-	0.327018	-	-	0.325703	0.378617	-	-	-	-	-	-	-	-	-	-	-	-	-0.259142	-	-	-	-	-	0.387622	-	-	-	-	-0.264773	-	-	-	-0.273084
#N/A	LOC_Os01g42160	-	-	-	-	-	0.362251	-	-	-	-	-	-	-	-	-	0.539861	-	-	-	0.359003	0.262094	-	-	-	-0.396332	-	-	-	-	-	-	0.484856	-	-	-	-	-	0.278136	0.598946	0.296534	-	-	-	-	-	-	-	-
#N/A	LOC_Os01g42190	-	-	-	-	-	-	-0.335798	-0.335798	-0.335798	-	-	-	-	-	-	-	-0.375271	0.309798	-	-	-0.321176	-	-	-0.445722	-	-0.385467	-	-	-0.354456	-0.354456	-0.287402	-	-0.272832	-	-0.359351	-	-0.35936	-	-	-	-0.356411	-0.356411	-0.356411	-0.549171	-0.567843	-0.567843	-0.567843	-0.375494
#N/A	LOC_Os01g42234	-	-	-	-	-	-	-	-	-	-	-	-	-	-	-	-	-	-	-	-	-	-	-	-0.281088	-0.365693	-	-	-	-	-	-0.242514	-	-	-	-	-	-	-	0.439062	-	-0.341526	-0.341526	-0.341526	-0.330454	-	-	-	-0.288792
#N/A	LOC_Os01g42280	0.347073	-0.468503	-0.485081	-0.485081	-0.485081	0.415045	-	-	-	-0.319051	-0.319051	-	-	-	-	0.28018	-	-	-0.501494	-0.281489	-	-	-	-	-0.290464	-	-	-	-	-	-	-	-	-	-	-	-	-	0.352882	-	-	-	-	-	-	-	-	-
#N/A	LOC_Os01g42330	-	-0.314383	-0.324768	-0.324768	-0.324768	0.388645	-0.28992	-0.28992	-0.28992	-	-	-	-	-	-	0.42499	-0.33568	-	-	-	-	-	-	-0.334038	-0.458584	-0.323061	-0.357393	-0.357393	-	-	-0.297653	-	-0.273746	-	-	-	-	-	0.357332	-	-0.259193	-0.259193	-0.259193	-0.273278	-	-	-	-
#N/A	LOC_Os01g42410	-	0.268957	0.254496	0.254496	0.254496	-	-	-	-	0.336605	0.336605	-	-	-	-	-	-	0.405067	0.70516	0.327882	-	-	-	-	-	-	-	-	-	-	-	-	-	-	-	-	-	-	-	0.299652	-	-	-	-	-	-	-	-
#N/A	LOC_Os01g42520	-	-	-	-	-	-	0.338504	0.338504	0.338504	-0.296264	-0.296264	-0.258328	-	-	-	-	0.256976	-	-0.369432	-	-	-	-	-	-	0.337463	0.251116	0.251116	0.449074	0.449074	-	-	0.295677	-	0.435018	-0.274248	0.435027	-0.295611	-	-	-	-	-	0.26839	-	-	-	-
#N/A	LOC_Os01g42550	-	-	-	-	-	-	-	-	-	-	-	-	-	-	-	-	-	-	-	0.24916	-	-	-	-	-	-	-	-	-	-	-	0.297061	-	-	-	-	-	-	0.343073	-	-	-	-	-	-	-	-	-
#N/A	LOC_Os01g42570	-0.267764	-	0.260553	0.260553	0.260553	-	0.430375	0.430375	0.430375	0.256946	0.256946	-	0.641013	0.641013	0.633032	-	0.321806	-	0.268049	-	-	0.251906	-	0.402546	0.565371	0.478311	0.28925	0.28925	-	-	0.480899	-	-	-	0.314732	-	0.314728	-	-	0.511019	0.369127	0.369127	0.369127	0.419461	0.397278	0.397278	0.397278	0.619711
#N/A	LOC_Os01g42610	-0.268145	0.42452	0.402615	0.402615	0.402615	-0.40885	-	-	-	-	-	-	-	-	-	-	-	-	-	-	-0.324331	-	-	-	-	-	-	-	-	-	-	-	-	-	-	0.242378	-	-	-	-	-0.290492	-0.290492	-0.290492	-	-0.272509	-0.272509	-0.272509	-
#N/A	LOC_Os01g42690	-	-	-	-	-	-	-	-	-	-0.293506	-0.293506	-0.263806	-	-	-	-	0.388918	-0.318847	-0.347499	-	-	-	-	0.290946	-	0.398239	0.33243	0.33243	0.392281	0.392281	-	-	0.438589	-0.291178	0.576312	-	0.576308	-0.366257	-	-0.255733	-	-	-	0.264864	-	-	-	-
#N/A	LOC_Os01g42730	0.506419	-0.325419	-0.365833	-0.365833	-0.365833	0.552673	-	-	-	-	-	-	-	-	-	0.604384	-	-	-	-	0.411808	-	-	-	-0.445593	-	-0.361208	-0.361208	-	-	-	-	-0.252892	-	-	-	-	-	0.56577	-	-	-	-	-	-	-	-	-
#N/A	LOC_Os01g42790	-0.257714	0.53314	0.435201	0.435201	0.435201	-	-	-	-	-	-	-	-	-	-	-	-	-	0.397069	0.248189	-	-	-	-	-	-	-	-	-	-	-	-	-	-	-	-	-	-	-	-	-0.264586	-0.264586	-0.264586	-	-0.246176	-0.246176	-0.246176	-
#N/A	LOC_Os01g42870	0.324908	-	-0.248767	-0.248767	-0.248767	0.4078	-	-	-	-	-	-	-	-	-	0.355707	-	-	-	-	-	-	-	-	-0.309395	-	-	-	-	-	-	-	-0.273741	-	-	-	-	-	0.330223	-	-	-	-	-	-	-	-	-
#N/A	LOC_Os01g42880	-	-	-	-	-	-	-0.340119	-0.340119	-0.340119	-	-	-	-	-	-	0.322938	-0.264316	0.325259	0.553939	0.273094	-	-	-	-0.3	-0.277127	-0.418619	-0.341772	-0.341772	-0.247231	-0.247231	-0.274069	-	-0.388696	-	-0.453203	-	-0.453211	0.246159	-	-	-0.257918	-0.257918	-0.257918	-0.414154	-	-	-	-0.348479
#N/A	LOC_Os01g42920	-0.415193	0.635565	0.55641	0.55641	0.55641	-0.485722	-	-	-	-	-	-	-	-	-	-0.293145	-	0.27218	-	-	-0.346555	-	-	-	-	-	0.464786	0.464786	-0.251718	-0.251718	-	-	-	-	0.242866	0.354083	0.24285	-	-0.265864	-	-	-	-	-	-0.293896	-0.293896	-0.293896	-
#N/A	LOC_Os01g42990	-0.401636	0.500013	0.446315	0.446315	0.446315	-0.355175	-	-	-	0.475476	0.475476	0.438756	-	-	-	-	-	0.449835	0.584339	0.431162	-	-	0.309379	-	0.302213	-	0.349487	0.349487	-0.420727	-0.420727	0.331698	0.356734	-	0.265807	-	0.512058	-	0.381769	-	0.384348	-	-	-	-	-0.251205	-0.251205	-0.251205	-
#N/A	LOC_Os01g43020	-0.390512	0.399744	0.368353	0.368353	0.368353	-0.45659	-	-	-	-	-	-	-	-	-	-0.358338	-	0.282578	-	-	-0.419697	-0.288411	-	-0.305707	-	-	-	-	-	-	-	-	-	-0.246212	-	-	-	-	-	-	-0.458708	-0.458708	-0.458708	-0.283355	-0.440146	-0.440146	-0.440146	-0.242708
#N/A	LOC_Os01g43040	-	-	-	-	-	-	-	-	-	0.35225	0.35225	0.463008	-	-	-0.24849	0.407221	-0.264999	0.273284	0.324627	0.493846	-	-	0.401202	-	-	-	-	-	-0.356694	-0.356694	-	0.512722	-0.366743	0.422094	-0.365342	0.295028	-0.365358	0.414519	0.452714	0.339585	-	-	-	-0.426243	-	-	-	-0.308268
#N/A	LOC_Os01g43100	-0.312313	0.358912	0.302438	0.302438	0.302438	-	-0.285955	-0.285955	-0.285955	-	-	-	-	-	-	-	-	0.278453	-	-	-0.341917	-0.305584	-	-0.492089	-	-	-	-	-	-	-0.350297	-	-	-	-	-	-	-	-	-	-0.49231	-0.49231	-0.49231	-0.389023	-0.426177	-0.426177	-0.426177	-0.267558
#N/A	LOC_Os01g43110	0.48689	-0.356938	-0.333511	-0.333511	-0.333511	0.480117	-	-	-	-	-	-	-	-	-	0.301985	-	-	-	-	0.517087	0.468473	0.37091	0.294937	-	-	-	-	-	-	0.302019	-	-	0.370173	-	-	-	-	-	-	0.312219	0.312219	0.312219	0.26971	0.412377	0.412377	0.412377	-
#N/A	LOC_Os01g43230	-	-	-	-	-	-	-	-	-	-0.469647	-0.469647	-0.515221	-	-	-	-	-	-	-0.374075	-0.483307	-	-0.273162	-0.421892	-	-	-	-	-	0.472294	0.472294	-0.469815	-0.371564	-	-0.518034	0.311826	-0.373466	0.311834	-0.451149	-	-0.38958	-0.365301	-0.365301	-0.365301	-	-	-	-	-
#N/A	LOC_Os01g43270	-0.336487	-	-	-	-	-	-	-	-	-	-	-	-	-	-	-	-	-	-	-	-	-	-	-	-	0.374899	0.282522	0.282522	-	-	-	-	0.368556	-0.302764	0.485597	-	0.485614	-	-	-	-0.246039	-0.246039	-0.246039	-	-	-	-	0.290971
#N/A	LOC_Os01g43280	0.608335	-0.459911	-0.466709	-0.466709	-0.466709	0.571734	-	-	-	-	-	-	-	-	-	0.547624	-	-0.266665	-0.315143	-	0.480591	-	-	-	-0.440952	-	-0.401676	-0.401676	-	-	-	-	-	-	-	-	-	-	0.374872	-	-	-	-	-	-	-	-	-
#N/A	LOC_Os01g43290	0.264074	-	-	-	-	0.322784	-	-	-	-	-	-	-	-	-	0.387537	-	-	-	-	0.318391	-	-	-	-0.276722	-	-	-	-	-	-	0.352341	-	-	-	-	-	-	0.306539	-	-	-	-	-	-	-	-	-
#N/A	LOC_Os01g43360	-	-	-	-	-	-	-0.328056	-0.328056	-0.328056	-	-	-	-	-	-	-	-	0.329789	0.378294	-	-	-	-	-0.440145	-0.352725	-0.372486	-0.250327	-0.250327	-	-	-0.335839	-	-0.327707	-	-0.320223	-	-0.320219	-	-	-	-0.266763	-0.266763	-0.266763	-0.362197	-0.265123	-0.265123	-0.265123	-0.327593
#N/A	LOC_Os01g43370	0.416675	-0.353438	-0.33887	-0.33887	-0.33887	0.429839	-	-	-	-	-	-	-	-	-	0.370642	-	-0.292353	-0.255475	-	0.385851	-	-	-	-0.266636	-	-0.291918	-0.291918	-	-	-	-	-	-	-	-0.251794	-	-	0.258516	-	-	-	-	0.307416	0.373547	0.373547	0.373547	-
#N/A	LOC_Os01g43380	-	-	-	-	-	-	-	-	-	-	-	-0.306897	-	-	-	-	-	-	-	-	-0.274103	-0.393506	-0.352228	-0.348041	-	-	-	-	-	-	-0.491311	-	-	-0.339225	-	-	-	-	-	-	-0.51553	-0.51553	-0.51553	-0.249991	-0.281418	-0.281418	-0.281418	-0.288186
#N/A	LOC_Os01g43390	-	-	-	-	-	-	-0.340932	-0.340932	-0.340932	-	-	-	-	-	-	-	-0.322341	-	-	-	-	-	-	-0.447346	-0.341275	-0.367261	-0.360893	-0.360893	-	-	-0.433766	-	-0.275487	-	-0.282864	-	-0.282876	-	0.334841	-	-0.420233	-0.420233	-0.420233	-0.433889	-0.454648	-0.454648	-0.454648	-0.429176
#N/A	LOC_Os01g43400	-0.671868	0.647161	0.667323	0.667323	0.667323	-0.589795	-	-	-	0.418255	0.418255	-	-	-	-	-0.472816	-	-	0.489573	0.30313	-	-	-	-	0.520093	0.318247	0.539183	0.539183	-	-	0.379066	0.311679	0.247039	-	0.30044	0.441931	0.300429	-	-0.397251	0.37592	-	-	-	-	-	-	-	0.320242
#N/A	LOC_Os01g43410	-0.296518	0.327017	0.283582	0.283582	0.283582	-	-0.24463	-0.24463	-0.24463	-	-	-	-	-	-	-	-	0.250973	0.414139	-	-0.245677	-0.247486	-	-0.369571	-	-	-	-	-	-	-0.321379	-	-	-	-	-	-	-	-	-	-0.409798	-0.409798	-0.409798	-0.33302	-0.334756	-0.334756	-0.334756	-0.272302
#N/A	LOC_Os01g43460	0.400529	-0.24321	-0.256223	-0.256223	-0.256223	0.428423	-	-	-	-	-	-	-	-	-	0.686486	-0.272243	-	-	0.367676	0.348408	-	0.244112	-	-0.358464	-0.248381	-	-	-	-	-	0.372023	-0.246623	0.301998	-0.349474	-	-0.349472	0.304049	0.52461	-	-	-	-	-	-	-	-	-
#N/A	LOC_Os01g43480	-	-	-	-	-	-	-0.244253	-0.244253	-0.244253	-	-	-	-	-	-	-	-	-	0.471325	-	-	-	-	-	-	-	-	-	-	-	-	-	-	-	-	-	-	-	-	-	-	-	-	-	-	-	-	-
#N/A	LOC_Os01g43510	-	0.475098	0.397095	0.397095	0.397095	-	-0.275559	-0.275559	-0.275559	-	-	-	-	-	-	-	-	-	0.509236	0.298822	-	-	-	-	-	-0.248774	-	-	-0.263946	-0.263946	-	-	-	-	-	-	-	-	-	-	-0.245869	-0.245869	-0.245869	-0.290659	-0.2669	-0.2669	-0.2669	-
#N/A	LOC_Os01g43540	-0.253785	0.372278	0.372829	0.372829	0.372829	-	-0.255211	-0.255211	-0.255211	0.42979	0.42979	-	-	-	-	-	-	-	0.440929	0.394213	-0.278308	-	-	-0.398003	-0.330978	-0.372154	-	-	-0.426091	-0.426091	-	-	-0.261303	-	-	0.370234	-	0.348786	-	0.286345	-	-	-	-0.354635	-0.253439	-0.253439	-0.253439	-
#N/A	LOC_Os01g43580	0.262997	-	-	-	-	-	-	-	-	-	-	-	-	-	-	-	-	-	-	-	-	-	0.244123	0.315489	-	-	-	-	-	-	0.265268	-	-	0.303818	-	-	-	-	-	-	0.442982	0.442982	0.442982	-	-	-	-	-
#N/A	LOC_Os01g43590	0.488326	-0.436417	-0.42118	-0.42118	-0.42118	0.594893	-	-	-	-	-	-	-	-	-	0.451604	-	-0.286648	-0.31094	-	0.438021	-	-	-	-0.422987	-	-0.303307	-0.303307	0.258697	0.258697	-	-	-	-	-	-0.330947	-	-	0.710327	-	-	-	-	-	-	-	-	-
#N/A	LOC_Os01g43600	-0.465089	0.498943	0.502955	0.502955	0.502955	-	-	-	-	0.272995	0.272995	-	-	-	-	-	0.279284	-	0.324191	0.410134	-	-	-	-	-	0.290502	0.455138	0.455138	-	-	-	0.434699	-	-	0.473157	0.28674	0.473135	-	-	0.390587	-	-	-	-	-	-	-	-
#N/A	LOC_Os01g43700	-	-	-	-	-	-	-	-	-	0.434908	0.434908	0.445042	-	-	-	0.350558	-	-	0.320743	0.528353	-	0.374362	0.432154	-	-	-	-	-	-0.376102	-0.376102	0.448049	0.453203	-	0.493785	-	0.366314	-	0.500086	0.34019	0.400866	0.418526	0.418526	0.418526	-	-	-	-	-
#N/A	LOC_Os01g43720	-	-	-	-	-	-	-	-	-	0.276913	0.276913	-	-	-	-	-	-	0.331724	0.633532	-	-	-	-	-	-	-	-	-	-	-	-	-	-	-	-	-	-	-	-	-	-	-	-	-	-	-	-	-
#N/A	LOC_Os01g43740	0.439038	-0.29922	-0.304613	-0.304613	-0.304613	0.54613	-	-	-	-	-	-	-	-	-	0.501314	-	-0.279582	-	-	0.465732	-	-	-	-0.36356	-	-	-	-	-	-	0.322345	-	-	-	-	-	-	0.588717	-	-	-	-	-	-	-	-	-
#N/A	LOC_Os01g43750	-	0.339372	0.332386	0.332386	0.332386	-	-	-	-	0.344708	0.344708	-	-	-	-	-	-	0.376052	0.719625	0.269979	-	-	-	-	-	-	-	-	-	-	-	-	-	-	-	-	-	-	-	0.26229	-	-	-	-	-	-	-	-
#N/A	LOC_Os01g43844	-0.259796	0.352262	0.360607	0.360607	0.360607	-	-	-	-	-	-	-	-	-	-	-0.380183	0.319366	-	-	-	-	-	-	-	0.266645	0.338598	0.447736	0.447736	-	-	-	-	0.262784	-	0.297788	-	0.297783	-	-	-	-	-	-	-	-	-	-	-
#N/A	LOC_Os01g43930	0.270615	-	-	-	-	0.349993	-	-	-	-	-	-	-	-	-	0.637484	-	-	-	0.481101	0.360652	-	0.268977	-	-0.301614	-	-	-	-	-	-	0.540084	-	0.294729	-	-	-	0.365909	0.575204	0.348983	-	-	-	-	-	-	-	-
#N/A	LOC_Os01g43970	-	0.259643	-	-	-	-	-	-	-	0.485255	0.485255	0.262036	-	-	-	-	-	0.284407	0.696562	0.432315	-	-	-	-	-	-	-	-	-	-	-	0.352476	-	-	-	-	-	0.346125	-	0.43264	-	-	-	-	-	-	-	-
#N/A	LOC_Os01g44000	-0.433667	0.385311	0.435317	0.435317	0.435317	-0.377437	-	-	-	0.242502	0.242502	-	-	-	0.27533	-0.322452	-	-	-	-	-	-	-	0.264411	0.420667	0.335894	0.41816	0.41816	-	-	0.343657	-	0.290769	-	0.314668	-	0.314652	-	-0.290232	-	-	-	-	-	-	-	-	0.374407
#N/A	LOC_Os01g44010	-0.615234	0.480817	0.508678	0.508678	0.508678	-0.497249	-	-	-	0.490309	0.490309	0.3689	-	-	-	-0.386072	-	-	0.479353	0.312137	-	-	-	-	0.473323	0.292173	0.500396	0.500396	-0.264677	-0.264677	0.46273	0.39461	-	-	-	0.47393	-	-	-0.349748	0.398648	0.423137	0.423137	0.423137	-	-	-	-	0.294567
#N/A	LOC_Os01g44020	-0.65761	0.497959	0.54967	0.54967	0.54967	-0.588497	0.295767	0.295767	0.295767	0.356571	0.356571	-	-	-	0.269691	-0.494852	-	-	0.317116	-	-	-	-	-	0.527125	0.416182	0.65106	0.65106	-	-	0.432142	0.317753	0.346401	-	0.3648	0.41108	0.364799	-	-0.456276	0.326167	0.291701	0.291701	0.291701	-	-	-	-	0.449609
#N/A	LOC_Os01g44050	-	-	-	-	-	-	-	-	-	-0.245735	-0.245735	-0.342383	-	-	-	-	-	-	-0.333544	-	-	-	-0.36075	-	-	-	-	-	0.312627	0.312627	-0.286935	-0.287235	-	-0.357915	-	-0.369613	-	-0.335469	-	-	-0.2842	-0.2842	-0.2842	0.36724	0.255487	0.255487	0.255487	-
#N/A	LOC_Os01g44110	-0.323402	0.453293	0.414497	0.414497	0.414497	-0.591276	-	-	-	-	-	-	-	-	-	-0.411047	-	0.242325	-	-	-0.467486	-0.386762	-0.273589	-0.266331	-	-	0.326267	0.326267	-	-	-0.256162	-	-	-0.271356	-	-	-	-	-0.376267	-	-0.37604	-0.37604	-0.37604	-	-0.331364	-0.331364	-0.331364	-
#N/A	LOC_Os01g44120	-0.274292	0.423436	0.405184	0.405184	0.405184	-	-0.287303	-0.287303	-0.287303	0.249847	0.249847	-	-	-	-	-	-	0.285319	0.61957	0.296846	-	-	-	-0.284162	-	-	-	-	-	-	-	-	-	-	-	-	-	-	-	-	-	-	-	-0.281783	-	-	-	-
#N/A	LOC_Os01g44170	0.753839	-0.575329	-0.596107	-0.596107	-0.596107	0.648776	-	-	-	-0.3277	-0.3277	-	-	-	-	0.624885	-0.333855	-	-0.373511	-	0.295326	-	-	-	-0.587513	-0.437835	-0.637117	-0.637117	-	-	-0.360616	-	-0.389543	-	-0.412069	-0.334213	-0.412058	-	0.528213	-	-	-	-	-	-	-	-	-0.347297
#N/A	LOC_Os01g44200	0.384435	-	-0.246917	-0.246917	-0.246917	0.481087	-	-	-	-	-	-	-	-	-	0.735658	-	-	-	0.327299	0.441821	-	-	-	-0.42776	-	-	-	-	-	-	0.495629	-	-	-	-	-	-	0.74531	-	-	-	-	-	-	-	-	-
#N/A	LOC_Os01g44250	-	-	-	-	-	-	0.245084	0.245084	0.245084	0.474011	0.474011	0.553892	-	-	-	0.288319	-	0.265543	0.308635	0.477515	-	-	0.401346	-	-	-	0.287114	0.287114	-0.287324	-0.287324	0.452457	0.655536	-	0.418534	-	0.405561	-	0.485829	-	0.597414	0.368816	0.368816	0.368816	-	-	-	-	-
#N/A	LOC_Os01g44260	0.440765	-	-0.249586	-0.249586	-0.249586	0.529181	-	-	-	-	-	-	-	-	-	0.659444	-	-	-	0.332104	0.505985	-	-	-	-0.42879	-	-	-	-	-	-	0.511453	-	-	-	-	-	-	0.738384	-	-	-	-	-	-	-	-	-
#N/A	LOC_Os01g44370	-	-	-	-	-	-	0.262485	0.262485	0.262485	-	-	-	-	-	-	-	-	-	-	-	-	-	-	-	-	-	-	-	-	-	-	-	-	-	-	-	-	-	-	-	-	-	-	-	-	-	-	0.344434
#N/A	LOC_Os01g44390	-	-	-	-	-	-	-	-	-	-0.544995	-0.544995	-0.596493	-	-	-	-	-	-	-0.398707	-0.500608	-	-0.334037	-0.484305	-	-	-	-0.316922	-0.316922	0.278667	0.278667	-0.554693	-0.600633	-	-0.461418	-	-0.506536	-	-0.540934	-	-0.591887	-0.546971	-0.546971	-0.546971	-	-	-	-	-
#N/A	LOC_Os01g44960	-	-0.365351	-0.342066	-0.342066	-0.342066	0.284695	-	-	-	-0.284487	-0.284487	-	-	-	-	-	-	-	-0.302867	-0.360209	-	-	-	-	-	-	-0.334292	-0.334292	-	-	-	-0.278041	-	-	-	-	-	-	-	-	-	-	-	-	-	-	-	-
#N/A	LOC_Os01g45030	-	-	-	-	-	-	-	-	-	0.308166	0.308166	0.393394	-	-	-	-	-	-	0.362975	0.324392	-	0.271903	0.372519	-	-	-	-	-	-0.294366	-0.294366	0.341466	0.515518	-	0.388661	-	0.387954	-	0.383416	-	0.398917	-	-	-	-	-	-	-	-
#N/A	LOC_Os01g45050	-0.321478	0.298574	0.276757	0.276757	0.276757	-	-	-	-	-	-	-	-	-	-	-	-	-	0.266387	0.321499	-	0.268245	-	-	0.406067	-	-	-	-	-	0.403619	0.327012	-	-	-	-	-	-	-	-	0.383591	0.383591	0.383591	-	-	-	-	-
#N/A	LOC_Os01g45110	-	-	-	-	-	-	-0.28678	-0.28678	-0.28678	-	-	-	-	-	-	-	-	0.24658	0.474627	0.298346	-	-	-	-0.268219	-	-0.250925	-	-	-	-	-	-	-	-	-0.278014	-	-0.278012	-	-	-	-	-	-	-	-	-	-	-
#N/A	LOC_Os01g45210	0.370718	-0.292053	-0.311166	-0.311166	-0.311166	0.588162	-0.264716	-0.264716	-0.264716	-	-	-	-	-	-	0.577811	-	-	-	-	0.270942	0.26755	-	-	-0.375172	-0.302515	-0.426499	-0.426499	-	-	-	-	-0.307048	-	-	-	-	-	0.525194	-	-	-	-	-	-	-	-	-
#N/A	LOC_Os01g45220	0.451355	-0.251305	-0.25145	-0.25145	-0.25145	0.476877	-	-	-	-	-	-	-	-	-	0.58216	-	-	-	0.248347	0.331971	0.281835	0.258474	-	-0.253899	-	-	-	-	-	-	-	-	-	-0.245852	-	-0.245852	-	0.518713	-	-	-	-	-	-	-	-	-
#N/A	LOC_Os01g45250	-0.363085	0.361138	0.342193	0.342193	0.342193	-	-0.243003	-0.243003	-0.243003	0.282421	0.282421	-	-	-	-	-	-	0.285303	0.6725	-	-	-	-	-	-	-	-	-	-	-	-	-	-	-	-	-	-	-	-	-	-	-	-	-	-	-	-	-
#N/A	LOC_Os01g45274	-	-	-	-	-	-	-	-	-	-0.305273	-0.305273	-0.252324	-	-	-	-	-	-	-0.291415	-0.449821	-	-	-	-	-	-	-	-	-	-	-0.274143	-0.357527	-	-	-	-	-	-0.254032	-0.266144	-0.285408	-0.277772	-0.277772	-0.277772	-	-	-	-	-
#N/A	LOC_Os01g45360	-	-	-	-	-	0.298967	-	-	-	-0.246649	-0.246649	-0.256806	-	-	-	-	-	-	-	-	-	-	-	-	-	-	-	-	-	-	-	-	-	-	-	-	-	-	0.300834	-	-0.296993	-0.296993	-0.296993	-	-	-	-	-
#N/A	LOC_Os01g45439	-	-	-	-	-	-	-	-	-	-	-	-	-	-	-	-	-	-	-	-	-	-	-	-	-	-	-	-	-	-	-	-	-	-	-	-	-	-	-	-	-	-	-	0.252389	-	-	-	-
#N/A	LOC_Os01g45450	-	-	-	-	-	-	-	-	-	0.375509	0.375509	0.330705	-	-	-	0.37039	-	0.338035	0.620762	0.46025	-	0.24388	0.389933	-	-	-	-	-	-0.327622	-0.327622	-	0.348293	-0.254414	0.380817	-0.402612	-	-0.402626	0.40131	-	0.415438	-	-	-	-	-	-	-	-
#N/A	LOC_Os01g45460	0.284523	-0.258136	-	-	-	0.275089	-	-	-	-	-	-	-	-	-	0.291032	-	-0.283621	-	-	0.28304	-	-	-	-	-	-	-	-	-	-	-	-	-	-	-	-	-	-	-	0.393809	0.393809	0.393809	-	0.332667	0.332667	0.332667	-
#N/A	LOC_Os01g45490	-	-	-	-	-	-	-	-	-	-	-	-	-	-	-	-	-	-	-	-	-	-	-	0.386853	0.300872	-	-	-	-	-	-	-	-	-	-	-	-	-	-	-	-	-	-	-	0.308158	0.308158	0.308158	-
#N/A	LOC_Os01g45520	-	0.348341	0.305697	0.305697	0.305697	-	-	-	-	0.374445	0.374445	-	-	-	-	-	-	0.51521	0.728681	0.348358	-	-	-	-	-	-	-	-	-	-	-	-	-	-	-	-	-	0.274622	-	0.332687	-	-	-	-	-	-	-	-
#N/A	LOC_Os01g45530	-0.332484	0.451759	0.386555	0.386555	0.386555	-0.269222	-	-	-	0.3944	0.3944	-	-	-	-	-	-	0.441981	0.647484	0.374533	-0.276667	-	-	-0.316704	-	-	-	-	-0.417789	-0.417789	-	-	-	-	-	0.291718	-	0.258565	-	0.328678	-	-	-	-0.37496	-0.323295	-0.323295	-0.323295	-
#N/A	LOC_Os01g45640	0.273897	-	-	-	-	0.294939	-	-	-	0.346321	0.346321	0.546984	-	-	-	0.445627	-0.262864	-	0.314504	0.491851	0.311228	0.390418	0.584043	-	-	-	-	-	-0.343009	-0.343009	0.446642	0.59691	-0.31683	0.624172	-0.356575	0.346579	-0.356586	0.511001	0.346657	0.441617	0.357083	0.357083	0.357083	-	-	-	-	-
#N/A	LOC_Os01g45659	0.30075	-	-	-	-	-	-	-	-	-	-	0.258165	-	-	-	-	-	-	-	-	-	0.343012	0.370846	-	-	-	-	-	-	-	0.312427	-	-	0.423362	-0.295609	-	-0.29561	-	-	-	0.32758	0.32758	0.32758	-	-	-	-	-
#N/A	LOC_Os01g45670	-	-	-	-	-	-	-	-	-	0.294198	0.294198	0.493674	-	-	-	-	-0.336165	0.246922	-	-	-	-	0.400469	-	-	-	-	-	-0.373922	-0.373922	0.328762	0.265878	-	0.447168	-0.353243	0.365008	-0.353263	0.365196	-	-	0.325203	0.325203	0.325203	-	-	-	-	-
#N/A	LOC_Os01g45700	-0.281113	-	0.25921	0.25921	0.25921	-0.390849	0.304494	0.304494	0.304494	-	-	-	-	-	-	-0.286925	-	-	-	-	-	-	-	0.300381	0.337417	-	0.370926	0.370926	-	-	0.262381	-	0.268176	-	-	-	-	-	-0.378353	-	0.260759	0.260759	0.260759	0.276359	-	-	-	0.394599
#N/A	LOC_Os01g45730	-	-	-	-	-	-	-	-	-	-	-	0.283745	-	-	-	-	-0.288088	-	-	-	-	-	0.243529	-	-	-	-	-	-	-	-	-	-	0.246676	-	-	-	-	-	-	-	-	-	-	-	-	-	-
#N/A	LOC_Os01g45810	-	-	-	-	-	-	-	-	-	-	-	-	-	-	-	-	-	-	-	-	-	-	-	-	-	-	-	-	-	-	-	-	-	-	-	-	-	-	-	-	-	-	-	-	-	-	-	-
#N/A	LOC_Os01g45830	-	-	-	-	-	-	-	-	-	-	-	0.255476	-	-	-	-	-	0.366686	0.332297	-	-	-	0.279142	-	-	-	-	-	-	-	-	-	-	0.255798	-0.268534	-	-0.268537	-	0.252324	-	-	-	-	-0.343435	-	-	-	-0.277595
#N/A	LOC_Os01g45840	-	-	-	-	-	-	-	-	-	-	-	0.272396	-	-	-0.252448	-	-0.373904	0.475832	0.385523	-	-	-	0.377854	-0.282138	-	-	-	-	-0.462965	-0.462965	-	-	-0.294066	0.35964	-0.397629	-	-0.397642	0.270335	-	-	-	-	-	-0.50129	-0.432235	-0.432235	-0.432235	-0.362245
#N/A	LOC_Os01g45900	-	-	-	-	-	-	0.328427	0.328427	0.328427	0.279429	0.279429	0.47751	-	-	-	0.264417	-	-	-	0.380607	0.278373	0.277054	0.404174	-	-	-	0.277776	0.277776	-	-	0.434834	0.486268	-	0.401827	-	0.310037	-	0.409585	-	0.412475	0.469739	0.469739	0.469739	-	-	-	-	-
#N/A	LOC_Os01g45914	-0.368628	-	-	-	-	-0.35624	-	-	-	-0.387869	-0.387869	-0.409116	-	-	-	-0.571074	0.317569	-	-0.365741	-0.428936	-	-0.295031	-0.439099	-	0.357994	0.473974	0.4493	0.4493	0.302583	0.302583	-	-0.282562	0.605048	-0.456647	0.483261	-0.295955	0.483283	-0.555388	-0.412224	-0.366745	-	-	-	0.385275	-	-	-	0.271931
#N/A	LOC_Os01g46000	0.260599	-	-	-	-	0.327503	-	-	-	-	-	-	-	-	-	0.656553	-	-	-	0.470776	0.342196	-	0.246649	-	-0.308929	-	-	-	-	-	-	0.564857	-	0.277247	-	-	-	0.357166	0.581667	0.356834	-	-	-	-	-	-	-	-
#N/A	LOC_Os01g46080	-	0.388193	0.361183	0.361183	0.361183	-	-	-	-	0.479577	0.479577	-	-	-	-	-	-	0.34902	0.761292	0.479866	-	-	-	-	-	-	-	-	-0.337375	-0.337375	-	0.255111	-	-	-	0.303984	-	0.401477	-	0.418284	-	-	-	-	-	-	-	-
#N/A	LOC_Os01g46120	0.261068	-	-	-	-	-	-	-	-	-	-	-	-	-	-	0.275438	-	0.303289	0.485082	-	-	-	0.253751	-	-	-	-0.25523	-0.25523	-	-	-	-	-0.269638	-	-0.395478	-	-0.395487	-	-	-	-	-	-	-	-	-	-	-
#N/A	LOC_Os01g46140	0.431897	-0.459593	-0.446419	-0.446419	-0.446419	0.264194	-	-	-	-0.30044	-0.30044	-	-	-	-	-	-	-0.301678	-0.360916	-	-	-	-	-	-0.263677	-	-0.339432	-0.339432	0.298987	0.298987	-0.253813	-0.342024	-	-	-	-0.40382	-	-0.270493	-	-0.291548	-	-	-	-	-	-	-	-
#N/A	LOC_Os01g46230	-	-	-	-	-	-	-	-	-	-	-	-	-	-	-	-	-0.357634	-	-	-	-	-	-	-	-	-0.29621	-	-	-0.269159	-0.269159	-	-	-0.279613	-	-0.326455	-	-0.326463	-	-	-	-	-	-	-0.439104	-0.330393	-0.330393	-0.330393	-0.390538
#N/A	LOC_Os01g46240	0.290683	-	-	-	-	-	-	-	-	-	-	-	-	-	-0.250824	0.399463	-0.453249	-	-	-	-	-	0.300095	-	-	-0.312177	-	-	-0.393001	-0.393001	-	-	-0.330559	0.339162	-0.461771	-	-0.461779	-	0.343616	-	-	-	-	-0.462273	-0.36605	-0.36605	-0.36605	-0.408519
#N/A	LOC_Os01g46260	0.321513	-0.253427	-	-	-	-	-	-	-	-	-	-	-	-	-	-	-	-	-	-	-	-	-	-	-	-	-	-	-	-	-	-	-	-	-	-	-	-	-	-	-	-	-	-	-	-	-	-
#N/A	LOC_Os01g46320	-0.572543	0.552421	0.553717	0.553717	0.553717	-0.516074	-	-	-	0.281959	0.281959	-	-	-	-	-0.367054	-	-	0.364754	0.283805	-	-	-	-	0.609445	-	0.461439	0.461439	-	-	0.376231	0.26849	-	-	0.283633	0.378937	0.283617	-	-0.344077	-	-	-	-	-	-	-	-	-
#N/A	LOC_Os01g46340	0.318969	-	-	-	-	-	-	-	-	-	-	-	-	-	-	-	-0.368762	-	-	-	-	-	-	-	-	-	-	-	-	-	-	-	-	0.267041	-0.274671	-	-0.274681	-	-	-	-	-	-	-	-	-	-	-
#N/A	LOC_Os01g46370	0.286651	-	-	-	-	-	0.308626	0.308626	0.308626	-	-	0.460879	-	-	-	-	-	-	-	-	-	0.290525	0.378648	0.292063	-	-	-	-	-	-	0.371296	0.274559	-0.30332	0.471478	-0.32811	-	-0.328097	0.28879	-	0.248848	0.465984	0.465984	0.465984	-	-	-	-	-
#N/A	LOC_Os01g46554	-	-	-	-	-	0.351417	-	-	-	-	-	-	-	-	-	0.500178	-	-	-	-	-	-	-	-	-0.306225	-	-	-	-	-	-	-	-	-	-	-	-	-	0.364069	-	-	-	-	-	-	-	-	-
#N/A	LOC_Os01g46570	-0.279635	0.444993	0.365113	0.365113	0.365113	-	-0.260058	-0.260058	-0.260058	-	-	-	-	-	-	-	-	-	0.29181	-	-	-	-	-0.253528	-	-	-	-	-	-	-	-	-	-	-	-	-	-	-	-	-0.321462	-0.321462	-0.321462	-0.246901	-0.28024	-0.28024	-0.28024	-
#N/A	LOC_Os01g46610	-	0.306337	0.249525	0.249525	0.249525	-	-0.335417	-0.335417	-0.335417	-	-	-	-	-	-	-	-	0.422866	0.560149	0.259234	-	-	-	-0.409167	-	-0.356519	-	-	-	-	-0.293387	-	-0.313205	-	-0.307951	-	-0.307957	-	-	-	-0.353809	-0.353809	-0.353809	-0.457499	-0.355731	-0.355731	-0.355731	-0.372925
#N/A	LOC_Os01g46626	-	-	-	-	-	-	-	-	-	-	-	-	-	-	-	-	-	-	-	-	-	-	-	0.421512	0.286863	-	-	-	-	-	-	-	-	-	-	-	-	-	-	-	-	-	-	-	0.279224	0.279224	0.279224	-
#N/A	LOC_Os01g46660	-	0.271011	0.255931	0.255931	0.255931	-	-	-	-	0.341007	0.341007	-	-	-	-	-	-	0.307687	0.708546	0.265889	-	-	-	-	-	-	-	-	-	-	-	-	-	-	-	-	-	-	-	0.293876	-	-	-	-	-	-	-	-
#N/A	LOC_Os01g46690	-	-0.290116	-0.313789	-0.313789	-0.313789	0.548839	-	-	-	-	-	-	-	-	-	0.433468	-	-	-	-	-	-	-	-0.254271	-0.3929	-	-0.467182	-0.467182	-	-	-	-	-	-	-	-	-	-	0.48885	-	-	-	-	-0.243533	-	-	-	-
#N/A	LOC_Os01g46760	0.381354	-0.348933	-0.386948	-0.386948	-0.386948	0.381738	-	-	-	-	-	-	-	-	-0.244931	0.35248	-0.360182	-	-	-	-	-	-	-	-0.360148	-0.318711	-0.402156	-0.402156	-	-	-	-	-0.33057	-	-0.333271	-	-0.333281	-	0.349926	-	-	-	-	-0.396652	-0.25885	-0.25885	-0.25885	-0.274618
#N/A	LOC_Os01g46800	-	-	-	-	-	-	-0.309867	-0.309867	-0.309867	-	-	-0.302991	-	-	-	-	-	-	-	-	-0.268724	-0.293681	-0.258352	-0.355095	-0.259714	-0.309477	-	-	-	-	-0.476218	-	-	-0.26087	-	-	-	-	-	-	-0.47827	-0.47827	-0.47827	-0.301213	-0.303854	-0.303854	-0.303854	-0.285153
#N/A	LOC_Os01g46810	-0.322563	-	-	-	-	-	-0.28672	-0.28672	-0.28672	-	-	-	-	-	-	-	-	-	-	-	-0.339699	-0.302999	-0.247398	-0.445191	-	-	-	-	-	-	-0.369071	-	-	-0.268549	-	-	-	-	-	-	-0.42029	-0.42029	-0.42029	-0.417533	-0.467098	-0.467098	-0.467098	-0.320351
#N/A	LOC_Os01g46820	-	0.310985	0.25236	0.25236	0.25236	-0.406724	-	-	-	-	-	-	-	-	-	-	-	-	-	-	-	-	-	-	0.287882	-	-	-	-	-	-	-	-	-	-	-	-	-	-	-	-	-	-	-	-	-	-	-
#N/A	LOC_Os01g46970	0.319512	-	-	-	-	-	-	-	-	0.250793	0.250793	0.41846	-	-	-	0.453685	-0.315216	-	-	0.323527	-	0.324901	0.399827	-	-	-0.287489	-	-	-0.270303	-0.270303	0.291216	0.303954	-0.383791	0.497082	-0.374915	0.258779	-0.37492	0.446956	0.257892	0.25781	0.488171	0.488171	0.488171	-	-	-	-	-
#N/A	LOC_Os01g47000	-	0.301131	0.279784	0.279784	0.279784	-	-	-	-	0.425271	0.425271	-	-	-	-	-	-	0.299305	0.747811	0.310513	-	-	-	-	-	-	-	-	-	-	-	-	-	-	-	-	-	-	-	0.329838	-	-	-	-	-	-	-	-
#N/A	LOC_Os01g47030	0.346786	-0.254091	-0.256558	-0.256558	-0.256558	-	-	-	-	-	-	-	-	-	-	-	-0.276017	-	-	-	-	-	-	-	-	-0.263006	-0.357907	-0.357907	-	-	-	-0.39032	-	-	-0.295349	-	-0.295336	-	-	-	-	-	-	-	-	-	-	-
#N/A	LOC_Os01g47050	-	-	-	-	-	-	-	-	-	-0.27502	-0.27502	-0.394694	-	-	-	-	0.290636	-0.266213	-	-	-	-	-0.335888	-	0.29139	0.335769	-	-	0.334204	0.334204	-	-	0.528596	-0.329879	0.311412	-0.3581	0.311412	-0.432804	-	-	-0.285199	-0.285199	-0.285199	0.30745	-	-	-	-
#N/A	LOC_Os01g47070	-0.328663	0.476267	0.461316	0.461316	0.461316	-0.332978	-	-	-	-	-	-	-	-	-	-	-	0.271939	0.549699	0.300504	-0.259295	-	-	-	-	-	-	-	-0.254033	-0.254033	-	-	-	-	-	-	-	-	-	-	-	-	-	-	-	-	-	-
#N/A	LOC_Os01g47080	-	-	-	-	-	-	-	-	-	-0.371412	-0.371412	-0.434712	-	-	-	-	-	-0.293674	-	-0.419787	-	-	-0.314483	-	-	-	-0.392934	-0.392934	0.385543	0.385543	-	-0.317608	-	-0.337365	-	-0.314793	-	-0.342164	-	-0.299677	-	-	-	-	-	-	-	-
#N/A	LOC_Os01g47130	0.537626	-	-	-	-	0.689079	-	-	-	-	-	0.246358	-	-	-	0.539817	-	-	-	-	0.435847	0.427653	0.481785	-	-0.247533	-	-	-	-	-	-	-	-	0.472747	-	-	-	0.291422	0.410881	-	-	-	-	-	-	-	-	-
#N/A	LOC_Os01g47140	0.416697	-	-	-	-	-	-	-	-	-	-	-	-	-	-	-	-	-	-	-	-	-	-	-	-	-	-	-	-	-	-	-	-	-	-0.297986	-	-0.297988	-	-	-	-	-	-	-	-	-	-	-
#N/A	LOC_Os01g47150	-	-	-	-	-	-	-	-	-	-	-	-	-	-	-	-	-	-	-	-	-	-	-	0.294941	-	-	-	-	-	-	-	-	-	-	-	-	-	-	-	-	-	-	-	-	0.282476	0.282476	0.282476	-
#N/A	LOC_Os01g47170	-0.26043	-	-	-	-	-	-	-	-	-	-	-	-	-	-	-	-	-	0.244026	-	-	-	-	0.314152	0.528414	0.263649	-	-	-	-	0.335824	-	-	-	-	-	-	-	-	-	-	-	-	-	-	-	-	-
#N/A	LOC_Os01g47190	-	-	-	-	-	-	-	-	-	0.320362	0.320362	0.541201	-	-	-	-	-	-	-	0.316769	-	0.300973	0.47795	-	-	-	0.252992	0.252992	-0.317891	-0.317891	0.41012	0.39333	-	0.467621	-	0.457224	-	0.412928	-	0.276867	0.35542	0.35542	0.35542	-0.247598	-	-	-	-
#N/A	LOC_Os01g47250	-	-	-	-	-	0.244034	-	-	-	-	-	-	-	-	-	-	-	-	-	-	-	-	-	-	-	-	-	-	-	-	-	-	-	-	-	-	-	-	-	-	-	-	-	-	-	-	-	-
#N/A	LOC_Os01g47262	-	0.313362	0.352763	0.352763	0.352763	-0.378338	-	-	-	0.375052	0.375052	0.270396	-	-	-	-	-	-	-	0.293117	-	-	-	-	-	-	-	-	-0.292356	-0.292356	0.335868	-	-	-	-	0.357674	-	0.246324	-0.265871	-	0.468755	0.468755	0.468755	-	-	-	-	-
#N/A	LOC_Os01g47270	-0.473701	-	0.280592	0.280592	0.280592	-0.385321	0.32585	0.32585	0.32585	-	-	-	-	-	-	-0.495802	0.25442	-	-	-	-	-	-	-	0.413546	0.406007	0.614182	0.614182	-	-	0.341663	-	0.430162	-	0.472524	-	0.472511	-	-0.386928	-	0.284374	0.284374	0.284374	0.254855	-	-	-	0.351653
#N/A	LOC_Os01g47370	-	-	-	-	-	-	-	-	-	-	-	-	-	-	-	-	-	-	-	-	-	-0.341106	-0.353771	-0.397853	-0.410184	-0.308402	-0.300895	-0.300895	-	-	-0.478409	-	-	-0.316024	-	-	-	-	-	-	-0.391496	-0.391496	-0.391496	-	-0.25135	-0.25135	-0.25135	-
#N/A	LOC_Os01g47400	-	-	-	-	-	-	-	-	-	-	-	-	-	-	-	-	-	-	-	-	-	-0.375784	-0.383725	-0.324885	-0.526553	-	-	-	-	-	-0.430764	-	-	-0.386547	-	-	-	-	0.392743	-	-0.262326	-0.262326	-0.262326	-	-	-	-	-
#N/A	LOC_Os01g47420	-0.434499	0.559607	0.540398	0.540398	0.540398	-0.4125	-	-	-	0.39084	0.39084	-	-	-	-	-0.267932	-	0.411679	0.648896	0.31504	-0.324145	-	-	-	-	-	-	-	-0.285003	-0.285003	-	-	-	-	-	0.25704	-	-	-	0.301294	-	-	-	-	-	-	-	-
#N/A	LOC_Os01g47470	-	-0.313206	-0.309667	-0.309667	-0.309667	0.494321	-	-	-	-	-	-	-	-	-	0.268888	-	-	-0.299196	-	-	-	-	-	-0.423421	-	-0.246978	-0.246978	0.266992	0.266992	-	-	-	-	-	-	-	-	0.467175	-	-	-	-	-	-	-	-	-
#N/A	LOC_Os01g47490	-	-	-	-	-	-	-	-	-	0.298057	0.298057	0.322718	-	-	-	-	-	-	-	0.344848	-	0.247169	-	0.270628	0.355347	-	-	-	-	-	0.486064	0.335688	-	-	-	0.342741	-	0.282997	-	-	0.594944	0.594944	0.594944	-	-	-	-	0.282972
#N/A	LOC_Os01g47570	-	0.546009	0.482214	0.482214	0.482214	-0.283044	-	-	-	0.245578	0.245578	-	-	-	-	-	-	0.468363	0.456984	0.315803	-0.362752	-	-	-0.398095	-	-0.24312	-	-	-0.380246	-0.380246	-	-	-	-	-	0.25761	-	-	-	-	-0.326015	-0.326015	-0.326015	-0.431092	-0.382229	-0.382229	-0.382229	-0.310821
#N/A	LOC_Os01g47580	-	-	-	-	-	-	-	-	-	-	-	-	-	-	-	-	-	-	0.261902	-	-	-	-	-	-	-	-	-	-	-	-	-	-	-	-	-	-	-	-	-	-	-	-	-	-	-	-	-
#N/A	LOC_Os01g47610	-	-	-	-	-	-	-	-	-	0.257092	0.257092	0.287423	-	-	-	0.347019	-	-	-	0.35251	-	-	-	-	-0.354637	-	-	-	-	-	-	0.306314	-	-	-	-	-	0.289717	-	0.244375	-	-	-	-	-	-	-	-
#N/A	LOC_Os01g47630	0.251538	-0.401877	-0.356294	-0.356294	-0.356294	0.341696	-	-	-	-0.271747	-0.271747	-	-	-	-	-	0.256793	-0.424297	-0.468243	-	-	-	-	-	-0.280274	-	-	-	0.455037	0.455037	-	-	-	-	-	-0.312463	-	-	-	-	-	-	-	0.382204	0.347297	0.347297	0.347297	-
#N/A	LOC_Os01g47690	-	-	-	-	-	-	-	-	-	0.57266	0.57266	0.70108	-	-	-	-	-0.262476	-	0.515203	0.519322	-	0.441849	0.589015	-	0.32694	-	-	-	-0.475414	-0.475414	0.636471	0.528063	-0.282108	0.650283	-0.359871	0.556947	-0.359883	0.568146	-	0.470847	0.624492	0.624492	0.624492	-	-	-	-	-
#N/A	LOC_Os01g47730	-	-	-	-	-	-	-0.315277	-0.315277	-0.315277	-	-	-0.327901	-	-	-	-	-	-	-	-	-0.283088	-0.346949	-0.266546	-0.497504	-0.485567	-0.342367	-0.298105	-0.298105	-	-	-0.570407	-0.248281	-0.266292	-0.300231	-	-	-	-	-	-	-0.485688	-0.485688	-0.485688	-0.355328	-0.33573	-0.33573	-0.33573	-0.32949
#N/A	LOC_Os01g47760	0.302082	-0.247347	-	-	-	0.264878	-	-	-	-0.294848	-0.294848	-0.259065	-	-	-	-	-0.25761	-	-	-	-	-	-	-0.299906	-0.432986	-0.404361	-0.484243	-0.484243	-	-	-0.445637	-0.342689	-0.340496	-	-	-	-	-	-	-	-	-	-	-	-	-	-	-
#N/A	LOC_Os01g47780	-	-	-	-	-	-	-	-	-	-	-	0.31931	-	-	-	0.292049	-	-	-	0.318828	0.281222	-	0.381405	-	-	-	-	-	-	-	0.256799	0.405824	-	0.349691	-	-	-	0.265284	0.286215	-	-	-	-	-	-	-	-	-
#N/A	LOC_Os01g47820	-0.273271	0.589725	0.561405	0.561405	0.561405	-0.445981	-	-	-	0.34253	0.34253	-	-	-	-	-	-	0.449682	0.52535	0.45566	-0.288677	-	-	-0.308271	-	-	0.333232	0.333232	-0.35417	-0.35417	-	0.261047	-	-	-	0.363128	-	-	-	0.287493	-	-	-	-0.284501	-0.260619	-0.260619	-0.260619	-
#N/A	LOC_Os01g47830	-0.246858	0.271214	0.246909	0.246909	0.246909	-	-	-	-	-	-	-	-	-	-	-	-	-	0.393885	0.364	-	-	-	-	-	-	-	-	-	-	-	-	-	-	-	-	-	-	0.329402	-	-	-	-	-	-	-	-	-
#N/A	LOC_Os01g47870	0.291221	-	-	-	-	0.258193	-	-	-	-	-	-	-	-	-	0.294616	-	-	-	-	-	-	-	-	-	-	-	-	-	-	-	-	-	-	-	-	-	-	-	-	-	-	-	-	-	-	-	-
#N/A	LOC_Os01g47890	-	-	-	-	-	-0.332911	-	-	-	-	-	-	-	-	-	-	-	-	-	-	-	-	-	0.406154	0.523055	-	-	-	-	-	0.371726	-	-	-	-	-	-	-	-0.274822	-	0.355452	0.355452	0.355452	0.259385	-	-	-	0.307128
#N/A	LOC_Os01g47930	0.417014	-	-	-	-	-	-	-	-	-	-	-	-	-	-	-	-0.346335	-	-	-	-	-	-	-	-	-0.282801	-	-	-	-	-	-	-0.248303	-	-0.346599	-	-0.346607	-	-	-	-	-	-	-	-	-	-	-
#N/A	LOC_Os01g47940	-	-	-	-	-	-	-	-	-	-	-	-	-	-	-	0.289764	-	-	-	-	-	-	-	-	-	-	-	-	-	-	-	-	-	-	-	-	-	0.292442	-	-	-	-	-	-	-	-	-	-
#N/A	LOC_Os01g47970	0.293812	-	-	-	-	0.367752	-	-	-	-	-	-	-	-	-	0.325033	-	-	-	-	0.259158	-	-	-	-0.303315	-	-0.27611	-0.27611	-	-	-	-	-	-	-	-	-	-	-	-	-	-	-	-	-	-	-	-
#N/A	LOC_Os01g47980	-	-	-	-	-	-	-	-	-	-	-	-	-	-	-	-	-	-0.272001	-	-	0.33253	-	-	-	-	-	-	-	-	-	-	0.253478	-	-	-	-	-	-	-	-	0.312618	0.312618	0.312618	-	-	-	-	-
#N/A	LOC_Os01g48000	-	-	-	-	-	-	-	-	-	0.254512	0.254512	-	-	-	-	0.41177	-0.252711	0.247283	0.418071	0.466763	-	-	-	-0.258604	-	-0.278408	-	-	-0.274563	-0.274563	-	0.296429	-0.314309	-	-0.290607	-	-0.290617	0.355709	0.424971	0.291948	-	-	-	-0.355943	-	-	-	-
#N/A	LOC_Os01g48020	-	0.343543	0.307168	0.307168	0.307168	-	-0.260432	-0.260432	-0.260432	0.260038	0.260038	-	-	-	-	-	-	0.358629	0.635365	0.34709	-	-	-	-0.276715	-	-	-	-	-0.259751	-0.259751	-	-	-	-	-	-	-	-	-	0.255472	-	-	-	-0.2712	-	-	-	-
#N/A	LOC_Os01g48060	0.417867	-	-	-	-	0.315505	-	-	-	0.345306	0.345306	0.604913	-	-	-	0.458389	-0.407711	-	-	0.354564	0.306682	0.499043	0.634299	-	-	-	-	-	-0.462417	-0.462417	0.444169	0.406153	-0.317011	0.704255	-0.43439	0.374886	-0.434411	0.542643	0.242833	0.36367	0.383178	0.383178	0.383178	-0.252832	-	-	-	-
#N/A	LOC_Os01g48080	-	-	-	-	-	-	-	-	-	-	-	-	-	-	-	-	-	-	-	-	-	-	-	0.340982	0.272587	-	-	-	-	-	-	-	-	-	-	-	-	-	-	-	-	-	-	-	0.286567	0.286567	0.286567	-
#N/A	LOC_Os01g48090	-	-	-	-	-	-	-	-	-	-	-	-	-	-	-	-	-	-	-	-	-	-	-	0.345055	0.25792	-	-	-	-	-	-	-	-	-	-	-	-	-	-0.248596	-	-	-	-	-	0.291583	0.291583	0.291583	-
#N/A	LOC_Os01g48110	-	-	-	-	-	-	0.287616	0.287616	0.287616	-	-	-	0.334906	0.334906	0.327968	-	-	-	-	-	-	-	-	-	-	0.283829	-	-	-	-	-	-	-	-	-	-	-	-	-	-	-	-	-	0.300284	-	-	-	0.289204
#N/A	LOC_Os01g48120	-	-0.323074	-0.333399	-0.333399	-0.333399	0.369633	-	-	-	-	-	-	-	-	-	-	-	-	-	-0.388203	-	-	-	-	-0.245156	-	-0.406177	-0.406177	-	-	-	-0.32491	-0.242485	-	-	-	-	-	-	-	-	-	-	-	-	-	-	-
#N/A	LOC_Os01g48200	0.309488	-	-	-	-	0.420986	-0.24994	-0.24994	-0.24994	-	-	-	-	-	-	0.578101	-	-	-	0.244885	0.249867	-	-	-0.281044	-0.44018	-0.255687	-0.267575	-0.267575	-	-	-0.257637	0.259041	-0.27143	-	-	-	-	-	0.688	-	-0.319918	-0.319918	-0.319918	-0.301918	-	-	-	-0.379552
#N/A	LOC_Os01g48339	-0.433323	0.517836	0.525597	0.525597	0.525597	-0.693659	-	-	-	0.319627	0.319627	-	-	-	-	-0.503146	-	0.282661	0.415571	-	-0.326704	-	-	-	0.499738	-	0.536707	0.536707	-	-	-	-	0.298478	-	-	-	-	-	-0.555304	-	-	-	-	-	-	-	-	-
#N/A	LOC_Os01g48360	-0.251888	0.444473	0.388622	0.388622	0.388622	-	-0.24308	-0.24308	-0.24308	0.288424	0.288424	-	-	-	-	-	-	0.321097	0.667502	0.36895	-	-	-	-0.252041	-	-	-	-	-	-	-	-	-	-	-	-	-	-	-	-	-	-	-	-0.248754	-	-	-	-
#N/A	LOC_Os01g48390	-	-0.318013	-0.312522	-0.312522	-0.312522	-	-	-	-	-0.425406	-0.425406	-0.447556	-	-	-	-	-	-	-0.279096	-0.447648	-	-0.277583	-0.391868	-	-0.275335	-	-0.349649	-0.349649	0.392129	0.392129	-0.566671	-0.401786	-	-0.394132	-	-0.423282	-	-0.386426	-	-0.388908	-0.449573	-0.449573	-0.449573	-	-	-	-	-
#N/A	LOC_Os01g48410	-	-	-	-	-	-	-0.254237	-0.254237	-0.254237	-	-	-	-	-	-	-	-0.270745	-	0.358401	-	-	-	-	-0.299202	-	-0.302222	-	-	-	-	-	-	-	-	-0.248186	-	-0.248195	-	-	-	-	-	-	-0.260071	-	-	-	-
#N/A	LOC_Os01g48470	-	0.264198	0.289488	0.289488	0.289488	-	0.330112	0.330112	0.330112	-	-	-	0.542995	0.542995	0.546243	-	0.28402	-	-	0.282889	0.254299	-	-	0.270937	-	-	-	-	-	-	0.262045	-	-	-	0.297301	0.251167	0.297297	0.293433	-	0.434703	0.260076	0.260076	0.260076	-	-	-	-	0.402026
#N/A	LOC_Os01g48500	-	-	-	-	-	-	-	-	-	-	-	-	-	-	-	-	-	-	-	-	-	-	-	-	-	-	-	-	-	-	-	-	-	-	-	-	-	-	-	-	-	-	-	-0.256704	-0.348059	-0.348059	-0.348059	-
#N/A	LOC_Os01g48610	-0.246471	0.491913	0.452394	0.452394	0.452394	-	-	-	-	0.445048	0.445048	-	-	-	-	-	-	0.430425	0.712905	0.524195	-	-	-	-	-	-	-	-	-0.341028	-0.341028	-	0.355875	-	-	-	0.372095	-	0.354968	-	0.427709	-	-	-	-0.290007	-	-	-	-
#N/A	LOC_Os01g48620	-	0.455292	0.367723	0.367723	0.367723	-	-	-	-	0.312103	0.312103	-	-	-	-	-	-	0.280026	0.501362	0.452042	-	-	-	-	-	-0.281407	-	-	-	-	-	-	-0.258742	-	-0.359798	-	-0.359801	-	-	-	-	-	-	-0.261125	-	-	-	-0.252581
#N/A	LOC_Os01g48640	-	-	-	-	-	-	-	-	-	-	-	-	-	-	-	0.407634	-	0.264729	0.369256	0.490321	-	-	0.263732	-	-0.320775	-	-	-	-	-	-	0.406589	-0.302151	-	-	0.26696	-	0.332573	0.380593	0.340767	-	-	-	-0.302526	-	-	-	-0.262393
#N/A	LOC_Os01g48650	-	-	-	-	-	-	-	-	-	-	-	-	-	-	-	-	-	-	0.543499	0.260412	-	-	-	-	-	-	-	-	-	-	-	-	-	-	-	-	-	-	-	0.259982	-	-	-	-	-	-	-	-
#N/A	LOC_Os01g48680	0.513907	-0.263905	-0.292096	-0.292096	-0.292096	-	-	-	-	-	-	-	-	-	-	0.276333	-0.317095	-	-0.286553	-	-	-	-	-	-0.297655	-0.401652	-0.334454	-0.334454	-	-	-	-0.243473	-0.337511	-	-0.308536	-	-0.308541	-	-	-0.24655	-	-	-	-	-	-	-	-0.30376
#N/A	LOC_Os01g48710	-	-	-	-	-	-	-	-	-	-	-	-	-	-	-	-	-	0.284604	0.535421	-	-	-	-	-	-	-	-	-	-	-	-	-	-	-	-	-	-	-	-	-	-	-	-	-	-	-	-	-
#N/A	LOC_Os01g48800	-	-	-	-	-	-	0.354629	0.354629	0.354629	0.27498	0.27498	-	0.300131	0.300131	0.253066	-	-	-	-	-	-	-	-	0.394321	0.290215	0.33124	-	-	-	-	0.425388	0.243841	0.244016	-	-	-	-	-	-0.261096	0.387	0.480652	0.480652	0.480652	0.338288	0.306791	0.306791	0.306791	0.5001
#N/A	LOC_Os01g48874	-0.256548	0.271094	-	-	-	-0.30033	-	-	-	-	-	-0.298271	-	-	-	-0.264397	-	-	-	-	-0.350837	-0.303277	-0.256394	-0.281718	-	-	-	-	-	-	-0.352622	-	-	-0.291141	-	-	-	-0.244342	-	-0.263177	-0.509259	-0.509259	-0.509259	-0.283454	-0.42169	-0.42169	-0.42169	-0.309486
#N/A	LOC_Os01g48910	-	0.317495	0.247615	0.247615	0.247615	-	-0.33307	-0.33307	-0.33307	0.326463	0.326463	-	-	-	-	0.391323	-0.374821	0.322811	0.514552	0.44252	-	-	0.286173	-0.352948	-0.291218	-0.488481	-0.279108	-0.279108	-0.408791	-0.408791	-	-	-0.506918	0.27573	-0.393769	0.34025	-0.39378	0.435532	-	0.252039	-	-	-	-0.518139	-0.322804	-0.322804	-0.322804	-0.370485
#N/A	LOC_Os01g48940	-	-	-	-	-	-	-	-	-	-	-	-	-	-	-	-	-	0.284906	-	-	-	-	-	-	-	-	0.415013	0.415013	-	-	-	-	-	-	-	-	-	-	-	-	-	-	-	-	-	-	-	-
#N/A	LOC_Os01g48950	-0.289465	0.495313	0.427752	0.427752	0.427752	-0.242524	-0.294126	-0.294126	-0.294126	-	-	-	-	-	-	-	-0.269335	0.261643	0.427488	0.270807	-0.310002	-	-	-0.369323	-	-0.307991	-	-	-0.335788	-0.335788	-	-	-	-	-	0.300314	-	-	-	-	-0.332397	-0.332397	-0.332397	-0.366844	-0.350318	-0.350318	-0.350318	-
#N/A	LOC_Os01g48960	0.285988	-	-	-	-	-	-	-	-	0.425928	0.425928	0.548114	-	-	-	0.357728	-0.303277	-	0.432539	0.285077	-	0.456995	0.566096	-	-	-0.290726	-	-	-0.35096	-0.35096	0.375018	0.250853	-0.452249	0.604667	-0.520007	0.350898	-0.520019	0.525359	-	0.364736	0.437654	0.437654	0.437654	-	-	-	-	-
#N/A	LOC_Os01g49160	-	-	-	-	-	-0.252514	0.361604	0.361604	0.361604	-	-	-	-	-	-	-0.324596	-	-	-	-	-	-	-	0.281875	-	0.247198	-	-	0.314159	0.314159	-	-	-	-	-	-	-	-	-0.413715	-	-	-	-	0.353024	0.243031	0.243031	0.243031	-
#N/A	LOC_Os01g49210	-	-	-	-	-	0.312364	-	-	-	-0.326988	-0.326988	-0.339501	-	-	-	-	-	-	-	-	-	-	-0.259762	-	-0.375798	-	-0.280156	-0.280156	0.479531	0.479531	-0.347584	-	-	-0.312355	0.273703	-0.243871	0.273697	-	-	-	-	-	-	-	-	-	-	-
#N/A	LOC_Os01g49219	-	0.409662	0.388043	0.388043	0.388043	-0.350018	-	-	-	0.289738	0.289738	-	-	-	-	-	-	-	0.290413	0.473988	-	-	-	-	0.313324	-	0.396473	0.396473	-	-	0.284242	0.428315	-	-	-	0.249845	-	-	-	0.296665	-	-	-	-	-	-	-	-
#N/A	LOC_Os01g49230	-	-	-	-	-	0.291213	-	-	-	-	-	0.423159	-	-	-	-	-	-	-	-	-	0.344733	0.453709	-	-	-	-	-	-0.259038	-0.259038	0.259376	-	-0.2841	0.424988	-	0.309934	-	0.388105	-	-	0.330187	0.330187	0.330187	-	-	-	-	-
#N/A	LOC_Os01g49280	0.283907	-	-	-	-	-	-	-	-	0.256944	0.256944	0.392962	-	-	-	-	-	-	-	0.348749	0.328469	0.416697	0.431027	0.301553	-	-	-	-	-0.258816	-0.258816	0.502676	0.309644	-	0.507603	-	-	-	0.355956	-	-	0.588006	0.588006	0.588006	-	0.2526	0.2526	0.2526	-
#N/A	LOC_Os01g49290	-	-	-	-	-	-	-	-	-	-	-	-	-	-	-	-	-	-	0.382993	0.289398	-	-	-	-	-	-	-	-	-0.297687	-0.297687	-	0.26252	-	-	-0.315626	-	-0.315625	-	-	-	-	-	-	-	-	-	-	-
#N/A	LOC_Os01g49310	0.390288	-	-	-	-	-	-0.293904	-0.293904	-0.293904	-	-	-	-	-	-	0.38028	-0.301611	-	-	-	-	-	-	-	-0.363624	-0.474261	-0.494851	-0.494851	-	-	-0.304034	-	-0.313506	-	-0.463897	-	-0.463891	-	-	-	-	-	-	-0.258961	-	-	-	-0.313802
#N/A	LOC_Os01g49320	-0.283434	0.378513	0.386327	0.386327	0.386327	-0.255374	-	-	-	0.309464	0.309464	-	-	-	-	-	-	0.292734	0.664089	0.292701	-	-	-	-	-	-	-	-	-	-	-	-	-	-	-	-	-	-	-	0.338335	-	-	-	-	-	-	-	-
#N/A	LOC_Os01g49360	0.271339	-	-	-	-	-	0.3064	0.3064	0.3064	-	-	0.248883	-	-	-	-	-	-	-	0.289335	0.31033	-	0.244695	0.318402	-	-	-	-	-	-	0.326498	0.35208	-	0.286357	-	-	-	-	-	-	0.313987	0.313987	0.313987	-	-	-	-	-
#N/A	LOC_Os01g49370	-	-	-	-	-	-0.307869	-	-	-	-	-	-	-	-	0.282606	-	-	-	-	-	-	-	-	0.313502	0.411689	0.340205	0.249965	0.249965	-	-	-	-	-	-	-	-	-	-	-0.278336	-	-	-	-	-	-	-	-	0.24696
#N/A	LOC_Os01g49560	-	0.428291	0.40559	0.40559	0.40559	-0.261092	-	-	-	0.413086	0.413086	0.246726	-	-	-	-	-	0.380214	0.49161	0.331313	-	-	-	-	-	-	-	-	-0.382288	-0.382288	-	-	-	-	-	0.389614	-	0.321469	-	0.380562	-	-	-	-	-	-	-	-
#N/A	LOC_Os01g49580	-	0.40527	0.307752	0.307752	0.307752	-	-0.248687	-0.248687	-0.248687	-	-	-	-	-	-	-	-	-	0.343865	-	-	-	-	-	-	-	-	-	-	-	-	-	-	-	-	-	-	-	-	-	-	-	-	-0.247511	-	-	-	-
#N/A	LOC_Os01g49600	-0.246297	0.521285	0.490196	0.490196	0.490196	-0.27013	-	-	-	0.416374	0.416374	-	-	-	-	-	-	0.336372	0.53374	0.433016	-	-	-	-	-	-	-	-	-0.398384	-0.398384	-	-	-	-	-	0.42636	-	0.355204	-	0.402232	-	-	-	-	-	-	-	-
#N/A	LOC_Os01g49614	-	0.392192	0.308759	0.308759	0.308759	-	-	-	-	-	-	-	-	-	-	0.250688	-	-	0.296783	0.358977	-	-	-	-	-	-	-	-	-	-	-	-	-0.251569	-	-	-	-	-	-	-	-	-	-	-	-	-	-	-
#N/A	LOC_Os01g49630	-	0.435582	0.388495	0.388495	0.388495	-	-	-	-	-	-	-	-	-	-	-	-	-	-	0.358163	-	-	-	-	-	-	-	-	-	-	-	-	-	-	-	-	-	-	-	-	-	-	-	-	-	-	-	-
#N/A	LOC_Os01g49710	0.315829	-	-	-	-	0.371742	-	-	-	-	-	0.308938	-	-	-	0.479806	-0.25275	-	-	0.3662	-	-	0.328174	-	-0.314163	-0.272887	-	-	-	-	-	0.288333	-0.370174	0.331359	-0.273915	-	-0.27393	0.361725	0.427316	-	0.267294	0.267294	0.267294	-	-	-	-	-
#N/A	LOC_Os01g49720	0.24308	-	-	-	-	-	-	-	-	0.281736	0.281736	0.479919	-	-	-	0.322437	-0.300062	-	0.272334	0.361636	0.253518	0.402909	0.552275	-	-	-	-	-	-0.338017	-0.338017	0.467184	0.409247	-	0.594671	-0.340399	0.309595	-0.340411	0.450039	-	0.3287	0.433009	0.433009	0.433009	-	-	-	-	-
#N/A	LOC_Os01g49730	-	0.315885	0.324741	0.324741	0.324741	-0.503302	-	-	-	0.292691	0.292691	0.253054	-	-	-	-0.341092	-	-	0.251552	0.273504	-	-	-	0.319027	0.534637	-	0.431306	0.431306	-	-	0.394667	-	-	-	-	-	-	-	-0.433993	-	0.266548	0.266548	0.266548	-	-	-	-	-
#N/A	LOC_Os01g49740	0.698405	-0.566515	-0.581063	-0.581063	-0.581063	0.651597	-	-	-	-	-	-	-	-	-	0.5766	-	-	-0.311309	-	0.466949	0.440861	0.411014	-	-0.267065	-	-0.404102	-0.404102	-	-	-	-	-0.331976	0.435946	-0.301282	-	-0.301288	-	0.421	-	-	-	-	-	-	-	-	-
#N/A	LOC_Os01g49750	0.24847	-	-	-	-	-	-	-	-	-	-	-	-	-	-	-	-	-	-	-	-	-	-	-	-	-	-	-	-	-	-	-	-	-	-0.260492	-	-0.260453	-	-0.246533	-	-	-	-	-	-	-	-	-
#N/A	LOC_Os01g49820	-	0.304103	0.258963	0.258963	0.258963	-	-0.327819	-0.327819	-0.327819	-	-	-	-	-	-	-	-	-	0.567428	0.307703	-	-	-	-0.303237	-	-0.318784	-	-	-	-	-	-	-0.285163	-	-	-	-	0.246795	-	-	-	-	-	-0.330782	-	-	-	-
#N/A	LOC_Os01g49830	-	0.293651	0.261636	0.261636	0.261636	-	-	-	-	-	-	-	-	-	-	-	-	0.246725	0.298493	-	-	-	-	-0.339118	-	-	-	-	-	-	-0.245859	-	-	-	-	-	-	-	0.246343	-	-0.416163	-0.416163	-0.416163	-0.330384	-0.346862	-0.346862	-0.346862	-0.280799
#N/A	LOC_Os01g49880	-0.405666	0.638144	0.625933	0.625933	0.625933	-0.431943	-	-	-	0.36457	0.36457	-	-	-	-	-	-	0.326987	0.627382	0.327556	-0.290591	-	-	-	-	-	-	-	-0.245078	-0.245078	-	-	-	-	-	0.29879	-	-	-0.276614	-	-	-	-	-	-	-	-	-
#N/A	LOC_Os01g49910	-	0.430993	0.358676	0.358676	0.358676	-	-0.275213	-0.275213	-0.275213	-	-	-	-	-	-	-	-	-	0.340534	0.258813	-	-	-	-0.338312	-	-0.271427	-	-	-	-	-0.253081	-	-	-	-	-	-	-	-	-	-0.365957	-0.365957	-0.365957	-0.344257	-0.344681	-0.344681	-0.344681	-0.255882
#N/A	LOC_Os01g49920	-0.413995	0.546511	0.564622	0.564622	0.564622	-0.613171	-	-	-	0.397825	0.397825	-	-	-	-	-0.40601	-	0.265609	0.528329	-	-0.329468	-	-	-	0.399921	-	0.290411	0.290411	-0.29155	-0.29155	-	-	-	-	-	0.268264	-	-	-0.495876	-	-	-	-	-	-	-	-	-
#N/A	LOC_Os01g50030	-0.501067	0.620009	0.609494	0.609494	0.609494	-0.608157	-	-	-	-	-	-	-	-	-	-0.445353	-	-	0.29114	-	-0.387866	-	-	-	0.364403	-	0.320786	0.320786	-	-	-	-	-	-	-	-	-	-	-0.430043	-	-	-	-	-	-0.26351	-0.26351	-0.26351	-
#N/A	LOC_Os01g50080	-	-0.435804	-0.410705	-0.410705	-0.410705	0.251803	-	-	-	-0.489543	-0.489543	-0.426747	-	-	-	-	-	-	-0.474736	-0.608444	-	-	-0.32012	-	-0.26927	-	-0.416406	-0.416406	0.474691	0.474691	-0.428715	-0.478568	-	-0.344802	-	-0.41131	-	-0.378298	-	-0.432285	-	-	-	-	-	-	-	-
#N/A	LOC_Os01g50090	-0.345003	0.434036	0.441116	0.441116	0.441116	-0.484604	-	-	-	0.461762	0.461762	0.311061	-	-	-	-0.263156	-	-	0.507555	0.363757	-	-	-	0.243098	0.482838	-	0.345202	0.345202	-0.280453	-0.280453	0.398629	0.310008	-	-	-	0.311411	-	-	-0.369177	0.377948	0.305154	0.305154	0.305154	-	-	-	-	-
#N/A	LOC_Os01g50100	-	0.366973	0.384346	0.384346	0.384346	-	-0.248866	-0.248866	-0.248866	0.322915	0.322915	-	-	-	-	-	-	-	0.519225	0.308908	-	-	-	-0.250502	-	-	-	-	-	-	-	-	-	-	-	-	-	-	-	-	-	-	-	-0.266357	-	-	-	-
#N/A	LOC_Os01g50170	-0.279126	-	-	-	-	-0.309449	-	-	-	-	-	-	-	-	-	-	-0.26053	0.270541	-	-	-0.347824	-0.286526	-0.264355	-0.29329	-	-	-	-	-	-	-0.337047	-	-	-0.258976	-	-	-	-	-	-	-0.371446	-0.371446	-0.371446	-	-0.314369	-0.314369	-0.314369	-
#N/A	LOC_Os01g50370	-	-0.280618	-	-	-	-	-	-	-	-	-	-	-	-	-	-	-	-0.383549	-0.268988	-	0.27043	-	-	0.357642	-	-	-	-	0.246523	0.246523	-	-	-	-	-	-	-	-	-	-	0.387119	0.387119	0.387119	0.326707	0.383668	0.383668	0.383668	-
#N/A	LOC_Os01g50400	-	-	-	-	-	-	-	-	-	-	-	-	-	-	-	-	-	-	-	-	-	-	-	0.262283	-	-	-	-	-	-	-	-	-	-	-	-	-	-	-	-	0.430649	0.430649	0.430649	-	-	-	-	-
#N/A	LOC_Os01g50410	-	-	-	-	-	-	-	-	-	-	-	-	-	-	-	-	-	-	-	-	-	-	-	-	-	-	-	-	0.34734	0.34734	-	-	-	-	-	-	-	-	-	-	-	-	-	-	-	-	-	-
#N/A	LOC_Os01g50420	-	-	-	-	-	-	-	-	-	-	-	-	-	-	-	-	-	-	-	-	-	-	-	-	-	-	-	-	0.243742	0.243742	-	-	-	-	-	-	-	-	-	-	-	-	-	-	-	-	-	-
#N/A	LOC_Os01g50450	0.253727	-	-	-	-	-	-	-	-	-	-	0.37487	-	-	-	-	-	-	-	-	0.275996	0.314666	0.299315	0.345449	-	-	-	-	-	-	0.422043	-	-	0.365628	-	-	-	-	-	-	0.605058	0.605058	0.605058	-	0.347436	0.347436	0.347436	-
#N/A	LOC_Os01g50460	-	-	-	-	-	-	0.269034	0.269034	0.269034	-	-	-	-	-	-	-	-	-0.291509	-0.29273	-	-	-	-	0.403354	-	-	-	-	0.2915	0.2915	-	-	0.259069	-	-	-	-	-	-	-	0.26819	0.26819	0.26819	0.477456	0.454784	0.454784	0.454784	0.334627
#N/A	LOC_Os01g50470	0.431541	-0.425865	-0.434443	-0.434443	-0.434443	0.502252	-	-	-	-0.278433	-0.278433	-	-	-	-	0.432073	-	-	-0.279522	-0.25672	0.285614	-	-	-	-0.390772	-	-0.394429	-0.394429	-	-	-	-	-	-	-	-	-	-	0.282006	-	-	-	-	-	-	-	-	-
#N/A	LOC_Os01g50610	-	0.366371	0.31844	0.31844	0.31844	-	-0.34461	-0.34461	-0.34461	-	-	-	-	-	-	-	-	-	-	-	-0.310749	-0.307521	-0.265493	-0.362307	-	-	-	-	-	-	-0.374663	-0.246996	-	-	-	-	-	-	-	-	-0.455969	-0.455969	-0.455969	-	-	-	-	-
#N/A	LOC_Os01g50616	-	-	-	-	-	-	-	-	-	0.424401	0.424401	0.444893	-	-	-	-	-0.249066	-	0.408636	0.35385	-	0.319319	0.40832	-	-	-	-	-	-0.428759	-0.428759	0.375103	-	-	0.499322	-0.35082	0.387707	-0.350823	0.445873	-	0.254404	0.465358	0.465358	0.465358	-	-	-	-	-
#N/A	LOC_Os01g50622	-	0.31097	-	-	-	-	-0.330009	-0.330009	-0.330009	-	-	-	-	-	-	-	-0.26219	0.395049	0.358672	-	-0.329515	-	-	-0.43417	-	-0.249191	-	-	-0.389332	-0.389332	-	-	-	-	-	-	-	-	-	-	-0.359964	-0.359964	-0.359964	-0.503927	-0.510455	-0.510455	-0.510455	-0.333835
#N/A	LOC_Os01g50730	-0.33906	0.572088	0.505237	0.505237	0.505237	-0.345213	-	-	-	0.297968	0.297968	-	-	-	-	-	-	-	0.36621	0.403379	-	-	-	-	0.296886	-	0.436308	0.436308	-0.256395	-0.256395	-	0.353504	-	-	-	0.325623	-	-	-	-	-	-	-	-	-	-	-	-
#N/A	LOC_Os01g50750	-	-	-	-	-	-	-	-	-	-	-	-	-	-	-	-	-	-	-	-	-	-	-	-	-	-	-	-	-	-	-	-	-	-	-	-	-	-	-	-	-	-	-	-	-	-	-	-
#N/A	LOC_Os01g50760	-	-	-	-	-	-	0.300044	0.300044	0.300044	-	-	-	-	-	-	-0.242547	-	-	-	-	-	-	-	0.247417	-	-	0.369743	0.369743	-	-	-	-	-	-	0.248015	-	0.248042	-	-0.31763	-	0.35335	0.35335	0.35335	0.306408	-	-	-	0.281777
#N/A	LOC_Os01g50840	-0.52339	0.490512	0.496303	0.496303	0.496303	-0.577353	-	-	-	-	-	-	-	-	-	-0.502796	-	0.319714	0.322194	-	-0.369621	-0.244525	-	-	0.353893	0.266327	0.585839	0.585839	-	-	-	-	-	-	-	0.26159	-	-	-0.41084	-	-	-	-	-	-	-	-	-
#N/A	LOC_Os01g50870	-	-	-	-	-	-	-	-	-	0.313	0.313	-	-	-	-	-	-	0.33766	0.672924	0.244406	-	-	-	-	-	-	-	-	-	-	-	-	-	-	-	-	-	-	-	0.286746	-	-	-	-	-	-	-	-
#N/A	LOC_Os01g50910	0.430835	-	-	-	-	0.41401	-	-	-	-	-	0.321046	-	-	-	0.503059	-	-	-	-	0.324274	0.351661	0.437315	-	-	-	-	-	-0.250335	-0.250335	0.290529	0.270446	-0.248239	0.523117	-	-	-	0.382756	-	-	0.333814	0.333814	0.333814	-	-	-	-	-
#N/A	LOC_Os01g50930	-	-	-	-	-	-	-	-	-	-	-	-	-	-	-	-	-0.284229	-	-	-	-	-	-	-	-	-	-	-	-0.262342	-0.262342	-	-	-	-	-	-	-	-	-	-	-	-	-	-	-0.278317	-0.278317	-0.278317	-
#N/A	LOC_Os01g50934	0.282019	-0.249549	-0.264114	-0.264114	-0.264114	0.378654	-	-	-	-	-	-	-	-	-	0.303857	-0.30337	-	-	-	-	-	-	-0.272371	-0.400524	-0.332217	-0.336279	-0.336279	-	-	-	-	-0.343989	-	-0.291584	-	-0.291582	-	0.321233	-	-	-	-	-0.262881	-	-	-	-
#N/A	LOC_Os01g50940	-	-	-	-	-	-	-	-	-	-0.277179	-0.277179	-0.292677	-	-	-	-	-	-	-	-	-	-	-	-	-	-	-	-	0.253853	0.253853	-	-	-	-	-	-	-	-	-	-	-	-	-	-	-	-	-	-
#N/A	LOC_Os01g50970	-0.413818	0.526293	0.485383	0.485383	0.485383	-0.600387	-	-	-	0.327796	0.327796	-	-	-	-	-0.416486	-	0.338156	0.449607	-	-0.319757	-	-	-	0.440893	-	0.412379	0.412379	-0.324361	-0.324361	-	-	-	-	-	0.304854	-	-	-0.409323	-	-	-	-	-	-	-	-	-
#N/A	LOC_Os01g51010	-	0.376465	0.347365	0.347365	0.347365	-	-0.287418	-0.287418	-0.287418	0.246917	0.246917	-	-	-	-	-	-	0.334172	0.574698	0.325327	-	-	-	-0.386679	-	-0.303066	-	-	-0.287686	-0.287686	-0.246073	-	-	-	-	-	-	-	-	-	-0.338872	-0.338872	-0.338872	-0.432713	-0.331364	-0.331364	-0.331364	-0.3074
#N/A	LOC_Os01g51040	0.276252	-	-	-	-	-	0.261394	0.261394	0.261394	0.25102	0.25102	0.369179	-	-	-	-	-	-	-	-	-	0.244898	0.276226	0.250964	-	-	-	-	-	-	0.394697	-	-	0.406722	-0.26046	-	-0.260466	0.303403	-	0.277741	0.471583	0.471583	0.471583	-	0.267868	0.267868	0.267868	-
#N/A	LOC_Os01g51050	-	-	-	-	-	-0.423109	0.348915	0.348915	0.348915	0.272657	0.272657	0.281226	-	-	-	-0.332526	-	0.324568	0.284166	-	-	-	-	-	0.28661	-	0.560035	0.560035	-	-	0.316702	-	-	-	-	-	-	-	-0.384449	0.29829	0.261828	0.261828	0.261828	-	-	-	-	-
#N/A	LOC_Os01g51060	0.312682	-	-	-	-	0.256737	-	-	-	-	-	-	-	-	-	0.267615	-	-	-	0.265657	0.328538	-	0.247564	-	-	-	-	-	-	-	-	0.370174	-	0.242632	-	-	-	-	0.260954	-	-	-	-	-	-	-	-	-
#N/A	LOC_Os01g51080	-0.414561	0.267177	0.276229	0.276229	0.276229	-0.280783	-	-	-	0.247276	0.247276	-	-	-	-	-0.260447	-	-	0.307122	-	-	-	-	0.24869	0.494629	0.33837	-	-	-	-	0.322116	-	-	-	-	-	-	-	-0.26444	-	-	-	-	-	-	-	-	-
#N/A	LOC_Os01g51090	-0.389704	0.252453	0.282989	0.282989	0.282989	-0.315792	-	-	-	0.353731	0.353731	-	-	-	-	-	-	-	0.409666	-	-	-	-	-	0.3405	0.30792	0.265634	0.265634	-	-	0.297092	-	-	-	-	-	-	-	-0.279948	0.360444	-	-	-	-	-	-	-	-
#N/A	LOC_Os01g51100	-0.345535	-	-	-	-	-	-	-	-	-	-	-	-	-	-	-	-	-	-	-	-	-	-	-	0.384359	0.313473	-	-	-	-	0.36594	0.339919	-	-	0.307687	-	0.307678	-	-	0.307511	0.324125	0.324125	0.324125	-	-	-	-	0.276062
#N/A	LOC_Os01g51230	-	-	-	-	-	-0.379099	-	-	-	-	-	-	-	-	-	-0.32826	-	-	-	-	-	-	-	-	-	-	0.264337	0.264337	-	-	-	-	0.259292	-	-	-	-	-	-0.341049	-	-	-	-	-	-	-	-	-
#N/A	LOC_Os01g51250	-	-	-	-	-	-	-0.312224	-0.312224	-0.312224	-	-	-	-	-	-	-	-	0.327036	0.329535	-	-0.365894	-0.295982	-	-0.477664	-0.24438	-0.301937	-	-	-	-	-0.416993	-	-	-	-	-	-	-	-	-	-0.435794	-0.435794	-0.435794	-0.494083	-0.465584	-0.465584	-0.465584	-0.38175
#N/A	LOC_Os01g51270	-	-	-	-	-	-	-	-	-	-	-	-	-	-	-	-	-	-	-	-	-	-	-	-	-	-	-	-	-	-	-	-	-	-	-0.295637	-	-0.295643	-	-	-	-	-	-	-	-	-	-	-
#N/A	LOC_Os01g51290	-	-	-	-	-	0.485691	-	-	-	-	-	-	-	-	-	0.432385	-	-0.292501	-	-	0.322978	0.246376	-	-	-0.249174	-	-0.36581	-0.36581	-	-	-	-	-	-	-	-	-	-	0.395002	-	-	-	-	-	-	-	-	-
#N/A	LOC_Os01g51320	-	-	-	-	-	0.41129	-	-	-	-	-	-	-	-	-	-	0.281145	-	-	-	0.282799	-	-	-	-0.254692	-	-	-	0.344674	0.344674	-	-	-	-	-	-	-	-	0.294303	-	-	-	-	-	-	-	-	-
#N/A	LOC_Os01g51400	-0.257068	0.449785	0.430874	0.430874	0.430874	-0.296129	-	-	-	0.346241	0.346241	0.426884	-	-	-	-	-	-	-	0.359538	-	-	0.30458	-	0.273521	-	0.366299	0.366299	-0.308506	-0.308506	0.392111	0.300536	-	0.305546	-	0.544794	-	0.330405	-	-	0.287614	0.287614	0.287614	-	-	-	-	-
#N/A	LOC_Os01g51410	-	-	-	-	-	-	-	-	-	0.264682	0.264682	0.40849	-	-	-	-	-	-	-	0.297386	0.26875	0.371086	0.33795	0.277127	-	-	-	-	-	-	0.395521	-	-	0.410342	-	-	-	0.28655	-	-	0.451754	0.451754	0.451754	-	-	-	-	-
#N/A	LOC_Os01g51420	0.470219	-0.282866	-0.296726	-0.296726	-0.296726	0.563619	-	-	-	-	-	0.314537	-	-	-	0.685898	-0.248528	-	-	-	0.366409	0.327875	0.411222	-	-0.4005	-0.249595	-	-	-	-	-	0.349771	-0.41555	0.469287	-0.299263	-	-0.299269	0.402804	0.562516	-	-	-	-	-	-	-	-	-
#N/A	LOC_Os01g51440	0.260026	-0.374667	-0.382727	-0.382727	-0.382727	0.60874	-	-	-	-	-	-	-	-	-	0.350468	-	-	-0.28563	-	-	-	-	-	-0.574117	-	-0.376338	-0.376338	0.280284	0.280284	-0.257264	-	-0.242538	-	-	-	-	-	0.500604	-	-	-	-	-	-	-	-	-
#N/A	LOC_Os01g51450	-	-	-	-	-	-	-0.265834	-0.265834	-0.265834	-	-	-	-	-	-	-	-0.347611	-	-	-	-	-	-	-0.416655	-	-0.310028	-0.300901	-0.300901	-	-	-0.290975	-	-	-	-	-	-	-	-	-	-0.255212	-0.255212	-0.255212	-0.316091	-0.285137	-0.285137	-0.285137	-
#N/A	LOC_Os01g51540	-	-	-	-	-	-	-	-	-	-	-	-	-	-	-	-	-	-	-	-	-	-	-	-	-	-	-	-	-	-	-	-	-	-	-	-	-	-	-	-	-	-	-	-	-	-	-	-
#N/A	LOC_Os01g51570	-0.417831	0.49972	0.505856	0.505856	0.505856	-0.530511	-	-	-	-	-	-	-	-	-	-0.350115	-	-	-	-	-0.366563	-0.260273	-	-	-	-	0.414022	0.414022	-	-	-	-	-	-	-	-	-	-	-0.353705	-	-0.278825	-0.278825	-0.278825	-	-	-	-	-
#N/A	LOC_Os01g51634	-	-	-	-	-	-0.27478	-	-	-	0.242589	0.242589	-	-	-	-	-	-0.257043	-	-	-	-	-	-	-	-	-	-	-	-	-	-	-	-	-	-0.403801	-	-0.403794	-	-	-	-	-	-	-	-	-	-	-
#N/A	LOC_Os01g51670	-0.334222	0.651953	0.582013	0.582013	0.582013	-0.352049	-	-	-	-	-	-	-	-	-	-	-	-	0.354713	0.26905	-	-	-	-	-	-	-	-	-	-	-	-	-	-	-	0.363003	-	-	-	-	-	-	-	-	-	-	-	-
#N/A	LOC_Os01g51754	-	-	-	-	-	-0.309455	-	-	-	0.279018	0.279018	-	-	-	-	-	-	-	0.387703	-	-	-	-	-	0.327642	-	-	-	-0.361102	-0.361102	-	-	-	-	-0.298125	-	-0.298123	-	-0.298459	-	-	-	-	-	-	-	-	-
#N/A	LOC_Os01g51790	-	-	-	-	-	-	-	-	-	0.283777	0.283777	0.256842	-	-	-	-	-	0.296716	0.412516	0.295289	-	-	-	-	-	-	-	-	-0.27749	-0.27749	-	0.317548	-	-	-	-	-	-	-	0.301971	-	-	-	-0.260782	-	-	-	-
#N/A	LOC_Os01g51810	0.296802	-	-	-	-	-	-	-	-	-	-	-	-	-	-	-	-0.28392	-	-	-	-	-	-	-	-	-	-	-	-0.257008	-0.257008	-	-	-	-	-0.503286	-	-0.503283	-	-	-	-	-	-	-	-	-	-	-
#N/A	LOC_Os01g51840	0.362572	-0.275018	-0.245852	-0.245852	-0.245852	0.264088	-	-	-	-	-	-	-	-	-	0.255417	-	-	-	-	0.246991	-	0.285097	-	-	-	-	-	-	-	-	-	-	0.309301	-	-	-	-	-	-	-	-	-	-	-	-	-	-
#N/A	LOC_Os01g51860	0.299412	-	-	-	-	0.284643	-	-	-	-	-	0.353469	-	-	-	0.298039	-	-	-	-	-	-	0.27295	-	-	-	-	-	-	-	-	-	-	0.328844	-	-	-	0.302333	-	-	0.41054	0.41054	0.41054	-	-	-	-	-
#N/A	LOC_Os01g51870	-	-	-	-	-	-	-	-	-	0.275322	0.275322	-	-	-	-	0.356156	-	-	0.279201	0.542829	-	-	-	-0.326259	-0.336311	-	-	-	-0.303512	-0.303512	-	0.400861	-0.265244	-	-	0.338152	-	0.40525	0.259551	0.353435	-	-	-	-0.243869	-	-	-	-
#N/A	LOC_Os01g51890	-	-	-	-	-	-	-	-	-	-	-	-	-	-	-	-	-	-	-	-	-0.262929	-0.315025	-	-0.47027	-0.574895	-	-	-	-	-	-0.427515	-	-	-	-	-	-	-	-	-	-0.367049	-0.367049	-0.367049	-	-	-	-	-0.2502
#N/A	LOC_Os01g51920	-0.251151	0.336536	0.302122	0.302122	0.302122	-	-0.254607	-0.254607	-0.254607	-	-	-	-	-	-	-	-	0.328732	0.274296	-	-0.383757	-	-	-0.491723	-0.282157	-0.322256	-	-	-0.273255	-0.273255	-0.323248	-	-0.263076	-	-	-	-	-	-	-	-0.453453	-0.453453	-0.453453	-0.58988	-0.546047	-0.546047	-0.546047	-0.419137
#N/A	LOC_Os01g51980	-	-0.38205	-0.374873	-0.374873	-0.374873	-	-0.246082	-0.246082	-0.246082	-0.427417	-0.427417	-0.398515	-	-	-	-	-	-	-0.376203	-0.589962	-	-	-0.339214	-	-	-	-0.429957	-0.429957	0.255841	0.255841	-0.484392	-0.544222	-	-0.324338	-	-0.405989	-	-0.417016	-	-0.494939	-0.386441	-0.386441	-0.386441	-	-	-	-	-
#N/A	LOC_Os01g52010	-	-	-	-	-	-	-	-	-	0.357357	0.357357	0.357863	-	-	-	0.305962	-	-	0.34643	0.501095	-	-	-	-	-	-	-	-	-	-	-	0.400687	-0.276067	-	-	0.263538	-	0.338146	0.447703	0.334341	-	-	-	-0.333292	-	-	-	-
#N/A	LOC_Os01g52030	0.361302	-0.400537	-0.389859	-0.389859	-0.389859	0.538347	-	-	-	-	-	-	-	-	-	0.357743	-	-0.257925	-	-	0.291601	-	-	-	-0.335472	-	-	-	-	-	-	-	-	-	-	-	-	-	0.362474	-	-	-	-	-	-	-	-	-
#N/A	LOC_Os01g52060	-	-	-	-	-	-	-	-	-	-	-	-	-	-	-	0.30731	-	-	-	-	-	-	-	-	-	-	-	-	-	-	-	-	-	-	-	-	-	-	-	-	0.317258	0.317258	0.317258	-	-	-	-	-
#N/A	LOC_Os01g52070	-	-	-	-	-	0.324251	-	-	-	-	-	-	-	-	-	-	-	-	-	-	-	-	-	-	-0.453021	-	-	-	0.375315	0.375315	-	-	-	-	0.249288	-	0.249283	-	0.329363	-	-	-	-	-	-	-	-	-
#N/A	LOC_Os01g52100	-	-	-	-	-	-	-	-	-	-	-	-	-	-	-	-	-	-	-	-	-	-	-	-	-	-	-	-	-	-	-	-	-	-	-	-	-	-	-0.248486	-	-	-	-	-	-	-	-	-
#N/A	LOC_Os01g52110	0.383183	-	-	-	-	0.337599	-	-	-	-	-	0.404444	-	-	-	0.455751	-0.292037	-	-	0.328918	0.375885	0.345204	0.410131	-	-	-	-	-	-0.268421	-0.268421	0.324864	0.406638	-	0.482925	-	0.255271	-	0.452716	-	0.329193	0.483706	0.483706	0.483706	-	-	-	-	-
#N/A	LOC_Os01g52130	-0.287643	-	-	-	-	-	-	-	-	-	-	-	-	-	-	-	-	-	-	-	-	-	-	-	0.256795	-	0.296532	0.296532	-	-	-	-	-	-	0.426245	-	0.426234	-	-	-	-	-	-	-	-	-	-	-
#N/A	LOC_Os01g52160	-	-	-	-	-	-	-	-	-	-0.48039	-0.48039	-0.645809	-	-	-	-0.377349	0.265718	-0.2555	-0.440565	-0.457008	-	-0.513751	-0.657143	-	-	-	-	-	0.420291	0.420291	-0.482568	-0.440941	0.381419	-0.650178	0.38271	-0.5273	0.382742	-0.612633	-	-0.416308	-0.478974	-0.478974	-0.478974	-	-	-	-	-
#N/A	LOC_Os01g52170	0.395024	-0.426561	-0.384598	-0.384598	-0.384598	0.447247	-	-	-	-	-	-	-	-	-	-	-	-0.324622	-0.383592	-	0.342492	-	-	-	-	-	-	-	-	-	-	-	-	-	-	-	-	-	-	-	0.294853	0.294853	0.294853	0.342712	0.355846	0.355846	0.355846	-
#N/A	LOC_Os01g52180	0.284573	-0.334931	-0.312701	-0.312701	-0.312701	0.49413	-	-	-	-	-	-	-	-	-	0.309572	-	-	-	-	0.270402	-	-	-	-0.280168	-	-	-	-	-	-	-	-	-	-	-0.27207	-	-	0.320992	-	-	-	-	0.244384	-	-	-	-
#N/A	LOC_Os01g52230	-	-	-	-	-	0.280159	-	-	-	-	-	-	-	-	-	-	-	-0.31057	-	-	0.256617	-	-	-	-	-	-	-	-	-	-	-	-	-	0.289112	-	0.289105	-	-	-	0.293398	0.293398	0.293398	0.425334	0.352403	0.352403	0.352403	0.310138
#N/A	LOC_Os01g52240	-0.270376	-	-	-	-	-0.257472	0.325056	0.325056	0.325056	-0.49413	-0.49413	-0.564202	-	-	0.349801	-0.483495	0.466549	-0.354351	-0.400952	-0.4493	-	-0.288175	-0.510366	0.350004	0.384302	0.526042	0.310038	0.310038	0.608527	0.608527	-	-0.270916	0.576182	-0.550088	0.62731	-0.414459	0.627312	-0.598256	-0.339177	-0.331974	-	-	-	0.536866	0.24709	0.24709	0.24709	0.304598
#N/A	LOC_Os01g52250	-	-	-	-	-	-	0.34028	0.34028	0.34028	-0.463576	-0.463576	-0.408315	-	-	-	-0.297435	0.331693	-0.389787	-0.435577	-0.359628	-	-	-0.335927	0.357499	0.318723	0.408695	0.280833	0.280833	0.506069	0.506069	-	-	0.480921	-0.356599	0.509162	-0.353971	0.509159	-0.474324	-	-0.336027	-	-	-	0.531588	0.266315	0.266315	0.266315	0.249888
#N/A	LOC_Os01g52260	0.428803	-0.459759	-0.419165	-0.419165	-0.419165	0.430615	-	-	-	-	-	-	-	-	-	0.296648	-	-0.374323	-0.338837	-	0.399604	-	-	0.342237	-	-	-	-	-	-	-	-	-	-	-	-	-	-	-	-	0.379676	0.379676	0.379676	0.388404	0.483213	0.483213	0.483213	-
#N/A	LOC_Os01g52290	0.554209	-0.543208	-0.558643	-0.558643	-0.558643	0.592746	-	-	-	-	-	-	-	-	-	0.661836	-0.348261	-	-	-	0.342406	0.248332	0.246545	-	-0.478182	-0.361195	-0.528967	-0.528967	-	-	-	-	-0.400727	0.295948	-0.428747	-	-0.428743	-	0.525335	-	-	-	-	-	-	-	-	-
#N/A	LOC_Os01g52320	-	-	-	-	-	-	-	-	-	0.300629	0.300629	-	-	-	-	-	-	0.363145	0.63586	-	-	-	-	-	-	-	-	-	-	-	-	-	-	-	-	-	-	-	-	0.28991	-	-	-	-	-	-	-	-
#N/A	LOC_Os01g52330	0.345156	-0.269805	-0.270048	-0.270048	-0.270048	0.468476	-	-	-	-	-	0.30424	-	-	-	0.380488	-0.252019	-	-	-	0.26967	0.400291	0.465515	-	-	-	-0.281501	-0.281501	-	-	-	-	-0.295187	0.454032	-0.277378	-	-0.277382	0.353003	-	-	0.342627	0.342627	0.342627	-	-	-	-	-
#N/A	LOC_Os01g52340	-	-	-	-	-	-	-	-	-	0.332239	0.332239	0.506989	-	-	-	-	-0.278779	-	-	-	-	0.454055	0.487416	0.313067	-	-	-	-	-0.249604	-0.249604	0.472728	-	-	0.532335	-0.372259	0.301424	-0.372247	0.38166	-	0.266953	0.597919	0.597919	0.597919	-	-	-	-	-
#N/A	LOC_Os01g52450	-	-	-	-	-	-	-	-	-	0.275875	0.275875	-	-	-	-	-	-	0.284495	0.344955	0.325292	-	-	-	-	-0.266527	-	-	-	-	-	-	0.325647	-	-	-	0.30439	-	0.28586	-	0.387712	-	-	-	-	-	-	-	-
#N/A	LOC_Os01g52480	-	-0.306644	-0.303021	-0.303021	-0.303021	-	-	-	-	-0.336949	-0.336949	-	-	-	-	-	-	-	-0.351245	-	-	-	-	-	-0.269114	-	-	-	0.414863	0.414863	-	-	-	-0.296136	0.337165	-	0.337176	-0.26713	-	-	-	-	-	-	-	-	-	-
#N/A	LOC_Os01g52500	-0.373862	0.580851	0.50781	0.50781	0.50781	-0.361371	-0.292555	-0.292555	-0.292555	0.351295	0.351295	-	-	-	-	-	-	0.497453	0.689184	0.286712	-0.337613	-	-	-0.338641	-	-0.264196	-	-	-0.412374	-0.412374	-	-	-0.249759	-	-	0.37723	-	0.244012	-	-	-	-	-	-0.479849	-0.430833	-0.430833	-0.430833	-0.281642
#N/A	LOC_Os01g52530	0.404257	-0.410341	-0.428598	-0.428598	-0.428598	0.553382	-	-	-	-	-	-	-	-	-	0.560756	-	-	-0.28217	-	-	-	-	-0.341437	-0.669092	-0.323188	-0.376085	-0.376085	-	-	-0.342491	-	-0.355692	-	-	-	-	-	0.489997	-	-	-	-	-0.243586	-	-	-	-0.315936
#N/A	LOC_Os01g52570	-	0.26932	0.264825	0.264825	0.264825	-	-	-	-	0.378867	0.378867	-	-	-	-	-	-	0.36138	0.68142	0.343638	-	-	-	-	-	-	-	-	-	-	-	-	-	-	-	-	-	-	-	0.353785	-	-	-	-	-	-	-	-
#N/A	LOC_Os01g52594	-0.394253	0.462061	0.456653	0.456653	0.456653	-0.632944	-	-	-	-	-	-	-	-	-	-0.499834	-	-	0.35232	-	-0.279807	-	-	-	0.55661	-	0.428142	0.428142	-	-	-	-	0.320306	-	-	-	-	-	-0.507179	-	-	-	-	-	-	-	-	-
#N/A	LOC_Os01g52610	-	0.354705	0.3047	0.3047	0.3047	-	-	-	-	0.359386	0.359386	-	-	-	-	-	-	0.387815	0.71791	0.27343	-	-	-	-	-	-	-	-	-	-	-	-	-	-	-	-	-	-	-	0.258586	-	-	-	-	-	-	-	-
#N/A	LOC_Os01g52640	0.29466	-0.367161	-0.326411	-0.326411	-0.326411	0.364349	-	-	-	-	-	-	-	-	-	-	-	-0.340416	-0.331585	-	0.360324	0.253821	-	0.253871	-	-	-	-	-	-	-	-	-	-	-	-	-	-	-	-	0.367706	0.367706	0.367706	0.437389	0.4354	0.4354	0.4354	0.264979
#N/A	LOC_Os01g52710	-	-	-	-	-	-	0.262725	0.262725	0.262725	0.438193	0.438193	0.553329	-	-	-	-	-	-	-	0.325348	-	0.303265	0.397696	-	-	-	-	-	-0.284751	-0.284751	0.539363	0.429175	-	0.43165	-	0.448048	-	0.384461	-	0.380327	0.628093	0.628093	0.628093	-	-	-	-	0.259088
#N/A	LOC_Os01g52740	-	-	-	-	-	-	-	-	-	0.299179	0.299179	0.419022	-	-	-	-	-	-	0.318825	0.271468	-	0.242566	0.389778	-	0.293754	-	-	-	-0.340396	-0.340396	0.368632	0.302053	-	0.417083	-0.276233	0.396662	-0.276243	0.341928	-	-	0.3294	0.3294	0.3294	-	-	-	-	-
#N/A	LOC_Os01g52750	-0.34543	0.369034	0.325501	0.325501	0.325501	-0.322951	-0.262893	-0.262893	-0.262893	-	-	-0.285606	-	-	-	-0.322837	-	-	-	-	-0.286864	-	-0.248174	-	-	-	-	-	-	-	-0.24607	-	-	-0.291865	-	-	-	-0.250081	-	-	-0.519053	-0.519053	-0.519053	-	-0.330118	-0.330118	-0.330118	-
#N/A	LOC_Os01g52790	-	0.414061	0.37939	0.37939	0.37939	-	-	-	-	0.362979	0.362979	-	-	-	-	-	-	0.335644	0.607242	0.476807	-	-	-	-0.354435	-	-	-	-	-0.264741	-0.264741	-	0.254547	-0.252873	-	-	0.246315	-	0.297626	-	0.344042	-	-	-	-0.326379	-	-	-	-
#N/A	LOC_Os01g52864	-0.332743	0.505942	0.477601	0.477601	0.477601	-0.339194	-	-	-	0.403637	0.403637	-	-	-	-	-	-	0.40003	0.737264	0.424027	-	-	-	-	-	-	-	-	-0.245233	-0.245233	-	-	-	-	-	-	-	-	-	0.329337	-	-	-	-	-	-	-	-
#N/A	LOC_Os01g52920	-	-	-	-	-	-	-	-	-	-	-	-	-	-	-	-	-	-	-	-	-	-	-	-0.287517	-0.268978	-	-	-	0.24519	0.24519	-	-	-	-	-	-	-	-	0.391651	-	-	-	-	-	-	-	-	-
#N/A	LOC_Os01g52930	-0.348987	-	0.253417	0.253417	0.253417	-0.352843	-	-	-	-	-	-	-	-	-	-0.296266	-	-	-	-	-	-	-	-	0.440768	-	-	-	-	-	-	-	-	-	-	-	-	-	-0.332062	-	-	-	-	-	-	-	-	-
#N/A	LOC_Os01g52940	-0.301026	-	-	-	-	-0.257078	-	-	-	-	-	-	-	-	-	-0.286008	-	-	-	-	-	-	-	-	0.443792	0.273916	-	-	-	-	-	-	-	-	-	-	-	-	-0.273557	-	-	-	-	-	-	-	-	-
#N/A	LOC_Os01g52950	-0.268721	-	-	-	-	-0.275904	-	-	-	-	-	-	-	-	-	-0.273047	-	-	-	-	-	-	-	0.270328	0.487198	-	-	-	-	-	-	-	-	-	-	-	-	-	-0.33877	-	-	-	-	-	-	-	-	-
#N/A	LOC_Os01g52970	-	0.354964	0.321115	0.321115	0.321115	-0.300399	-	-	-	0.580218	0.580218	0.648797	-	-	-	-	-	0.378573	0.49956	0.540554	-	0.27435	0.445324	-	0.345555	-	0.35328	0.35328	-0.408866	-0.408866	0.553081	0.496993	-	0.515637	-0.275204	0.50815	-0.27521	0.448119	-	0.466951	0.363265	0.363265	0.363265	-	-	-	-	-
#N/A	LOC_Os01g53000	-	-	-	-	-	-	-	-	-	-	-	0.351879	-	-	-	-	-	0.284956	-	-	-	-	0.280612	-	-	-	-	-	-	-	-	-	-0.256074	0.290938	-	0.284271	-	-	-	-	-	-	-	-	-	-	-	-
#N/A	LOC_Os01g53040	-	0.282797	0.276041	0.276041	0.276041	-	-	-	-	0.337717	0.337717	-	-	-	-	-	-	0.385276	0.706232	0.281873	-	-	-	-	-	-	-	-	-	-	-	-	-	-	-	-	-	-	-	0.294486	-	-	-	-	-	-	-	-
#N/A	LOC_Os01g53090	0.55556	-0.374942	-0.366036	-0.366036	-0.366036	0.49891	-	-	-	-	-	-	-	-	-	0.499165	-	-	-	-	0.518026	0.369787	0.365822	0.246246	-	-	-	-	-	-	-	0.271607	-	0.403157	-	-	-	-	0.350266	-	-	-	-	-	-	-	-	-
#N/A	LOC_Os01g53160	-	-	-	-	-	-	-	-	-	-	-	-	-	-	-	-	-	-	-	-	-	-	-	-	-0.251114	-	-	-	-	-	-	-	-	-	-	-	-	-	-	-	-	-	-	-	-	-	-	-
#N/A	LOC_Os01g53170	-	-	-	-	-	-	-0.258539	-0.258539	-0.258539	-	-	-	-	-	-	-	-	0.243509	-	-0.344038	-	-	-	-0.262069	-0.261716	-0.285029	-0.319214	-0.319214	-	-	-0.314335	-0.243144	-	-	-	-	-	-	-	-	-	-	-	-0.242609	-	-	-	-
#N/A	LOC_Os01g53180	-	-	-	-	-	-	-	-	-	-	-	-	-	-	-	-	-	-	-	-0.357489	-	-	-	-	-	-	-0.301946	-0.301946	-	-	-0.299107	-0.262957	-	-	-	-	-	-	-	-	-	-	-	-	-	-	-	-
#N/A	LOC_Os01g53210	-	0.263242	-	-	-	-	-	-	-	-	-	0.39286	-	-	-	-	-0.402753	0.265059	-	-	-	0.29972	0.491044	-	-	-0.289472	-	-	-0.388207	-0.388207	-	-	-0.327396	0.496768	-	0.528828	-	0.40362	-	-	-	-	-	-0.3324	-0.261261	-0.261261	-0.261261	-
#N/A	LOC_Os01g53220	-	-	-	-	-	-	-0.320412	-0.320412	-0.320412	-	-	-	-	-	-	-	-0.283438	-	-	-	-	-	-	-0.422458	-	-	-	-	-	-	-	-	-	-	-	-	-	-	0.317414	-	-0.468814	-0.468814	-0.468814	-0.478631	-0.49504	-0.49504	-0.49504	-0.405672
#N/A	LOC_Os01g53240	0.388774	-0.313232	-0.303077	-0.303077	-0.303077	0.291582	-	-	-	-	-	0.294912	-	-	-	0.252349	-	-0.26052	-	-	0.353717	0.370561	0.356681	0.289511	-	-	-	-	-	-	0.361752	-	-	0.420822	-0.283143	-	-0.283156	0.247908	-	-	0.448764	0.448764	0.448764	-	-	-	-	-
#N/A	LOC_Os01g53255	-	-0.288959	-0.297246	-0.297246	-0.297246	-	-	-	-	-0.273196	-0.273196	-	-	-	-	-	-	-	-	-0.439255	-	-	-	-	-	-	-0.367396	-0.367396	-	-	-0.276138	-0.341002	-	-	-	-	-	-	-	-0.27132	-	-	-	-	-	-	-	-
#N/A	LOC_Os01g53260	-	-	-	-	-	-	-	-	-	0.318796	0.318796	0.506741	-	-	-	0.251613	-	-	0.260697	0.381587	0.286927	0.375825	0.453561	-	-	-	-	-	-	-	0.496856	0.602088	-0.247371	0.516362	-0.303167	0.286469	-0.303175	0.396464	0.334123	0.382004	0.500674	0.500674	0.500674	-	-	-	-	-
#N/A	LOC_Os01g53294	-	-	-	-	-	0.254207	-	-	-	0.362102	0.362102	0.358928	-	-	-	0.458568	-	-	0.347007	0.346123	0.243065	0.260566	0.315583	-	-	-	-	-	-	-	-	0.386735	-0.276105	0.344238	-0.244104	-	-0.244107	0.4292	-	0.402794	0.432509	0.432509	0.432509	-	-	-	-	-
#N/A	LOC_Os01g53330	-	-	-	-	-	-	-	-	-	-	-	-	-	-	-	-0.245943	-	-0.283779	-	-	-	-	-	0.406595	0.32623	0.243089	-	-	-	-	-	-	0.357184	-	-	-	-	-	-0.338772	-	-	-	-	0.458633	0.394971	0.394971	0.394971	0.31638
#N/A	LOC_Os01g53350	-	0.324572	0.313096	0.313096	0.313096	-	-	-	-	0.356522	0.356522	-	-	-	-	-	-	0.377746	0.732649	0.276609	-	-	-	-	-	-	-	-	-	-	-	-	-	-	-	-	-	-	-	0.283502	-	-	-	-	-	-	-	-
#N/A	LOC_Os01g53370	-0.284685	0.412838	0.350283	0.350283	0.350283	-	-	-	-	-	-	-	-	-	-	-	-	-	0.280816	0.249416	-	-	-	-	0.358547	-	-	-	-	-	-	-	-	-	-	-	-	-	-	-	-	-	-	-	-	-	-	-
#N/A	LOC_Os01g53390	-	-	-	-	-	0.462229	-	-	-	-	-	-	-	-	-	0.493508	-	0.265575	0.255327	-	-	-	0.331322	-0.308749	-0.437735	-0.312651	-0.313303	-0.313303	-	-	-	-	-0.464473	0.24783	-0.245667	-	-0.245673	0.34451	0.400603	-	-	-	-	-0.31252	-	-	-	-0.261096
#N/A	LOC_Os01g53420	-	-	-	-	-	0.252258	-0.290668	-0.290668	-0.290668	-	-	-	-	-	-	0.325006	-	-	0.309234	0.271984	-	-	-	-	-	-	-	-	-	-	-	-	-	-	-	-	-	-	0.427857	-	-0.323692	-0.323692	-0.323692	-	-	-	-	-
#N/A	LOC_Os01g53470	-	-	-	-	-	0.378852	-	-	-	-	-	-	-	-	-	0.388611	-	-	-	-	-	-	-	-0.335539	-0.495052	-	-	-	-	-	-0.286003	-	-	-	-	-	-	-	0.641724	-	-0.278236	-0.278236	-0.278236	-0.276805	-	-	-	-
#N/A	LOC_Os01g53520	-0.35138	0.513447	0.496995	0.496995	0.496995	-0.304098	-	-	-	0.474506	0.474506	-	-	-	-	-	-	0.286794	0.451694	0.465204	-0.34582	-	-	-0.362442	-	-0.303142	-	-	-0.423042	-0.423042	-	-	-	-	-	0.38601	-	0.30117	-	0.249252	-	-	-	-0.343112	-0.294153	-0.294153	-0.294153	-
#N/A	LOC_Os01g53570	-	-	-	-	-	-	0.32717	0.32717	0.32717	-	-	-	-	-	-	-	0.257598	-	-	-	-	-	-	-	-	0.249484	0.242881	0.242881	-	-	-	0.254469	-	-	-	-	-	-	-	0.310662	-	-	-	-	-	-	-	0.248278
#N/A	LOC_Os01g53680	-	-	-	-	-	-	-	-	-	0.372655	0.372655	0.519093	-	-	-	-	-0.248533	-	-	0.343493	-	-	0.307634	-	-	-	-	-	-0.292006	-0.292006	0.296369	0.329947	-0.272136	0.415464	-0.274458	0.445074	-0.274437	0.399147	-	0.256409	0.453673	0.453673	0.453673	-	-	-	-	-
#N/A	LOC_Os01g53710	-	-	0.267249	0.267249	0.267249	-0.286259	0.364751	0.364751	0.364751	-	-	-	-	-	-	-0.271593	-	-	-	-	-	-	-	0.280746	0.29573	0.243134	0.423941	0.423941	-	-	0.349436	-	0.253789	-	0.242735	-	0.242737	-	-0.282936	-	0.419089	0.419089	0.419089	0.33167	-	-	-	0.328892
#N/A	LOC_Os01g53730	-0.335704	-	-	-	-	-0.366531	-	-	-	-0.353457	-0.353457	-0.494795	-	-	-	-0.425659	-	-	-	-0.269841	-0.335453	-0.440673	-0.47941	-	-	-	0.309452	0.309452	-	-	-0.317415	-0.24653	0.345814	-0.509836	0.365429	-	0.365422	-0.434976	-	-0.277506	-0.445098	-0.445098	-0.445098	-	-	-	-	-
#N/A	LOC_Os01g53779	-	0.351324	0.358527	0.358527	0.358527	-0.535113	-	-	-	-	-	-	-	-	-	-0.333001	-	-	-	-	-0.272282	-	-	-	0.289581	-	0.263066	0.263066	-	-	-	-	-	-	-	-	-	-	-0.464735	-	-	-	-	-	-	-	-	-
#N/A	LOC_Os01g53790	-	-	-	-	-	-	-	-	-	0.284087	0.284087	0.286349	-	-	-	-	-	0.280015	-	-	-	-	-	-	-	-	-	-	-	-	-	-	-	-	-	-	-	-	-0.331407	-	0.253473	0.253473	0.253473	-	-	-	-	-
#N/A	LOC_Os01g53800	-	-	-	-	-	-	-	-	-	0.338365	0.338365	0.336382	-	-	-	0.290029	-	-	0.423439	0.570277	0.343726	0.332001	0.372154	-	-	-	-	-	-	-	0.356755	0.629413	-	0.325269	-	-	-	0.297533	0.356931	0.448687	-	-	-	-	-	-	-	-
#N/A	LOC_Os01g53810	-0.420316	0.502007	0.487051	0.487051	0.487051	-0.568638	-	-	-	0.485743	0.485743	0.34902	-	-	-	-0.317884	-	0.303767	0.541028	0.437064	-	-	-	-	0.489327	-	0.456621	0.456621	-0.378464	-0.378464	0.369529	0.299858	-	-	-	0.396093	-	0.242908	-0.342794	0.354819	-	-	-	-	-	-	-	-
#N/A	LOC_Os01g53840	0.321697	-0.362211	-0.369871	-0.369871	-0.369871	0.372599	-	-	-	-	-	-	-	-	-	0.275529	-0.259518	-	-	-0.251595	-	-	-	-	-0.327096	-0.271457	-0.354489	-0.354489	-	-	-	-	-0.260607	-	-	-	-	-	-	-	-	-	-	-	-	-	-	-
#N/A	LOC_Os01g53860	-	-	-	-	-	-	-	-	-	-	-	-	-	-	-	-	-0.244199	-	-	-	-	0.269613	0.292268	-	-	-	-	-	-	-	-	-	-	0.307229	-	-	-	-	-	-	-	-	-	-	-	-	-	-
#N/A	LOC_Os01g53890	-	-	-	-	-	-	-0.243099	-0.243099	-0.243099	-	-	-	-	-	-0.26514	0.294458	-0.311363	0.276181	0.287221	0.269582	-	-	0.260148	-0.418673	-	-0.274656	-	-	-0.355144	-0.355144	-	0.298067	-0.349197	-	-0.291018	-	-0.291037	0.259266	0.512528	-	-	-	-	-0.532029	-0.445981	-0.445981	-0.445981	-0.365991
#N/A	LOC_Os01g53900	-	-	-	-	-	-0.246562	-	-	-	0.328151	0.328151	0.466573	-	-	-	-	-0.291412	0.353121	0.341326	0.262021	-	-	0.313246	-	-	-	-	-	-0.344187	-0.344187	0.32851	-	-	0.369435	-0.357546	0.281796	-0.357554	0.276659	-	0.261711	-	-	-	-	-	-	-	-
#N/A	LOC_Os01g53920	-0.257983	0.471968	0.433627	0.433627	0.433627	-	-0.279839	-0.279839	-0.279839	0.250641	0.250641	-	-	-	-	-	-	-	0.567441	0.357581	-	-	-	-0.264735	-	-0.245466	-	-	-0.265021	-0.265021	-	-	-	-	-	-	-	-	-	-	-0.251641	-0.251641	-0.251641	-0.300735	-0.247842	-0.247842	-0.247842	-
#N/A	LOC_Os01g54020	-	-	-	-	-	-	-0.319262	-0.319262	-0.319262	-0.335546	-0.335546	-0.456164	-	-	-	-	-	-	-	-0.441212	-0.310353	-0.396234	-0.405538	-0.475317	-0.277801	-	-0.344924	-0.344924	-	-	-0.575967	-0.39145	-	-0.4304	-	-0.266096	-	-0.307011	-	-0.335273	-0.508566	-0.508566	-0.508566	-	-0.271956	-0.271956	-0.271956	-
#N/A	LOC_Os01g54030	0.474824	-	-	-	-	0.406107	-	-	-	-	-	-	-	-	-	0.396616	-	-	-	-	0.365817	0.263806	0.366093	-	-	-	-	-	-	-	-	0.258914	-	0.425735	-	-	-	-	0.28221	-	-	-	-	-	-	-	-	-
#N/A	LOC_Os01g54040	-	-0.308721	-0.327869	-0.327869	-0.327869	0.384064	-	-	-	-	-	-	-	-	-	-	-	-	-	-0.356878	-	-	-	-	-0.304256	-0.27567	-0.396004	-0.396004	-	-	-	-0.252693	-0.291059	-	-	-	-	-	-	-	-	-	-	-	-	-	-	-
#N/A	LOC_Os01g54050	-0.336247	0.367159	0.360325	0.360325	0.360325	-0.360211	-	-	-	-	-	-0.331412	-	-	-	-0.362297	-	-	-	-	-0.473117	-0.470094	-0.398276	-0.385009	-	-	-	-	-	-	-0.387852	-	-	-0.406424	-	-	-	-	-	-0.26464	-0.382903	-0.382903	-0.382903	-	-0.32836	-0.32836	-0.32836	-
#N/A	LOC_Os01g54350	-	0.458241	0.384367	0.384367	0.384367	-0.310907	-0.360309	-0.360309	-0.360309	0.257832	0.257832	-	-	-	-	-	-0.293849	0.435309	0.591662	-	-0.41307	-	-	-0.422258	-	-0.387869	-	-	-0.367805	-0.367805	-0.284309	-	-0.296376	-	-0.343038	-	-0.343039	-	-	-	-0.362995	-0.362995	-0.362995	-0.515681	-0.461432	-0.461432	-0.461432	-0.352229
#N/A	LOC_Os01g54370	-0.32763	0.491753	0.421639	0.421639	0.421639	-0.385693	-	-	-	0.39189	0.39189	0.297933	-	-	-	-	-	0.506976	0.626372	0.39614	-	-	-	-	-	-	0.29296	0.29296	-0.391876	-0.391876	-	0.308612	-	-	-	0.371191	-	0.257981	-	0.314888	-	-	-	-0.372411	-0.332997	-0.332997	-0.332997	-
#N/A	LOC_Os01g54490	-	-	-	-	-	0.445926	-	-	-	-	-	-	-	-	-	0.378831	-	-	-0.266915	-	-	-	-	-0.384849	-0.648038	-	-	-	-	-	-0.315686	-	-	-	-	-	-	-	0.593008	-	-	-	-	-	-	-	-	-
#N/A	LOC_Os01g54510	-	0.263545	-	-	-	-	-0.316261	-0.316261	-0.316261	-	-	-	-	-	-	-	-0.242925	0.321455	0.481513	-	-	-	-	-0.434985	-0.257185	-0.378371	-	-	-	-	-0.326003	-	-0.307246	-	-0.26796	-	-0.267969	-	-	-	-0.339134	-0.339134	-0.339134	-0.441701	-0.330645	-0.330645	-0.330645	-0.343216
#N/A	LOC_Os01g54540	-	-	-0.251579	-0.251579	-0.251579	-	-	-	-	-0.312919	-0.312919	-	-	-	-	-	-	-	-	-0.323459	-	-	-	-0.283316	-	-	-0.243259	-0.243259	-	-	-0.279347	-0.250284	-	-	-	-	-	-	-	-	-0.309296	-0.309296	-0.309296	-	-0.277462	-0.277462	-0.277462	-
#N/A	LOC_Os01g54590	0.288688	-	-	-	-	-	-	-	-	-	-	0.286985	-	-	-	-	-0.286208	-	-	-	-	0.276857	0.373831	-	-	-	-	-	-	-	0.280082	-	-	0.408799	-	-	-	0.276223	-	-	0.354727	0.354727	0.354727	-	-	-	-	-
#N/A	LOC_Os01g54620	0.31885	-	-	-	-	-	-	-	-	-	-	-	-	-	-	-	-0.322585	-	-	-	-	-	-	-	-	-	-	-	-	-	-	-	-	-	-	-	-	-	-	-	-	-	-	-	-	-	-	-
#N/A	LOC_Os01g54660	-0.346844	0.333157	0.32761	0.32761	0.32761	-	-	-	-	0.321932	0.321932	0.295343	-	-	-	-	-	-	0.340701	0.326572	-	-	-	-	0.402266	0.260251	0.355023	0.355023	-0.258855	-0.258855	0.373857	0.416707	-	-	-	0.350008	-	0.269157	-	0.362238	-	-	-	-	-	-	-	-
#N/A	LOC_Os01g54670	-	-	-	-	-	-0.39193	0.344694	0.344694	0.344694	-	-	-	-	-	-	-0.391933	-	-	-	-	-	-	-	-	-	0.35129	0.579225	0.579225	-	-	-	-	0.373202	-	0.250552	-	0.250564	-	-0.398861	-	-	-	-	0.360498	-	-	-	0.25191
#N/A	LOC_Os01g54860	-0.274917	0.56264	0.519843	0.519843	0.519843	-0.307117	-	-	-	0.461732	0.461732	-	-	-	-	-	-	0.349939	0.686234	0.439493	-0.253803	-	-	-	-	-0.247236	-	-	-0.397773	-0.397773	-	-	-	-	-	0.368114	-	0.312759	-0.247991	0.298498	-	-	-	-0.299917	-	-	-	-
#N/A	LOC_Os01g54890	-	-	-	-	-	-	-	-	-	0.407362	0.407362	0.391148	-	-	-	-	-	0.367073	0.446556	0.447709	-	-	0.356702	-	-	-	-	-	-0.291081	-0.291081	-	0.275542	-	0.342191	-0.247879	0.267806	-0.247887	0.390518	-	0.340669	-	-	-	-	-	-	-	-
#N/A	LOC_Os01g54940	-	-	-	-	-	-	-	-	-	0.293552	0.293552	-	-	-	-	0.254045	-	-	-	0.450539	-	-	-	-	-	-	-	-	-	-	-	-	-	-	-0.27041	-	-0.270403	0.266434	-	-	-	-	-	-	-	-	-	-
#N/A	LOC_Os01g54950	-	-	-	-	-	-	-	-	-	-	-	-	-	-	-	-	-0.271932	-	-	-	-	-	-	-	-	-	-	-	-0.247212	-0.247212	-	-	-	-	-0.352683	-	-0.352664	-	-	-	-	-	-	-	-	-	-	-
#N/A	LOC_Os01g55020	-0.27832	0.482637	0.413868	0.413868	0.413868	-0.272474	-	-	-	0.425128	0.425128	-	-	-	-	-	-	0.406203	0.582411	0.405561	-	-	-	-0.333181	-	-	-	-	-0.440237	-0.440237	-	0.259277	-	-	-	0.313293	-	0.26726	-	0.288857	-	-	-	-0.382352	-0.309042	-0.309042	-0.309042	-
#N/A	LOC_Os01g55040	0.413802	-	-	-	-	-	-	-	-	0.421947	0.421947	0.675426	-	-	-	0.51028	-	-	0.249848	0.498289	0.401686	0.522501	0.60713	-	-	-	-	-	-0.265896	-0.265896	0.458022	0.610138	-0.352859	0.707964	-0.395577	0.383699	-0.395597	0.494511	0.263467	0.412333	0.336948	0.336948	0.336948	-	-	-	-	-
#N/A	LOC_Os01g55070	-	-	-	-	-	-	-0.309264	-0.309264	-0.309264	-	-	-	-	-	-0.250057	-	-0.289105	-	-	-	-	-	-	-0.413391	-0.261507	-0.272039	-	-	-0.291652	-0.291652	-	-	-0.304506	-	-0.242295	-	-0.242313	-	0.461321	-	-0.28326	-0.28326	-0.28326	-0.508309	-0.433389	-0.433389	-0.433389	-0.398145
#N/A	LOC_Os01g55090	-0.44951	0.471268	0.428202	0.428202	0.428202	-0.386135	-	-	-	-	-	-	-	-	-	-0.304251	-	0.30529	-	-	-0.366119	-	-	-	-	-	0.278493	0.278493	-	-	-	-	-	-	-	0.410018	-	-	-0.304087	-	-	-	-	-	-0.34739	-0.34739	-0.34739	-
#N/A	LOC_Os01g55100	0.276821	-0.242478	-0.262764	-0.262764	-0.262764	0.279099	-	-	-	-	-	0.291866	-	-	-	-	-	-	-	-	0.313407	0.486657	0.472487	-	-	-	-	-	-	-	0.355006	-	-	0.433668	-	-	-	-	-	-	0.305473	0.305473	0.305473	-	-	-	-	-
#N/A	LOC_Os01g55110	-	-	-	-	-	-0.255037	-	-	-	-0.317915	-0.317915	-0.392942	-	-	-	-0.30532	-	-	-	-0.260309	-	-0.278318	-0.292944	-	-	-	-	-	-	-	-	-	-	-0.299372	-	-	-	-0.365911	-	-0.301216	-0.35584	-0.35584	-0.35584	-	-	-	-	-
#N/A	LOC_Os01g55240	-	0.494102	0.360358	0.360358	0.360358	-	-	-	-	0.265141	0.265141	0.259272	-	-	-	-	-	-	0.399114	0.373044	-	-	0.256202	-	-	-	-	-	-0.26327	-0.26327	-	0.245248	-	0.266318	-	0.359469	-	0.253148	-	-	-	-	-	-0.280905	-0.283685	-0.283685	-0.283685	-
#N/A	LOC_Os01g55270	-	-	-	-	-	-	-	-	-	0.297276	0.297276	0.319761	-	-	-	-	-0.24308	-	-	0.25077	-	-	-	-	-	-	-	-	-0.354315	-0.354315	-	-	-	-	-	0.310825	-	0.365473	-	-	0.394327	0.394327	0.394327	-	-	-	-	-
#N/A	LOC_Os01g55280	-	-	-	-	-	-	-	-	-	-	-	0.289697	-	-	-	0.342732	-0.258756	-	-	-	-	-	0.305721	-	-	-0.24419	-	-	-0.251213	-0.251213	-	-	-0.258792	0.321769	-	0.306805	-	0.34739	-	-	0.299008	0.299008	0.299008	-	-	-	-	-
#N/A	LOC_Os01g55300	-	0.464076	0.400396	0.400396	0.400396	-0.304492	-	-	-	0.306494	0.306494	-	-	-	-	-	-0.291156	0.446797	0.373579	0.287908	-0.334144	-	-	-0.416827	-	-0.318873	-	-	-0.432995	-0.432995	-	-	-0.274402	-	-	0.311367	-	-	-	-	-0.335945	-0.335945	-0.335945	-0.570909	-0.529045	-0.529045	-0.529045	-0.406955
#N/A	LOC_Os01g55350	-	0.248705	-	-	-	-0.464063	-	-	-	-	-	-	-	-	-	-0.250406	-	-	-	-	-	-	-	-	0.306669	-	0.453378	0.453378	-	-	-	-	-	-	-	-	-	-	-0.313441	-	-	-	-	-	-	-	-	-
#N/A	LOC_Os01g55370	-	-	-	-	-	-	-	-	-	-0.506131	-0.506131	-0.553398	-	-	-	-	-	-0.279622	-0.434981	-0.351765	-	-0.294224	-0.453971	-	-	-	-	-	0.336264	0.336264	-0.335299	-0.403897	0.327559	-0.448938	-	-0.513838	-	-0.528547	-	-0.446057	-0.38569	-0.38569	-0.38569	0.257232	-	-	-	-
#N/A	LOC_Os01g55390	-	-	-	-	-	-	-	-	-	-	-	-	-	-	-	-	-	-	-0.256365	-	-	-	-	-0.329689	-0.453165	-	-	-	0.267862	0.267862	-0.309372	-	-	-0.24713	0.372536	-	0.372515	-	0.333656	-	-0.245197	-0.245197	-0.245197	-	-0.281913	-0.281913	-0.281913	-0.276063
#N/A	LOC_Os01g55440	-	-	-	-	-	-	-	-	-	-	-	-	-	-	-	-	-	-	0.337811	-	-	-	-	-	-	-	-	-	-	-	-	-	-	-	-	-	-	-	-	-	-	-	-	-	-	-	-	-
#N/A	LOC_Os01g55450	-	0.495787	0.426027	0.426027	0.426027	-0.255003	-	-	-	0.521046	0.521046	0.628979	-	-	-	-	-0.256318	0.382739	0.392496	0.563058	-	-	0.440284	-	-	-	0.352907	0.352907	-0.485212	-0.485212	0.385867	0.54779	-0.25531	0.460641	-	0.643589	-	0.464802	-	0.326662	-	-	-	-0.421855	-0.364161	-0.364161	-0.364161	-
#N/A	LOC_Os01g55500	-	-	-	-	-	-	-	-	-	-	-	-0.257834	-	-	-	-	-	-	-	-	-0.250333	-0.317437	-0.310006	-	-	-	-	-	-	-	-0.378695	-	-	-0.289369	-	-	-	-	-	-	-0.319775	-0.319775	-0.319775	-	-	-	-	-
#N/A	LOC_Os01g55510	-0.262867	-	-	-	-	-0.248225	-	-	-	-0.405012	-0.405012	-0.437941	-	-	-	-0.304615	-	-	-0.31551	-0.369554	-	-0.355673	-0.460483	-	-	-	-	-	0.441022	0.441022	-0.338675	-0.249846	0.249707	-0.47808	0.425612	-	0.425621	-0.425425	-	-0.333729	-0.313037	-0.313037	-0.313037	-	-	-	-	-
#N/A	LOC_Os01g55560	-	-	-	-	-	-	-	-	-	-	-	-	-	-	-	-	-	-0.273734	-0.308417	-	-	-	-0.244176	-	-	-	-	-	-	-	-	-0.369384	-	-	-	-0.250745	-	-	-0.251147	-0.295392	-	-	-	-	-	-	-	-
#N/A	LOC_Os01g55660	-0.30502	-	-	-	-	-0.357666	-	-	-	-	-	-	-	-	-	-0.270747	-	-	-	-	-	-	-	-	0.383181	-	0.362865	0.362865	-	-	-	-	-	-	-	-	-	-	-0.284504	-	-	-	-	-	-	-	-	-
#N/A	LOC_Os01g55670	0.599327	-0.584102	-0.557086	-0.557086	-0.557086	0.636477	-	-	-	-0.25402	-0.25402	-	-	-	-	0.332753	-	-0.34492	-0.358791	-	0.479903	-	-	-	-0.272121	-	-0.362988	-0.362988	0.321154	0.321154	-	-	-	-	-	-0.331597	-	-	-	-	-	-	-	0.321516	0.393924	0.393924	0.393924	-
#N/A	LOC_Os01g55730	-	0.291464	-	-	-	-	-0.246853	-0.246853	-0.246853	-	-	-	-	-	-	-	-0.299149	0.395135	0.387357	-	-0.34114	-	-	-0.501789	-	-0.292998	-	-	-0.390636	-0.390636	-	-	-	-	-0.260063	-	-0.260058	-	-	-	-0.249319	-0.249319	-0.249319	-0.415612	-0.44162	-0.44162	-0.44162	-0.287153
#N/A	LOC_Os01g55799	-0.247237	0.426472	0.383908	0.383908	0.383908	-	-0.299473	-0.299473	-0.299473	-	-	-	-	-	-	-	-	0.352836	0.531144	-	-0.32285	-	-	-0.393945	-	-0.292374	-	-	-0.333894	-0.333894	-0.27928	-	-	-	-	-	-	-	-	-	-0.350015	-0.350015	-0.350015	-0.360915	-0.334574	-0.334574	-0.334574	-
#N/A	LOC_Os01g55820	0.290294	-	-	-	-	0.287803	-	-	-	0.28049	0.28049	0.408831	-	-	-	-	-	-	-	-	-	0.431631	0.473049	-	-	-	-	-	-0.257403	-0.257403	0.442714	-	-	0.526108	-0.277319	-	-0.277319	0.361179	-	0.323154	0.381218	0.381218	0.381218	-	-	-	-	-
#N/A	LOC_Os01g55830	-	-	-	-	-	0.323155	-	-	-	0.348206	0.348206	0.39217	-	-	-	0.501862	-0.258756	-	-	0.493147	0.245035	0.26942	0.387803	-	-0.290982	-0.253244	-	-	-0.340834	-0.340834	-	0.386134	-0.307869	0.402361	-0.261824	0.292968	-0.261829	0.498019	0.251837	0.388901	0.382595	0.382595	0.382595	-	-	-	-	-
#N/A	LOC_Os01g55870	-	-	-	-	-	-	-	-	-	-	-	-	-	-	-	0.263876	-	-	0.448427	0.317192	-	-	-	-	-	-	-	-	-	-	-	-	-	-	-	-	-	-	-	0.301123	-	-	-	-	-	-	-	-
#N/A	LOC_Os01g55960	0.368725	-	-	-	-	-	-	-	-	-	-	0.287215	-	-	-	0.261329	-0.461634	-	-	-	-	0.259718	0.378724	-	-	-0.288858	-0.262016	-0.262016	-0.380142	-0.380142	-	-	-0.3748	0.436343	-0.510744	-	-0.510752	-	-	-	-	-	-	-0.406248	-	-	-	-0.32872
#N/A	LOC_Os01g56080	-	0.345979	0.266757	0.266757	0.266757	-	-	-	-	0.449276	0.449276	0.442261	-	-	-	-	-	0.694357	0.632192	0.479131	-	-	0.379637	-	-	-	-	-	-0.394356	-0.394356	-	0.358024	-0.291554	0.326749	-0.267712	0.42189	-0.267725	0.392765	-	0.331122	-	-	-	-0.327755	-	-	-	-
#N/A	LOC_Os01g56090	-	-	-	-	-	0.360304	-	-	-	-	-	-	-	-	-	0.311151	-0.298773	-	0.326531	-	-	-	0.277817	-	-	-	-0.256916	-0.256916	-	-	-	-	-0.26226	0.265001	-0.402617	-	-0.40262	0.282827	0.263633	0.261632	-	-	-	-0.263206	-	-	-	-
#N/A	LOC_Os01g56170	-	-	0.280841	0.280841	0.280841	-0.25125	0.28423	0.28423	0.28423	0.503264	0.503264	0.486462	-	-	-	-	-	-	0.324406	0.418914	-	0.277988	0.287034	0.346821	0.344422	-	0.276074	0.276074	-0.312325	-0.312325	0.536674	0.452757	-	0.304247	-	0.405466	-	0.40959	-	0.453914	0.515767	0.515767	0.515767	-	-	-	-	0.267816
#N/A	LOC_Os01g56180	-	-	-	-	-	-	-	-	-	0.425844	0.425844	0.480505	-	-	-	0.275418	-	-	-	0.398401	-	0.247665	0.37492	-	-	-0.248334	-	-	-0.405296	-0.405296	0.314317	0.287152	-0.281181	0.43937	-0.291813	0.406465	-0.291818	0.508172	-	0.318675	0.516261	0.516261	0.516261	-	-	-	-	-
#N/A	LOC_Os01g56220	-	-	0.263226	0.263226	0.263226	-	-	-	-	0.284325	0.284325	-	-	-	-	-	-	0.246544	0.586703	-	-	-	-	-	-	-	-	-	-	-	-	-	-	-	-	-	-	-	-	0.293678	-	-	-	-	-	-	-	-
#N/A	LOC_Os01g56270	-0.364798	0.503109	0.470261	0.470261	0.470261	-0.348689	-	-	-	-	-	-	-	-	-	-0.256727	-	0.291257	-	-	-0.34497	-	-	-	-	-	0.332367	0.332367	-0.319525	-0.319525	-	-	-	-	-	0.499218	-	-	-0.276486	-	-	-	-	-0.249817	-0.344486	-0.344486	-0.344486	-
#N/A	LOC_Os01g56320	0.25986	-	-	-	-	-	-	-	-	-	-	0.308532	-	-	-	-	-0.342552	-	-	-	-	0.250301	0.35276	-	-	-	-	-	-0.282957	-0.282957	-	-	-0.295124	0.435809	-0.311136	0.24792	-0.31115	-	-	-	-	-	-	-0.271302	-	-	-	-
#N/A	LOC_Os01g56340	-	0.258176	-	-	-	-	-	-	-	0.352486	0.352486	-	-	-	-	-	-	0.337372	0.718309	0.248513	-	-	-	-	-	-	-	-	-	-	-	-	-	-	-	-	-	-	-	0.297977	-	-	-	-	-	-	-	-
#N/A	LOC_Os01g56360	0.384003	-0.366918	-0.346617	-0.346617	-0.346617	0.328538	-	-	-	-	-	0.244172	-	-	-	-	-	-	-0.246586	-	0.381829	0.370273	0.334675	-	-	-	-	-	-	-	-	-	-	0.35912	-	-	-	-	-	-	0.313753	0.313753	0.313753	-	-	-	-	-
#N/A	LOC_Os01g56370	-	-0.335573	-0.281238	-0.281238	-0.281238	-	0.336108	0.336108	0.336108	-	-	-	-	-	-	-	-	-0.24389	-	-	0.296607	0.282438	-	0.384175	0.304785	-	-	-	-	-	0.314988	-	-	-	-	-	-	-	-	-	0.376267	0.376267	0.376267	0.327023	0.331278	0.331278	0.331278	0.364486
#N/A	LOC_Os01g56420	-	-	-	-	-	-	-	-	-	-	-	-	-	-	-	-	-	-	-	-	-	-0.298819	-	-0.472107	-0.400929	-0.302441	-	-	-	-	-0.384461	-	-	-	-	-	-	-	0.414938	-	-0.37782	-0.37782	-0.37782	-0.404135	-0.421454	-0.421454	-0.421454	-0.350655
#N/A	LOC_Os01g56470	-	-	-	-	-	-	-	-	-	0.307454	0.307454	0.398434	-	-	-	-	-0.316233	-	-	0.260262	-	-	0.328908	-	-	-0.26305	-	-	-0.417231	-0.417231	-	-	-	0.375221	-	0.395836	-	0.431708	-	-	0.407995	0.407995	0.407995	-	-	-	-	-
#N/A	LOC_Os01g56540	-	-	-	-	-	-	-	-	-	-	-	0.388893	-	-	-	0.297849	-	0.288265	0.266178	0.312963	0.284739	0.424459	0.533661	-	-	-	-	-	-0.293144	-0.293144	0.378888	0.329805	-	0.511239	-	0.279526	-	0.347832	-	0.27532	-	-	-	-	-	-	-	-
#N/A	LOC_Os01g56620	-	-	-	-	-	-	-0.268816	-0.268816	-0.268816	-	-	-	-	-	-	0.275358	-0.379336	0.281885	0.33025	0.2518	-	-	0.277253	-0.296679	-	-0.292882	-	-	-0.384984	-0.384984	-	-	-0.302621	0.314125	-0.374091	-	-0.374113	-	0.277289	-	-	-	-	-0.437834	-0.318797	-0.318797	-0.318797	-0.32923
#N/A	LOC_Os01g56740	-0.449721	0.602987	0.606922	0.606922	0.606922	-0.489872	-	-	-	0.347691	0.347691	0.317565	-	-	-	-0.276696	-	0.275769	-	0.395341	-0.299789	-	-	-	-	-	0.440135	0.440135	-0.27997	-0.27997	-	0.256694	-	-	-	0.604654	-	0.259451	-0.299745	-	-	-	-	-	-	-	-	-
#N/A	LOC_Os01g56810	0.366028	-0.248261	-0.247425	-0.247425	-0.247425	0.332786	-	-	-	-	-	0.32626	-	-	-	0.390488	-	-	-	0.272016	0.35084	0.280502	0.34277	-	-	-	-	-	-	-	0.328978	0.393702	-	0.390627	-	-	-	0.270695	-	0.263594	0.443399	0.443399	0.443399	-	-	-	-	-
#N/A	LOC_Os01g56850	-0.325564	0.242524	-	-	-	-0.466709	-	-	-	0.255296	0.255296	0.256704	-	-	-	-0.450851	-	-	-	-	-	-	-	0.262221	0.530164	-	0.354966	0.354966	-	-	0.294647	-	-	-	-	0.278725	-	-	-0.51829	-	-	-	-	-	-	-	-	-
#N/A	LOC_Os01g56860	-	0.504962	0.444483	0.444483	0.444483	-	-0.262811	-0.262811	-0.262811	0.459725	0.459725	0.253606	-	-	-	-	-0.27908	0.511746	0.648529	0.422012	-0.289493	-	-	-0.4626	-0.264527	-0.369259	-	-	-0.469679	-0.469679	-	-	-0.402847	-	-0.303308	0.421378	-0.303326	0.439703	-	0.373097	-	-	-	-0.530402	-0.403608	-0.403608	-0.403608	-0.289594
#N/A	LOC_Os01g56880	-	0.339505	0.304842	0.304842	0.304842	-	-	-	-	0.419034	0.419034	0.335245	-	-	-	-	-	0.363075	0.625067	0.558576	-	-	0.3826	-	-	-	0.288469	0.288469	-	-	0.327546	0.580167	-	0.274916	-	0.33923	-	0.38443	0.3127	0.514643	-	-	-	-	-	-	-	-
#N/A	LOC_Os01g57004	-	-	-	-	-	-	-	-	-	-0.410444	-0.410444	-0.361591	-	-	-	-	-	-0.274051	-0.28152	-	-	-	-	-	-	-	-	-	0.31637	0.31637	-	-	-	-	0.297901	-0.37157	0.297906	-0.328291	-	-0.266522	-0.24775	-0.24775	-0.24775	-	-	-	-	-
#N/A	LOC_Os01g57020	0.323249	-	-	-	-	0.261117	-	-	-	-	-	0.265652	-	-	-	-	-0.361582	-	-	-	-	-	0.331907	-	-	-0.270732	-	-	-0.350564	-0.350564	-	-	-0.34372	0.363905	-0.380289	-	-0.380304	0.258749	-	-	-	-	-	-0.360171	-0.280968	-0.280968	-0.280968	-0.249455
#N/A	LOC_Os01g57050	0.285914	-	-	-	-	-	-	-	-	-	-	-	-	-	-	-	-0.270549	-	-	-	-	-	-	-	-	-	-	-	-	-	-	-	-	-	-	-	-	-	-	-	-	-	-	-	-	-	-	-
#N/A	LOC_Os01g57073	-	0.307848	0.310298	0.310298	0.310298	-	-	-	-	0.360242	0.360242	-	-	-	-	-	-	0.377549	0.686751	0.300472	-	-	-	-	-	-	-	-	-	-	-	-	-	-	-	-	-	-	-	0.295328	-	-	-	-	-	-	-	-
#N/A	LOC_Os01g57082	-0.333496	0.64615	0.579939	0.579939	0.579939	-0.577862	-	-	-	0.498693	0.498693	0.419089	-	-	-	-0.286059	-	0.496614	0.671607	0.389932	-0.29678	-	0.265132	-	0.436495	-	0.276519	0.276519	-0.458228	-0.458228	0.298587	-	-	0.304921	-0.260805	0.511127	-0.260817	0.330842	-0.390245	0.279567	-	-	-	-	-	-	-	-
#N/A	LOC_Os01g57100	-	-	-	-	-	0.248889	-	-	-	-	-	-	-	-	-	-	-	-	-	-	-	-	-	-	-	-	-	-	-	-	-	-	-	-	-	-	-	-	-	-	-	-	-	-	-	-	-	-
#N/A	LOC_Os01g57180	-	-	-	-	-	-	-0.252567	-0.252567	-0.252567	-	-	-	-	-	-	-	-	-	-	-	-	-	-	-	-	-	-	-	-	-	-0.251662	-	-	-	-	-	-	-	-	-	-	-	-	-	-	-	-	-
#N/A	LOC_Os01g57250	-0.48911	0.519952	0.512559	0.512559	0.512559	-0.473524	-	-	-	0.346832	0.346832	0.355239	-	-	-	-0.256786	-	0.255627	0.272443	0.349485	-0.25039	-	-	-	0.349332	-	0.413931	0.413931	-0.243414	-0.243414	0.272529	0.250828	-	-	-	0.54735	-	0.261782	-	-	-	-	-	-	-	-	-	-
#N/A	LOC_Os01g57280	-0.267867	0.455244	0.397606	0.397606	0.397606	-	-	-	-	-	-	0.260337	-	-	-	-	-	-	-	0.457415	-	-	-	-0.260865	-	-	0.269802	0.269802	-	-	-	0.426913	-	-	-	0.440284	-	0.274113	-	-	-	-	-	-0.242368	-0.265941	-0.265941	-0.265941	-
#N/A	LOC_Os01g57310	-0.416193	0.711028	0.633379	0.633379	0.633379	-0.38597	-	-	-	0.334123	0.334123	0.292935	-	-	-	-	-	0.3273	0.275032	0.468644	-0.249862	-	-	-0.244163	-	-	0.44547	0.44547	-0.289713	-0.289713	-	0.356472	-	-	-	0.5757	-	0.264165	-	-	-	-	-	-0.253456	-0.299992	-0.299992	-0.299992	-
#N/A	LOC_Os01g57350	-0.447273	0.423898	0.364887	0.364887	0.364887	-0.454785	-	-	-	-	-	-	-	-	-	-0.327863	-	-	-	-	-0.394366	-0.277095	-	-0.305443	-	-	0.276634	0.276634	-	-	-	-	-	-	-	-	-	-	-	-	-0.372277	-0.372277	-0.372277	-0.296039	-0.434546	-0.434546	-0.434546	-
#N/A	LOC_Os01g57430	-0.402049	0.541512	0.565155	0.565155	0.565155	-0.283125	-	-	-	0.280396	0.280396	-	0.308145	0.308145	0.300361	-0.258323	-	-	0.329501	-	-	-	-	-	0.430061	-	-	-	-	-	0.284883	-	-	-	-	-	-	-	-	0.275476	-	-	-	-	-	-	-	0.316163
#N/A	LOC_Os01g57450	-	0.319988	0.300434	0.300434	0.300434	-	-	-	-	0.553232	0.553232	0.543576	-	-	-	-	-	0.286486	0.467657	0.44676	-	-	0.401153	-	-	-	0.303508	0.303508	-0.412262	-0.412262	0.481929	0.439389	-	0.400116	-	0.549634	-	0.489393	-	0.457985	0.424134	0.424134	0.424134	-	-	-	-	-
#N/A	LOC_Os01g57480	-0.336459	0.621171	0.578975	0.578975	0.578975	-0.65149	-	-	-	0.332235	0.332235	-	-	-	-	-0.379394	-	-	0.505247	0.302343	-0.293229	-	-	-	0.443208	-	0.287543	0.287543	-0.267563	-0.267563	-	-	-	-	-	0.251684	-	-	-0.500284	-	-	-	-	-	-	-	-	-
#N/A	LOC_Os01g57540	-	-	-	-	-	-	-	-	-	0.303419	0.303419	0.28361	-	-	-	-	-	-	-	0.476683	-	-	-	-	-	-	0.363405	0.363405	-	-	0.253086	0.447737	-	-	-	-	-	-	-	0.344416	-	-	-	-	-	-	-	-
#N/A	LOC_Os01g57570	-	0.350994	0.329301	0.329301	0.329301	-	-	-	-	0.344318	0.344318	-	-	-	-	-	-	0.37119	0.677884	0.348391	-	-	-	-	-	-	-	-	-	-	-	-	-	-	-0.243897	-	-0.24389	-	-	0.284605	-	-	-	-	-	-	-	-
#N/A	LOC_Os01g57710	0.280067	-	-	-	-	-	-	-	-	-	-	0.447707	-	-	-	-	-	0.246607	-	-	-	-	0.339353	-	-	-	-	-	-	-	0.243681	0.248871	-	0.330577	-	0.2879	-	0.266842	-	0.259324	-	-	-	-	-	-	-	-
#N/A	LOC_Os01g57720	0.252051	-0.281136	-0.252857	-0.252857	-0.252857	-	-	-	-	-	-	-	-	-	-	-	-	-0.352693	-0.343213	-	0.300607	-	-	-	-	-	-	-	0.385384	0.385384	-	-	-	-	-	-	-	-	-	-	-	-	-	0.364759	0.354364	0.354364	0.354364	-
#N/A	LOC_Os01g57730	-	-	-	-	-	-	-	-	-	-	-	-	-	-	-	-	-	0.301283	0.554523	-	-	-	-	-	-	-	-	-	-	-	-	-	-	-	-	-	-	-	-	-	-	-	-	-	-	-	-	-
#N/A	LOC_Os01g57740	-	-	-	-	-	-	-	-	-	-	-	-	-	-	-	-	-0.269034	-	-	-	-	-	-	-	-	-	-	-	-0.339054	-0.339054	0.245418	-	-	0.250922	-0.336549	-	-0.336556	-	-	-	0.375961	0.375961	0.375961	-	-	-	-	-
#N/A	LOC_Os01g57840	-	-	-	-	-	-	-	-	-	-	-	-	-	-	-	-	-	-	-	-	-	-	-0.320524	-	-	-	-	-	-	-	-	-	-	-0.250747	-	-	-	-	-	-	-	-	-	-	-	-	-	-
#N/A	LOC_Os01g57854	-	-	-	-	-	-	-	-	-	0.320379	0.320379	0.480954	-	-	-	-	-	-	-	0.30573	0.260908	0.313444	0.351014	0.266203	-	-	-	-	-	-	0.425358	0.508326	-	0.326381	-	0.290798	-	0.332494	0.271038	0.31455	0.541659	0.541659	0.541659	-	-	-	-	-
#N/A	LOC_Os01g57870	-	0.366786	0.303882	0.303882	0.303882	-	-	-	-	0.364516	0.364516	-	-	-	-	-	-0.252283	0.459507	0.711033	0.447863	-	-	-	-	-	-	-	-	-0.402264	-0.402264	-	-	-0.295418	-	-0.321193	0.306157	-0.321203	0.368041	-	0.372	-	-	-	-0.366429	-	-	-	-
#N/A	LOC_Os01g57920	-	-	-	-	-	-	-	-	-	-	-	-	-	-	-	-	-	-	-	-	-	-	-	-	-	-	-	-	-	-	-	-	-	-	-	-	-	-	-	-	-	-	-	-	-	-	-	-
#N/A	LOC_Os01g57940	-	-	-	-	-	-	-0.244977	-0.244977	-0.244977	-	-	-	-	-	-	-	-0.255281	-	0.407107	-	-	-	-	-0.274948	-	-0.287464	-	-	-	-	-	-	-	-	-	-	-	-	-	-	-	-	-	-0.252072	-	-	-	-
#N/A	LOC_Os01g57942	-	-	-	-	-	-	-	-	-	-	-	-	-	-	-	-	-	-	-	-	-	-	-	-	-	-	-	-	-	-	-	-	-	-	-	-	-	-	-	-	-	-	-	-	-	-	-	-
#N/A	LOC_Os01g57945	-	-	-	-	-	-	-	-	-	-	-	-	-	-	-	-	-	-	-	-0.271807	-	-	-	-	-	-	-	-	-	-	-	-	-	-	-	-0.254947	-	-	-	-	-	-	-	-	-	-	-	-
#N/A	LOC_Os01g57946	0.288799	-0.262866	-0.272416	-0.272416	-0.272416	-	-	-	-	-	-	-	-	-	-	-	-	-	-	-0.294691	-	-	-	-	-	-	-0.256991	-0.256991	-	-	-	-0.311855	-	-	-	-0.25934	-	-	-	-	-	-	-	-	-	-	-	-
#N/A	LOC_Os01g57954	-	-	-	-	-	0.417034	-	-	-	-0.250019	-0.250019	-	-	-	-	-	-	-	-0.257296	-	-	-	-	-	-	-	-0.334884	-0.334884	-	-	-	-	-	-	-	-0.244764	-	-	0.258091	-0.250099	-	-	-	-	0.267558	0.267558	0.267558	-
#N/A	LOC_Os01g57958	0.440089	-0.331711	-0.342779	-0.342779	-0.342779	0.350286	-	-	-	-0.2734	-0.2734	-	-	-	-	-	-	-	-	-0.264325	-	-	-	-	-	-	-0.397822	-0.397822	-	-	-	-0.321251	-	-	-	-	-	-	-	-	-	-	-	-	-	-	-	-
#N/A	LOC_Os01g57960	-	-	-	-	-	-	-	-	-	-	-	-	-	-	-	-	-	-	-	-	-	-	-	0.257282	-	-	-	-	-	-	-	-	-	-	-	-	-	-	-	-	-	-	-	-	-	-	-	-
#N/A	LOC_Os01g57962	-	-	-	-	-	-	-	-	-	-	-	-	-	-	-	-	-	-	-	-	-	-	-	-	-	-	-	-	-	-	-	-	-	-	-	-	-	-	-	-	-	-	-	-	-	-	-	-
#N/A	LOC_Os01g57964	-	-	-	-	-	-	-	-	-	-	-	-	-	-	-	-	-	-	-	-	-	-	-	-	-	-	-	-	-	-	-	-	-	-	-	-	-	-	-	-	-	-	-	-	-	-	-	-
#N/A	LOC_Os01g57966	-	-	-	-	-	-	-	-	-	-	-	-	-	-	-	-	-	-	-	-0.283226	-	-	-	-	-	-	-	-	-	-	-	-0.253948	-	-	-	-	-	-	-	-	-	-	-	-	-	-	-	-
#N/A	LOC_Os01g57968	-	-	-	-	-	-	-	-	-	-	-	-	-	-	-	-	-	-	-	-	-	-	-	-	-	-	-	-	-	-	-	-	-	-	-	-	-	-	-	-	-	-	-	-	-	-	-	-
#N/A	LOC_Os01g57990	-	-	-	-	-	-	-	-	-	-	-	-	-	-	-	-	-	-	-	-	-	-	-	-	-	-	-	-	-	-	-	-	-	-	-	-	-	-	-	-	-	-	-	-	-	-	-	-
#N/A	LOC_Os01g58000	-	-0.398036	-0.392075	-0.392075	-0.392075	0.304895	-	-	-	-0.401536	-0.401536	-0.336676	-	-	-	-	-	-	-0.374211	-0.412572	-	-	-0.244592	-	-0.305103	-	-0.381203	-0.381203	0.313415	0.313415	-0.366162	-0.329021	-	-0.242915	-	-0.38029	-	-0.273885	-	-0.304008	-	-	-	-	-	-	-	-
#N/A	LOC_Os01g58010	-0.271657	-	-	-	-	-	0.328471	0.328471	0.328471	0.402267	0.402267	0.331496	-	-	-	-	-	-	0.253174	-	-	-	-	-	-	0.384865	0.39643	0.39643	-	-	0.419644	0.405149	-	-	-	-	-	-	-	0.453978	0.394127	0.394127	0.394127	-	-	-	-	0.340509
#N/A	LOC_Os01g58020	-	-	-	-	-	-	-	-	-	-	-	-	-	-	-	-	-	-	-	-	-	-	-	0.245961	-	-	-	-	-	-	-	-	-	-	-	-	-	-	-	-	-	-	-	-	0.251556	0.251556	0.251556	-
#N/A	LOC_Os01g58022	0.404293	-0.320731	-0.34404	-0.34404	-0.34404	0.364876	-0.261922	-0.261922	-0.261922	-0.397357	-0.397357	-0.358659	-	-	-	0.270761	-	-	-0.302407	-0.353711	-	-	-	-0.259855	-0.496773	-0.302	-0.503472	-0.503472	0.324654	0.324654	-0.494332	-0.389395	-	-	-	-0.381753	-	-	0.255291	-0.326987	-0.2898	-0.2898	-0.2898	-	-	-	-	-0.263036
#N/A	LOC_Os01g58024	0.412357	-0.32215	-0.350572	-0.350572	-0.350572	0.397624	-0.250942	-0.250942	-0.250942	-0.400416	-0.400416	-0.348104	-	-	-	0.268494	-	-	-0.300265	-0.347331	-	-	-	-0.245702	-0.490425	-0.284354	-0.496844	-0.496844	0.344302	0.344302	-0.462486	-0.36487	-	-	-	-0.373263	-	-	0.26305	-0.313271	-0.267879	-0.267879	-0.267879	-	-	-	-	-0.261964
#N/A	LOC_Os01g58035	-	-0.244666	-	-	-	-	-	-	-	-	-	-	-	-	-	-	-	-	-0.262858	-	-	-	-	-	-	-	-0.304105	-0.304105	-	-	-	-	-	-	-	-0.247733	-	-	-	-	-	-	-	-	-	-	-	-
#N/A	LOC_Os01g58038	-	-	-	-	-	-	-	-	-	-	-	-	-	-	-	-	-	-	-	-	-	-	-	-	-	-	-	-	-	-	-	-	-	-	-	-	-	-	-	-	-	-	-	-	-	-	-	-
#N/A	LOC_Os01g58039	0.527099	-0.516439	-0.535447	-0.535447	-0.535447	0.486424	-0.250757	-0.250757	-0.250757	-0.440063	-0.440063	-0.311804	-	-	-	0.334628	-	-	-0.404193	-0.338032	-	-	-	-	-0.449646	-	-0.574736	-0.574736	0.254105	0.254105	-0.42081	-0.354406	-	-	-	-0.449886	-	-	0.323129	-0.325819	-	-	-	-	-	-	-	-0.247186
#N/A	LOC_Os01g58048	-	-	-	-	-	-	-	-	-	-	-	-	-	-	-	-	-	-	-	-	-	-	-	-	-	-	-	-	-	-	-	-	-	-	-	-	-	-	-	-	-	-	-	-	0.248293	0.248293	0.248293	-
#N/A	LOC_Os01g58049	-	-0.300339	-0.305562	-0.305562	-0.305562	0.270628	-	-	-	-0.330843	-0.330843	-	-	-	-	-	-	-	-0.30802	-0.382831	-	-	-	-	-	-	-0.311421	-0.311421	-	-	-0.293026	-0.310561	-	-	-	-0.250213	-	-	-	-0.255317	-	-	-	-	-	-	-	-
#N/A	LOC_Os01g58100	-	-	-	-	-	-	-	-	-	-	-	-0.250713	-	-	-	-	-	-0.244562	-	-	-	-	-	0.366607	0.469467	0.271497	-	-	0.305034	0.305034	-	-	0.430079	-	0.244375	-0.245822	0.244384	-0.334746	-	-0.266594	-	-	-	0.339873	-	-	-	-
#N/A	LOC_Os01g58130	-	-	-	-	-	-	-	-	-	0.303429	0.303429	-	-	-	-	-	-	0.375521	0.674917	-	-	-	-	-	-	-	-	-	-	-	-	-	-	-	-	-	-	-	-	0.256096	-	-	-	-	-	-	-	-
#N/A	LOC_Os01g58140	-	0.339564	0.298318	0.298318	0.298318	-	-	-	-	0.276183	0.276183	-	-	-	-	-	-	0.370513	0.709816	0.31268	-	-	-	-	-	-	-	-	-	-	-	-	-	-	-	-	-	-	-	0.24391	-	-	-	-0.25775	-	-	-	-
#N/A	LOC_Os01g58150	-	-	-	-	-	-	-	-	-	0.267625	0.267625	-	-	-	-	-	-	0.338098	0.648983	0.247093	-	-	-	-	-	-	-	-	-	-	-	-	-	-	-	-	-	-	-	0.260446	-	-	-	-	-	-	-	-
#N/A	LOC_Os01g58194	0.439487	-	-	-	-	0.382444	-	-	-	-	-	0.426472	-	-	-	0.446071	-0.255447	-	-	0.264545	0.373824	0.41664	0.539312	-	-	-	-	-	-0.269651	-0.269651	0.421563	0.38905	-0.242461	0.613773	-0.280285	-	-0.280294	0.420539	-	0.297898	0.400491	0.400491	0.400491	-	-	-	-	-
#N/A	LOC_Os01g58220	-	-	-	-	-	0.376377	-	-	-	-	-	-	-	-	-	0.458927	-	-	-	-	-	-	-	-0.406225	-0.679067	-0.340334	-0.349445	-0.349445	-	-	-0.393138	-	-0.286534	-	-	-	-	-	0.406944	-	-	-	-	-	-	-	-	-
#N/A	LOC_Os01g58230	-	-	-	-	-	-	-	-	-	-	-	0.310768	-	-	-	-	-	-	-	-	-	-	-	-	-	-	-	-	-	-	0.295121	-	-	0.245292	-0.294986	-	-0.294987	-	-	-	0.251178	0.251178	0.251178	-	-	-	-	-
#N/A	LOC_Os01g58240	-0.406972	0.665289	0.627925	0.627925	0.627925	-0.435309	-	-	-	0.416737	0.416737	-	-	-	-	-	-	0.351613	0.721707	0.356336	-0.273175	-	-	-	-	-	-	-	-0.259068	-0.259068	-	-	-	-	-	0.272909	-	-	-0.307299	0.254436	-	-	-	-	-	-	-	-
#N/A	LOC_Os01g58280	-	0.39457	0.331021	0.331021	0.331021	-	-	-	-	0.360451	0.360451	-	-	-	-	-	-	0.430925	0.706504	0.335795	-	-	-	-	-	-	-	-	-	-	-	-	-	-	-	-	-	-	-	0.252973	-	-	-	-0.243401	-	-	-	-
#N/A	LOC_Os01g58290	-0.24527	-	-	-	-	-0.278962	-	-	-	0.295577	0.295577	-	-	-	-	-	-	0.387891	0.565988	-	-	-	-	-	-	-	-	-	-	-	-	-	-	-	-	-	-	-	-	0.279719	-	-	-	-	-	-	-	-
#N/A	LOC_Os01g58310	-	-	-	-	-	-	-0.268756	-0.268756	-0.268756	-	-	-	-	-	-	-	-	0.317884	-	-	-0.363473	-0.313639	-	-0.350291	-	-	-	-	-	-	-0.303749	-	-	-	-	-	-	-	-	-	-0.361098	-0.361098	-0.361098	-0.309846	-0.327941	-0.327941	-0.327941	-0.263391
#N/A	LOC_Os01g58320	-	-	0.250711	0.250711	0.250711	-	-	-	-	0.305432	0.305432	-	0.32657	0.32657	0.26725	-	-	0.262984	0.536286	-	-	-	-	-	-	-	-	-	-	-	-	-	-	-	-	-	-	-	-	0.423708	-	-	-	-	-	-	-	-
#N/A	LOC_Os01g58330	-0.305247	0.404331	0.435366	0.435366	0.435366	-0.431528	-	-	-	-	-	-	0.358966	0.358966	0.3881	-0.322689	-	-	-	-	-	-	-	-	0.33481	0.295914	0.40113	0.40113	-	-	-	-	0.254743	-	-	-	-	-	-0.305255	0.325795	-	-	-	-	-	-	-	0.308199
#N/A	LOC_Os01g58335	-0.388337	0.43571	0.398819	0.398819	0.398819	-0.398171	-0.264952	-0.264952	-0.264952	-	-	-	-	-	-	-	-	0.346712	0.566338	-	-0.352869	-	-	-	-	-	-	-	-	-	-	-	-	-	-	-	-	-	-0.319256	-	-	-	-	-0.244663	-	-	-	-
#N/A	LOC_Os01g58350	-0.340221	0.417225	0.432744	0.432744	0.432744	-	-	-	-	0.413201	0.413201	-	-	-	-	-	-	-	0.556312	0.261924	-	-	-	-	-	-	-	-	-	-	-	-	-	-	-	-	-	-	-	0.254701	-	-	-	-	-	-	-	-
#N/A	LOC_Os01g58444	0.328824	-0.28004	-0.26416	-0.26416	-0.26416	0.349078	-	-	-	-	-	-	-	-	-	0.64117	-0.285318	-	-	-	-	-	-	-	-0.464735	-0.31221	-	-	-	-	-	-	-0.328303	-	-	-	-	0.343548	0.403639	-	-	-	-	-	-	-	-	-
#N/A	LOC_Os01g58500	-0.2496	0.416607	0.387814	0.387814	0.387814	-	-	-	-	0.28202	0.28202	-	-	-	-	-	-	-	0.588176	0.423565	-	-	-	-	-	-	-	-	-	-	-	-	-	-	-	-	-	-	-	0.30537	-	-	-	-	-	-	-	-
#N/A	LOC_Os01g58510	-0.29104	0.448901	0.411085	0.411085	0.411085	-	-	-	-	0.329247	0.329247	-	-	-	-	-	-	0.299701	0.61398	0.409666	-	-	-	-	-	-	-	-	-	-	-	-	-	-	-	-	-	-	-	0.287325	-	-	-	-	-	-	-	-
#N/A	LOC_Os01g58520	-	0.372187	0.359788	0.359788	0.359788	-	-	-	-	-	-	-	-	-	-	-	-	-	0.286445	0.404779	-	-	-	-	-	-	-	-	-	-	-	0.266863	-	-	-	-	-	-	-	-	-	-	-	-	-	-	-	-
#N/A	LOC_Os01g58550	-	-	-	-	-	-	-	-	-	0.385166	0.385166	0.525028	-	-	-	-	-	-	0.352029	0.324297	-	0.440605	0.498423	-	-	-	-	-	-	-	0.449422	0.357529	-0.285968	0.50476	-0.285582	0.353287	-0.285596	0.413608	-	0.376666	0.526738	0.526738	0.526738	-	-	-	-	-
#N/A	LOC_Os01g58560	-0.262415	0.320139	-	-	-	-	-	-	-	-	-	-	-	-	-	-	-	-	-	-	-	-	-	-	-	-	-	-	-	-	-	-	-	-	0.254466	-	0.254448	-	-	-	-	-	-	-	-	-	-	-
#N/A	LOC_Os01g58620	0.254006	-	-	-	-	0.259323	-	-	-	0.318612	0.318612	0.43438	-	-	-	0.452145	-	-	0.276563	0.369784	0.28798	0.398702	0.492613	-	-	-	-	-	-0.328272	-0.328272	0.403293	0.391777	-0.290789	0.538171	-0.269843	0.260438	-0.269858	0.471368	-	0.345439	0.473215	0.473215	0.473215	-	-	-	-	-
#N/A	LOC_Os01g58630	0.43642	-0.339185	-0.387647	-0.387647	-0.387647	0.604354	-	-	-	-	-	-	-	-	-	0.586564	-0.32932	-	-	-	0.277775	0.297744	0.358989	-	-0.453533	-0.364131	-0.43955	-0.43955	-	-	-	-	-0.418982	0.308096	-0.289616	-	-0.289629	-	0.592269	-	-	-	-	-0.376954	-	-	-	-0.353456
#N/A	LOC_Os01g58640	0.340208	-	-	-	-	0.247537	0.258067	0.258067	0.258067	-	-	0.256475	-	-	-	0.260028	-	-	-	-	0.324557	0.29278	0.243125	0.352754	-	-	-	-	-	-	0.317207	-	-	0.329677	-	-	-	0.243977	-	-	0.563053	0.563053	0.563053	-	0.411875	0.411875	0.411875	-
#N/A	LOC_Os01g58760	-	-	-	-	-	-	-	-	-	-0.421436	-0.421436	-0.595312	-	-	-	-	0.283129	-0.270764	-0.384765	-0.35787	-	-0.415726	-0.56268	-	-0.333506	-	-	-	0.53983	0.53983	-0.473768	-0.351367	-	-0.588862	0.341025	-0.485177	0.341033	-0.418118	-	-0.260763	-0.299881	-0.299881	-0.299881	-	-	-	-	-
#N/A	LOC_Os01g58810	0.301054	-	-	-	-	-	-	-	-	-	-	-	-	-	-	0.244534	-	-	-	-	-	-	-	-	-	-	-0.273583	-0.273583	-	-	-	-	-	-	-	-	-	-	-	-	-	-	-	-	-	-	-	-
#N/A	LOC_Os01g58820	0.415079	-0.34504	-0.356037	-0.356037	-0.356037	0.551248	-	-	-	-	-	-	-	-	-	0.543613	-	-	-	-	0.345659	0.273277	0.276498	-	-0.409399	-	-0.342509	-0.342509	-	-	-	-	-0.272604	0.246512	-	-	-	-	0.443347	-	-	-	-	-	-	-	-	-
#N/A	LOC_Os01g58830	-	-	-	-	-	-	0.268209	0.268209	0.268209	-	-	-	-	-	-	-	-	-	-	-	-	-	-	-	-	-	-	-	-	-	-	-	-	-	-	-	-	-	-	-	-	-	-	-	-	-	-	0.375118
#N/A	LOC_Os01g58850	-	-	-	-	-	-	-	-	-	0.261382	0.261382	0.303346	-	-	-	0.27953	-	-	-	-	-	0.242793	0.275527	-	-	-	-	-	-0.269144	-0.269144	-	-	-	0.336814	-	-	-	0.387131	-	-	0.42106	0.42106	0.42106	-	-	-	-	-
#N/A	LOC_Os01g58890	-0.520681	0.513969	0.480087	0.480087	0.480087	-0.532034	-	-	-	-	-	-	-	-	-	-0.427125	-	0.383603	0.501454	-	-0.464205	-0.26659	-	-	-	-	0.332157	0.332157	-	-	-	-	-	-	-	-	-	-	-0.289247	-	-	-	-	-0.249712	-0.340494	-0.340494	-0.340494	-
#N/A	LOC_Os01g58910	-	-	-	-	-	-	0.254121	0.254121	0.254121	-	-	-	-	-	-	-	-	-	-0.289624	-	-	-	-	-	-0.296616	-	-	-	-	-	-	-	-	-	-	-	-	-	-	-	0.243528	0.243528	0.243528	-	-	-	-	-
#N/A	LOC_Os01g58960	-	-	0.246806	0.246806	0.246806	-0.327828	-	-	-	-	-	-	-	-	-	-	-	-	-	-	-	-0.301172	-0.243044	-	-	-	0.377105	0.377105	-	-	-	-	-	-0.246933	0.278302	-	0.278323	-	-	-	-	-	-	-	-	-	-	-
#N/A	LOC_Os01g59000	-	-	-	-	-	-	-	-	-	0.556149	0.556149	0.638535	-	-	-	-	-	0.503205	0.658011	0.29907	-	0.41858	0.620293	-	0.263242	-	-	-	-0.425884	-0.425884	0.521933	0.304462	-	0.606334	-0.372263	0.506298	-0.372271	0.522726	-	0.481635	0.352895	0.352895	0.352895	-	-	-	-	-
#N/A	LOC_Os01g59020	0.433955	-0.42067	-0.403238	-0.403238	-0.403238	0.593355	-	-	-	-	-	-	-	-	-	0.506249	-	-0.353099	-0.306403	-	0.45335	-	-	-	-0.413179	-	-0.30638	-0.30638	-	-	-	-	-	-	-	-	-	-	0.47339	-	0.257896	0.257896	0.257896	-	0.262781	0.262781	0.262781	-
#N/A	LOC_Os01g59090	-	-0.392348	-0.393128	-0.393128	-0.393128	-	-	-	-	-0.58247	-0.58247	-0.533226	-	-	-	-	-	-	-0.497707	-0.656774	-	-0.288384	-0.387042	-0.245609	-0.302938	-	-0.343057	-0.343057	0.347986	0.347986	-0.556015	-0.499362	-	-0.434161	-	-0.476137	-	-0.485011	-	-0.509541	-0.459522	-0.459522	-0.459522	-	-	-	-	-
#N/A	LOC_Os01g59100	-0.308016	0.514665	0.495642	0.495642	0.495642	-	-	-	-	0.457089	0.457089	-	-	-	-	-	-	0.430647	0.763651	0.435012	-	-	-	-	-	-	-	-	-0.341671	-0.341671	-	-	-	-	-	0.341471	-	0.320835	-	0.367273	-	-	-	-0.268894	-	-	-	-
#N/A	LOC_Os01g59110	-	-	-	-	-	-0.301697	-	-	-	-	-	-	-	-	-	-0.352147	-	-	-	-	-	-	-	0.42429	0.480654	-	-	-	-	-	0.244469	-	0.425966	-	-	-	-	-	-0.512292	-	-	-	-	0.282263	-	-	-	0.348213
#N/A	LOC_Os01g59150	-	-0.320195	-0.328166	-0.328166	-0.328166	-	-	-	-	-0.295439	-0.295439	-	-	-	-	-	-0.244934	-	-0.320238	-0.359886	-	-	-	-	-0.339598	-0.302342	-0.321798	-0.321798	-	-	-0.395176	-0.377519	-	-	-	-	-	-	-	-0.314617	-	-	-	-	-	-	-	-0.287151
#N/A	LOC_Os01g59180	-	-	-	-	-	-	-	-	-	-	-	-	-	-	-	-	-	-	-0.324856	-	-	-	-	-	-0.428231	-	-	-	-	-	-	-	-	-	-	-	-	-	0.376899	-	-	-	-	-	-	-	-	-
#N/A	LOC_Os01g59190	-	-	-	-	-	-	-	-	-	-	-	-	-	-	-	0.287765	-0.317325	-	-	0.284341	-	-	-	-0.519469	-0.393787	-0.282104	-	-	-0.39234	-0.39234	-	0.283982	-0.328995	-	-	0.264247	-	0.27855	0.434115	-	-	-	-	-0.44784	-0.404631	-0.404631	-0.404631	-0.275701
#N/A	LOC_Os01g59250	-	-	-	-	-	-	-	-	-	-	-	-	-	-	-	-	-	-	-	-	-	-	-	-	-	-	-	-	-	-	-	-	-	-	-	-	-	-	-	-	-	-	-	-	-	-	-	-
#N/A	LOC_Os01g59265	0.34016	-0.409497	-0.414255	-0.414255	-0.414255	0.517331	-	-	-	-0.285568	-0.285568	-	-	-	-	0.401348	-	-	-	-0.272097	-	-	-	-	-0.376105	-	-0.445557	-0.445557	-	-	-	-	-0.278437	-	-	-	-	-	0.27176	-	-	-	-	-	-	-	-	-
#N/A	LOC_Os01g59320	-	-	-	-	-	0.368119	-	-	-	-	-	-	-	-	-	0.404558	-	-	0.366164	-	-	-	-	-0.355757	-0.364685	-0.266381	-0.252661	-0.252661	-	-	-	-	-0.341202	-	-0.282385	-	-0.282393	-	0.457599	-	-	-	-	-0.310123	-	-	-	-
#N/A	LOC_Os01g59360	-	-	-	-	-	-	-0.260079	-0.260079	-0.260079	-	-	-	-	-	-	0.245907	-0.255211	-	0.352292	-	-	-	-	-0.295021	-	-0.3036	-	-	-	-	-	-	-	-	-0.246767	-	-0.246776	-	-	-	-	-	-	-0.261546	-	-	-	-
#N/A	LOC_Os01g59420	-	-	-	-	-	0.265954	-	-	-	-	-	-	-	-	-	0.454112	-0.308135	-	-	-	-	-	-	-	-	-0.342386	-0.339669	-0.339669	-	-	-	-	-0.259381	-	-	-	-	-	0.352542	-	-	-	-	-	-	-	-	-
#N/A	LOC_Os01g59440	-0.347456	0.489811	0.47137	0.47137	0.47137	-0.275867	-	-	-	0.4811	0.4811	-	-	-	-	-	-	0.378485	0.749813	0.449981	-	-	-	-	-	-	-	-	-0.306288	-0.306288	-	-	-	-	-	0.320618	-	0.308435	-	0.406987	-	-	-	-	-	-	-	-
#N/A	LOC_Os01g59530	-	-	-	-	-	-0.388521	-	-	-	-	-	-	-	-	-	-0.369057	-	-	-	-0.290875	-0.424989	-0.32266	-0.283931	-	-	-	-	-	-	-	-0.334829	-0.327288	-	-0.307934	-	-	-	-0.277693	-	-0.323246	-0.409017	-0.409017	-0.409017	-0.267232	-0.390731	-0.390731	-0.390731	-
#N/A	LOC_Os01g59540	-	-	-	-	-	-	-	-	-	-	-	-	-	-	-	-	-	-	-	-	-	-	-	0.375922	0.310299	0.298679	-	-	-	-	-	-	0.353182	-	0.301163	-	0.301173	-	-	-	-	-	-	0.2477	-	-	-	-
#N/A	LOC_Os01g59730	-	-	-	-	-	-	-	-	-	-	-	-	-	-	-	-	-	-	-	-	-	-	-	-0.304152	-	-	-	-	-	-	-	-	-	-	-	-	-	-	0.357445	-	-0.275585	-0.275585	-0.275585	-	-	-	-	-
#N/A	LOC_Os01g59750	-0.453493	0.555264	0.555944	0.555944	0.555944	-0.706345	-	-	-	-	-	-	-	-	-	-0.538265	-	0.299946	0.3318	-	-0.382852	-	-	-	0.439208	-	0.564849	0.564849	-	-	-	-	0.248852	-	-	0.248496	-	-	-0.556521	-	-	-	-	-	-	-	-	-
#N/A	LOC_Os01g59780	0.419506	-	-	-	-	0.39663	-	-	-	-	-	-	-	-	-	0.592085	-	-	-	-	0.389797	-	-	-	-0.317724	-	-	-	-	-	-	0.382214	-	0.26785	-	-	-	-	0.440976	-	-	-	-	-	-	-	-	-
#N/A	LOC_Os01g59840	-0.363949	0.462113	0.412471	0.412471	0.412471	-0.273543	-	-	-	0.266711	0.266711	0.246129	-	-	-	-	-	-	0.329422	-	-	-	-	-	0.340111	-	0.254648	0.254648	-0.259269	-0.259269	-	-	-	-	-	0.378788	-	-	-	-	-	-	-	-	-	-	-	-
#N/A	LOC_Os01g59920	-	-	-	-	-	-	-0.282904	-0.282904	-0.282904	-	-	-	-	-	-	-	-0.435678	0.313466	-	-	-	-	-	-0.356958	-	-0.331097	-0.254295	-0.254295	-0.309897	-0.309897	-	-	-0.313865	-	-0.367909	-	-0.367926	-	-	-	-0.25251	-0.25251	-0.25251	-0.422771	-0.387887	-0.387887	-0.387887	-0.317534
#N/A	LOC_Os01g59930	-	-	-	-	-	0.300341	-0.30886	-0.30886	-0.30886	-	-	-	-	-	-	0.349045	-	-	-	-	-	-	-	-0.501686	-0.563458	-0.443696	-0.382622	-0.382622	-	-	-0.391502	-	-0.424313	-	-0.274045	-	-0.274038	-	0.415561	-	-	-	-	-0.39176	-0.254118	-0.254118	-0.254118	-0.341173
#N/A	LOC_Os01g59970	0.644105	-0.580123	-0.578117	-0.578117	-0.578117	0.515636	-	-	-	-0.282789	-0.282789	-	-	-	-	0.383324	-	-	-0.43328	-	0.290152	-	-	-	-0.487215	-	-0.464459	-0.464459	-	-	-	-	-	-	-0.310049	-0.351822	-0.310026	-	0.366092	-	-	-	-	-	-	-	-	-
#N/A	LOC_Os01g59990	-	-	-	-	-	0.336768	-0.309667	-0.309667	-0.309667	-	-	-	-	-	-	0.306685	-	-	-	-	-	-	-	-0.49463	-0.487467	-0.30595	-0.343427	-0.343427	-	-	-0.334038	-	-0.291079	-	-	-	-	-	0.449259	-	-0.284797	-0.284797	-0.284797	-0.285287	-0.267353	-0.267353	-0.267353	-0.287468
#N/A	LOC_Os01g60000	-	0.280831	-	-	-	-	-	-	-	0.416111	0.416111	0.349127	-	-	-0.243721	0.254692	-0.289487	0.457475	0.570829	0.442326	-	-	0.276508	-0.374068	-	-0.29005	-	-	-0.436478	-0.436478	-	0.341441	-0.335143	0.285864	-0.410488	0.30033	-0.410511	0.379183	0.341339	0.321443	-	-	-	-0.526579	-0.370909	-0.370909	-0.370909	-0.356384
#N/A	LOC_Os01g60010	-	-	-	-	-	-	-0.246972	-0.246972	-0.246972	-	-	-	-	-	-	-	-0.327822	0.345004	0.306648	-	-	-	-	-0.391989	-	-0.28319	-	-	-0.361009	-0.361009	-	-	-	-	-0.3105	-	-0.310525	-	-	-	-0.304406	-0.304406	-0.304406	-0.462543	-0.41791	-0.41791	-0.41791	-0.382557
#N/A	LOC_Os01g60020	-	-	-	-	-	-	-	-	-	0.451095	0.451095	0.339916	-	-	-	0.249694	-0.304185	-	0.594536	0.37377	-	-	0.253059	-	-	-0.30636	-	-	-0.400816	-0.400816	-	0.277346	-0.355067	0.274802	-0.388601	0.338807	-0.388614	0.424042	-	0.349382	-	-	-	-0.385883	-	-	-	-
#N/A	LOC_Os01g60070	-	-	-	-	-	-	-	-	-	-	-	-	-	-	-	-	-	-	-	-	-	-	-	-	-	-	-	-	-	-	-	-	-	-	-	-	-	-	-	-	-	-	-	-	-	-	-	-
#N/A	LOC_Os01g60080	-	-	-	-	-	-	0.31247	0.31247	0.31247	0.353428	0.353428	0.336549	-	-	-	-	-	-	0.357063	-	-	-	-	0.282473	0.429499	0.279697	-	-	-	-	0.504156	0.311965	-	0.276894	-	-	-	-	-	0.416061	0.449108	0.449108	0.449108	-	-	-	-	0.360739
#N/A	LOC_Os01g60100	-	-	-	-	-	-	0.284802	0.284802	0.284802	-	-	-	-	-	-	-	-	-	-	-	-	-	-	-	-	-	-	-	-	-	-	-	-	-	-	-	-	-	-	-	-	-	-	-	-	-	-	0.313957
#N/A	LOC_Os01g60110	0.278848	-0.42032	-0.368829	-0.368829	-0.368829	0.402944	-	-	-	-0.276038	-0.276038	-	-	-	-	-	-	-0.454446	-0.474838	-	0.327645	-	-	-	-	-	-	-	0.423034	0.423034	-	-	-	-	-	-0.264815	-	-	-	-	-	-	-	0.368018	0.302631	0.302631	0.302631	-
#N/A	LOC_Os01g60170	-	-	-	-	-	-	0.252087	0.252087	0.252087	0.332318	0.332318	0.537542	-	-	-	-	-0.257831	0.268344	-	0.304237	-	-	0.431896	-	-	-	-	-	-0.336867	-0.336867	0.432713	0.328437	-	0.457913	-0.255433	0.399699	-0.255435	0.38865	-	0.291859	0.384015	0.384015	0.384015	-	-	-	-	-
#N/A	LOC_Os01g60260	-	-	-	-	-	-	-	-	-	0.375473	0.375473	0.455192	-	-	-0.279059	0.305908	-0.404519	0.338955	0.408401	0.461217	-	-	0.377486	-0.32115	-	-0.32009	-	-	-0.476932	-0.476932	-	0.354987	-0.413415	0.398979	-0.453316	0.36482	-0.453329	0.449688	0.390633	0.321154	-	-	-	-0.509136	-0.39406	-0.39406	-0.39406	-0.342059
#N/A	LOC_Os01g60280	-	-	-	-	-	-	-0.46226	-0.46226	-0.46226	-	-	-	-	-	-	-	-	0.322934	0.270593	-	-0.267655	-	-	-0.492777	-0.296657	-0.393568	-0.350417	-0.350417	-	-	-0.48301	-	-0.329112	-	-0.290206	-	-0.290217	-	-	-	-0.516423	-0.516423	-0.516423	-0.494003	-0.414071	-0.414071	-0.414071	-0.418557
#N/A	LOC_Os01g60360	-	-	0.258878	0.258878	0.258878	-	0.565955	0.565955	0.565955	-	-	-	0.90658	0.90658	0.901096	-	0.303824	-	-	-	0.365061	0.269075	-	0.384402	0.449006	0.456407	0.310678	0.310678	-	-	0.425184	-	-	-	0.395741	-	0.395748	-	-	0.619596	0.307884	0.307884	0.307884	0.557082	0.540214	0.540214	0.540214	0.714651
#N/A	LOC_Os01g60420	-0.457611	0.514145	0.537465	0.537465	0.537465	-0.447966	-	-	-	-	-	-	-	-	-	-0.324585	-	-	0.39495	-	-0.285498	-	-	-	0.260005	-	-	-	-	-	-	-	-	-	-	-	-	-	-0.355524	-	-	-	-	-	-	-	-	-
#N/A	LOC_Os01g60450	-	-	-	-	-	-	-	-	-	0.312548	0.312548	0.287444	-	-	-	0.450735	-	-	0.282782	0.490199	-	-	0.287642	-	-	-	-	-	-	-	-	0.314472	-0.247086	0.311094	-	-	-	0.441405	-	0.367798	0.323849	0.323849	0.323849	-	-	-	-	-
#N/A	LOC_Os01g60560	0.302895	-	-	-	-	-	-	-	-	-	-	-	-	-	-	-	-	-	-	-	-	-	-	-	-	-	-	-	-	-	-	-	-	-	-	-	-	-	-	-	-	-	-	-	-	-	-	-
#N/A	LOC_Os01g60600	-	-	-	-	-	-	0.286393	0.286393	0.286393	-	-	-	-	-	-	-	-	-	-	-	-	-	-	-	-	-	-	-	-	-	-	-	-	-	-	-	-	-	-	-	-	-	-	-	-	-	-	-
#N/A	LOC_Os01g60730	0.251852	-	-	-	-	0.296766	-0.376597	-0.376597	-0.376597	-	-	-	-	-	-0.281295	0.375349	-0.411652	-	-	-	-	-	-	-0.450572	-0.437956	-0.516891	-0.449378	-0.449378	-0.254704	-0.254704	-0.334079	-	-0.460781	-	-0.414222	-	-0.414234	-	0.412962	-	-0.339804	-0.339804	-0.339804	-0.578206	-0.461138	-0.461138	-0.461138	-0.464671
#N/A	LOC_Os01g60760	-	-	-	-	-	0.360587	-	-	-	-	-	-	-	-	-	-	-	-	-	-	-	0.277063	0.328994	-	-	-	-	-	-	-	-	-	-	0.298453	-	-	-	-	-	-	-	-	-	-	-	-	-	-
#N/A	LOC_Os01g60770	-	-	-	-	-	-	0.255589	0.255589	0.255589	-0.496009	-0.496009	-0.511611	-	-	0.351307	-0.349265	0.360577	-	-0.419058	-0.40782	-	-0.323394	-0.478572	-	-	0.437175	-	-	0.494482	0.494482	-	-0.270072	0.364668	-0.489091	0.447541	-0.425497	0.447541	-0.531477	-	-0.25742	-	-	-	0.475875	0.314695	0.314695	0.314695	0.281371
#N/A	LOC_Os01g60790	-	-	-	-	-	0.262202	-0.271911	-0.271911	-0.271911	-	-	-	-	-	-	0.276251	-	-	-	-	-	-	-	-0.42762	-0.436672	-0.278155	-0.319458	-0.319458	-	-	-0.366723	-	-	-	-	-	-	-	0.427878	-	-0.367171	-0.367171	-0.367171	-0.283514	-0.297399	-0.297399	-0.297399	-0.327285
#N/A	LOC_Os01g60800	-	-0.298215	-0.262231	-0.262231	-0.262231	-	0.430473	0.430473	0.430473	-	-	-	-	-	-	-	-	-	-	-	-	-	-	0.264613	-	-	-	-	-	-	0.245565	-	-	-	-	-	-	-	-	-	0.309413	0.309413	0.309413	0.314067	0.26962	0.26962	0.26962	0.298895
#N/A	LOC_Os01g60830	-	-	-	-	-	-	-	-	-	-	-	-	-	-	-	0.280757	-	-	-	-	-	-	-	-	-0.373353	-0.314221	-0.374998	-0.374998	-	-	-	-	-	-	-	-	-	-	-	-	-	-	-	-	-	-	-	-
#N/A	LOC_Os01g60890	-0.270431	-	0.253814	0.253814	0.253814	-	-	-	-	0.398759	0.398759	-	-	-	-	-	-	-	0.497438	0.274121	-	-	-	0.284466	0.438194	-	-	-	-	-	0.408286	-	-	-	-	-	-	-	-	0.279608	0.466843	0.466843	0.466843	-	-	-	-	0.353829
#N/A	LOC_Os01g60910	0.356474	-	-	-	-	0.376278	-	-	-	0.248085	0.248085	0.406432	-	-	-	0.509308	-0.251063	-	-	-	0.301746	0.347163	0.390333	-	-0.259385	-	-	-	-0.274181	-0.274181	0.269356	0.273209	-0.286938	0.463372	-0.279023	-	-0.279025	0.441335	-	0.265411	0.44792	0.44792	0.44792	-	-	-	-	-
#N/A	LOC_Os01g60920	0.419867	-0.41483	-0.427612	-0.427612	-0.427612	0.696256	-	-	-	-	-	-	-	-	-	0.660968	-	-	-0.246795	-	0.293208	-	-	-0.305389	-0.640269	-0.290622	-0.410928	-0.410928	-	-	-	-	-0.364739	-	-	-	-	-	0.656483	-	-	-	-	-	-	-	-	-0.250396
#N/A	LOC_Os01g60930	-	0.285594	0.290451	0.290451	0.290451	-	-	-	-	0.410965	0.410965	-	-	-	-	-	-	0.405463	0.689334	0.360261	-	-	-	-	-	-	-	-	-0.261782	-0.261782	-	-	-	-	-	-	-	0.288994	-	0.423261	-	-	-	-	-	-	-	-
#N/A	LOC_Os01g60980	0.393422	-	-	-	-	-	-	-	-	-	-	-	-	-	-	0.263548	-	-	-	-	-	-	-	0.363693	-	-	-	-	-	-	-	-	-	-	-	-	-	-	-	-	-	-	-	-	-	-	-	-
#N/A	LOC_Os01g61010	0.313361	-0.277308	-0.266037	-0.266037	-0.266037	-	-	-	-	-	-	-	-	-	-	-	-	-0.29027	-0.406871	-	-	-	-	-	-	-	-	-	-	-	-	-	-	-	-	-0.321855	-	-	-	-	-	-	-	-	-	-	-	-
#N/A	LOC_Os01g61044	-	-	-	-	-	-0.322405	-	-	-	-	-	-0.297826	-	-	-	-	-	-	-	-	-0.386267	-0.414664	-0.361349	-	-	-	-	-	-	-	-0.386113	-0.320737	-	-0.334573	-	-	-	-	-	-	-0.408945	-0.408945	-0.408945	-	-	-	-	-
#N/A	LOC_Os01g61070	-	-	-	-	-	-	-	-	-	0.424263	0.424263	0.409117	-	-	-	-	-0.265807	0.291986	0.253585	-	-	-	-	-	-	-0.276074	-	-	-0.266467	-0.266467	-	-	-0.264259	0.28361	-0.451272	0.270024	-0.451243	0.29811	-	-	-	-	-	-	-	-	-	-
#N/A	LOC_Os01g61080	-0.303233	0.48374	0.418781	0.418781	0.418781	-	-0.291803	-0.291803	-0.291803	-	-	-	-	-	-	-	-	-	0.455602	-	-0.283956	-	-	-0.300901	-	-0.261841	-	-	-	-	-0.27458	-	-	-	-	-	-	-	-	-	-0.35722	-0.35722	-0.35722	-0.328192	-0.312023	-0.312023	-0.312023	-
#N/A	LOC_Os01g61110	-0.296593	-	-	-	-	-	-	-	-	-	-	-	-	-	-	-	-	-	-	-	-0.266044	-0.321921	-0.288951	-	-	-	-	-	-	-	-	-	-	-0.341019	0.275513	-	0.275559	-	-	-	-	-	-	-	-0.257667	-0.257667	-0.257667	-
#N/A	LOC_Os01g61120	-	-0.337627	-0.266529	-0.266529	-0.266529	-	0.294834	0.294834	0.294834	-0.432418	-0.432418	-0.414114	-	-	-	-	0.417819	-0.474382	-0.51607	-0.369543	-	-	-0.378507	0.414568	-	0.390304	-	-	0.621718	0.621718	-	-0.260777	0.471935	-0.379636	0.380917	-0.462601	0.380935	-0.479052	-	-0.303996	-	-	-	0.669205	0.50065	0.50065	0.50065	0.355375
#N/A	LOC_Os01g61190	-	0.268164	0.266094	0.266094	0.266094	-	-	-	-	0.377112	0.377112	-	-	-	-	-	-	0.452482	0.686737	-	-	-	-	-	-	-	-	-	-	-	-	-	-	-	-0.262501	-	-0.262498	-	-	0.266416	-	-	-	-	-	-	-	-
#N/A	LOC_Os01g61230	0.26737	-	-	-	-	-	-	-	-	-	-	-	-	-	-	-	-	-	-	-	-	-	-	-	-	-	-	-	-	-	-	-	-	-	-	-	-	-	-	-	-	-	-	-	-	-	-	-
#N/A	LOC_Os01g61300	-0.333886	0.347479	0.342395	0.342395	0.342395	-	-	-	-	-	-	-	-	-	-	-	-	-	0.246385	-	-	-	-	-	0.481909	-	-	-	-	-	-	-	-	-	-	-	-	-	-	-	-	-	-	-	-	-	-	-
#N/A	LOC_Os01g61310	-	-	-	-	-	-	-	-	-	-	-	-	-	-	-	-	-	-	-	-0.245899	-	-	-	-	-0.29469	-	-	-	-	-	-	-	-	-	-	-	-	-	-	-	-	-	-	-	-	-	-	-
#N/A	LOC_Os01g61320	-	-	-	-	-	-	-	-	-	-	-	0.29898	-	-	-	-	-0.262007	0.254106	-	-	-	-	0.268092	-	-	-	-	-	-0.367729	-0.367729	-	-	-	0.259686	-	0.282959	-	-	-	-	-	-	-	-0.316939	-0.337342	-0.337342	-0.337342	-
#N/A	LOC_Os01g61330	-	-	-	-	-	-	-	-	-	-	-	-	-	-	-	-	-	-	-	-	-	-	-	-	-	-	-	-	-	-	-	-	-	-	-	-	-	-	-	-	-	-	-	-	-	-	-	-
#N/A	LOC_Os01g61370	-	-	-	-	-	-	-	-	-	-	-	-	-	-	-	-	-	-0.251822	-	-	-	-	-	-	-	-	-	-	-	-	-	-	-	-	-	-	-	-	-	-	-	-	-	-	-	-	-	-
#N/A	LOC_Os01g61380	0.570027	-	-0.253001	-0.253001	-0.253001	0.427192	-	-	-	0.27502	0.27502	0.556081	-	-	-	0.59338	-0.297144	-	-	0.316543	0.406399	0.532744	0.622751	-	-0.284059	-	-	-	-	-	-	0.298816	-0.442008	0.601792	-0.476587	-	-0.476591	0.418373	0.385284	0.296121	-	-	-	-	-	-	-	-
#N/A	LOC_Os01g61400	0.419901	-0.334616	-0.298692	-0.298692	-0.298692	0.403868	-	-	-	-	-	0.269029	-	-	-	0.339418	-	-0.289166	-	-	0.443602	0.37792	0.302275	0.336899	-	-	-	-	-	-	0.338788	-	-	0.34958	-	-	-	-	-	-	0.538826	0.538826	0.538826	0.269755	0.437158	0.437158	0.437158	-
#N/A	LOC_Os01g61440	0.291828	-	-	-	-	-	-	-	-	-	-	0.343996	-	-	-	0.259234	-	-	-	0.398137	0.289384	-	0.270915	0.336381	-	-	-	-	-	-	0.317237	0.282178	-	0.315097	-	-	-	0.289599	-	0.288912	0.427921	0.427921	0.427921	-	0.28591	0.28591	0.28591	-
#N/A	LOC_Os01g61460	-	0.371811	0.345074	0.345074	0.345074	-	-	-	-	0.284948	0.284948	-	-	-	-	-	-	0.318874	0.6445	0.360469	-	-	-	-0.247218	-	-	-	-	-	-	-	-	-	-	-	-	-	-	-	0.258632	-	-	-	-0.285558	-	-	-	-
#N/A	LOC_Os01g61470	-	-	-	-	-	-	-	-	-	-	-	-	-	-	-	-	-	-	-	-	-	-	-	-	-	-	-	-	-	-	-	-	-	-	-	-	-	-	-	-	0.25464	0.25464	0.25464	-	-	-	-	-
#N/A	LOC_Os01g61510	-	-	-	-	-	-	-	-	-	-	-	-	-	-	-	-	-	0.280907	0.43897	-	-	-	-	-0.284046	-	-	-	-	-	-	-0.253384	-	-	-	-	-	-	-	-	-	-	-	-	-0.278936	-	-	-	-
#N/A	LOC_Os01g61590	-	-	-	-	-	-	-	-	-	-0.448217	-0.448217	-0.471378	-	-	-	-	-	-	-0.376774	-0.299002	-	-0.276222	-0.404574	-	-	-	-	-	-	-	-0.483223	-0.350304	-	-0.398589	-	-0.417859	-	-0.416642	-	-0.394262	-0.435973	-0.435973	-0.435973	-	-	-	-	-
#N/A	LOC_Os01g61610	-	-	-	-	-	-	-	-	-	-	-	-	-	-	-	-	-	-	-	-	-	-	-	-	-	-	-	-	-	-	-	-	-	-	-	-	-	-	-	-	-	-	-	-	-	-	-	-
#N/A	LOC_Os01g61620	-0.341409	0.541088	0.513507	0.513507	0.513507	-0.372944	-	-	-	0.373925	0.373925	-	-	-	-	-	-	0.383499	0.569003	0.443534	-0.307238	-	-	-0.315905	-	-	-	-	-0.374439	-0.374439	-	-	-	-	-	0.306769	-	-	-	0.29442	-	-	-	-0.327615	-0.298033	-0.298033	-0.298033	-
#N/A	LOC_Os01g61630	0.434176	-	-0.267291	-0.267291	-0.267291	-	-0.262507	-0.262507	-0.262507	-	-	-	-	-	-	-	-0.263802	-	-	-	-	-	-	-	-	-	-0.311498	-0.311498	-	-	-	-	-	-	-0.333593	-	-0.333612	-	-	-	-	-	-	-0.283871	-	-	-	-0.314927
#N/A	LOC_Os01g61670	-	-0.272851	-	-	-	0.296976	-	-	-	-	-	-	-	-	-	-	-	-	-0.323755	-	-	-	-	-	-	-	-	-	-	-	-	-	-	-	-	-	-	-	-	-	0.327815	0.327815	0.327815	-	-	-	-	-
#N/A	LOC_Os01g61680	-	-	-	-	-	-	-	-	-	0.392059	0.392059	0.411571	-	-	-	-	-	-	0.421862	0.336791	-	0.297909	0.389621	-	0.266777	-	-	-	-0.364883	-0.364883	0.458534	0.287151	-	0.432888	-0.295747	0.352034	-0.295754	0.423798	-	0.353611	0.503034	0.503034	0.503034	-	-	-	-	-
#N/A	LOC_Os01g61690	-	-	-	-	-	-	0.31086	0.31086	0.31086	-	-	-	-	-	-	-	-	-	-	-	-	-	-	-	-	-	-	-	-	-	-	-	-	-	-	-	-	-	-	-	-	-	-	-	-	-	-	-
#N/A	LOC_Os01g61700	-	-	-	-	-	-	-	-	-	0.301959	0.301959	0.375548	-	-	-	-	-	-	-	-	-	0.334459	0.322293	0.368116	0.256569	-	-	-	-	-	0.49122	-	-	0.36854	-	-	-	0.260843	-	-	0.576102	0.576102	0.576102	-	0.249598	0.249598	0.249598	0.28344
#N/A	LOC_Os01g61760	0.555422	-0.501111	-0.536833	-0.536833	-0.536833	0.512887	-	-	-	-0.250591	-0.250591	-	-	-	-	0.438392	-0.291626	-	-	-	-	-	-	-	-0.440226	-0.326502	-0.520608	-0.520608	-	-	-0.270693	-	-0.359253	-	-0.480719	-0.276979	-0.480708	-	0.417817	-	-	-	-	-	-	-	-	-0.319766
#N/A	LOC_Os01g61880	-	-	-	-	-	-	-	-	-	-0.333415	-0.333415	-0.272561	-	-	-	-0.261957	-	-	-0.4563	-0.441924	-	-	-0.331054	-	-	-	-	-	0.330234	0.330234	-	-0.353582	-	-0.299662	-	-0.308693	-	-0.397103	-	-0.41785	-	-	-	-	-	-	-	-
#N/A	LOC_Os01g61920	-	-	-	-	-	-	-0.325462	-0.325462	-0.325462	-	-	-	-0.254791	-0.254791	-0.328708	-	-0.353529	0.308256	-	-	-0.326453	-	-	-0.368117	-	-0.397043	-	-	-0.403863	-0.403863	-	-	-0.251632	-	-0.415328	-	-0.415331	-	-	-	-0.293536	-0.293536	-0.293536	-0.514174	-0.552305	-0.552305	-0.552305	-0.367243
#N/A	LOC_Os01g61970	-0.296415	0.553817	0.489678	0.489678	0.489678	-0.269034	-0.261563	-0.261563	-0.261563	0.345924	0.345924	-	-	-	-	-	-	0.379995	0.714958	0.414206	-0.246045	-	-	-0.286362	-	-0.25366	-	-	-0.348588	-0.348588	-	-	-0.242868	-	-	0.284933	-	0.266652	-	0.261089	-	-	-	-0.358674	-0.265304	-0.265304	-0.265304	-
#N/A	LOC_Os01g61990	-0.271084	0.40973	0.405584	0.405584	0.405584	-	-0.316673	-0.316673	-0.316673	0.260327	0.260327	-	-	-	-	-	-	0.325789	0.577472	0.256179	-0.293719	-	-	-0.352862	-	-0.283925	-	-	-0.256935	-0.256935	-0.255581	-	-	-	-	-	-	-	-	-	-0.290583	-0.290583	-0.290583	-0.354429	-0.279058	-0.279058	-0.279058	-0.242328
#N/A	LOC_Os01g62010	-	-	-	-	-	-	-	-	-	-	-	-0.373973	-	-	-	-	0.278478	-	-	-	-	-0.291008	-0.364022	-	-0.317638	-	-	-	0.453822	0.453822	-0.371751	-0.260349	-	-0.401567	-	-0.366371	-	-0.320493	-	-	-0.302295	-0.302295	-0.302295	-	-	-	-	-
#N/A	LOC_Os01g62030	-	-	-	-	-	-	-	-	-	0.271868	0.271868	0.357504	-	-	-	0.313697	-	-	0.371389	0.396908	0.267237	0.269141	0.437614	-	-	-	-	-	-0.243786	-0.243786	0.328474	0.495826	-	0.432887	-	-	-	0.384967	0.252334	0.41619	-	-	-	-	-	-	-	-
#N/A	LOC_Os01g62070	-	-	-	-	-	-	0.245729	0.245729	0.245729	-	-	0.279953	-	-	-	-	-	-	-	-	-	0.273452	-	0.336395	-	-	-	-	-	-	0.48592	0.252759	-	0.244497	-	-	-	-	-	-	0.665664	0.665664	0.665664	0.306099	0.358679	0.358679	0.358679	0.343426
#N/A	LOC_Os01g62100	-	-	-	-	-	-0.262034	-	-	-	-	-	-	-	-	-	-	-	-	-	-	-	-	-	0.386802	0.561243	-	-	-	-	-	-	-	0.257662	-	-	-	-	-	-0.306349	-	-	-	-	-	-	-	-	-
#N/A	LOC_Os01g62130	-	-	-	-	-	-	-	-	-	-	-	-	-	-	-	-	-	-0.316754	-	-	-	-	-	-	-	-	-0.421058	-0.421058	-	-	-	-	-	-	-	-	-	-	-	-	-	-	-	-	-	-	-	-
#N/A	LOC_Os01g62180	-	-	-	-	-	-	-	-	-	-	-	-	-	-	-	-	-	-	-	-	-	-	-	-	-	0.268859	-	-	-	-	-	-	-	-	-	-	-	-	-	-	-	-	-	-	-	-	-	-
#N/A	LOC_Os01g62190	-	-	-	-	-	-	-	-	-	-	-	-	-	-	-	-	-	-	0.425169	-	-	-	-	-	-	-	-	-	-	-	-	-	-	-	-	-	-	-	-	-	-	-	-	-	-	-	-	-
#N/A	LOC_Os01g62200	-	-0.384469	-0.327528	-0.327528	-0.327528	-	-	-	-	-0.397418	-0.397418	-0.396456	-	-	-	-	-	-0.355843	-0.453355	-0.488521	-	-	-0.412913	-	-	-	-	-	0.560915	0.560915	-0.267933	-0.327484	-	-0.408163	0.303792	-0.380884	0.303822	-0.3931	-	-0.286812	-	-	-	0.299824	0.277253	0.277253	0.277253	0.281974
#N/A	LOC_Os01g62210	-	-	-	-	-	-	-0.329836	-0.329836	-0.329836	-	-	-	-	-	-0.251697	0.279832	-0.267006	0.31038	0.347681	0.286832	-	-	-	-0.54395	-0.402238	-0.349851	-	-	-0.363014	-0.363014	-	-	-0.341247	-	-0.266897	-	-0.266907	0.278107	0.348572	-	-0.254126	-0.254126	-0.254126	-0.480357	-0.405181	-0.405181	-0.405181	-0.372802
#N/A	LOC_Os01g62260	0.36517	-0.374539	-0.39352	-0.39352	-0.39352	0.506105	-	-	-	-	-	-	-	-	-	0.464623	-	-	-	-	0.25292	-	-	-	-0.375349	-	-0.319083	-0.319083	-	-	-	-	-	-	-	-	-	-	0.476353	-	-	-	-	-	-	-	-	-
#N/A	LOC_Os01g62290	-	-	-	-	-	-	-	-	-	0.387162	0.387162	0.361933	-	-	-	-	-	-	-	0.280942	-	-	-	-	-	-	-	-	-0.377725	-0.377725	-	-	-	-	-	0.436708	-	0.438735	-	-	0.419763	0.419763	0.419763	-	-	-	-	-
#N/A	LOC_Os01g62350	-	-	-	-	-	-	-	-	-	-	-	-	-	-	-	-	-	0.294602	0.37535	-	-	-	-	-0.407987	-	-	-	-	-	-	-	-	-	-	-	-	-	-	-	-	-0.279805	-0.279805	-0.279805	-0.264422	-0.319658	-0.319658	-0.319658	-
#N/A	LOC_Os01g62370	-	-	-	-	-	-	-	-	-	0.325696	0.325696	0.252916	-	-	-	-	-	-	0.352724	0.357913	-	-	-	-	-	-	-	-	-	-	0.287222	-	-	-	-0.242928	-	-0.242928	0.249053	-	0.25479	0.343694	0.343694	0.343694	-	-	-	-	-
#N/A	LOC_Os01g62420	0.341699	-0.247037	-0.271513	-0.271513	-0.271513	-	-0.290908	-0.290908	-0.290908	-	-	-	-	-	-	-	-0.310608	-	-	-	-	-	-	-	-0.350869	-0.504477	-0.569065	-0.569065	-	-	-0.425153	-0.451493	-0.361323	-	-0.375729	-	-0.375713	-	-	-0.319887	-	-	-	-	-	-	-	-0.333838
#N/A	LOC_Os01g62430	-0.292618	0.480669	0.432109	0.432109	0.432109	-	-0.328189	-0.328189	-0.328189	-	-	-	-	-	-	-	-	0.297601	0.561273	0.277032	-0.30294	-	-	-0.355384	-	-0.322621	-	-	-0.264629	-0.264629	-0.265861	-	-	-	-	-	-	-	-	-	-0.320403	-0.320403	-0.320403	-0.349595	-0.297631	-0.297631	-0.297631	-
#N/A	LOC_Os01g62490	0.242762	-	-	-	-	-	-	-	-	-	-	-	-	-	-	-	-0.322355	-	-	-	-	-	-	-	-	-	-	-	-	-	-	-	-	-	-	-	-	-	-	-	-	-	-	-	-	-	-	-
#N/A	LOC_Os01g62510	-	-	-	-	-	-	-	-	-	-	-	-	-	-	-	-	-	-	-	-	-	-	-	-	-	-	-	-	-	-	-	-	-	-	-	-	-	-	-	-	-	-	-	-	-	-	-	-
#N/A	LOC_Os01g62520	0.461828	-	-	-	-	0.398213	-	-	-	-	-	-	-	-	-	0.672961	-	-	-	0.301724	0.494947	0.284271	0.289973	-	-0.257445	-	-	-	-	-	-	0.515827	-	0.343601	-	-	-	-	0.504774	-	-	-	-	-	-	-	-	-
#N/A	LOC_Os01g62584	-	-	-	-	-	-	-	-	-	-	-	-	-	-	-	-	-	0.297805	-	-	-0.27447	-	-	-0.363289	-0.463795	-0.277493	-	-	-0.290947	-0.290947	-0.247071	-	-0.277722	-	-	-	-	-	-	-	-0.332594	-0.332594	-0.332594	-0.296713	-0.317658	-0.317658	-0.317658	-0.250586
#N/A	LOC_Os01g62600	0.335478	-	-	-	-	-	-	-	-	-	-	0.271786	-	-	-	-	-0.343083	-	-	-	-	-	0.346221	-	-	-	-	-	-	-	-	-	-	0.36715	-	-	-	0.248928	-	-	-	-	-	-	-	-	-	-
#N/A	LOC_Os01g62610	0.343769	-	-	-	-	0.298509	-	-	-	-	-	0.360468	-	-	-	0.255904	-	0.321029	-	-	-	0.255776	0.448055	-	-	-	-	-	-	-	-	-	-0.246809	0.442221	-	0.280259	-	0.275559	-	-	-	-	-	-	-	-	-	-
#N/A	LOC_Os01g62630	0.381336	-0.347802	-0.365957	-0.365957	-0.365957	-	-	-	-	-	-	-	-	-	-	-	-	-	-0.30905	-0.273956	-	-	-	-	-	-	-	-	-	-	-	-	-	-	-	-	-	-	-	-	-	-	-	-	-	-	-	-
#N/A	LOC_Os01g62670	-0.256627	0.258606	0.268703	0.268703	0.268703	-	-	-	-	-	-	-	-	-	-	-	-	-	0.402737	-	-	-	-	-	-	-	-	-	-	-	-	-	-	-	-	-	-	-	-	-	-	-	-	-	-	-	-	-
#N/A	LOC_Os01g62710	-	-	-	-	-	0.311318	-	-	-	-	-	-	-	-	-	0.40477	-	-	-	-	0.26116	-	0.25176	-	-	-	-	-	-	-	-	0.2854	-	-	-	-	-	-	0.285888	-	-	-	-	-	-	-	-	-
#N/A	LOC_Os01g62730	-0.316064	0.354817	0.362601	0.362601	0.362601	-0.351831	-	-	-	0.455273	0.455273	0.37523	-	-	-	-	-	-	0.532804	0.345196	-	0.278079	0.331505	0.247984	0.488805	-	0.330106	0.330106	-0.313073	-0.313073	0.472448	-	-	0.311663	-	0.37645	-	0.288528	-0.256814	0.319519	0.372426	0.372426	0.372426	-	-	-	-	-
#N/A	LOC_Os01g62760	0.287783	-	-	-	-	-	-	-	-	-	-	0.364394	-	-	-	0.262638	-	-	-	-	-	0.302724	0.345372	-	-	-	-	-	-	-	0.350475	-	-	0.426305	-	-	-	0.3509	-	-	0.526473	0.526473	0.526473	-	-	-	-	-
#N/A	LOC_Os01g62770	-	-	-	-	-	-	0.278549	0.278549	0.278549	0.283351	0.283351	0.350735	-	-	-	-	-	-	-	-	-	0.360744	0.304003	0.460611	0.31537	-	-	-	-	-	0.50764	-	-	0.386777	-	-	-	0.251353	-	-	0.605688	0.605688	0.605688	-	0.336799	0.336799	0.336799	0.286151
#N/A	LOC_Os01g62780	0.254639	-	-	-	-	-	-	-	-	-	-	-	-	-	-	-	-	-	-	-	-	0.323406	0.265302	0.389179	-	-	-	-	-	-	0.357782	-	-	0.349633	-0.270836	-	-0.270827	-	-	-	0.450444	0.450444	0.450444	-	0.319961	0.319961	0.319961	-
#N/A	LOC_Os01g62790	-	-	-	-	-	-	-	-	-	-	-	-	-	-	-	-	-	-	0.374984	0.29669	-	-	-	-	-	-	-	-	-	-	-	-	-	-	-	-	-	-	-	0.297602	-	-	-	-	-	-	-	-
#N/A	LOC_Os01g62810	-	-	-	-	-	-	-	-	-	-	-	-	-	-	-	-	-	-0.272692	-	-	-	-	-	0.242516	-	-	-	-	-	-	-	-	-	-	-	-	-	-	-	-	0.381127	0.381127	0.381127	0.296571	0.371778	0.371778	0.371778	-
#N/A	LOC_Os01g62830	-	0.293983	0.249078	0.249078	0.249078	-0.282019	-0.253116	-0.253116	-0.253116	-	-	-	-	-	-	-	-	0.263494	-	-	-0.361879	-	-	-0.448102	-	-0.291698	-	-	-0.25654	-0.25654	-0.301076	-	-	-	-	-	-	-	-	-	-0.384965	-0.384965	-0.384965	-0.332899	-0.389554	-0.389554	-0.389554	-
#N/A	LOC_Os01g62840	-	-	-	-	-	-	-	-	-	-	-	-	-	-	-	-	-	-	-	-	-	-	-	-	-	-	-	-	-	-	-	-	-	-	-	-	-	-	-	-	-	-	-	0.310412	0.286252	0.286252	0.286252	-
#N/A	LOC_Os01g62850	-	-	-	-	-	-	-	-	-	-	-	-	-	-	-	0.350849	-	-	-	-	-	-	-	-	-0.558016	-0.336021	-	-	-	-	-0.2501	-	-0.337946	-	-	-	-	-	-	-	-	-	-	-	-	-	-	-
#N/A	LOC_Os01g62860	0.44752	-0.309507	-0.292664	-0.292664	-0.292664	-	-	-	-	-	-	-	-	-	-	-	-0.24437	-	-	-	-	-	-	-	-0.254992	-	-	-	-	-	-	-	-	-	-0.450065	-	-0.450055	-	-	-	-	-	-	-	-	-	-	-
#N/A	LOC_Os01g62870	-	-	-	-	-	-	-0.310476	-0.310476	-0.310476	-	-	-	-	-	-	-	-	-	0.261005	0.254443	-	-	-	-0.266825	-	-0.278188	-0.280074	-0.280074	-	-	-	-	-	-	-0.247398	-	-0.247382	-	-	-	-	-	-	-	-	-	-	-
#N/A	LOC_Os01g62880	-0.296069	0.344933	0.337442	0.337442	0.337442	-0.467892	-	-	-	-	-	-	-	-	-	-0.378918	-	0.351109	0.410897	-	-0.382738	-	-	-	0.248212	-	-	-	-0.270969	-0.270969	-	-	-	-	-	-	-	-	-0.444861	-	-	-	-	-	-	-	-	-
#N/A	LOC_Os01g62900	0.493702	-	-	-	-	0.400189	-	-	-	-	-	-	-	-	-	0.43535	-	-	-	-	0.369266	0.267185	0.355344	-	-	-	-	-	-	-	-	0.246737	-	0.434712	-	-	-	-	0.290122	-	-	-	-	-	-	-	-	-
#N/A	LOC_Os01g62980	0.250297	-	-	-	-	-	-	-	-	-	-	0.339852	-	-	-	0.243024	-0.258237	-	-	-	-	-	0.344105	-	-	-	-	-	-	-	0.332303	0.343795	-	0.399853	-	-	-	0.263791	-	-	0.289191	0.289191	0.289191	-	-	-	-	-
#N/A	LOC_Os01g63050	-	-	-	-	-	-	-0.272082	-0.272082	-0.272082	-	-	-	-	-	-	-	-	-	-	-	-0.301666	-	-	-	-	-	-	-	-	-	-	-	-	-	-	-	-	-	-	-	-0.370624	-0.370624	-0.370624	-0.349916	-0.379815	-0.379815	-0.379815	-
#N/A	LOC_Os01g63060	-	0.372355	0.370041	0.370041	0.370041	-	-	-	-	0.3801	0.3801	-	-	-	-	-	-	0.488907	0.562547	0.296504	-0.299422	-	-	-0.384336	-0.254097	-0.292618	-	-	-0.313422	-0.313422	-	-	-0.306419	-	-	0.297173	-	0.293311	-	0.283282	-	-	-	-0.389398	-0.275004	-0.275004	-0.275004	-0.27423
#N/A	LOC_Os01g63080	0.407465	-	-	-	-	0.365351	-	-	-	-	-	-	-	-	-	0.403173	-	-	-	-	0.295035	-	-	-	-	-	-	-	-	-	-	-	-	-	-	-	-	-	-	-	-	-	-	-	-	-	-	-
#N/A	LOC_Os01g63150	-	-	-	-	-	-	-0.246722	-0.246722	-0.246722	-	-	-0.317038	-	-	-	-	-	-	-	-	-0.305947	-0.376715	-0.370444	-0.36727	-	-	-	-	-	-	-0.505883	-0.266477	-	-0.362254	-	-	-	-0.248212	-	-0.305169	-0.554804	-0.554804	-0.554804	-0.38446	-0.467396	-0.467396	-0.467396	-0.374834
#N/A	LOC_Os01g63160	-	-	-	-	-	-	-	-	-	-	-	-	-	-	-	0.294082	-0.33646	-	-	-	-	-	-	-0.384912	-0.355377	-0.345256	-	-	-	-	-0.300532	-	-0.277496	-	-	-	-	-	-	-	-0.302081	-0.302081	-0.302081	-0.452217	-0.394846	-0.394846	-0.394846	-0.363719
#N/A	LOC_Os01g63180	-	-	-	-	-	-	-	-	-	-	-	-	-	-	-	-	-	0.460534	0.560771	-	-	-	-	-	-	-	-	-	-	-	-	-	-	-	-	-	-	-	-	-	-	-	-	-	-	-	-	-
#N/A	LOC_Os01g63190	-	-0.251925	-	-	-	-	-	-	-	-0.504915	-0.504915	-0.40823	-	-	-	-	-	-	-0.433366	-0.379739	-	-	-0.307664	-	-	-	-	-	0.356541	0.356541	-0.327003	-	-	-0.319844	0.267929	-0.2727	0.267912	-0.339401	-	-0.306921	-	-	-	-	-	-	-	-
#N/A	LOC_Os01g63210	-	-	-	-	-	-	-	-	-	0.323753	0.323753	-	-	-	-	-	-	-	0.455052	0.429274	-	-	-	-	-	-	-	-	-0.249298	-0.249298	-	-	-	-	-	-	-	0.306849	-	0.28188	-	-	-	-	-	-	-	-
#N/A	LOC_Os01g63280	-	-	-	-	-	-	-	-	-	-	-	-	-	-	-	-	-	-	-	-0.261409	-	-	-	-0.273464	-0.327876	-	-	-	-	-	-0.422673	-	-	-0.2669	-	-	-	-	-	-	-0.429302	-0.429302	-0.429302	-	-	-	-	-
#N/A	LOC_Os01g63290	-	-	-	-	-	-	-	-	-	-	-	0.428751	-	-	-	-	-0.425715	-	-	-	-	0.337252	0.459438	-	-	-	-	-	-0.425788	-0.425788	0.273585	-	-0.251614	0.515413	-0.474049	-	-0.474069	0.327505	-	-	-	-	-	-0.321129	-	-	-	-
#N/A	LOC_Os01g63340	-	0.253421	0.266596	0.266596	0.266596	-	-	-	-	-	-	-	-	-	-	-	-	-	-	-	-	-	-	-	-	-	0.264083	0.264083	-	-	-	-	-	-	-	-	-	-	-	-	-	-	-	-	-	-	-	-
#N/A	LOC_Os01g63410	-	-	-	-	-	-	-	-	-	-	-	-	-	-	-	-	-	-	-	-	-0.334803	-0.266642	-	-0.398772	-	-	-	-	-	-	-0.293966	-	-	-	-	-	-	-	-	-	-0.445418	-0.445418	-0.445418	-0.440002	-0.496671	-0.496671	-0.496671	-0.313827
#N/A	LOC_Os01g63480	0.253056	-	-	-	-	-	-0.300895	-0.300895	-0.300895	-	-	-	-	-	-	-	-	-	-	-	-	-	-	-	-	-0.333057	-0.278115	-0.278115	-	-	-	-	-	-	-0.272952	-	-0.272948	-	0.299931	-	-	-	-	-	-	-	-	-0.296507
#N/A	LOC_Os01g63550	-	-	-	-	-	-	-	-	-	-	-	-	-	-	-	-	-	-	-	-	-	-	-	-	-	0.306368	-	-	-	-	-	-	-	-	-	-	-	-	-	0.242739	-	-	-	-	-	-	-	-
#N/A	LOC_Os01g63560	-0.290363	-	-	-	-	-	-	-	-	-	-	-	-	-	-	-	-	-	0.397205	-	-	-	-	-	0.277497	0.304757	-	-	-	-	-	-	-	-	-	-	-	-	-	0.291855	-	-	-	-	-	-	-	-
#N/A	LOC_Os01g63620	-	-0.339403	-0.353061	-0.353061	-0.353061	-	-	-	-	-0.424412	-0.424412	-0.321268	-	-	-	-	-	-	-0.390701	-0.454816	-	-	-	-	-0.252261	-	-	-	0.445837	0.445837	-0.380473	-0.357939	-	-0.286586	-	-0.360312	-	-0.388239	-	-0.416034	-0.35101	-0.35101	-0.35101	-	-	-	-	-0.267232
#N/A	LOC_Os01g63690	-0.306057	0.461024	0.448711	0.448711	0.448711	-0.257444	-0.255042	-0.255042	-0.255042	-	-	-	-	-	-	-	-	-	0.480156	-	-0.27831	-	-	-0.250281	-	-	-	-	-	-	-0.250141	-	-	-	-	-	-	-	-	-	-0.311712	-0.311712	-0.311712	-0.258657	-	-	-	-
#N/A	LOC_Os01g63710	-	-	-	-	-	-	-	-	-	-	-	-	-	-	-	-0.251397	-	-	-	-	-	-	-	0.425877	0.540036	0.328619	-	-	-	-	0.249493	-	0.340012	-	-	-	-	-	-0.245243	-	-	-	-	0.297907	-	-	-	0.292789
#N/A	LOC_Os01g63770	-	-	-	-	-	-	-0.258256	-0.258256	-0.258256	-	-	-	-	-	-	0.414973	-	-	-	-	-	-	-	-	-0.323436	-0.293349	-	-	-	-	-0.261911	-	-0.288554	-	-	-	-	-	0.391636	-	-0.358262	-0.358262	-0.358262	-0.286022	-	-	-	-0.313549
#N/A	LOC_Os01g63790	-0.271153	0.478149	0.427562	0.427562	0.427562	-0.358008	-	-	-	0.417033	0.417033	0.360636	-	-	-	-	-	-	0.522107	0.407475	-	-	0.260535	-	0.371709	-	-	-	-0.408736	-0.408736	0.330954	0.374611	-	0.314717	-	0.390056	-	0.303547	-	0.337167	-	-	-	-0.243602	-	-	-	-
#N/A	LOC_Os01g63854	-	0.309253	0.268582	0.268582	0.268582	-	-	-	-	0.352455	0.352455	-	-	-	-	-	-	0.34066	0.667928	0.460937	-	-	-	-	-	-	-	-	-	-	-	0.24407	-	-	-	-	-	-	-	0.355722	-	-	-	-	-	-	-	-
#N/A	LOC_Os01g63870	-	-	-	-	-	-0.355067	-	-	-	-	-	-	-	-	-	-	-	-	-	-	-	-	-	-	0.429837	-	-	-	-	-	-	-0.257202	-	-	-	-	-	-	-0.344976	-	-	-	-	-	-	-	-	-
#N/A	LOC_Os01g63880	-	-	-	-	-	-	-	-	-	-	-	-0.289556	-	-	-	-	-	-	-0.249444	-	-	-	-0.261754	-	-0.464651	-	-	-	0.31018	0.31018	-0.375584	-0.262383	-	-0.278065	-	-0.244953	-	-	-	-	-0.261595	-0.261595	-0.261595	-	-	-	-	-
#N/A	LOC_Os01g63930	-	-	-	-	-	-	-	-	-	-	-	-	-	-	-	-	-	-	-	-	-	-	-	-0.251583	-0.471845	-	-	-	-	-	-	-	-0.275704	-	-	-	-	-	-	-	-	-	-	-	-	-	-	-
#N/A	LOC_Os01g63970	-	0.431326	0.375532	0.375532	0.375532	-	-	-	-	-	-	-	-	-	-	-	-	0.363981	0.40149	0.393918	-	-	-	-0.303294	-	-	-	-	-	-	-	0.277117	-	-	-	0.255709	-	-	-	0.257865	-0.316337	-0.316337	-0.316337	-0.303712	-0.244607	-0.244607	-0.244607	-
#N/A	LOC_Os01g63980	-	-	-	-	-	-	-	-	-	0.285573	0.285573	0.475637	-	-	-	0.251077	-	0.452161	-	0.260673	-	-	0.33353	-	-	-	-	-	-	-	-	0.392418	-	0.292416	-	-	-	-	-	-	-	-	-	-	-	-	-	-
#N/A	LOC_Os01g64070	0.361466	-	-	-	-	-	-	-	-	-	-	-	-	-	-	0.249523	-	-	-	0.269568	-	-	-	-	-	-	-	-	-	-	-	-	-	0.258155	-0.274079	-	-0.274076	-	-	-	-	-	-	-	-	-	-	-
#N/A	LOC_Os01g64090	-	-	-	-	-	-	-0.250944	-0.250944	-0.250944	-	-	-	-	-	-	-	-	0.329745	0.335149	-	-	-	-	-0.451158	-0.268993	-0.248475	-	-	-	-	-	-	-0.29007	-	-	-	-	-	0.273389	-	-0.305341	-0.305341	-0.305341	-0.345067	-0.293261	-0.293261	-0.293261	-0.294776
#N/A	LOC_Os01g64100	-	-	-	-	-	-	-	-	-	0.389424	0.389424	0.492537	-	-	-	0.287336	-	-	-	0.383654	-	-	0.286559	-	-	-	-	-	-0.307326	-0.307326	0.375817	0.479106	-	0.376709	-	0.384904	-	0.429251	-	0.410809	0.452361	0.452361	0.452361	-	-	-	-	-
#N/A	LOC_Os01g64110	-0.405205	0.52147	0.522652	0.522652	0.522652	-0.379633	-	-	-	0.318719	0.318719	-	-	-	-	-	-	-	0.600198	0.319848	-	-	-	-	-	-	-	-	-	-	-	-	-	-	-	-	-	-	-0.245537	0.253013	-	-	-	-	-	-	-	-
#N/A	LOC_Os01g64120	-	-	-	-	-	-	-	-	-	0.277051	0.277051	0.402132	-	-	-	-	-	0.256049	-	0.29094	-	-	-	-	-	-	0.356523	0.356523	-	-	0.251643	0.37418	-	-	-	0.363141	-	0.249235	-	0.298482	0.291247	0.291247	0.291247	-	-	-	-	-
#N/A	LOC_Os01g64130	-	-	-	-	-	-	-	-	-	-	-	-	-	-	-	-	-	-	-	-	0.27593	0.292418	-	-	-	-	-	-	-	-	-	-	-	-	-	-	-	-	-	-	-	-	-	-	-	-	-	-
#N/A	LOC_Os01g64170	-	-	-	-	-	-	-	-	-	-	-	-	-	-	-	-	-	0.284874	-	-	-	-	-	-0.379963	-0.342011	-	-	-	-	-	-0.415122	-	-	-	-	-	-	-	0.269465	-	-0.562153	-0.562153	-0.562153	-0.405625	-0.412493	-0.412493	-0.412493	-0.414456
#N/A	LOC_Os01g64256	-	-0.289828	-0.257637	-0.257637	-0.257637	-	-	-	-	-	-	-	-	-	-	-0.242975	-	-0.270383	-0.278678	-	-	-	-	0.390454	-	-	-	-	0.274928	0.274928	-	-	0.277284	-	-	-	-	-	-	-	-	-	-	0.351775	-	-	-	-
#N/A	LOC_Os01g64310	-0.330637	0.24639	-	-	-	-0.322993	-	-	-	-	-	-0.320982	-	-	-	-	-	-	-	-	-0.344899	-0.294371	-0.277584	-0.251008	-	-	-	-	-	-	-0.348657	-	-	-0.247915	-	-	-	-	-	-	-0.380276	-0.380276	-0.380276	-	-0.250571	-0.250571	-0.250571	-
#N/A	LOC_Os01g64360	-	-	-	-	-	-	-	-	-	-	-	0.252579	-	-	-	-	-	-	-	-	-	0.276846	0.321651	-	-	-	-	-	-	-	0.327838	-	-	0.371165	-	-	-	0.312234	-	-	0.475027	0.475027	0.475027	-	-	-	-	-
#N/A	LOC_Os01g64440	-0.275742	0.42618	0.395363	0.395363	0.395363	-	-	-	-	0.274407	0.274407	-	-	-	-	-	-	0.327852	0.658991	0.333257	-	-	-	-0.250828	-	-	-	-	-	-	-	-	-	-	-	-	-	-	-	-	-	-	-	-0.260748	-	-	-	-
#N/A	LOC_Os01g64470	-0.262627	0.354756	0.347688	0.347688	0.347688	-	-0.242436	-0.242436	-0.242436	0.255623	0.255623	-	-	-	-	-	-	0.310526	0.631523	0.250398	-	-	-	-0.259475	-	-	-	-	-	-	-	-	-	-	-	-	-	-	-	-	-	-	-	-0.270277	-	-	-	-
#N/A	LOC_Os01g64520	-	0.444487	0.394433	0.394433	0.394433	-	-	-	-	0.354746	0.354746	0.269508	-	-	-	-	-	0.568157	0.547009	0.330532	-0.260751	-	-	-0.328746	-	-	0.347889	0.347889	-0.321017	-0.321017	-	0.296175	-0.260076	-	-	0.401662	-	0.299768	-	0.338088	-	-	-	-0.312432	-0.296999	-0.296999	-0.296999	-
#N/A	LOC_Os01g64620	-	-	-	-	-	-	0.332712	0.332712	0.332712	0.38055	0.38055	0.37419	-	-	-	-	-	-	0.283354	0.322446	0.242313	0.396147	0.346765	0.328635	0.37803	-	-	-	-	-	0.594224	0.38394	-	0.384073	-	0.271769	-	0.338161	-	0.371309	0.666924	0.666924	0.666924	-	0.255212	0.255212	0.255212	0.356125
#N/A	LOC_Os01g64640	-	0.249022	-	-	-	-	-	-	-	0.302003	0.302003	-	-	-	-	-	-	-	0.508863	0.252164	-	-	0.283634	-	0.319046	-	-	-	-0.318814	-0.318814	0.314376	-	-	0.353035	-0.424496	-	-0.424494	0.262181	-	0.249083	0.26366	0.26366	0.26366	-	-	-	-	-
#N/A	LOC_Os01g64750	0.261515	-	-	-	-	-	-	-	-	0.400832	0.400832	0.571609	-	-	-	0.38693	-0.426289	-	-	0.428977	-	0.326667	0.505872	-	-	-0.340417	-	-	-0.460818	-0.460818	0.310894	0.340254	-0.43053	0.576288	-0.402423	0.465108	-0.40243	0.59558	-	0.363229	0.465591	0.465591	0.465591	-0.270373	-	-	-	-
#N/A	LOC_Os01g64790	-	0.33349	0.281284	0.281284	0.281284	-	-0.262832	-0.262832	-0.262832	-	-	-	-	-	-	-	-	0.272421	0.510491	0.355814	-	-	-	-0.257418	-	-	-	-	-	-	-	-	-	-	-	-	-	-	0.263065	-	-0.292738	-0.292738	-0.292738	-0.288963	-	-	-	-0.286724
#N/A	LOC_Os01g64910	-	0.352669	0.370667	0.370667	0.370667	-	-	-	-	0.499917	0.499917	0.482195	-	-	-	-	-	0.291679	0.314368	0.56601	-	-	0.270669	-	-	-	0.251866	0.251866	-0.248	-0.248	0.30629	0.490945	-	-	-	0.490248	-	0.443037	-	0.443828	0.267669	0.267669	0.267669	-	-	-	-	-
#N/A	LOC_Os01g64930	-	-0.305679	-0.290489	-0.290489	-0.290489	0.439358	-	-	-	-	-	-	-	-	-	0.303327	-	-	-	-	-	-	-	-	-0.35792	-	-0.290094	-0.290094	-	-	-	-	-	-	-	-	-	-	0.357471	-	-	-	-	-	-	-	-	-
#N/A	LOC_Os01g64960	-	-0.333893	-0.284651	-0.284651	-0.284651	-	-	-	-	-	-	-	-	-	-	-	-	-0.436371	-	-	0.260445	-	-	0.32083	-	-	-0.243197	-0.243197	-	-	-	-	0.311891	-	-	-0.26241	-	-	-	-	0.301031	0.301031	0.301031	0.363475	0.322119	0.322119	0.322119	0.381438
#N/A	LOC_Os01g64970	0.461744	-	-	-	-	0.433197	-	-	-	-	-	0.370227	-	-	-	0.509015	-0.303916	-	-	-	0.259771	0.279189	0.409815	-	-0.354921	-0.284193	-	-	-	-	-	-	-0.383864	0.485819	-0.278868	-	-0.278879	0.414241	0.297138	-	0.329446	0.329446	0.329446	-	-	-	-	-
#N/A	LOC_Os01g65060	-	0.351153	0.329316	0.329316	0.329316	-	-	-	-	-	-	-	-	-	-	-	-	0.304072	0.366857	-	-	-	-	-	-	-	-	-	-	-	-	-	-	-	-	-	-	-	-	-	-	-	-	-	-	-	-	-
#N/A	LOC_Os01g65070	-	-	-	-	-	-	-	-	-	0.281852	0.281852	-	-	-	-	-	-	-	0.524973	0.310442	-	-	-	-	-	-	-	-	-	-	-	-	-	-	-	-	-	-	-	-	-	-	-	-	-	-	-	-
#N/A	LOC_Os01g65094	-	0.460771	0.400738	0.400738	0.400738	-	-0.344945	-0.344945	-0.344945	0.320465	0.320465	-	-	-	-	-	-0.334169	0.522829	0.626114	0.330778	-0.32411	-	-	-0.44161	-	-0.424278	-	-	-0.450014	-0.450014	-	-	-0.367241	-	-0.359632	0.310617	-0.359642	0.308196	-	-	-0.257713	-0.257713	-0.257713	-0.485251	-0.40302	-0.40302	-0.40302	-0.352225
#N/A	LOC_Os01g65100	-0.34292	-	-	-	-	-0.355653	-	-	-	-0.267616	-0.267616	-0.319272	-	-	-	-0.56442	0.36373	-	-	-0.253404	-	-	-0.326203	0.296273	0.544354	0.492775	0.451291	0.451291	0.243467	0.243467	-	-	0.584365	-0.357742	0.44382	-	0.443823	-0.443826	-0.375799	-0.263112	-	-	-	0.412506	-	-	-	-
#N/A	LOC_Os01g65130	-0.258209	0.40413	0.312824	0.312824	0.312824	-0.364755	-	-	-	-	-	-	-	-	-	-	-	-	0.24399	-	-0.341538	-	-	-0.249795	-	-	-	-	-	-	-0.250137	-	-	-	-	-	-	-	-	-	-0.441363	-0.441363	-0.441363	-0.319954	-0.386398	-0.386398	-0.386398	-0.268466
#N/A	LOC_Os01g65140	-0.256596	0.404817	0.320957	0.320957	0.320957	-0.330901	-0.254555	-0.254555	-0.254555	-	-	-	-	-	-	-	-	0.296286	-	-	-0.398545	-0.282168	-	-0.360777	-	-	-	-	-	-	-0.289021	-	-	-	-	-	-	-	-	-	-0.473821	-0.473821	-0.473821	-0.377494	-0.418456	-0.418456	-0.418456	-0.309326
#N/A	LOC_Os01g65150	-	-	-	-	-	-	-	-	-	-	-	-	-	-	-	-	-	0.439523	-	-	-0.292036	-	-	-0.379289	-	-	-	-	-	-	-	-	-	-	-	-	-	-	-	-	-0.36996	-0.36996	-0.36996	-0.323105	-0.308602	-0.308602	-0.308602	-0.247159
#N/A	LOC_Os01g65169	-	0.30418	-	-	-	-	-0.349707	-0.349707	-0.349707	-	-	-	-	-	-	-	-	0.377809	-	-	-0.355095	-	-	-0.405045	-	-	-	-	-	-	-0.303736	-	-	-	-	-	-	-	-	-	-0.49265	-0.49265	-0.49265	-0.463619	-0.494396	-0.494396	-0.494396	-0.383149
#N/A	LOC_Os01g65200	-	0.374976	0.307084	0.307084	0.307084	-	-0.267159	-0.267159	-0.267159	0.246544	0.246544	-	-	-	-	-	-	0.40029	0.517971	0.24417	-0.277254	-	-	-0.358659	-	-0.256402	-	-	-0.306768	-0.306768	-	-	-0.265235	-	-0.274119	-	-0.27413	-	-	-	-0.331842	-0.331842	-0.331842	-0.53732	-0.471928	-0.471928	-0.471928	-0.387724
#N/A	LOC_Os01g65210	-	-	-	-	-	-	-	-	-	-	-	-	-	-	-	-	-0.263427	-	-	-	-	-	-	0.255052	0.35733	-	-	-	-	-	-	-	-	0.256458	-0.369483	-	-0.369477	-	-0.276781	-	-	-	-	-	-	-	-	-
#N/A	LOC_Os01g65260	-	-	-	-	-	-	-	-	-	-	-	-	-	-	-	-	0.320318	-0.269	-	-	0.248694	-	-	0.491399	0.381245	0.41578	-	-	0.301837	0.301837	-	-	0.447681	-	-	-	-	-	-	-	-	-	-	0.579773	0.469288	0.469288	0.469288	0.358168
#N/A	LOC_Os01g65330	-0.321154	0.480318	0.419542	0.419542	0.419542	-0.246334	-0.319696	-0.319696	-0.319696	-	-	-	-	-	-	-	-	0.444183	0.553263	0.314231	-0.326876	-	-	-0.46299	-	-0.31078	-	-	-0.339323	-0.339323	-	-	-	-	-	0.252153	-	-	-	-	-0.336263	-0.336263	-0.336263	-0.45757	-0.394463	-0.394463	-0.394463	-0.301515
#N/A	LOC_Os01g65370	-	-	-	-	-	-	-	-	-	-	-	0.329417	-	-	-	-	-0.32164	-	-	0.252219	-	-	0.264312	-	-	-	-	-	-0.318336	-0.318336	-	-	-0.306361	0.337469	-0.291604	0.261512	-0.291617	0.332772	-	-	-	-	-	-0.268185	-	-	-	-
#N/A	LOC_Os01g65400	-	-	-	-	-	-	-	-	-	-	-	-	-	-	-	-	-0.377676	0.268754	-	-	-	-	0.29622	-0.297816	-	-	-	-	-0.26402	-0.26402	-	-	-0.28448	0.279849	-0.288883	-	-0.288902	-	-	-	-	-	-	-0.343569	-0.31084	-0.31084	-0.31084	-0.28349
#N/A	LOC_Os01g65420	-	-	-	-	-	-	-	-	-	-	-	-	-	-	-	-	-	0.370909	-	-	-0.296405	-	-	-0.25983	-	-	-	-	-	-	-	-	-	-	-	-	-	-	-	-	-0.368511	-0.368511	-0.368511	-0.297944	-0.325854	-0.325854	-0.325854	-0.290053
#N/A	LOC_Os01g65440	-0.255217	0.374063	0.392563	0.392563	0.392563	-0.307032	-	-	-	-	-	-	-	-	-	-	-0.2434	0.245879	-	-	-0.316762	-0.29322	-	-0.279785	-	-	-	-	-	-	-	-	-	-	-	-	-	-	-	-	-	-	-	-	-	-	-	-
#N/A	LOC_Os01g65480	-	-	-	-	-	-	0.250213	0.250213	0.250213	-	-	0.321051	-	-	-	-	-0.261942	-	-	-	-	0.249619	0.267799	0.299937	-	-	-	-	-	-	0.320022	-	-	0.34899	-0.373897	-	-0.373902	-	-	-	0.413684	0.413684	0.413684	-	-	-	-	-
#N/A	LOC_Os01g65520	-	0.330127	0.297965	0.297965	0.297965	-	-	-	-	0.28475	0.28475	-	-	-	-	0.252456	-	0.322107	0.339684	0.440929	-	-	-	-0.445609	-0.427721	-0.334828	-	-	-0.318811	-0.318811	-	-	-0.33288	-	-	0.344808	-	0.344054	-	0.269404	-	-	-	-0.432117	-0.371194	-0.371194	-0.371194	-0.277862
#N/A	LOC_Os01g65550	0.666126	-0.263469	-0.291287	-0.291287	-0.291287	0.506781	-	-	-	-	-	0.336146	-	-	-	0.739165	-	-	-	0.353823	0.572852	0.482912	0.488171	-	-0.271078	-	-0.247417	-0.247417	-	-	-	0.43475	-0.260387	0.484859	-0.35878	-	-0.358778	0.272305	0.555579	-	-	-	-	-	-	-	-	-
#N/A	LOC_Os01g65630	-	-	-	-	-	-	-	-	-	-0.353216	-0.353216	-0.338125	-	-	-	-	-	-	-0.256018	-0.367416	-	-	-0.259951	-	-	-	-	-	0.298453	0.298453	-0.342347	-0.323395	-	-0.259869	-	-0.363612	-	-0.369672	-	-0.407065	-0.325392	-0.325392	-0.325392	-	-	-	-	-0.256719
#N/A	LOC_Os01g65640	-	-	-	-	-	-	-	-	-	-	-	0.27673	-	-	-	-	-	0.274688	-	-	-	-	-	-	-	-	-	-	-0.272893	-0.272893	-	-	-	-	-	-	-	-	-	-	-	-	-	-0.246662	-	-	-	-
#N/A	LOC_Os01g65650	-	-	-	-	-	-	-	-	-	-	-	-	-	-	-	-	-	-0.409697	-	-	0.288262	-	-	-	-	-	-	-	-	-	-	0.25692	-	-	-	-	-	-	-	-	0.36955	0.36955	0.36955	-	-	-	-	-
#N/A	LOC_Os01g65670	-	0.387138	0.362257	0.362257	0.362257	-	-	-	-	0.283236	0.283236	-	-	-	-	-	-	0.308964	0.263681	0.323553	-0.272879	-	-	-0.300972	-0.30511	-	0.270217	0.270217	-0.247703	-0.247703	-	-	-	-	-	0.326668	-	0.277014	-	0.265947	-	-	-	-	-0.245184	-0.245184	-0.245184	-
#N/A	LOC_Os01g65680	-0.251358	0.352842	0.349481	0.349481	0.349481	-	-	-	-	0.270215	0.270215	-	-	-	-	-	-	-	0.554574	0.401872	-	-	-	-	-	-	-	-	-	-	-	-	-	-	-	-	-	-	-	0.280207	-	-	-	-	-	-	-	-
#N/A	LOC_Os01g65692	-	-	-	-	-	-	-	-	-	-	-	-	-	-	-	-	-	-0.405421	-	-	0.342296	-	-	-	-	-	-	-	-	-	-	-	-	-	-	-	-	-	-	-	-	-	-	-	-	-	-	-
#N/A	LOC_Os01g65700	-0.254571	0.425265	0.388017	0.388017	0.388017	-	-	-	-	0.347127	0.347127	-	-	-	-	-	-	0.317606	0.764594	0.335772	-	-	-	-	-	-	-	-	-	-	-	-	-	-	-	-	-	-	-	0.297463	-	-	-	-	-	-	-	-
#N/A	LOC_Os01g65710	-	-	-	-	-	-	-	-	-	-	-	-	-	-	-	-	-	-	0.298649	0.334653	0.257969	0.279122	0.321992	-	-	-	-	-	-	-	0.280159	-	-	0.348733	-	-	-	-	-	-	-	-	-	-	-	-	-	-
#N/A	LOC_Os01g65730	-	-	-	-	-	-	-	-	-	-	-	-	-	-	-	-	-0.246175	0.243052	-	-	-	-	-	-0.462253	-0.354961	-0.256642	-	-	-0.281245	-0.281245	-	-	-	-	-	-	-	-	0.304767	-	-0.278843	-0.278843	-0.278843	-0.402887	-0.414454	-0.414454	-0.414454	-0.333721
#N/A	LOC_Os01g65780	-	-	-	-	-	-0.25156	-	-	-	-0.412159	-0.412159	-0.397895	-	-	-	-0.268394	-	-	-0.302197	-0.372805	-	-	-0.31105	-	0.261682	-	-	-	0.340741	0.340741	-	-0.376407	0.308466	-0.26688	-	-0.379443	-	-0.431944	-0.362881	-0.315695	-	-	-	0.377759	-	-	-	-
#N/A	LOC_Os01g65790	-0.364734	0.339229	0.331958	0.331958	0.331958	-0.386799	-	-	-	-	-	-	-	-	-	-0.2816	-	0.306486	-	-	-0.294512	-	-	-	-	-	0.415164	0.415164	-	-	-	-	-	-	0.319596	0.265069	0.319583	-	-0.345102	-	-	-	-	-	-	-	-	-
#N/A	LOC_Os01g65800	-	-	-	-	-	-	-	-	-	-	-	-	-	-	-	-	-	-	-	-	-	-	-	0.243739	0.422304	-	-	-	-	-	-	-	0.264654	-	-	-	-	-	-	-	-	-	-	-	-	-	-	0.247607
#N/A	LOC_Os01g65840	-	-	-	-	-	-	-	-	-	-	-	0.371201	-	-	-	-	-0.442604	-	0.263962	0.307434	-	-	0.347492	-	-	-0.267498	-	-	-0.480592	-0.480592	-	-	-0.295729	0.391279	-0.392995	0.243048	-0.392998	0.32585	-	-	-	-	-	-0.454244	-0.394782	-0.394782	-0.394782	-0.303218
#N/A	LOC_Os01g65850	-	-	-	-	-	0.308215	-0.273647	-0.273647	-0.273647	-	-	0.251535	-	-	-	0.376073	-0.281156	0.468496	-	-	-	-	0.352182	-0.298636	-0.363883	-0.300348	-	-	-	-	-	-	-0.405388	0.283658	-	0.2765	-	0.31465	0.356629	-	-	-	-	-0.372734	-0.25108	-0.25108	-0.25108	-0.294859
#N/A	LOC_Os01g65880	-	-	-	-	-	-	-	-	-	-0.340331	-0.340331	-0.356806	-	-	-	-0.252569	-	-	-	-0.368308	-	-	-0.295919	-	-	-	-	-	0.26291	0.26291	-0.305639	-0.324339	-	-0.283228	-	-0.253275	-	-0.339886	-	-0.321603	-0.351998	-0.351998	-0.351998	-	-	-	-	-
#N/A	LOC_Os01g65900	-0.292498	0.465869	0.442986	0.442986	0.442986	-0.32812	-	-	-	-	-	-	-	-	-	-	-	0.3028	0.620638	-	-	-	-	-	-	-	-	-	-	-	-	-	-	-	-	-	-	-	-	-	-	-	-	-	-	-	-	-
#N/A	LOC_Os01g65902	-	-	-	-	-	-	-	-	-	-0.268431	-0.268431	-	-	-	-	-	-	-	-0.268141	-0.372677	-	-	-	-	-	-	-	-	-	-	-	-0.306873	-	-	-	-0.254421	-	-	-	-	-	-	-	-	-	-	-	-
#N/A	LOC_Os01g65904	-	-	-	-	-	-	-	-	-	-	-	-	-	-	-	-	-	-	-	-	-	-	0.280559	-	0.294447	-	-	-	-	-	0.281429	-	-	-	-	-	-	-	-	-	-	-	-	-	-	-	-	-
#N/A	LOC_Os01g66010	-0.332738	-	-	-	-	-0.326337	-	-	-	0.467708	0.467708	0.473706	-	-	-	-	-	0.253901	0.493624	0.258877	-	-	-	-	0.399847	-	-	-	-	-	0.43101	0.367064	-	0.277184	-	0.354541	-	0.268871	-0.25772	0.363976	0.417786	0.417786	0.417786	-	-	-	-	-
#N/A	LOC_Os01g66020	-	-	-	-	-	-	-	-	-	-	-	-	-	-	-	-	-	-	-	-	-	0.253684	0.257171	-	-	-	0.267386	0.267386	-	-	-	-	-	-	-	-	-	-	-	-	-	-	-	-	-	-	-	-
#N/A	LOC_Os01g66110	-	-	-	-	-	-	-	-	-	0.292766	0.292766	0.394213	-	-	-0.254827	-	-0.485993	0.491465	0.454824	-	-0.248989	-	0.294318	-	-	-0.401435	-	-	-0.452877	-0.452877	-	-	-0.437255	0.365471	-0.596856	0.326978	-0.59685	0.338211	-	-	-	-	-	-0.503866	-0.367678	-0.367678	-0.367678	-0.339931
#N/A	LOC_Os01g66130	-0.242535	0.438874	0.409651	0.409651	0.409651	-	-	-	-	0.384276	0.384276	-	-	-	-	-	-	0.488849	0.752278	0.33064	-0.249971	-	-	-	-	-	-	-	-0.268735	-0.268735	-	-	-	-	-	-	-	0.249673	-	0.318331	-	-	-	-	-	-	-	-
#N/A	LOC_Os01g66150	0.464599	-0.532764	-0.515762	-0.515762	-0.515762	0.704155	-	-	-	-	-	-	-	-	-	0.449766	-	-0.31847	-0.303376	-	0.407654	-	-	-	-0.443444	-	-0.44419	-0.44419	-	-	-	-	-	-	-	-	-	-	0.513493	-	-	-	-	-	-	-	-	-
#N/A	LOC_Os01g66170	-	-0.381473	-0.36152	-0.36152	-0.36152	0.44389	-	-	-	-	-	-	-	-	-	-	-	-0.284819	-0.362465	-	0.271875	-	-	-	-0.245254	-	-	-	0.284877	0.284877	-	-	-	-	-	-	-	-	-	-	0.347223	0.347223	0.347223	-	-	-	-	-
#N/A	LOC_Os01g66180	-0.328727	-	-	-	-	-0.269212	0.245029	0.245029	0.245029	-	-	-0.291625	0.293948	0.293948	0.364313	-0.342646	0.34101	-	-	-	-	-	-0.27362	0.323787	0.464387	0.462113	-	-	-	-	-	-	0.455953	-0.291277	0.294092	-	0.294108	-	-0.297262	-	-	-	-	0.406055	0.276576	0.276576	0.276576	0.476816
#N/A	LOC_Os01g66200	0.321853	-0.38482	-0.383744	-0.383744	-0.383744	0.36928	-	-	-	-0.419564	-0.419564	-0.278054	-	-	-	0.247269	-	-0.263299	-0.475719	-0.251889	-	-	-	-	-0.547233	-	-0.288978	-0.288978	0.371428	0.371428	-0.390597	-	-	-	-	-0.250622	-	-	-	-0.248731	-	-	-	-	-	-	-	-
#N/A	LOC_Os01g66230	-	-	-	-	-	-	-	-	-	-	-	-	-	-	-	-	-	0.329022	-	-	-	-	-	-0.327722	-0.388796	-	-	-	-	-	-	-	-0.292215	-	-	-	-	-	-	-	-	-	-	-0.294885	-0.294163	-0.294163	-0.294163	-0.267119
#N/A	LOC_Os01g66260	-	-	-	-	-	-	-	-	-	-	-	-	-	-	-	-	-	-	-	-	-	-	-	-	-	-	-	-	-	-	-	-	-	-	-	-	-	-	-	-	-	-	-	-	-	-	-	-
#N/A	LOC_Os01g66310	-0.249649	-	-	-	-	-	-	-	-	-	-	-	-	-	-	-	-	-	-	-	-	-	-	-	0.401411	0.313725	-	-	-	-	-	-	-	-	-	-	-	-	-	-	-	-	-	-	-	-	-	-
#N/A	LOC_Os01g66350	0.380967	-0.409937	-0.405953	-0.405953	-0.405953	0.363607	-	-	-	-	-	-	-	-	-	-	-	-0.36361	-0.380071	-	0.29247	-	-	-	-	-	-0.264014	-0.264014	-	-	-	-	-	-	-	-0.273023	-	-	-	-	-	-	-	0.337142	0.349794	0.349794	0.349794	-
#N/A	LOC_Os01g66440	0.325031	-	-0.242446	-0.242446	-0.242446	0.402791	-	-	-	-	-	-	-	-	-	0.392223	-	-	-	-	-	-	-	-	-0.522291	-	-	-	-	-	-	-	-0.250096	-	-	-	-	-	0.542459	-	-	-	-	-	-	-	-	-0.242905
#N/A	LOC_Os01g66480	-	0.258838	0.266662	0.266662	0.266662	-	-	-	-	0.293737	0.293737	-	-	-	-	-	-	0.320808	0.662844	-	-	-	-	-	-	-	-	-	-	-	-	-	-	-	-	-	-	-	-	-	-	-	-	-	-	-	-	-
#N/A	LOC_Os01g66500	-	-	-	-	-	-	-0.274146	-0.274146	-0.274146	-	-	-	-	-	-	-	-	-	-	-	-	-	-	-0.294581	-	-	-	-	-	-	-0.281533	-	-	-	-	-	-	-	0.247131	-	-0.450733	-0.450733	-0.450733	-0.377524	-0.300068	-0.300068	-0.300068	-0.387377
#N/A	LOC_Os01g66590	0.309035	-0.370971	-0.368522	-0.368522	-0.368522	0.398426	-	-	-	-0.250877	-0.250877	-	-	-	-	-	-	-0.295784	-	-	0.269677	-	-	-	-	-	-	-	-	-	-	-	-	-	-	-	-	-	-	-	-	-	-	-	-	-	-	-
#N/A	LOC_Os01g66610	-	-0.32748	-0.274908	-0.274908	-0.274908	-	-	-	-	-0.408724	-0.408724	-0.29722	-	-	-	-0.28722	-	-0.282285	-0.47212	-0.479697	-	-	-	0.346675	-	0.274808	-	-	0.328821	0.328821	-	-0.400446	0.284792	-	0.243782	-0.313399	0.243791	-0.381352	-0.319795	-0.333992	-	-	-	0.283613	-	-	-	-
#N/A	LOC_Os01g66620	-	-	-	-	-	-	-	-	-	-	-	-	-	-	-	-	-	-	-	-0.288225	-	-	-	-	-	-	-	-	-	-	-	-0.275422	-	-	-	-	-	-	-	-0.247465	-	-	-	-	-	-	-	-
#N/A	LOC_Os01g66650	-	0.250575	-	-	-	-	-	-	-	0.423018	0.423018	0.41646	-	-	-	-	-	-	0.430232	0.41033	-	0.362837	0.385155	0.274252	0.371891	-	-	-	-0.341898	-0.341898	0.501475	-	-	0.46772	-0.354353	0.288229	-0.354352	0.315185	-	-	0.526238	0.526238	0.526238	-	-	-	-	-
#N/A	LOC_Os01g66680	-	-	-	-	-	-	-0.275244	-0.275244	-0.275244	-	-	-	-	-	-	-	-0.4393	0.487256	-	-	-0.36775	-	-	-0.436645	-	-0.338324	-	-	-0.29031	-0.29031	-0.312084	-	-0.251573	-	-0.352733	-	-0.352747	-	-	-	-0.395104	-0.395104	-0.395104	-0.381636	-0.395886	-0.395886	-0.395886	-0.333052
#N/A	LOC_Os01g66720	0.40484	-0.441228	-0.437377	-0.437377	-0.437377	0.504947	-	-	-	-	-	-	-	-	-	0.483762	-	-	-0.380817	-	-	-	-	-	-0.684406	-0.251301	-0.358701	-0.358701	-	-	-0.327183	-	-0.243572	-	-	-	-	-	0.438486	-	-	-	-	-	-	-	-	-
#N/A	LOC_Os01g66740	-0.413187	0.629678	0.580754	0.580754	0.580754	-0.438347	-	-	-	0.280435	0.280435	-	-	-	-	-	-	0.397582	0.550317	0.254993	-0.36601	-	-	-0.29649	-	-	-	-	-0.256191	-0.256191	-	-	-	-	-	0.298134	-	-	-0.297615	-	-0.301459	-0.301459	-0.301459	-0.261056	-0.27096	-0.27096	-0.27096	-
#N/A	LOC_Os01g66760	-	-	-	-	-	-	-	-	-	-	-	-	-	-	-	-	-	-	-0.285775	-	-	-0.261804	-	-0.364969	-0.571326	-	-	-	-	-	-0.297935	-	-	-0.260845	0.304726	-	0.304722	-	0.353923	-	-0.295392	-0.295392	-0.295392	-	-	-	-	-
#N/A	LOC_Os01g66820	-0.462311	0.421055	0.44363	0.44363	0.44363	-0.388461	-	-	-	-	-	-	-	-	0.255323	-0.244159	-	0.278703	0.46911	-	-0.250817	-	-	-	-	-	0.311263	0.311263	-	-	-	-	-	-	-	-	-	-	-0.256796	0.316153	-	-	-	-	-	-	-	-
#N/A	LOC_Os01g66830	-	0.355764	0.306415	0.306415	0.306415	-0.290533	-	-	-	0.256395	0.256395	-	-	-	-	-	-	0.311088	0.641933	0.277788	-	-	-	-	-	-	-	-	-	-	-	-	-	-	-0.307958	-	-0.307965	-	-	-	-	-	-	-	-	-	-	-
#N/A	LOC_Os01g66840	-0.406846	0.451878	0.459094	0.459094	0.459094	-0.328218	-	-	-	-	-	-	-	-	-	-	-	-	0.520439	-	-0.266975	-	-	-	-	-	-	-	-	-	-	-	-	-	-	-	-	-	-	-	-	-	-	-	-	-	-	-
#N/A	LOC_Os01g66850	-	-	-	-	-	-	0.2433	0.2433	0.2433	-	-	-	-	-	-	-	-	-0.32104	-0.269456	-	0.300498	-	-	0.507726	0.290932	0.283924	-	-	0.250029	0.250029	0.312961	-	0.319321	-	-	-	-	-	-	-	0.3884	0.3884	0.3884	0.5756	0.53634	0.53634	0.53634	0.442894
#N/A	LOC_Os01g66860	-	-	-	-	-	-	-	-	-	-0.336119	-0.336119	-0.305456	-	-	-	-	-	-	-	-0.257894	-	-	-	-	-	-	-	-	-	-	-0.300105	-	-	-	-	-	-	-	-	-0.265942	-0.306756	-0.306756	-0.306756	-	-	-	-	-
#N/A	LOC_Os01g66890	-	-	-	-	-	-	-	-	-	-	-	-0.270464	-	-	-	-	-	-	-	-	-	-	-0.250704	-	0.401412	-	-	-	-	-	-	-	0.367674	-	-	-0.275502	-	-	-	-	-	-	-	-	-	-	-	-
#N/A	LOC_Os01g66930	-	-0.283137	-0.289554	-0.289554	-0.289554	-	-	-	-	-0.277318	-0.277318	-	-	-	-	-	-	-	-	-0.422799	-	-	-	-	-	-	-0.35392	-0.35392	-	-	-0.296501	-0.295603	-	-	-	-	-	-	-	-0.26129	-	-	-	-	-	-	-	-
#N/A	LOC_Os01g67054	-0.317464	0.487321	0.442102	0.442102	0.442102	-0.274691	-	-	-	0.3391	0.3391	-	-	-	-	-	-	0.257188	0.705295	0.349491	-	-	-	-	-	-	-	-	-	-	-	-	-	-	-	-	-	-	-	0.248381	-	-	-	-	-	-	-	-
#N/A	LOC_Os01g67090	0.261217	-	-	-	-	-	-	-	-	-	-	-	-	-	-	-	-	-	-	-	-	-	-	-	-0.323488	-	-	-	-	-	-	-	-	-	-	-	-	-	-	-	-	-	-	-	-	-	-	-
#N/A	LOC_Os01g67120	-	-0.273576	-	-	-	-	0.272227	0.272227	0.272227	-0.302379	-0.302379	-	-	-	-	-	0.350969	-0.415391	-0.448302	-0.35057	-	-	-	0.453297	0.284353	0.422522	-	-	0.453264	0.453264	-	-	0.441484	-	0.42535	-0.246818	0.425348	-0.283281	-	-	0.28933	0.28933	0.28933	0.591566	0.407039	0.407039	0.407039	0.429261
#N/A	LOC_Os01g67190	-	-	-	-	-	-	-	-	-	-	-	-	-	-	-	-	-	0.345076	-	-	-0.306051	-	-	-	-	-	0.24746	0.24746	-	-	-	-	-	-	-	0.316986	-	-	-	-	-	-	-	-	-0.289434	-0.289434	-0.289434	-
#N/A	LOC_Os01g67200	0.366714	-0.244872	-0.253901	-0.253901	-0.253901	0.490231	-	-	-	-	-	-	-	-	-	0.570449	-	-	-0.243619	0.259784	0.385475	-	-	-	-0.491778	-	-	-	-	-	-	0.378558	-	-	-	-	-	-	0.724142	-	-	-	-	-	-	-	-	-
#N/A	LOC_Os01g67220	0.478031	-0.24588	-0.253674	-0.253674	-0.253674	0.34407	-	-	-	-	-	0.423565	-	-	-	0.362949	-	-	-	-	0.303229	0.428451	0.469566	-	-0.285907	-	-	-	-	-	-	-	-0.308655	0.453757	-0.254629	-	-0.254626	0.304703	-	-	0.277356	0.277356	0.277356	-	-	-	-	-
#N/A	LOC_Os01g67240	-	-	-	-	-	-	-	-	-	-	-	-	-	-	-	-	-0.287811	-	-	-	-	-	-	-	-	-	-	-	-	-	-	-	-	-	-	-	-	-	-0.277016	-	-	-	-	-	-	-	-	-
#N/A	LOC_Os01g67260	-	-	-	-	-	-	-	-	-	-	-	-	-	-	-	-	-	-0.245172	-	-	-	-	-	-	0.315619	0.376395	-	-	-	-	-	-	0.457692	-	-	-	-	-	-	-	-	-	-	0.352501	-	-	-	0.508795
#N/A	LOC_Os01g67310	-	-	-	-	-	-	-	-	-	-	-	0.250814	-	-	-	-	-	-	-	-	-	-	-	-	-	-	-	-	-	-	-	-	-	-	-	-	-	-	-	-	-	-	-	-	-	-	-	-
#N/A	LOC_Os01g67320	-	-	-	-	-	-	0.281072	0.281072	0.281072	-	-	-	0.286207	0.286207	0.272223	-	-	-0.268004	-	-	0.261085	-	-	0.537135	0.538176	0.318761	-	-	-	-	0.431242	-	0.340948	-	-	-	-	-	-0.266386	-	0.487785	0.487785	0.487785	0.535393	0.5799	0.5799	0.5799	0.553391
#N/A	LOC_Os01g67360	-	-	-	-	-	-	-	-	-	-	-	-	-	-	-	0.255736	-	0.388026	-	-	-	-	-	-0.372839	-0.470043	-0.250535	-	-	-	-	-0.276014	-	-0.287641	-	-	-	-	-	-	-	-0.362948	-0.362948	-0.362948	-0.335288	-	-	-	-0.297794
#N/A	LOC_Os01g67364	-	-	-	-	-	-	-	-	-	-	-	-	-	-	-	-	-	-	-	-	-	-	-	0.32658	-	0.385736	-	-	-	-	-	-	0.293798	-	-	-	-	-	-	-	-	-	-	-	-	-	-	0.336745
#N/A	LOC_Os01g67370	-	-	-	-	-	-	0.242757	0.242757	0.242757	-	-	-	-	-	-	-	-	-	-	-	-	0.255813	-	0.335436	0.293951	-	-	-	-	-	0.349034	-	-	-	-	-	-	-	-	-	0.456465	0.456465	0.456465	0.322431	0.400656	0.400656	0.400656	0.380966
#N/A	LOC_Os01g67420	0.265206	-	-	-	-	0.335834	-	-	-	-	-	-	-	-	-	0.382462	-	-	-	-	-	-	-	-	-0.453872	-0.249413	-	-	-	-	-	-	-0.284235	-	-	-	-	0.278904	-	-	-	-	-	-	-	-	-	-
#N/A	LOC_Os01g67430	-	-	-	-	-	-	-	-	-	-	-	-	-	-	-	-	-	-	-	-	0.264401	-	-	-	-	-	-	-	-	-	-	-	-	-	-	-	-	-	-	-	0.288754	0.288754	0.288754	0.342181	0.266479	0.266479	0.266479	0.362637
[truncated: 9,467 more rows]
[truncated: 306 more columns]
