# Supplementary material for: Temporal responses of conserved miRNAs to drought and their associations with drought tolerance and productivity in rice
Source: BMC Genomics. 2020 Mar 14;21:232. doi: 10.1186/s12864-020-6646-5 (PMC7071783; doi:10.1186/s12864-020-6646-5)
Supplement: Supplementary file 4 — Additional file 4. Expressions (by TPM) of detected miRNAs. [file 12864_2020_6646_MOESM4_ESM.xlsx]

## Sheet: Sheet1
Supplementary datasheet-1. Expressions (by TPM) of detected miRNAs. 1, and -1 for "DEG" indicate upregulated and downregulated miRNAs. 0 for "DEG" indicates it is not a differentially expressed gene.
Sample code	XM007	XM008	DEG	XM011	XM012	DEG	XM013	XM014	DEG	XM015	XM016	DEG	XM017	XM018	DEG	XM021	XM022	DEG	XM023	XM024	DEG	XM027	XM028	DEG	XM029	XM030	DEG	XM031	XM032	DEG	XM033	XM034	DEG	XM037	XM038	DEG	XM039	XM040	DEG	XM043	XM044	DEG	XM045	XM046	DEG	XM047	XM048	DEG	XM049
miRNA	T1-D-S18	T1-W-S18	Log2(D/W)	T1-D-S9	T1-W-S9	Log2(D/W)	T1-D-S24	T1-W-S24	Log2(D/W)	T1-D-S3	T1-W-S3	Log2(D/W)	T1-D-S28	T1-W-S28	Log2(D/W)	T1-D-S11	T1-W-S11	Log2(D/W)	T2-D-S18	T2-W-S18	Log2(D/W)	T2-D-S9	T2-W-S9	Log2(D/W)	T2-D-S24	T2-W-S24	Log2(D/W)	T2-D-S3	T2-W-S3	Log2(D/W)	T2-D-S28	T2-W-S28	Log2(D/W)	T2-D-S11	T2-W-S11	Log2(D/W)	T3-D-S18	T3-W-S18	Log2(D/W)	T3-D-S9	T3-W-S9	Log2(D/W)	T3-D-S24	T3-W-S24	Log2(D/W)	T3-D-S3	T3-W-S3	Log2(D/W)	T3-D-S28
osa-miR1319a	2.25	1.73	0	1.3	0.51	0	0.47	0.97	0	0.99	1.38	0	1.02	0.77	0	1.58	3.81	0	3.32	2.43	0	0	1.03	0	1.39	0.55	0	0	1.48	0	0	0	0	2.05	0.75	0	0.46	1.96	0	0.36	0.22	0	0	0	0	0.6	0.3	0	0
osa-miR1319b	1.12	0	0	0	0.51	0	1.41	0.97	0	2.48	2.76	0	1.02	2.32	0	0.79	2.72	0	1.33	0.35	0	0.51	1.03	0	0.46	0	0	1.29	0.99	0	2.68	0.94	0	0	0.38	0	0.46	0.49	0	0.36	0.9	0	0.33	0.78	0	1.49	0	0	0.3
osa-miR1320-3p	5.62	5.76	0	4.35	2.56	0	2.35	16.91	-1	2.48	4.14	0	14.34	6.97	0	2.77	4.36	0	55.16	9.73	1	8.61	16.53	0	3.71	11.05	0	5.81	6.43	0	4.83	1.4	0	0	4.14	0	6.93	41.72	-1	43.04	21.27	1	67.03	119	0	11.63	37.95	-1	15.52
osa-miR1320-5p	6.74	5.18	0	3.91	2.56	0	9.86	9.18	0	2.98	2.07	0	3.07	6.97	0	2.77	2.18	0	13.96	11.46	0	4.56	11.36	0	3.71	9.94	0	1.29	3.46	0	4.83	6.08	0	4.09	6.4	0	4.62	38.77	-1	13.74	11.64	0	15.44	77.08	-1	1.49	12.25	-1	5.07
osa-miR1423-3p	77.13	71.43	0	46.95	68.52	0	57.27	52.66	0	378.11	414.91	0	366.61	358.8	0	193.71	286.08	0	426.63	64.26	1	80.53	76.45	0	86.17	75.13	0	299.56	343.99	0	330.99	277.86	0	225.21	131.08	0	87.83	65.77	0	40.87	22.84	0	55.53	35.41	0	466.72	419.23	0	230.14
osa-miR1423-5p	241.88	240.8	0	195.65	231.13	0	443.13	501.99	0	585.8	564.03	0	616.48	509.13	0	241.14	390.15	0	867.21	409.17	1	364.67	441.13	0	394.24	406.01	0	337.01	369.69	0	418.97	323.23	0	333.73	172.89	0	375.8	315.11	0	210.84	100.1	1	333.52	179.41	0	486.4	365.15	0	238.2
osa-miR1425-3p	10.86	13.83	0	12.17	9.72	0	14.08	20.29	0	24.35	18.64	0	61.44	60.45	0	18.58	16.35	0	55.82	26.75	1	15.19	33.06	-1	17.6	17.68	0	20.66	16.31	0	22.53	21.99	0	16.38	13.18	0	16.64	18.16	0	36.89	25.75	0	49.29	49.21	0	46.82	46.02	0	52.83
osa-miR1425-5p	3882.86	5166.36	0	5848.06	7290.83	0	7408.3	6034.45	0	11023.3	9323.48	0	17519.5	15835.1	0	8898.18	13168.8	0	26206.4	7460.62	1	6234.3	11123.2	0	7184.84	5527.23	0	7770.53	8063.05	0	6415.95	5527.65	0	8119.98	4282.3	0	5507.58	6865.09	0	4198.04	2588.91	0	4474.09	3453.31	0	4368.94	4194.42	0	4506.43
osa-miR1426	0.75	1.15	0	0	0	0	0.47	0	0	0	1.38	0	0	0.77	0	0.4	0.54	0	0.66	0.69	0	0	0	0	0.46	1.1	0	0	0	0	0	1.87	0	0	0	0	1.39	0.98	0	0.36	0	0	0.66	0.52	0	0	0.9	0	0.3
osa-miR1427	0	0	0	0	0	0	0	0	0	31.8	28.31	0	7.17	3.1	0	26.88	27.79	0	0	0	0	0	0	0	0	0	0	20.66	21.25	0	4.29	3.27	0	10.24	15.44	0	0	0	0	0	0	0	0	0	0	3.88	0.6	0	2.09
osa-miR1428a-3p	0	0	0	0.87	0	0	0	0	0	0.99	1.38	0	0	0	0	0	0	0	0.66	0.69	0	2.53	0	0	0	1.1	0	0	0.49	0	0	0	0	0	0	0	0	0	0	3.25	2.24	0	0.66	1.56	0	0	0	0	0
osa-miR1428a-5p	0	4.61	0	8.26	14.83	0	0.47	1.45	0	0	0	0	0	0	0	0	0	0	7.31	5.21	0	13.17	27.89	0	1.85	3.31	0	0	0	0	0	0	0	0	0	0	1.39	5.4	0	25.68	24.18	0	8.54	7.55	0	0	0	0	0
osa-miR1428b	0	0	0	0	0	0	0	0	0	0	0	0	0	0	0	0	0	0	1.33	0	0	0.51	0	0	0	0	0	0	0	0	0	0	0	0	0	0	0	0.98	0	1.45	1.79	0	1.31	2.08	0	0.89	0.6	0	0
osa-miR1428c	0	0	0	0	0	0	0	0	0	0	0	0	0	0	0	0	0	0	1.33	0	0	0.51	0	0	0	0	0	0	0	0	0	0	0	0	0	0	0	0.98	0	1.45	1.79	0	1.31	2.08	0	0.89	0.6	0	0
osa-miR1428d	0	0	0	0	0	0	0	0	0	0	0	0	0	0	0	0	0	0	1.33	0	0	0.51	0	0	0	0	0	0	0	0	0	0	0	0	0	0	0	0.98	0	1.45	1.79	0	1.31	2.08	0	0.89	0.6	0	0
osa-miR1428e-3p	18.35	31.68	0	43.04	43.98	0	27.7	43	0	1.49	2.07	0	0	3.87	0	0.4	0	0	64.46	22.58	1	89.65	123.97	0	44.47	44.74	0	6.46	3.46	0	1.07	1.4	0	0	0	0	23.11	22.09	0	186.25	252.15	0	159.04	294.76	0	23.26	50.2	-1	2.39
osa-miR1428e-5p	4.12	6.34	0	5.65	7.16	0	5.63	5.31	0	0	0.69	0	1.02	0	0	0	0.54	0	16.61	2.78	1	12.16	10.33	0	10.66	3.87	0	0.65	0	0	0	0	0	0	0	0	0.92	4.91	0	24.23	27.99	0	26.29	37.24	0	5.37	5.38	0	0.9
osa-miR1428f-5p	4.12	6.34	0	5.65	7.16	0	5.63	5.31	0	0	0.69	0	1.02	0	0	0	0.54	0	16.61	2.78	1	12.16	10.33	0	10.66	3.87	0	0.65	0	0	0	0	0	0	0	0	0.92	4.91	0	24.23	27.99	0	26.29	37.24	0	5.37	5.38	0	0.9
osa-miR1428g-5p	4.12	6.34	0	5.65	7.16	0	5.63	5.31	0	0	0.69	0	1.02	0	0	0	0.54	0	16.61	2.78	1	12.16	10.33	0	10.66	3.87	0	0.65	0	0	0	0	0	0	0	0	0.92	4.91	0	24.23	27.99	0	26.29	37.24	0	5.37	5.38	0	0.9
osa-miR1429-3p	0.75	0	0	1.74	0.51	0	0	0	0	2.98	2.07	0	0	0	0	1.19	0.54	0	3.99	1.04	0	0.51	2.07	0	0	0	0	0	0	0	0	0	0	2.05	0.38	0	0	0	0	7.23	3.36	0	0	0.26	0	9.84	5.08	0	0
osa-miR1429-5p	25.84	35.72	0	22.61	31.19	0	1.88	0.92	1	30.81	32.45	0	0	0.77	0	24.51	23.98	0	51.83	33.35	0	25.32	33.06	0	0.46	0	0	18.72	15.82	0	1.07	0.47	0	22.52	17.7	0	22.19	27.49	0	76.31	41.2	0	2.3	2.86	0	49.5	64.54	0	0.6
osa-miR1430	2.25	1.73	0	0	0.51	0	7.98	4.83	0	3.48	2.07	0	7.17	6.97	0	3.95	5.99	0	11.3	2.08	1	1.52	2.07	0	9.27	1.66	0	5.81	1.48	0	2.68	0.47	0	4.09	2.64	0	1.85	1.96	0	2.17	0.45	0	4.27	5.73	0	3.58	8.37	0	2.39
osa-miR1431	4.12	4.03	0	3.04	6.14	0	2.35	5.31	0	8.94	8.97	0	3.07	7.75	0	0	0	0	10.63	3.47	1	4.56	3.1	0	4.17	6.08	0	4.52	6.43	0	2.68	2.34	0	0	0	0	2.31	0.49	0	7.23	7.39	0	12.49	8.59	0	22.07	19.72	0	5.07
osa-miR1432-3p	2.25	1.73	0	13.48	9.72	0	3.76	6.28	0	5.47	11.05	0	8.19	6.2	0	1.58	0.54	0	13.29	13.55	0	19.75	60.95	-1	5.56	16.02	0	3.87	23.72	-1	18.78	8.89	0	0	4.9	0	3.7	30.92	-1	69.44	211.62	-1	35.49	271.59	-1	21.17	59.76	-1	52.83
osa-miR1432-5p	854.08	724.14	0	3188.59	3219.46	0	1159.92	3083.9	-1	3732.41	5663.13	0	6868.31	4167.61	0	979.59	1159.02	0	3357.21	2915.26	0	5164.61	6673.73	0	1081.73	2401.8	-1	967.76	3361.83	-1	4138.18	3710.36	0	581.46	946.18	0	783.96	2409.92	-1	11098.3	9013.6	0	6652.98	12376.1	0	2265.89	6116.67	-1	6291.15
osa-miR1435	0	0	0	0	0	0	0	0	0	0	0	0	1.02	0.77	0	0	0	0	0.66	0	0	0	0	0	0	0	0	0	0	0	0	0	0	0	0	0	0	0	0	0	0	0	0	0	0	0	0.3	0	0.3
osa-miR1436	10.48	8.64	0	4.78	1.02	0	7.51	10.63	0	14.91	13.81	0	20.48	19.37	0	10.67	10.35	0	9.97	8.34	0	3.55	3.1	0	8.8	9.39	0	20.66	9.88	0	27.9	20.58	0	14.33	16.95	0	12.94	15.22	0	2.53	1.34	0	8.21	5.73	0	7.46	10.46	0	10.75
osa-miR1437a	6.74	6.91	0	11.74	17.39	0	4.69	3.87	0	3.97	2.07	0	10.24	10.85	0	2.37	2.18	0	25.92	10.07	1	13.17	29.96	-1	9.73	4.97	0	4.52	2.97	0	3.76	5.15	0	0	4.9	0	12.48	5.89	0	32.55	20.6	0	33.19	21.87	0	15.51	19.42	0	14.33
osa-miR1437b-3p	6.74	16.13	0	8.26	13.3	0	10.33	12.56	0	1.99	1.38	0	3.07	5.42	0	3.95	5.99	0	11.3	10.42	0	7.09	7.23	0	8.8	9.94	0	0	1.98	0	2.15	2.81	0	2.05	2.64	0	3.7	4.91	0	3.98	4.7	0	3.29	4.43	0	0	0.9	0	0.6
osa-miR1437b-5p	34.82	50.7	0	42.17	45	0	76.98	75.37	0	0	0	0	28.67	30.22	0	20.56	22.89	0	77.75	60.09	0	47.61	52.69	0	35.21	32.59	0	0.65	0	0	15.56	16.37	0	10.24	8.66	0	40.68	33.87	0	22.06	15.9	0	18.07	21.09	0	0	0	0	11.34
osa-miR1439	0.75	0	0	0.43	0	0	0.47	0	0	0.99	0	0	0	0	0	1.58	1.09	0	0	0	0	0	0	0	0	0	0	0.65	0	0	0	0	0	0	0.38	0	0.46	0.98	0	0	0.45	0	0.33	0	0	0.89	0.3	0	0.9
osa-miR1440b	5.62	1.73	0	7.39	7.16	0	1.88	3.38	0	8.94	11.74	0	1.02	3.87	0	3.16	1.63	0	10.63	4.52	0	8.1	10.33	0	1.85	1.66	0	10.33	10.38	0	1.61	2.81	0	2.05	3.77	0	6.01	4.91	0	0.72	0.9	0	0.33	0.26	0	2.39	1.2	0	0
osa-miR1441	2.62	1.73	0	1.3	0.51	0	0.94	1.45	0	0.99	2.07	0	4.1	6.97	0	1.58	1.09	0	1.99	1.04	0	1.52	1.03	0	1.85	0	0	1.94	1.98	0	3.76	1.87	0	0	0.75	0	1.39	0.98	0	0	0	0	0	0	0	0.6	0.9	0	1.19
osa-miR1442	0.37	0	0	0	0.51	0	0	0.97	0	0	0	0	6.14	0.77	0	0	0	0	0	0	0	0.51	1.03	0	0	0.55	0	1.29	0	0	0	0.47	0	0	0	0	0	0	0	0.36	0.22	0	0.99	2.08	0	0	0.3	0	2.98
osa-miR156a	5615.35	5074.19	0	2624.26	3274.69	0	12388.8	9470.08	0	8011.87	6875.42	0	18037.6	15067.1	0	10427.3	8114.78	0	11503	9339.4	0	3824.96	3926.76	0	6127.66	4720.19	0	7376.06	5794.49	0	15134.9	12126.5	0	9180.53	8740.49	0	7903.82	7044.23	0	752.59	429.51	0	2227.19	1426.68	0	820.11	851.31	0	1524.13
osa-miR156b-3p	0.37	0	0	0	0	0	0	0	0	0	0	0	0	0	0	0	0.54	0	0	0	0	0	1.03	0	0	0	0	0	0	0	0	0	0	0	0	0	0	0	0	0	0	0	0	0	0	0	0	0	0
osa-miR156b-5p	5615.35	5074.19	0	2624.26	3274.69	0	12388.8	9470.08	0	8011.87	6875.42	0	18037.6	15067.1	0	10427.3	8114.78	0	11503	9339.4	0	3824.96	3926.76	0	6127.66	4720.19	0	7376.06	5794.49	0	15134.9	12126.5	0	9180.53	8740.49	0	7903.82	7044.23	0	752.59	429.51	0	2227.19	1426.68	0	820.11	851.31	0	1524.13
osa-miR156c-3p	1.87	0.58	0	0	1.53	0	0	0	0	0	2.76	0	3.07	3.1	0	0	0	0	1.99	0.69	0	0.51	0	0	0	1.1	0	0.65	0.49	0	1.61	0.47	0	2.05	0	0	0.46	0	0	1.81	0.67	0	0	0.52	0	0.3	0	0	2.98
osa-miR156c-5p	5615.35	5074.19	0	2624.26	3274.69	0	12388.8	9470.08	0	8011.87	6875.42	0	18037.6	15067.1	0	10427.3	8114.78	0	11503	9339.4	0	3824.96	3926.76	0	6127.66	4720.19	0	7376.06	5794.49	0	15134.9	12126.5	0	9180.53	8740.49	0	7903.82	7044.23	0	752.59	429.51	0	2227.19	1426.68	0	820.11	851.31	0	1524.13
osa-miR156d	5615.35	5074.19	0	2624.26	3274.69	0	12388.8	9470.08	0	8011.87	6875.42	0	18037.6	15067.1	0	10427.3	8114.78	0	11503	9339.4	0	3824.96	3926.76	0	6127.66	4720.19	0	7376.06	5794.49	0	15134.9	12126.5	0	9180.53	8740.49	0	7903.82	7044.23	0	752.59	429.51	0	2227.19	1426.68	0	820.11	851.31	0	1524.13
osa-miR156e	5615.35	5074.19	0	2624.26	3274.69	0	12388.8	9470.08	0	8011.87	6875.42	0	18037.6	15067.1	0	10427.3	8114.78	0	11503	9339.4	0	3824.96	3926.76	0	6127.66	4720.19	0	7376.06	5794.49	0	15134.9	12126.5	0	9180.53	8740.49	0	7903.82	7044.23	0	752.59	429.51	0	2227.19	1426.68	0	820.11	851.31	0	1524.13
osa-miR156f-3p	10.86	8.07	0	5.22	10.74	0	0.94	3.38	0	8.45	6.21	0	6.14	6.97	0	1.98	2.72	0	19.27	3.13	1	3.04	7.23	0	2.78	4.97	0	2.58	5.93	0	3.22	3.27	0	4.09	0.75	0	2.77	2.45	0	8.68	2.69	0	3.94	1.04	0	6.26	4.78	0	2.69
osa-miR156f-5p	5615.35	5074.19	0	2624.26	3274.69	0	12388.8	9470.08	0	8011.87	6875.42	0	18037.6	15067.1	0	10427.3	8114.78	0	11503	9339.4	0	3824.96	3926.76	0	6127.66	4720.19	0	7376.06	5794.49	0	15134.9	12126.5	0	9180.53	8740.49	0	7903.82	7044.23	0	752.59	429.51	0	2227.19	1426.68	0	820.11	851.31	0	1524.13
osa-miR156g-3p	1.87	0.58	0	0	1.53	0	0	0	0	0	2.76	0	3.07	3.1	0	0	0	0	1.99	0.69	0	0.51	0	0	0	1.1	0	0.65	0.49	0	1.61	0.47	0	2.05	0	0	0.46	0	0	1.81	0.67	0	0	0.52	0	0.3	0	0	2.98
osa-miR156g-5p	5615.35	5074.19	0	2624.26	3274.69	0	12388.8	9470.08	0	8011.87	6875.42	0	18037.6	15067.1	0	10427.3	8114.78	0	11503	9339.4	0	3824.96	3926.76	0	6127.66	4720.19	0	7376.06	5794.49	0	15134.9	12126.5	0	9180.53	8740.49	0	7903.82	7044.23	0	752.59	429.51	0	2227.19	1426.68	0	820.11	851.31	0	1524.13
osa-miR156h-3p	10.86	8.07	0	5.22	10.74	0	0.94	3.38	0	8.45	6.21	0	6.14	6.97	0	1.98	2.72	0	19.27	3.13	1	3.04	7.23	0	2.78	4.97	0	2.58	5.93	0	3.22	3.27	0	4.09	0.75	0	2.77	2.45	0	8.68	2.69	0	3.94	1.04	0	6.26	4.78	0	2.69
osa-miR156h-5p	5615.35	5074.19	0	2624.26	3274.69	0	12388.8	9470.08	0	8011.87	6875.42	0	18037.6	15067.1	0	10427.3	8114.78	0	11503	9339.4	0	3824.96	3926.76	0	6127.66	4720.19	0	7376.06	5794.49	0	15134.9	12126.5	0	9180.53	8740.49	0	7903.82	7044.23	0	752.59	429.51	0	2227.19	1426.68	0	820.11	851.31	0	1524.13
osa-miR156i	5615.35	5074.19	0	2624.26	3274.69	0	12388.8	9470.08	0	8011.87	6875.42	0	18037.6	15067.1	0	10427.3	8114.78	0	11503	9339.4	0	3824.96	3926.76	0	6127.66	4720.19	0	7376.06	5794.49	0	15134.9	12126.5	0	9180.53	8740.49	0	7903.82	7044.23	0	752.59	429.51	0	2227.19	1426.68	0	820.11	851.31	0	1524.13
osa-miR156j-3p	17.6	5.18	0	6.52	15.34	0	3.76	5.31	0	8.45	10.36	0	69.64	61.22	0	79.06	73.56	0	14.62	3.13	1	9.62	5.17	0	5.1	3.87	0	12.91	9.39	0	43.45	33.68	0	77.8	42.56	0	2.77	2.94	0	3.25	1.12	0	1.31	1.56	0	5.07	4.18	0	6.27
osa-miR156j-5p	5615.35	5074.19	0	2624.26	3274.69	0	12388.8	9470.08	0	8011.87	6875.42	0	18037.6	15067.1	0	10427.3	8114.78	0	11503	9339.4	0	3824.96	3926.76	0	6127.66	4720.19	0	7376.06	5794.49	0	15134.9	12126.5	0	9180.53	8740.49	0	7903.82	7044.23	0	752.59	429.51	0	2227.19	1426.68	0	820.11	851.31	0	1524.13
osa-miR156k	8.99	9.22	0	3.04	4.6	0	7.04	2.9	0	2.48	6.21	0	25.6	8.52	1	14.23	10.9	0	8.64	9.73	0	4.05	8.26	0	9.73	9.94	0	13.56	8.4	0	22.53	21.52	0	8.19	6.78	0	7.4	7.36	0	1.45	0.45	0	1.97	1.04	0	0.6	0	0	1.49
osa-miR156l-3p	10.86	8.07	0	5.22	10.74	0	0.94	3.38	0	8.45	6.21	0	6.14	6.97	0	1.98	2.72	0	19.27	3.13	1	3.04	7.23	0	2.78	4.97	0	2.58	5.93	0	3.22	3.27	0	4.09	0.75	0	2.77	2.45	0	8.68	2.69	0	3.94	1.04	0	6.26	4.78	0	2.69
osa-miR156l-5p	1.12	1.15	0	0.43	1.53	0	0.94	1.45	0	3.48	0	0	4.1	2.32	0	1.98	2.72	0	3.32	0.69	0	0	0	0	0.46	1.66	0	1.94	0.49	0	2.68	3.27	0	0	0.38	0	0.92	0.98	0	1.45	0	0	0.66	1.04	0	1.19	0	0	0.9
osa-miR159a.1	12742.3	20089.3	0	13808.2	13587.1	0	19492.9	14694.3	0	11047.2	7513.33	0	11789.9	10073.4	0	9324.73	8648.24	0	31752	16172.4	1	11788.9	13118.1	0	12472.6	8449.39	0	17834.2	19081.2	0	15014.7	15487	0	11864.7	14673.3	0	30921.9	24877.7	0	61123.9	38128.5	0	66010.9	53452.6	0	39681.1	39271.6	0	35688.8
osa-miR159a.2	108.21	91.02	0	62.61	84.37	0	99.05	105.81	0	147.57	93.2	0	452.63	296.03	0	74.32	76.83	0	625.32	206.32	1	73.95	90.91	0	118.13	146.94	0	59.4	84.02	0	157.72	147.82	0	53.23	48.97	0	106.31	158.53	0	48.46	46.8	0	91.02	83.59	0	54.28	56.48	0	99.7
osa-miR159b	12742.3	20089.3	0	13808.2	13587.1	0	19492.9	14694.3	0	11047.2	7513.33	0	11789.9	10073.4	0	9324.73	8648.24	0	31752	16172.4	1	11788.9	13118.1	0	12472.6	8449.39	0	17834.2	19081.2	0	15014.7	15487	0	11864.7	14673.3	0	30921.9	24877.7	0	61123.9	38128.5	0	66010.9	53452.6	0	39681.1	39271.6	0	35688.8
osa-miR159c	126.56	146.33	0	3.48	5.62	0	191.99	183.59	0	7.95	6.21	0	9.22	9.3	0	6.33	4.9	0	374.8	156.31	1	4.05	4.13	0	146.86	152.46	0	11.62	8.4	0	9.66	8.89	0	8.19	3.77	0	111.4	133.5	0	28.21	20.15	0	447.87	449.44	0	23.86	22.41	0	33.73
osa-miR159d	129.93	153.82	0	12.17	15.85	0	195.28	185.53	0	12.42	8.97	0	10.24	11.62	0	14.63	9.26	0	386.09	159.43	1	5.06	9.3	0	153.34	155.22	0	21.31	17.79	0	17.17	17.78	0	10.24	10.17	0	117.87	142.34	0	36.17	23.51	0	455.1	455.69	0	30.72	28.09	0	40.89
osa-miR159e	128.43	148.63	0	5.65	8.18	0	194.34	185.04	0	9.44	6.9	0	9.22	10.85	0	10.67	7.08	0	379.45	159.43	1	7.09	10.33	0	148.71	153.01	0	11.62	8.9	0	10.73	14.03	0	14.33	5.27	0	111.4	138.41	0	52.8	38.96	0	459.37	453.34	0	30.42	28.98	0	36.42
osa-miR159f	294.3	438.98	0	170.86	225.51	0	832.27	548.85	0	310.04	200.9	0	378.9	332.45	0	322.18	371.63	0	1234.03	445.99	1	279.07	251.04	0	289.54	197.76	0	316.99	360.3	0	517.67	367.2	0	370.58	336.74	0	423.41	381.37	0	6016.05	2724.17	1	5654.39	4208.97	0	3118.2	2868.59	0	3367.06
osa-miR160a-3p	5.99	10.37	0	4.35	6.14	0	2.35	6.76	0	6.46	11.74	0	13.31	21.7	0	7.12	5.45	0	36.55	10.42	1	8.1	7.23	0	18.53	11.6	0	9.68	2.97	0	18.78	16.37	0	2.05	6.4	0	11.09	11.29	0	0.72	1.34	0	4.6	2.08	0	5.07	1.79	0	2.09
osa-miR160a-5p	123.19	176.86	0	98.26	124.77	0	145.52	144.94	0	109.81	120.82	0	190.47	172.81	0	88.16	130.78	0	1360.96	149.01	1	122.06	120.87	0	105.63	98.33	0	97.49	119.61	0	118.02	117.41	0	163.79	80.98	1	107.24	89.33	0	188.06	186.54	0	207.01	268.46	0	236.19	222.61	0	165.37
osa-miR160b-3p	5.99	10.37	0	4.35	6.14	0	2.35	6.76	0	6.46	11.74	0	13.31	21.7	0	7.12	5.45	0	36.55	10.42	1	8.1	7.23	0	18.53	11.6	0	9.68	2.97	0	18.78	16.37	0	2.05	6.4	0	11.09	11.29	0	0.72	1.34	0	4.6	2.08	0	5.07	1.79	0	2.09
osa-miR160b-5p	123.19	176.86	0	98.26	124.77	0	145.52	144.94	0	109.81	120.82	0	190.47	172.81	0	88.16	130.78	0	1360.96	149.01	1	122.06	120.87	0	105.63	98.33	0	97.49	119.61	0	118.02	117.41	0	163.79	80.98	1	107.24	89.33	0	188.06	186.54	0	207.01	268.46	0	236.19	222.61	0	165.37
osa-miR160c-5p	123.19	176.86	0	98.26	124.77	0	145.52	144.94	0	109.81	120.82	0	190.47	172.81	0	88.16	130.78	0	1360.96	149.01	1	122.06	120.87	0	105.63	98.33	0	97.49	119.61	0	118.02	117.41	0	163.79	80.98	1	107.24	89.33	0	188.06	186.54	0	207.01	268.46	0	236.19	222.61	0	165.37
osa-miR160d-5p	123.19	176.86	0	98.26	124.77	0	145.52	144.94	0	109.81	120.82	0	190.47	172.81	0	88.16	130.78	0	1360.96	149.01	1	122.06	120.87	0	105.63	98.33	0	97.49	119.61	0	118.02	117.41	0	163.79	80.98	1	107.24	89.33	0	188.06	186.54	0	207.01	268.46	0	236.19	222.61	0	165.37
osa-miR160e-5p	69.64	78.92	0	59.13	82.33	0	64.31	78.27	0	56.15	78.7	0	98.31	108.49	0	47.83	78.47	0	598.74	88.92	1	75.97	87.81	0	51.89	55.79	0	44.55	49.42	0	42.38	30.41	0	53.23	29	0	34.67	41.23	0	62.93	73.45	0	87.73	89.84	0	68.29	72.91	0	47.16
osa-miR160f-3p	6.74	6.91	0	5.22	5.62	0	8.92	10.63	0	5.47	2.07	0	22.53	17.05	0	5.14	5.99	0	9.97	7.29	0	1.01	3.1	0	9.27	7.18	0	3.87	3.95	0	10.73	12.16	0	4.09	2.26	0	3.7	1.47	0	3.98	4.93	0	3.61	7.81	0	2.98	4.18	0	10.15
osa-miR160f-5p	37.82	46.66	0	43.04	52.67	0	61.96	58.94	0	42.73	51.78	0	114.69	117.02	0	33.21	59.94	0	271.79	34.04	1	53.18	65.08	0	44.01	34.8	0	42.61	45.47	0	56.86	56.13	0	57.33	32.02	0	33.28	32.88	0	398.9	422.12	0	531.99	629.89	0	569.6	565.05	0	655.8
osa-miR162a	3204.39	3111.45	0	3886.82	4018.7	0	3478.83	3920.22	0	3457.15	3930.29	0	4556	5247.1	0	2864.46	3678.13	0	3297.4	3651.63	0	4169.37	4940.22	0	2839.84	3095.6	0	1950.38	2202.34	0	2467.67	2964.26	0	2522.39	1704.03	0	1980.23	1949.53	0	2440.78	1542.46	0	1364.31	1596.46	0	1459.5	1455.51	0	1146.23
osa-miR162b	493.13	526.54	0	359.99	412.66	0	421.53	468.17	0	480.96	497.76	0	849.96	917.53	0	515.49	571.61	0	760.89	575.9	0	450.26	563.03	0	455.86	405.46	0	304.08	258.49	0	565.42	624.94	0	403.34	256.51	0	602.76	513.89	0	228.56	116	1	209.97	154.67	0	182.21	142.23	0	202.38
osa-miR164a	238.14	373.88	0	266.08	367.66	0	550.15	376.85	0	265.32	254.06	0	346.13	385.92	0	311.51	312.23	0	525.64	341.79	0	310.47	486.58	0	355.79	249.13	0	180.77	235.75	0	137.33	111.8	0	223.17	148.78	0	194.6	168.84	0	744.64	1123.71	0	1308.12	1257.43	0	1016.64	830.7	0	1110.71
osa-miR164b	238.14	373.88	0	266.08	367.66	0	550.15	376.85	0	265.32	254.06	0	346.13	385.92	0	311.51	312.23	0	525.64	341.79	0	310.47	486.58	0	355.79	249.13	0	180.77	235.75	0	137.33	111.8	0	223.17	148.78	0	194.6	168.84	0	744.64	1123.71	0	1308.12	1257.43	0	1016.64	830.7	0	1110.71
osa-miR164c	1.12	0.58	0	0.43	3.07	0	1.88	0.48	0	0	0.69	0	6.14	1.55	0	0	1.09	0	0	0	0	0	0	0	0.46	0	0	0.65	0	0	0	1.87	0	0	0	0	0.46	0	0	1.08	0.9	0	4.93	3.39	0	1.19	2.99	0	1.79
osa-miR164d	11.23	13.25	0	11.74	18.92	0	33.33	17.88	0	19.87	23.47	0	22.53	18.6	0	21.74	27.79	0	33.89	17.71	1	14.18	28.93	0	27.8	14.91	0	12.91	24.71	0	7.51	14.97	0	20.47	15.82	0	11.09	9.33	0	103.43	151.16	0	216.54	251.28	0	198.32	164.65	0	218.2
osa-miR164e	1.12	4.61	0	0.87	3.07	0	2.82	2.42	0	1.49	3.45	0	1.02	0	0	0.79	4.36	0	1.99	2.08	0	5.06	5.17	0	3.24	1.66	0	1.94	3.46	0	0.54	1.4	0	6.14	0.75	0	2.31	1.96	0	30.38	29.11	0	21.03	21.87	0	14.02	12.55	0	12.24
osa-miR164f	238.14	373.88	0	266.08	367.66	0	550.15	376.85	0	265.32	254.06	0	346.13	385.92	0	311.51	312.23	0	525.64	341.79	0	310.47	486.58	0	355.79	249.13	0	180.77	235.75	0	137.33	111.8	0	223.17	148.78	0	194.6	168.84	0	744.64	1123.71	0	1308.12	1257.43	0	1016.64	830.7	0	1110.71
osa-miR166a-3p	691680	654925	0	674089	642353	0	620535	611581	0	635332	603065	0	563248	516515	0	645507	600843	0	411429	612141	0	623919	567620	0	631174	651893	0	630710	587658	0	589846	535646	0	598927	624083	0	625726	594783	0	10226.4	7099.63	0	8191.44	8225.51	0	9495.37	9119.73	0	5755.35
osa-miR166a-5p	15.73	9.79	0	65.22	66.99	0	27.7	30.92	0	5.47	5.52	0	30.72	49.6	0	50.21	68.11	0	11.96	3.82	1	49.13	44.42	0	30.58	21.54	0	8.39	2.47	0	26.29	22.92	0	40.95	42.56	0	3.7	2.94	0	19.17	8.29	0	8.21	7.81	0	1.79	0.9	0	2.69
osa-miR166b-3p	691680	654925	0	674089	642353	0	620535	611581	0	635332	603065	0	563248	516515	0	645507	600843	0	411429	612141	0	623919	567620	0	631174	651893	0	630710	587658	0	589846	535646	0	598927	624083	0	625726	594783	0	10226.4	7099.63	0	8191.44	8225.51	0	9495.37	9119.73	0	5755.35
osa-miR166b-5p	27.71	24.77	0	19.13	24.54	0	31.45	26.57	0	26.33	15.19	0	43.01	20.92	0	36.76	27.79	0	65.79	21.54	1	33.43	15.5	0	22.7	17.68	0	25.18	19.77	0	28.97	14.97	0	38.9	35.41	0	19.88	26.01	0	15.55	7.84	0	9.86	7.29	0	6.56	9.26	0	8.95
osa-miR166c-3p	691680	654925	0	674089	642353	0	620535	611581	0	635332	603065	0	563248	516515	0	645507	600843	0	411429	612141	0	623919	567620	0	631174	651893	0	630710	587658	0	589846	535646	0	598927	624083	0	625726	594783	0	10226.4	7099.63	0	8191.44	8225.51	0	9495.37	9119.73	0	5755.35
osa-miR166c-5p	23.96	20.16	0	5.22	11.76	0	21.59	33.34	0	41.24	37.97	0	51.2	61.22	0	26.09	38.14	0	46.52	18.76	1	5.06	15.5	0	25.02	16.57	0	15.49	26.19	0	24.14	23.39	0	26.62	18.83	0	7.86	14.72	0	24.95	16.57	0	62.1	47.65	0	57.26	66.63	0	80
osa-miR166d-3p	691680	654925	0	674089	642353	0	620535	611581	0	635332	603065	0	563248	516515	0	645507	600843	0	411429	612141	0	623919	567620	0	631174	651893	0	630710	587658	0	589846	535646	0	598927	624083	0	625726	594783	0	10226.4	7099.63	0	8191.44	8225.51	0	9495.37	9119.73	0	5755.35
osa-miR166d-5p	113.83	126.16	0	78.26	92.04	0	140.36	145.91	0	100.86	89.06	0	190.47	165.06	0	205.96	250.11	0	312.99	125.74	1	150.43	119.84	0	123.23	135.34	0	116.21	96.87	0	165.76	127.23	0	231.36	285.51	0	115.1	118.29	0	61.48	28.22	1	55.2	43.22	0	34.3	45.12	0	41.19
osa-miR166e-3p	229.53	226.98	0	196.95	199.43	0	351.12	333.85	0	275.76	311.36	0	254.99	229.38	0	211.89	201.62	0	246.54	340.05	0	260.84	199.39	0	245.53	234.21	0	168.5	164.09	0	155.03	150.15	0	309.16	214.7	0	288.9	321.49	0	23.87	23.74	0	30.89	42.18	0	4.47	6.57	0	3.88
osa-miR166e-5p	15.73	9.79	0	65.22	66.99	0	27.7	30.92	0	5.47	5.52	0	30.72	49.6	0	50.21	68.11	0	11.96	3.82	1	49.13	44.42	0	30.58	21.54	0	8.39	2.47	0	26.29	22.92	0	40.95	42.56	0	3.7	2.94	0	19.17	8.29	0	8.21	7.81	0	1.79	0.9	0	2.69
osa-miR166f	691680	654925	0	674089	642353	0	620535	611581	0	635332	603065	0	563248	516515	0	645507	600843	0	411429	612141	0	623919	567620	0	631174	651893	0	630710	587658	0	589846	535646	0	598927	624083	0	625726	594783	0	10226.4	7099.63	0	8191.44	8225.51	0	9495.37	9119.73	0	5755.35
osa-miR166g-3p	109889	121850	0	111917	111648	0	90837.4	85841.9	0	86625.6	92193.1	0	94396	93383	0	106009	107340	0	89873.8	90366.9	0	92573.5	98781.6	0	118647	105334	0	114910	125577	0	113174	88969.5	0	117256	130396	0	108931	106435	0	805.39	884.77	0	850.39	884.03	0	1092.39	1055.4	0	1077.88
osa-miR166g-5p	1.12	1.15	0	0	0	0	2.35	2.42	0	1.49	0	0	2.05	1.55	0	0.4	3.27	0	1.99	1.39	0	0	0	0	0.46	1.1	0	0.65	0.49	0	0.54	0.94	0	0	0.75	0	0.46	0	0	0	0	0	0.33	2.34	0	0.6	1.49	0	2.69
osa-miR166h-3p	109889	121850	0	111917	111648	0	90837.4	85841.9	0	86625.6	92193.1	0	94396	93383	0	106009	107340	0	89873.8	90366.9	0	92573.5	98781.6	0	118647	105334	0	114910	125577	0	113174	88969.5	0	117256	130396	0	108931	106435	0	805.39	884.77	0	850.39	884.03	0	1092.39	1055.4	0	1077.88
osa-miR166h-5p	31.08	16.13	0	16.96	16.36	0	12.67	12.08	0	9.94	19.33	0	86.02	95.32	0	117.8	108.98	0	35.88	20.49	0	24.82	19.63	0	13.9	16.57	0	25.18	20.76	0	99.78	76.71	0	112.61	111.87	0	8.78	22.09	0	1.81	2.91	0	1.31	1.56	0	1.19	3.29	0	8.36
osa-miR166i-3p	3924.05	4046.44	0	2514.7	2961.74	0	2146.63	2183.81	0	2452	2884.38	0	1975.39	2088.45	0	2117.32	2243.93	0	2136.47	2327.56	0	1738.25	2066.17	0	2699.93	2733.24	0	3456.58	2790.98	0	1979.5	1637.2	0	2141.58	2087.85	0	2286.23	2636.68	0	30.74	25.3	0	33.84	27.08	0	44.14	48.11	0	21.19
osa-miR166i-5p	14.98	16.71	0	3.04	1.02	0	15.49	13.53	0	6.46	9.67	0	36.87	36.42	0	9.09	11.99	0	20.6	8.68	1	4.56	5.17	0	6.95	9.94	0	9.04	3.95	0	30.04	26.2	0	10.24	11.3	0	5.55	4.42	0	0	0	0	2.3	1.82	0	2.09	2.09	0	8.36
osa-miR166j-3p	691680	654925	0	674089	642353	0	620535	611581	0	635332	603065	0	563248	516515	0	645507	600843	0	411429	612141	0	623919	567620	0	631174	651893	0	630710	587658	0	589846	535646	0	598927	624083	0	625726	594783	0	10226.4	7099.63	0	8191.44	8225.51	0	9495.37	9119.73	0	5755.35
osa-miR166j-5p	1242.74	1366.48	0	892.58	1106.05	0	961.83	964.84	0	1559.15	1861.94	0	1768.54	2038.86	0	1533.83	1970.93	0	1109.77	1004.17	0	825.06	1270.7	0	1107.21	1149.53	0	1579.8	1629.51	0	1290.16	1408.93	0	1588.78	1344.31	0	767.78	1069.49	0	88.24	85.54	0	96.28	92.96	0	188.18	169.43	0	130.15
osa-miR166k-3p	6282.97	5849.6	0	5575.03	5667.3	0	7441.63	7612.4	0	7976.1	8063.55	0	8138.13	8363.89	0	7660.84	8765.4	0	6699.14	6258.11	0	5069.9	6379.3	0	5431.37	5717.26	0	7574.26	7566.84	0	7094.56	6171.77	0	7737.11	7480.55	0	5318.98	4820.33	0	484.61	420.33	0	498.14	611.66	0	618.21	603.3	0	507.15
osa-miR166k-5p	24.34	12.1	0	10.87	19.43	0	11.27	10.63	0	12.92	20.02	0	52.23	51.15	0	52.97	59.4	0	31.9	14.59	1	12.16	9.3	0	7.88	8.29	0	14.85	15.82	0	45.6	34.15	0	77.8	50.47	0	7.86	12.27	0	0	0	0	0	0.78	0	0	0.6	0	1.79
osa-miR166l-3p	6282.97	5849.6	0	5575.03	5667.3	0	7441.63	7612.4	0	7976.1	8063.55	0	8138.13	8363.89	0	7660.84	8765.4	0	6699.14	6258.11	0	5069.9	6379.3	0	5431.37	5717.26	0	7574.26	7566.84	0	7094.56	6171.77	0	7737.11	7480.55	0	5318.98	4820.33	0	484.61	420.33	0	498.14	611.66	0	618.21	603.3	0	507.15
osa-miR166l-5p	13.85	12.1	0	12.61	11.76	0	18.78	20.78	0	22.36	20.71	0	22.53	18.6	0	14.23	23.43	0	19.94	15.98	0	11.65	16.53	0	18.53	19.33	0	18.08	18.29	0	16.63	21.52	0	32.76	14.69	1	10.63	9.33	0	1.81	2.24	0	8.54	4.95	0	5.07	7.47	0	2.69
osa-miR166m	9304.63	9027.3	0	8050.16	6751.36	0	8986.95	8668.55	0	7538.86	7121.19	0	8141.2	6686.93	0	6130.97	8138.75	0	6204.06	7283.47	0	6490.08	5908.22	0	8200.79	8722.82	0	7386.39	7749.21	0	8212.52	7137.71	0	7569.23	7610.13	0	9179.14	7183.63	0	222.05	160.56	0	233.96	189.04	0	237.38	219.93	0	186.26
osa-miR167a-3p	70.02	52.42	0	6.52	11.76	0	98.11	80.2	0	59.62	56.61	0	32.77	34.1	0	62.46	70.84	0	299.04	66.69	1	5.57	7.23	0	64.39	81.2	0	36.8	34.1	0	10.73	11.23	0	51.18	41.43	0	38.37	64.3	0	2.89	2.91	0	47.65	46.61	0	11.63	19.12	0	5.37
osa-miR167a-5p	331	306.48	0	256.51	335.96	0	514.48	409.71	0	821.81	709.7	0	883.76	897.38	0	658.99	848.42	0	841.3	416.81	1	276.03	526.87	-1	309	361.82	0	348.63	395.89	0	277.35	230.14	0	405.38	308.11	0	173.8	208.11	0	360.57	342.62	0	588.18	467.14	0	467.91	586.27	0	289.84
osa-miR167b	331	306.48	0	256.51	335.96	0	514.48	409.71	0	821.81	709.7	0	883.76	897.38	0	658.99	848.42	0	841.3	416.81	1	276.03	526.87	-1	309	361.82	0	348.63	395.89	0	277.35	230.14	0	405.38	308.11	0	173.8	208.11	0	360.57	342.62	0	588.18	467.14	0	467.91	586.27	0	289.84
osa-miR167c-5p	331	306.48	0	256.51	335.96	0	514.48	409.71	0	821.81	709.7	0	883.76	897.38	0	658.99	848.42	0	841.3	416.81	1	276.03	526.87	-1	309	361.82	0	348.63	395.89	0	277.35	230.14	0	405.38	308.11	0	173.8	208.11	0	360.57	342.62	0	588.18	467.14	0	467.91	586.27	0	289.84
osa-miR167d-3p	2.62	5.76	0	1.3	4.09	0	1.88	3.87	0	6.46	8.28	0	9.22	14.72	0	3.16	6.54	0	22.59	4.86	1	2.53	2.07	0	6.02	4.42	0	2.58	5.44	0	3.76	4.68	0	12.28	4.52	0	4.62	1.47	0	19.53	14.56	0	27.93	23.17	0	31.61	44.82	0	23.58
osa-miR167d-5p	19050.3	17206	0	20749.3	22293.3	0	29226.7	27611.1	0	29440	27003.9	0	30512.6	28406.8	0	23605.2	32228.6	0	26447	26691.7	0	22909.2	26618.5	0	16579.9	19494.5	0	13028.4	13499.2	0	14283.5	13391.8	0	14720.8	12465.3	0	10111.9	11384.1	0	8696.24	14781.9	0	8730	15141.5	0	15880.6	15595.3	0	8315.27
osa-miR167e-3p	310.03	388.86	0	57.82	79.77	0	365.67	371.05	0	220.11	265.79	0	219.15	254.95	0	190.15	237.04	0	528.3	472.04	0	55.21	71.28	0	299.74	304.37	0	104.59	174.96	0	96.56	118.35	0	131.03	119.03	0	202	225.78	0	26.04	17.69	0	135.71	136.71	0	80.22	79.48	0	42.69
osa-miR167e-5p	19050.3	17206	0	20749.3	22293.3	0	29226.7	27611.1	0	29440	27003.9	0	30512.6	28406.8	0	23605.2	32228.6	0	26447	26691.7	0	22909.2	26618.5	0	16579.9	19494.5	0	13028.4	13499.2	0	14283.5	13391.8	0	14720.8	12465.3	0	10111.9	11384.1	0	8696.24	14781.9	0	8730	15141.5	0	15880.6	15595.3	0	8315.27
osa-miR167f	19050.3	17206	0	20749.3	22293.3	0	29226.7	27611.1	0	29440	27003.9	0	30512.6	28406.8	0	23605.2	32228.6	0	26447	26691.7	0	22909.2	26618.5	0	16579.9	19494.5	0	13028.4	13499.2	0	14283.5	13391.8	0	14720.8	12465.3	0	10111.9	11384.1	0	8696.24	14781.9	0	8730	15141.5	0	15880.6	15595.3	0	8315.27
osa-miR167g	19050.3	17206	0	20749.3	22293.3	0	29226.7	27611.1	0	29440	27003.9	0	30512.6	28406.8	0	23605.2	32228.6	0	26447	26691.7	0	22909.2	26618.5	0	16579.9	19494.5	0	13028.4	13499.2	0	14283.5	13391.8	0	14720.8	12465.3	0	10111.9	11384.1	0	8696.24	14781.9	0	8730	15141.5	0	15880.6	15595.3	0	8315.27
osa-miR167h-3p	111.58	149.78	0	83.91	126.3	0	102.8	153.16	0	127.2	153.26	0	231.44	415.37	0	84.6	120.42	0	752.91	160.47	1	133.21	252.07	0	152.42	222.06	0	149.14	202.14	0	252.67	349.89	0	116.7	134.85	0	110.48	163.44	0	182.99	192.36	0	213.26	240.6	0	201.3	215.14	0	287.45
osa-miR167h-5p	19050.3	17206	0	20749.3	22293.3	0	29226.7	27611.1	0	29440	27003.9	0	30512.6	28406.8	0	23605.2	32228.6	0	26447	26691.7	0	22909.2	26618.5	0	16579.9	19494.5	0	13028.4	13499.2	0	14283.5	13391.8	0	14720.8	12465.3	0	10111.9	11384.1	0	8696.24	14781.9	0	8730	15141.5	0	15880.6	15595.3	0	8315.27
osa-miR167i-3p	310.03	388.86	0	57.82	79.77	0	365.67	371.05	0	220.11	265.79	0	219.15	254.95	0	190.15	237.04	0	528.3	472.04	0	55.21	71.28	0	299.74	304.37	0	104.59	174.96	0	96.56	118.35	0	131.03	119.03	0	202	225.78	0	26.04	17.69	0	135.71	136.71	0	80.22	79.48	0	42.69
osa-miR167i-5p	19050.3	17206	0	20749.3	22293.3	0	29226.7	27611.1	0	29440	27003.9	0	30512.6	28406.8	0	23605.2	32228.6	0	26447	26691.7	0	22909.2	26618.5	0	16579.9	19494.5	0	13028.4	13499.2	0	14283.5	13391.8	0	14720.8	12465.3	0	10111.9	11384.1	0	8696.24	14781.9	0	8730	15141.5	0	15880.6	15595.3	0	8315.27
osa-miR167j	19050.3	17206	0	20749.3	22293.3	0	29226.7	27611.1	0	29440	27003.9	0	30512.6	28406.8	0	23605.2	32228.6	0	26447	26691.7	0	22909.2	26618.5	0	16579.9	19494.5	0	13028.4	13499.2	0	14283.5	13391.8	0	14720.8	12465.3	0	10111.9	11384.1	0	8696.24	14781.9	0	8730	15141.5	0	15880.6	15595.3	0	8315.27
osa-miR168a-3p	8411.24	6516.71	0	11810.5	18584.5	0	5355.55	11063.5	-1	16491.8	20057.4	0	25773.3	20948.1	0	7897.64	13107.8	0	50097	17968.1	1	14521.4	11743.1	0	5687.56	9348.13	0	5505.09	9751.88	0	11776.2	15448.6	0	4993.6	6718.56	0	12921.9	13154.9	0	18971.5	11562.2	0	16574.8	12478.2	0	13134.6	12268.6	0	9056.74
osa-miR168a-5p	14629.4	15796.3	0	13144.3	16616.3	0	19876.9	19899.7	0	17480.5	16087.1	0	23286.9	23460.4	0	16540	17830.5	0	27447.8	17874.4	0	17134.8	22157.6	0	14408.1	13997.1	0	20305	21492.6	0	22540	20455.6	0	21372.8	17618.8	0	19290.6	22712.7	0	13998	9751.02	0	13782.4	11425.7	0	8795.74	8899.8	0	9198.52
osa-miR168b	0	0	0	0	0	0	0	0	0	0	0	0	0	0	0	0	0	0	0	0	0	0	0	0	0	0	0	0	0	0	0	0	0	0	0	0	0	0	0	1.45	0	0	0.33	0.26	0	0	0	0	0
osa-miR169a	8.24	4.61	0	10.87	11.25	0	18.78	22.71	0	15.9	20.71	0	98.31	81.37	0	3.56	6.54	0	52.5	14.94	1	20.77	56.82	-1	17.6	13.81	0	10.98	15.32	0	60.62	34.62	0	8.19	4.14	0	17.1	14.72	0	19.53	9.18	0	38.12	30.47	0	5.96	13.45	0	54.03
osa-miR169b	26.21	30.53	0	23.48	27.61	0	59.15	73.44	0	52.67	62.13	0	80.9	96.87	0	24.11	34.33	0	98.35	36.47	1	25.32	45.46	0	65.32	61.87	0	25.18	35.59	0	48.82	42.1	0	14.33	14.69	0	24.04	33.87	0	16.64	19.26	0	45.67	42.7	0	17.6	29.28	0	25.67
osa-miR169c	26.21	30.53	0	23.48	27.61	0	59.15	73.44	0	52.67	62.13	0	80.9	96.87	0	24.11	34.33	0	98.35	36.47	1	25.32	45.46	0	65.32	61.87	0	25.18	35.59	0	48.82	42.1	0	14.33	14.69	0	24.04	33.87	0	16.64	19.26	0	45.67	42.7	0	17.6	29.28	0	25.67
osa-miR169e	20.22	21.89	0	15.65	23.01	0	48.82	60.88	0	45.71	58.68	0	66.56	87.57	0	27.67	34.87	0	49.84	26.4	1	16.21	20.66	0	55.13	45.85	0	19.37	24.71	0	31.65	29.47	0	32.76	10.55	1	19.41	24.05	0	6.87	8.96	0	23.99	14.84	0	9.24	17.33	0	11.64
osa-miR169f.1	76.38	44.36	0	43.04	55.74	0	85.43	97.59	0	101.86	93.89	0	277.52	268.13	0	114.25	113.34	0	92.37	35.78	1	59.26	94.01	0	115.82	92.8	0	63.92	53.87	0	164.69	111.8	0	100.32	43.69	1	49.46	31.41	0	5.42	2.69	0	12.49	2.34	1	8.65	5.08	0	10.75
osa-miR169f.2	3.37	1.15	0	0.87	2.05	0	4.22	2.9	0	6.46	0.69	0	14.34	13.17	0	2.77	5.99	0	7.31	1.74	0	2.03	1.03	0	5.56	3.31	0	3.87	1.48	0	6.44	2.81	0	2.05	1.51	0	5.55	1.96	0	1.08	0.45	0	3.61	0.52	0	1.19	1.2	0	6.87
osa-miR169g	76.38	44.36	0	43.04	55.74	0	85.43	97.59	0	101.86	93.89	0	277.52	268.13	0	114.25	113.34	0	92.37	35.78	1	59.26	94.01	0	115.82	92.8	0	63.92	53.87	0	164.69	111.8	0	100.32	43.69	1	49.46	31.41	0	5.42	2.69	0	12.49	2.34	1	8.65	5.08	0	10.75
osa-miR169h	112.7	77.77	0	85.21	123.24	0	135.66	157.5	0	195.27	245.08	0	556.06	717.59	0	286.6	307.33	0	289.07	74.33	1	118.01	316.12	-1	164.92	137.55	0	128.48	114.66	0	227.46	172.61	0	253.88	128.44	1	74.42	56.44	0	7.23	3.36	0	16.1	9.11	0	15.51	9.86	0	12.84
osa-miR169i-3p	8.24	1.73	0	5.22	9.72	0	8.45	13.04	0	20.87	26.92	0	70.66	86.79	0	82.23	66.48	0	27.91	3.13	1	12.16	16.53	0	9.27	4.97	0	10.33	11.37	0	31.65	14.5	0	100.32	32.39	1	2.31	0	0	22.06	9.18	0	41.4	5.99	1	37.58	20.92	0	32.24
osa-miR169i-5p.1	112.7	77.77	0	85.21	123.24	0	135.66	157.5	0	195.27	245.08	0	556.06	717.59	0	286.6	307.33	0	289.07	74.33	1	118.01	316.12	-1	164.92	137.55	0	128.48	114.66	0	227.46	172.61	0	253.88	128.44	1	74.42	56.44	0	7.23	3.36	0	16.1	9.11	0	15.51	9.86	0	12.84
osa-miR169i-5p.2	6.37	2.3	0	9.56	5.11	0	13.14	12.08	0	11.92	15.19	0	27.65	29.45	0	42.69	30.51	0	32.56	0.35	1	10.64	3.1	0	17.14	8.84	0	27.76	6.43	1	30.58	6.08	1	47.09	12.43	1	8.78	1.96	0	1.08	0	0	2.3	1.04	0	2.09	1.49	0	3.28
osa-miR169j	112.7	77.77	0	85.21	123.24	0	135.66	157.5	0	195.27	245.08	0	556.06	717.59	0	286.6	307.33	0	289.07	74.33	1	118.01	316.12	-1	164.92	137.55	0	128.48	114.66	0	227.46	172.61	0	253.88	128.44	1	74.42	56.44	0	7.23	3.36	0	16.1	9.11	0	15.51	9.86	0	12.84
osa-miR169k	112.7	77.77	0	85.21	123.24	0	135.66	157.5	0	195.27	245.08	0	556.06	717.59	0	286.6	307.33	0	289.07	74.33	1	118.01	316.12	-1	164.92	137.55	0	128.48	114.66	0	227.46	172.61	0	253.88	128.44	1	74.42	56.44	0	7.23	3.36	0	16.1	9.11	0	15.51	9.86	0	12.84
osa-miR169l	112.7	77.77	0	85.21	123.24	0	135.66	157.5	0	195.27	245.08	0	556.06	717.59	0	286.6	307.33	0	289.07	74.33	1	118.01	316.12	-1	164.92	137.55	0	128.48	114.66	0	227.46	172.61	0	253.88	128.44	1	74.42	56.44	0	7.23	3.36	0	16.1	9.11	0	15.51	9.86	0	12.84
osa-miR169m	112.7	77.77	0	85.21	123.24	0	135.66	157.5	0	195.27	245.08	0	556.06	717.59	0	286.6	307.33	0	289.07	74.33	1	118.01	316.12	-1	164.92	137.55	0	128.48	114.66	0	227.46	172.61	0	253.88	128.44	1	74.42	56.44	0	7.23	3.36	0	16.1	9.11	0	15.51	9.86	0	12.84
osa-miR169n	14.98	17.28	0	20.43	29.66	0	14.08	21.26	0	22.86	33.14	0	31.75	40.3	0	13.05	9.26	0	75.76	14.59	1	19.75	38.22	-1	16.68	16.02	0	16.14	17.3	0	13.41	7.48	0	14.33	5.65	0	6.47	6.87	0	0.36	0.67	0	0.99	0.52	0	1.19	2.39	0	0.6
osa-miR169o	14.98	17.28	0	20.43	29.66	0	14.08	21.26	0	22.86	33.14	0	31.75	40.3	0	13.05	9.26	0	75.76	14.59	1	19.75	38.22	-1	16.68	16.02	0	16.14	17.3	0	13.41	7.48	0	14.33	5.65	0	6.47	6.87	0	0.36	0.67	0	0.99	0.52	0	1.19	2.39	0	0.6
osa-miR169p	0	1.73	0	0	0.51	0	0.47	0	0	0.99	0.69	0	0	1.55	0	0.4	0.54	0	0	0	0	0	0	0	0.46	1.1	0	1.94	1.48	0	0.54	1.4	0	0	0.38	0	0.46	0	0	0.36	0.22	0	1.31	0.26	0	0.89	0.6	0	0.9
osa-miR169r-3p	19.47	21.89	0	21.74	16.87	0	18.31	17.88	0	8.45	11.74	0	10.24	11.62	0	2.37	3.81	0	61.14	17.71	1	29.38	17.56	0	18.99	14.91	0	1.94	0.99	0	2.68	0.94	0	4.09	1.88	0	18.49	13.25	0	3.25	4.25	0	6.24	5.99	0	0	0.6	0	1.19
osa-miR169r-5p	14.23	17.28	0	12.17	20.97	0	11.74	14.98	0	0.99	15.88	-1	6.14	6.2	0	1.98	3.81	0	116.96	11.81	1	27.35	27.89	0	13.43	12.71	0	1.29	1.98	0	4.29	4.21	0	0	0.38	0	15.25	11.29	0	55.69	40.53	0	96.93	56.5	0	3.28	6.87	0	12.54
osa-miR171a	0.75	0	0	0.43	1.02	0	1.88	0.48	0	0.5	0.69	0	1.02	2.32	0	1.19	0.54	0	2.66	0	0	0	0	0	0.46	0.55	0	1.94	0.49	0	1.07	0.47	0	0	0.75	0	0	0	0	1.08	0.9	0	3.94	2.08	0	3.88	2.99	0	1.49
osa-miR171b	58.41	89.87	0	49.13	71.08	0	70.88	58.94	0	90.93	98.72	0	163.85	179.01	0	68.39	88.28	0	432.61	72.6	1	79.01	96.08	0	68.1	58	0	52.29	55.36	0	53.65	54.73	0	75.75	35.41	1	35.59	35.83	0	214.82	206.02	0	222.46	291.12	0	264.22	252.5	0	213.72
osa-miR171c-3p	58.41	89.87	0	49.13	71.08	0	70.88	58.94	0	90.93	98.72	0	163.85	179.01	0	68.39	88.28	0	432.61	72.6	1	79.01	96.08	0	68.1	58	0	52.29	55.36	0	53.65	54.73	0	75.75	35.41	1	35.59	35.83	0	214.82	206.02	0	222.46	291.12	0	264.22	252.5	0	213.72
osa-miR171c-5p	0.37	0	0	0.43	0	0	1.88	0	0	0	1.38	0	2.05	0	0	0.4	3.81	0	0	0.35	0	0	0	0	0.46	0	0	0.65	0	0	2.15	0	0	0	0.38	0	0	0	0	0	0.67	0	0	0.52	0	0.89	0.9	0	0.3
osa-miR171d-3p	58.41	89.87	0	49.13	71.08	0	70.88	58.94	0	90.93	98.72	0	163.85	179.01	0	68.39	88.28	0	432.61	72.6	1	79.01	96.08	0	68.1	58	0	52.29	55.36	0	53.65	54.73	0	75.75	35.41	1	35.59	35.83	0	214.82	206.02	0	222.46	291.12	0	264.22	252.5	0	213.72
osa-miR171d-5p	1.5	1.15	0	0	0.51	0	0.47	0.48	0	0.5	0	0	3.07	2.32	0	1.58	0.54	0	0	0.69	0	1.01	0	0	0	0.55	0	0	0.99	0	1.61	0	0	0	1.13	0	0.92	0.49	0	0	0.45	0	0	0.26	0	0	0.3	0	0.3
osa-miR171e-3p	58.41	89.87	0	49.13	71.08	0	70.88	58.94	0	90.93	98.72	0	163.85	179.01	0	68.39	88.28	0	432.61	72.6	1	79.01	96.08	0	68.1	58	0	52.29	55.36	0	53.65	54.73	0	75.75	35.41	1	35.59	35.83	0	214.82	206.02	0	222.46	291.12	0	264.22	252.5	0	213.72
osa-miR171e-5p	3.37	0	0	0.43	1.02	0	0	1.93	0	2.98	1.38	0	1.02	1.55	0	1.19	1.63	0	0.66	1.74	0	1.01	0	0	1.39	0.55	0	0	1.98	0	1.07	0.94	0	0	0.75	0	0.92	0.49	0	0	0	0	0	0.52	0	0	0.9	0	0.3
osa-miR171f-3p	58.41	89.87	0	49.13	71.08	0	70.88	58.94	0	90.93	98.72	0	163.85	179.01	0	68.39	88.28	0	432.61	72.6	1	79.01	96.08	0	68.1	58	0	52.29	55.36	0	53.65	54.73	0	75.75	35.41	1	35.59	35.83	0	214.82	206.02	0	222.46	291.12	0	264.22	252.5	0	213.72
osa-miR171g	0	0	0	2.17	1.02	0	0	0.48	0	0.5	0	0	0	0	0	1.19	1.09	0	3.32	0	0	2.53	2.07	0	0	0	0	1.29	1.48	0	0	0	0	0	1.88	0	0.46	0.98	0	36.89	19.71	0	2.96	3.65	0	3.58	6.57	0	0
osa-miR171h	15.73	10.95	0	20.43	21.48	0	29.1	40.58	0	24.84	24.16	0	40.96	48.05	0	22.53	26.7	0	11.3	8.68	0	22.79	27.89	0	18.53	30.38	0	13.56	15.82	0	15.56	19.65	0	14.33	8.29	0	3.24	4.91	0	4.7	2.69	0	10.84	9.89	0	2.09	3.88	0	2.09
osa-miR171i-3p	92.86	121.55	0	69.13	93.07	0	154.44	125.13	0	159.99	160.17	0	236.56	264.25	0	110.29	136.77	0	316.32	133.38	1	78	105.37	0	84.78	96.12	0	71.02	89.95	0	100.85	99.17	0	118.75	72.32	0	67.02	60.86	0	337.06	309.48	0	590.15	583.8	0	635.81	587.16	0	648.34
osa-miR171i-5p	0	0	0	0	0	0	0.47	0	0	0	2.07	0	0	0	0	0.4	0	0	0.66	0	0	0	1.03	0	0	0	0	2.58	0.49	0	0.54	1.4	0	0	0	0	0	0.98	0	0	0	0	0.33	0.26	0	0.3	0.9	0	0.3
osa-miR172a	45.31	53.58	0	32.17	55.23	0	69.47	57.98	0	65.59	71.8	0	169.99	189.08	0	60.09	69.2	0	303.69	65.3	1	54.19	116.74	-1	76.9	69.05	0	49.07	52.39	0	46.67	49.12	0	73.71	40.68	0	34.21	31.9	0	1089.65	1131.32	0	1662.34	1954.24	0	1704.34	1546.05	0	1659.05
osa-miR172b	0	0	0	0	0.51	0	0	0	0	0.5	1.38	0	0	0	0	0	1.09	0	1.33	1.04	0	0.51	0	0	0.46	0	0	0.65	0.49	0	0	0	0	0	0	0	0	0	0	11.57	11.64	0	19.06	17.19	0	19.68	16.73	0	17.91
osa-miR172c	0	0	0	0	0	0	0	0.48	0	0	0	0	0	0	0	0	0	0	0	0	0	0	0	0	0	0	0	0	0.49	0	0	0	0	0	0	0	0	0	0	1.45	0.9	0	1.64	1.04	0	0.3	0.6	0	1.49
osa-miR172d-3p	45.31	53.58	0	32.17	55.23	0	69.47	57.98	0	65.59	71.8	0	169.99	189.08	0	60.09	69.2	0	303.69	65.3	1	54.19	116.74	-1	76.9	69.05	0	49.07	52.39	0	46.67	49.12	0	73.71	40.68	0	34.21	31.9	0	1089.65	1131.32	0	1662.34	1954.24	0	1704.34	1546.05	0	1659.05
osa-miR172d-5p	4.87	5.18	0	3.91	5.62	0	6.1	4.35	0	5.47	9.67	0	14.34	12.4	0	5.53	14.17	0	21.93	5.56	1	9.62	10.33	0	5.1	2.76	0	4.52	5.44	0	10.73	5.15	0	6.14	8.66	0	9.71	6.87	0	100.54	59.57	0	68.02	71.87	0	93.05	84.86	0	70.74
osa-miR1846a-3p	0	1.15	0	7.39	8.69	0	11.27	11.11	0	0	0	0	24.58	12.4	0	1.58	0	0	0.66	0.35	0	11.65	8.26	0	6.02	12.15	0	1.94	0	0	17.17	18.24	0	0	0.75	0	0	0.49	0	12.66	5.6	0	12.49	11.2	0	0	0.6	0	7.16
osa-miR1846a-5p	1.5	3.46	0	13.48	15.34	0	12.67	18.36	0	0.99	2.07	0	23.55	17.82	0	3.56	1.63	0	4.65	2.08	0	23.3	16.53	0	16.68	16.57	0	3.23	0.99	0	15.56	14.03	0	8.19	1.51	0	1.85	1.47	0	15.19	10.52	0	20.37	13.02	0	1.49	0.9	0	14.92
osa-miR1846b-3p	0	1.15	0	7.39	8.69	0	11.27	11.11	0	0	0	0	24.58	12.4	0	1.58	0	0	0.66	0.35	0	11.65	8.26	0	6.02	12.15	0	1.94	0	0	17.17	18.24	0	0	0.75	0	0	0.49	0	12.66	5.6	0	12.49	11.2	0	0	0.6	0	7.16
osa-miR1846b-5p	1.5	3.46	0	13.48	15.34	0	12.67	18.36	0	0.99	2.07	0	23.55	17.82	0	3.56	1.63	0	4.65	2.08	0	23.3	16.53	0	16.68	16.57	0	3.23	0.99	0	15.56	14.03	0	8.19	1.51	0	1.85	1.47	0	15.19	10.52	0	20.37	13.02	0	1.49	0.9	0	14.92
osa-miR1846c-5p	1.5	3.46	0	13.48	15.34	0	12.67	18.36	0	0.99	2.07	0	23.55	17.82	0	3.56	1.63	0	4.65	2.08	0	23.3	16.53	0	16.68	16.57	0	3.23	0.99	0	15.56	14.03	0	8.19	1.51	0	1.85	1.47	0	15.19	10.52	0	20.37	13.02	0	1.49	0.9	0	14.92
osa-miR1846d-3p	15.35	9.79	0	3.48	6.65	0	15.02	20.78	0	16.4	13.12	0	66.56	68.19	0	23.72	20.71	0	41.2	19.8	1	4.56	12.4	0	32.43	34.25	0	14.2	16.8	0	46.67	32.28	0	14.33	20.34	0	20.34	28.96	0	3.62	4.03	0	34.83	19.01	0	17	11.95	0	33.43
osa-miR1846d-5p	11.61	9.22	0	16.96	16.36	0	18.78	19.81	0	14.41	15.19	0	16.38	24.8	0	9.09	9.81	0	19.27	12.16	0	23.3	18.6	0	22.24	13.81	0	5.16	9.88	0	15.56	10.76	0	6.14	5.65	0	6.47	5.89	0	4.34	2.46	0	5.91	4.95	0	4.18	3.88	0	3.88
osa-miR1846e	113.83	87.57	0	67.82	89.49	0	84.03	74.4	0	189.8	202.28	0	577.56	630.8	0	116.62	92.09	0	190.72	100.38	1	103.32	125	0	125.55	106.61	0	302.79	311.87	0	942.01	852.75	0	362.39	145.77	1	127.58	134.48	0	725.83	526.47	0	1370.88	1284.25	0	519.8	681.89	0	1170.41
osa-miR1847.1	8.24	3.46	0	4.35	6.65	0	7.98	4.83	0	28.82	17.26	0	5.12	7.75	0	7.91	7.63	0	15.28	5.21	1	9.12	12.4	0	1.39	2.21	0	12.27	17.79	0	9.66	9.36	0	10.24	5.65	0	3.24	6.87	0	4.34	2.91	0	2.96	2.86	0	5.96	4.18	0	2.39
osa-miR1847.2	0	0	0	0	0	0	0	0	0	0	0	0	0	0	0	0	0	0	0.66	0.35	0	0	0	0	0	0	0	0	0	0	0	0	0	0	0	0	1.39	0.49	0	0.36	0	0	0.66	0	0	0	1.2	0	0
osa-miR1848	1.87	0.58	0	0.43	1.02	0	0	2.42	0	0.5	0	0	1.02	0	0	0.4	0	0	6.65	1.74	0	1.01	4.13	0	1.39	1.1	0	0	0	0	0.54	0	0	8.19	0	1	2.77	1.47	0	1.81	0.67	0	0.99	0.78	0	0	0.3	0	0
osa-miR1849	13.11	12.67	0	11.74	13.3	0	19.72	14.49	0	19.38	12.43	0	24.58	25.57	0	20.95	16.35	0	23.26	15.98	0	14.69	21.69	0	18.07	17.68	0	14.2	14.33	0	27.9	22.92	0	16.38	12.43	0	12.94	24.05	0	9.4	4.03	0	9.2	8.59	0	5.67	7.17	0	5.97
osa-miR1850.1	4.87	6.34	0	2.17	6.65	0	4.69	3.38	0	1.49	0	0	5.12	1.55	0	3.95	2.18	0	20.6	7.64	1	10.64	20.66	0	9.27	14.36	0	1.94	3.46	0	1.07	0.94	0	0	3.39	0	7.86	8.83	0	53.16	29.11	0	46.66	58.33	0	15.51	14.64	0	5.97
osa-miR1850.3	3.74	5.76	0	3.91	8.69	0	1.41	4.35	0	36.77	45.56	0	31.75	31.77	0	26.09	41.41	0	9.97	3.82	0	3.55	2.07	0	3.24	7.18	0	19.37	35.09	0	11.8	15.44	0	36.85	19.59	0	2.31	5.4	0	2.53	2.02	0	2.63	3.91	0	34.3	50.5	0	20.3
osa-miR1851	3.37	4.03	0	1.3	3.07	0	1.88	4.83	0	1.99	2.76	0	1.02	4.65	0	5.93	6.54	0	9.97	6.6	0	4.05	5.17	0	1.39	4.97	0	2.58	4.45	0	2.15	0.47	0	6.14	8.66	0	3.7	1.96	0	2.17	2.24	0	1.64	3.65	0	1.49	1.2	0	0.6
osa-miR1852	0	0	0	0	0	0	0	0	0	0	0	0	2.05	0	0	0	0	0	0	0	0	0	1.03	0	0.46	0	0	0	0	0	0	0	0	0	0	0	0	0.49	0	0.72	0	0	0.33	0.26	0	0	0	0	0
osa-miR1854-3p	0	0	0	0	0	0	0	0	0	0.5	0	0	0	0	0	0	0	0	0	0	0	0.51	1.03	0	0	0	0	0	0	0	0	0	0	0	0	0	0	0	0	0	0.22	0	0	0	0	0.6	0.6	0	0
osa-miR1856	5.62	2.88	0	0.87	0.51	0	0.47	0.48	0	1.49	0.69	0	0	0	0	1.98	1.09	0	3.32	4.86	0	2.03	2.07	0	0	0.55	0	2.58	2.47	0	0	0	0	2.05	4.14	0	2.77	5.4	0	6.15	2.24	0	0.33	0.52	0	3.58	2.39	0	0
osa-miR1857-3p	5.24	2.88	0	3.04	4.6	0	6.57	3.87	0	3.97	6.21	0	17.41	10.07	0	1.98	0.54	0	18.61	6.25	1	5.06	17.56	-1	5.56	7.18	0	3.23	4.45	0	6.44	6.55	0	4.09	0.75	0	5.55	5.4	0	33.63	20.15	0	29.24	24.74	0	17.3	20.92	0	17.01
osa-miR1857-5p	9.36	10.95	0	9.13	10.74	0	15.02	12.08	0	16.4	12.43	0	20.48	14.72	0	15.42	13.08	0	28.57	10.42	1	13.17	18.6	0	7.41	11.05	0	9.04	17.79	0	12.34	15.9	0	0	16.57	-1	6.93	8.83	0	23.87	12.54	0	24.32	18.23	0	16.1	20.32	0	18.51
osa-miR1859	1.5	0	0	2.61	2.05	0	31.92	30.44	0	67.57	69.73	0	36.87	34.87	0	88.95	117.16	0	0.66	1.04	0	0.51	2.07	0	27.8	20.99	0	37.45	45.96	0	25.75	21.05	0	92.13	77.59	0	0	0.98	0	0	0.22	0	7.89	5.47	0	12.53	7.47	0	7.46
osa-miR1860-3p	7.11	5.18	0	4.78	4.09	0	1.41	0.97	0	0.5	0	0	67.59	64.32	0	18.58	20.16	0	10.63	2.43	1	4.05	7.23	0	0.93	0.55	0	1.29	0	0	31.65	27.6	0	24.57	12.43	0	5.08	5.89	0	11.21	8.96	0	1.64	2.08	0	0.3	0.3	0	96.12
osa-miR1860-5p	0	1.15	0	1.74	0.51	0	0	0.97	0	0	0	0	7.17	0.77	0	0.79	2.72	0	0.66	0	0	1.01	0	0	0.46	0	0	0	0	0	4.29	2.81	0	2.05	2.26	0	1.39	0.98	0	6.15	5.15	0	0.33	2.34	0	1.49	0.9	0	19.1
osa-miR1861a	0	0	0	0	0	0	0	0	0	11.43	15.88	0	0	2.32	0	0	0	0	0	0	0	0	0	0	0	0	0	1.94	8.9	0	0	0	0	0	0	0	0	0	0	0	0	0	0	0	0	6.26	6.87	0	0.3
osa-miR1861b	1.5	1.73	0	0	0	0	0	0.48	0	10.43	4.83	0	0	0	0	0	0	0	2.66	3.13	0	0	0	0	0	1.1	0	3.23	16.8	-1	0	0	0	0	0	0	2.31	0.98	0	0.36	0	0	0.66	0.52	0	5.96	3.29	0	0
osa-miR1861c	1.12	0	0	0	0	0	0	0	0	0.99	2.76	0	0	0	0	0	0	0	0	0	0	0	0	0	0	1.1	0	0	0.49	0	0	0	0	0	0	0	0.46	0	0	0	0	0	1.31	0.52	0	2.68	2.69	0	0.6
osa-miR1861d	0.75	1.73	0	0	0	0	0	0.48	0	7.95	3.45	0	0	0	0	0	0	0	1.99	3.13	0	0	0	0	0	0.55	0	3.23	15.32	-1	0	0	0	0	0	0	1.85	0.49	0	0	0	0	0	0.26	0	5.67	2.09	0	0
osa-miR1861e	5.99	3.46	0	0	0	0	93.41	86	0	22.86	42.11	0	10.24	6.2	0	0	0	0	9.3	7.29	0	0	0	0	26.87	40.32	0	10.33	18.78	0	1.07	2.81	0	0	0	0	1.39	3.93	0	1.08	0.45	0	105.15	215.08	0	31.91	27.79	0	3.88
osa-miR1861f	1.5	1.73	0	0	0	0	0	0.48	0	10.43	4.83	0	0	0	0	0	0	0	2.66	3.13	0	0	0	0	0	1.1	0	3.23	16.8	-1	0	0	0	0	0	0	2.31	0.98	0	0.36	0	0	0.66	0.52	0	5.96	3.29	0	0
osa-miR1861g	1.5	0.58	0	0	0	0	93.41	86	0	13.42	24.85	0	1.02	1.55	0	0	0	0	2.66	4.17	0	0	0	0	26.87	39.22	0	5.16	7.91	0	0	0.47	0	0	0	0	0.46	1.47	0	1.08	0.45	0	104.82	214.82	-1	25.95	20.62	0	2.98
osa-miR1861h	4.12	6.34	0	0	0.51	0	0.94	1.93	0	15.9	26.23	0	8.19	10.85	0	0	0	0	18.61	5.56	1	0	0	0	2.78	1.1	0	7.75	32.13	-1	3.22	4.68	0	0	0	0	4.62	2.94	0	1.81	0.9	0	3.61	1.82	0	12.53	6.57	0	2.98
osa-miR1861i	1.5	1.73	0	0	0	0	0	0.48	0	10.43	4.83	0	0	0	0	0	0	0	2.66	3.13	0	0	0	0	0	1.1	0	3.23	16.8	-1	0	0	0	0	0	0	2.31	0.98	0	0.36	0	0	0.66	0.52	0	5.96	3.29	0	0
osa-miR1861j	4.12	6.34	0	0	0.51	0	0.94	1.93	0	15.9	26.23	0	8.19	10.85	0	0	0	0	18.61	5.56	1	0	0	0	2.78	1.1	0	7.75	32.13	-1	3.22	4.68	0	0	0	0	4.62	2.94	0	1.81	0.9	0	3.61	1.82	0	12.53	6.57	0	2.98
osa-miR1861k	5.99	3.46	0	0	0	0	93.41	86	0	22.86	42.11	0	10.24	6.2	0	0	0	0	9.3	7.29	0	0	0	0	26.87	40.32	0	10.33	18.78	0	1.07	2.81	0	0	0	0	1.39	3.93	0	1.08	0.45	0	105.15	215.08	0	31.91	27.79	0	3.88
osa-miR1861l	1.5	1.73	0	0	0	0	0	0.48	0	10.43	4.83	0	0	0	0	0	0	0	2.66	3.13	0	0	0	0	0	1.1	0	3.23	16.8	-1	0	0	0	0	0	0	2.31	0.98	0	0.36	0	0	0.66	0.52	0	5.96	3.29	0	0
osa-miR1861m	5.99	3.46	0	0	0	0	93.41	86	0	22.86	42.11	0	10.24	6.2	0	0	0	0	9.3	7.29	0	0	0	0	26.87	40.32	0	10.33	18.78	0	1.07	2.81	0	0	0	0	1.39	3.93	0	1.08	0.45	0	105.15	215.08	0	31.91	27.79	0	3.88
osa-miR1861o	0	0	0	0	0	0	0	0	0	11.43	15.88	0	0	2.32	0	0	0	0	0	0	0	0	0	0	0	0	0	1.94	8.9	0	0	0	0	0	0	0	0	0	0	0	0	0	0	0	0	6.26	6.87	0	0.3
osa-miR1862a	954.8	1216.7	0	763.45	799.75	0	1658.44	1605.97	0	244.46	243.01	0	544.8	492.86	0	873.25	863.68	0	1439.37	899.28	0	655.39	431.83	0	836.66	747.94	0	378.33	275.29	0	670.03	533.73	0	1336.95	1003.43	0	1239.72	929.12	0	30.38	21.5	0	67.69	46.87	0	42.35	40.04	0	20.6
osa-miR1862b	954.8	1216.7	0	763.45	799.75	0	1658.44	1605.97	0	244.46	243.01	0	544.8	492.86	0	873.25	863.68	0	1439.37	899.28	0	655.39	431.83	0	836.66	747.94	0	378.33	275.29	0	670.03	533.73	0	1336.95	1003.43	0	1239.72	929.12	0	30.38	21.5	0	67.69	46.87	0	42.35	40.04	0	20.6
osa-miR1862c	954.8	1216.7	0	763.45	799.75	0	1658.44	1605.97	0	244.46	243.01	0	544.8	492.86	0	873.25	863.68	0	1439.37	899.28	0	655.39	431.83	0	836.66	747.94	0	378.33	275.29	0	670.03	533.73	0	1336.95	1003.43	0	1239.72	929.12	0	30.38	21.5	0	67.69	46.87	0	42.35	40.04	0	20.6
osa-miR1862d	604.71	849.15	0	321.73	336.98	0	1095.14	1011.7	0	1032.97	970.66	0	1500.23	1465.41	0	702.08	799.93	0	2979.76	679.06	1	432.03	532.04	0	922.37	793.23	0	1221.49	1045.81	0	942.54	997.75	0	1144.5	558.97	1	1035.88	780.89	0	420.24	262.68	0	909.21	740.81	0	978.76	840.86	0	788.93
osa-miR1862e	104.84	113.49	0	60.87	63.92	0	153.5	149.29	0	107.32	130.48	0	152.58	149.56	0	89.34	102.44	0	376.12	87.53	1	80.53	130.17	0	144.54	123.18	0	134.29	114.66	0	79.93	87.01	0	149.46	67.05	1	118.33	97.18	0	114.64	73.9	0	169.88	158.06	0	167.9	140.14	0	96.71
osa-miR1863a	28.46	21.32	0	24.35	27.61	0	37.55	43.48	0	37.26	38.66	0	66.56	54.25	0	19.37	26.16	0	81.07	37.51	1	44.57	64.05	0	44.01	40.32	0	26.47	28.67	0	24.68	33.21	0	53.23	18.46	1	44.37	39.27	0	72.33	35.83	1	82.8	53.38	0	68.29	54.68	0	45.37
osa-miR1863b	7.86	9.79	0	6.52	8.69	0	10.33	9.18	0	16.4	11.05	0	6.14	11.62	0	6.72	5.99	0	17.94	10.07	0	6.58	5.17	0	9.73	4.97	0	3.23	9.88	0	2.68	3.27	0	10.24	4.52	0	9.71	5.4	0	6.15	2.69	0	10.84	5.99	0	11.03	6.57	0	3.28
osa-miR1863b.2	33.32	44.93	0	34.35	37.84	0	70.41	79.72	0	37.76	55.23	0	7.17	7.75	0	24.9	35.42	0	93.7	59.05	0	35.45	48.56	0	59.3	53.03	0	47.13	41.52	0	4.83	4.21	0	45.04	19.21	1	48.54	37.79	0	21.7	21.05	0	40.42	33.59	0	25.65	22.41	0	6.27
osa-miR1863c	20.59	9.22	0	8.26	8.69	0	10.33	12.56	0	9.44	9.67	0	30.72	29.45	0	90.13	119.88	0	19.94	17.02	0	8.61	18.6	0	11.58	7.18	0	23.24	11.37	0	24.14	16.37	0	120.8	76.84	0	11.09	7.36	0	13.74	9.85	0	14.79	12.24	0	9.84	11.35	0	25.37
osa-miR1864	12.73	12.67	0	8.26	5.11	0	7.51	10.63	0	13.91	8.28	0	27.65	13.95	0	22.14	35.96	0	15.28	8.34	0	9.12	7.23	0	12.05	10.5	0	7.1	5.93	0	22.53	21.99	0	28.66	27.87	0	12.02	10.8	0	3.25	1.79	0	5.91	3.12	0	2.68	2.39	0	2.69
osa-miR1865-3p	62.53	79.5	0	74.78	84.88	0	85.9	99.53	0	46.7	40.04	0	22.53	18.6	0	63.25	54.49	0	99.02	58.35	0	99.27	119.84	0	122.3	65.18	0	92.97	50.41	0	25.21	17.31	0	108.51	55.37	1	153	98.65	0	22.06	6.27	1	24.32	8.85	1	8.05	1.79	0	0.6
osa-miR1865-5p	11.98	12.1	0	12.17	15.85	0	17.84	10.63	0	0	0	0	0	0	0	6.72	7.63	0	21.93	9.38	1	15.19	23.76	0	23.16	20.44	0	0	0	0	0	0	0	14.33	7.53	0	17.57	15.71	0	8.32	2.46	0	5.91	3.39	0	0.6	0.3	0	0
osa-miR1866-3p	0	1.15	0	0	0	0	0	0	0	0	0	0	0	0	0	0.4	0	0	0	0	0	0	1.03	0	0	0	0	0.65	0	0	0	0	0	0	0	0	0	0.49	0	0	0	0	0	0.26	0	0	0.3	0	0.3
osa-miR1868	4.12	4.03	0	3.04	1.53	0	3.29	4.35	0	8.45	13.12	0	6.14	7.75	0	5.14	8.17	0	5.98	4.52	0	4.56	2.07	0	3.24	2.21	0	5.81	7.91	0	7.51	2.34	0	6.14	2.64	0	5.08	3.93	0	3.62	3.36	0	4.27	2.34	0	5.07	6.57	0	4.48
osa-miR1869	0	0	0	0	0.51	0	0	0	0	0	0	0	0	0	0	0	0	0	1.33	0	0	0	0	0	0	0.55	0	0	0.49	0	0.54	0	0	0	0.38	0	0	0	0	0.36	0	0	0	0.26	0	0.6	0.3	0	0
osa-miR1870-3p	9.36	11.52	0	10.87	7.16	0	9.39	8.21	0	10.93	14.5	0	2.05	9.3	0	5.53	4.9	0	32.56	8.68	1	7.6	20.66	-1	6.95	9.94	0	10.33	8.9	0	3.22	2.81	0	16.38	4.9	1	11.56	10.8	0	12.3	8.73	0	10.19	11.46	0	13.42	12.55	0	7.16
osa-miR1870-5p	30.33	31.11	0	8.7	10.23	0	35.68	29.95	0	30.81	26.92	0	109.57	92.22	0	30.83	21.8	0	75.76	39.94	1	14.18	17.56	0	40.3	29.28	0	29.7	21.25	0	65.45	48.18	0	43	11.3	1	42.99	35.34	0	35.44	14.33	1	97.59	63.8	0	65.01	45.12	0	171.34
osa-miR1871	402.14	415.94	0	333.9	369.71	0	351.12	441.59	0	338.86	316.19	0	367.63	333.22	0	188.96	222.87	0	736.96	499.13	0	410.76	444.23	0	388.22	265.15	0	286.65	261.45	0	281.1	305.45	0	282.54	176.66	0	621.71	472.17	0	167.08	85.77	1	120.92	124.47	0	110.34	96.81	0	83.58
osa-miR1873	54.67	46.66	0	30	35.28	0	48.82	46.38	0	102.35	97.34	0	130.05	106.17	0	135.99	171.1	0	78.41	48.28	0	35.45	32.03	0	36.6	29.83	0	78.12	79.08	0	93.34	78.59	0	100.32	100.19	0	38.37	31.41	0	19.17	11.2	0	15.77	8.07	0	29.23	23.61	0	40.6
osa-miR1874-3p	0.75	0	0	0	0.51	0	7.04	6.28	0	8.45	4.83	0	0	3.1	0	3.56	3.27	0	8.64	1.74	1	1.01	1.03	0	8.8	7.18	0	10.33	9.88	0	3.22	0	0	8.19	3.77	0	1.85	0.98	0	0	0	0	9.2	9.11	0	7.16	8.07	0	0.3
osa-miR1874-5p	1.12	2.88	0	0	0	0	14.55	8.7	0	12.42	11.05	0	0	0	0	3.95	6.54	0	3.32	3.82	0	0	0	0	13.9	16.02	0	16.79	7.41	0	0	0	0	14.33	6.4	0	5.55	2.45	0	0	0	0	0.99	0.78	0	1.49	1.79	0	0
osa-miR1875	7.49	6.91	0	2.61	1.02	0	2.82	2.42	0	7.45	8.28	0	10.24	17.05	0	13.05	10.35	0	3.99	4.52	0	1.01	6.2	0	2.78	4.42	0	10.98	6.92	0	8.58	4.68	0	6.14	10.55	0	3.24	2.94	0	31.83	23.07	0	53.23	30.99	0	47.42	64.84	0	85.07
osa-miR1876	148.28	197.02	0	90.43	121.19	0	718.2	623.74	0	213.15	213.33	0	601.12	841.58	0	520.63	625.55	0	376.12	122.27	1	105.35	135.33	0	688.88	536.37	0	370.58	274.3	0	627.11	595.47	0	1482.32	632.04	1	228.35	143.81	0	100.18	50.61	1	685.77	449.44	0	177.74	162.55	0	278.2
osa-miR1878	158.76	176.28	0	77.39	80.79	0	177.91	192.77	0	216.13	231.27	0	218.12	222.41	0	84.99	104.62	0	184.08	125.04	0	84.58	84.71	0	143.61	149.7	0	211.11	186.82	0	98.71	156.24	0	141.27	62.9	1	117.41	99.15	0	14.1	16.57	0	19.39	35.15	0	28.63	35.26	0	24.78
osa-miR1879	2.25	3.46	0	3.91	4.09	0	8.92	2.9	0	6.46	5.52	0	8.19	2.32	0	3.16	2.18	0	13.29	4.86	1	6.08	4.13	0	6.95	4.42	0	5.16	2.47	0	4.83	2.34	0	10.24	1.88	1	10.63	4.91	0	18.44	7.39	0	28.59	14.84	0	19.98	14.04	0	8.66
osa-miR1880	3.37	4.61	0	1.74	3.58	0	7.98	5.31	0	5.96	5.52	0	4.1	3.87	0	2.37	3.27	0	3.99	3.47	0	3.04	1.03	0	1.85	1.1	0	2.58	4.45	0	1.07	1.87	0	0	2.26	0	1.85	0.98	0	0	0.67	0	1.97	0.52	0	1.19	0.6	0	1.19
osa-miR1881	3.37	0.58	0	1.74	5.11	0	1.41	2.42	0	1.99	1.38	0	3.07	0.77	0	0	0	0	5.32	4.17	0	4.56	12.4	0	2.32	2.76	0	0.65	2.97	0	1.61	0.47	0	0	0	0	1.85	5.4	0	1.45	0.45	0	0.66	1.04	0	2.39	2.09	0	0.6
osa-miR1882a	3.74	4.03	0	6.09	6.14	0	0	0	0	3.48	3.45	0	0	0	0	3.56	5.99	0	80.41	5.21	1	14.69	11.36	0	0	0	0	5.81	5.44	0	0	0	0	22.52	1.88	1	12.48	5.4	0	38.33	16.8	1	0	0	0	19.38	14.04	0	0
osa-miR1882b	3.74	4.03	0	6.09	6.14	0	0	0	0	3.48	3.45	0	0	0	0	3.56	5.99	0	80.41	5.21	1	14.69	11.36	0	0	0	0	5.81	5.44	0	0	0	0	22.52	1.88	1	12.48	5.4	0	38.33	16.8	1	0	0	0	19.38	14.04	0	0
osa-miR1882c	3.74	4.03	0	6.09	6.14	0	0	0	0	3.48	3.45	0	0	0	0	3.56	5.99	0	80.41	5.21	1	14.69	11.36	0	0	0	0	5.81	5.44	0	0	0	0	22.52	1.88	1	12.48	5.4	0	38.33	16.8	1	0	0	0	19.38	14.04	0	0
osa-miR1882d	3.74	4.03	0	6.09	6.14	0	0	0	0	3.48	3.45	0	0	0	0	3.56	5.99	0	80.41	5.21	1	14.69	11.36	0	0	0	0	5.81	5.44	0	0	0	0	22.52	1.88	1	12.48	5.4	0	38.33	16.8	1	0	0	0	19.38	14.04	0	0
osa-miR1882e-3p	0.37	0	0	1.3	1.53	0	0	0	0	0.99	0	0	0	0	0	1.58	0	0	2.66	0.35	0	1.01	3.1	0	0	0	0	0	0.99	0	0	0	0	0	1.13	0	1.39	2.45	0	0.36	1.34	0	0	0	0	0	0	0	0
osa-miR1882e-5p	3.74	4.03	0	6.09	6.14	0	0	0	0	3.48	3.45	0	0	0	0	3.56	5.99	0	80.41	5.21	1	14.69	11.36	0	0	0	0	5.81	5.44	0	0	0	0	22.52	1.88	1	12.48	5.4	0	38.33	16.8	1	0	0	0	19.38	14.04	0	0
osa-miR1882f	3.74	4.03	0	6.09	6.14	0	0	0	0	3.48	3.45	0	0	0	0	3.56	5.99	0	80.41	5.21	1	14.69	11.36	0	0	0	0	5.81	5.44	0	0	0	0	22.52	1.88	1	12.48	5.4	0	38.33	16.8	1	0	0	0	19.38	14.04	0	0
osa-miR1882g	3.74	4.03	0	6.09	6.14	0	0	0	0	3.48	3.45	0	0	0	0	3.56	5.99	0	80.41	5.21	1	14.69	11.36	0	0	0	0	5.81	5.44	0	0	0	0	22.52	1.88	1	12.48	5.4	0	38.33	16.8	1	0	0	0	19.38	14.04	0	0
osa-miR1882h	3.74	4.03	0	6.09	6.14	0	0	0	0	3.48	3.45	0	0	0	0	3.56	5.99	0	80.41	5.21	1	14.69	11.36	0	0	0	0	5.81	5.44	0	0	0	0	22.52	1.88	1	12.48	5.4	0	38.33	16.8	1	0	0	0	19.38	14.04	0	0
osa-miR1883a	523.83	618.14	0	1889.5	1821.43	0	613.53	622.29	0	211.66	201.59	0	217.1	244.88	0	48.23	47.95	0	1596.87	698.16	1	2128.75	2717.02	0	709.27	504.33	0	234.36	199.67	0	202.24	190.38	0	57.33	28.63	1	1257.29	836.85	0	850.6	440.48	0	548.75	277.32	1	120.48	79.48	0	149.85
osa-miR1883b	523.83	618.14	0	1889.5	1821.43	0	613.53	622.29	0	211.66	201.59	0	217.1	244.88	0	48.23	47.95	0	1596.87	698.16	1	2128.75	2717.02	0	709.27	504.33	0	234.36	199.67	0	202.24	190.38	0	57.33	28.63	1	1257.29	836.85	0	850.6	440.48	0	548.75	277.32	1	120.48	79.48	0	149.85
osa-miR2055	23.21	30.53	0	30.43	35.28	0	23	20.78	0	84.47	75.94	0	90.12	88.34	0	59.3	52.31	0	57.15	34.04	0	34.95	48.56	0	33.36	23.2	0	93.61	83.53	0	78.86	73.91	0	67.56	50.1	0	74.42	53.99	0	64.37	36.95	0	57.83	41.4	0	109.15	119.82	0	77.61
osa-miR2090	58.41	82.38	0	0	0	0	64.78	57.01	0	35.77	24.85	0	0	0	0	0	0	0	251.86	76.07	1	0	0	0	94.04	83.41	0	39.38	26.69	0	0	0	0	0	0	0	97.07	110.93	0	0	0.22	0	67.03	86.97	0	29.52	29.28	0	0
osa-miR2096-5p	3.37	1.73	0	2.17	3.07	0	6.1	2.42	0	5.47	4.83	0	5.12	12.4	0	1.98	3.27	0	13.96	3.82	1	7.09	5.17	0	3.24	5.52	0	3.87	5.44	0	2.68	4.68	0	0	2.64	0	6.47	3.44	0	2.89	1.57	0	1.31	0.78	0	2.68	2.69	0	2.69
osa-miR2098-3p	0	0	0	0	0	0	0.47	0	0	0	0	0	0	0	0	0.4	1.09	0	0	0	0	0	0	0	0	0	0	0	0.49	0	0.54	0.47	0	0	0.38	0	0.46	0.98	0	0	0	0	0	0	0	0	0	0	0
osa-miR2100-5p	0	0	0	0	0.51	0	0	0	0	0	0.69	0	1.02	0	0	0	0	0	0.66	0	0	0	0	0	0	0	0	0.65	0	0	0	0	0	0	0	0	0.46	0	0	0	0.22	0	0.33	0.26	0	0	0	0	0.3
osa-miR2103	0.37	1.15	0	0.43	1.53	0	0.47	0.97	0	3.48	2.07	0	0	0	0	0	0.54	0	9.3	1.74	1	2.03	0	0	0.46	1.1	0	1.94	1.48	0	0	0	0	0	0.75	0	0.92	1.47	0	1.08	1.12	0	0.99	0	0	1.19	1.49	0	0.6
osa-miR2105	0	0	0	0	0	0	0	0	0	0	0	0	1.02	0	0	0	0	0	0	0	0	0	0	0	0	0	0	0	0	0	0	0	0	0	0	0	0	0	0	0	0.45	0	0	0	0	0.3	0	0	0
osa-miR2106	1.87	4.03	0	2.17	6.65	0	4.69	2.42	0	3.48	5.52	0	9.22	8.52	0	1.98	5.45	0	4.65	2.08	0	5.06	5.17	0	1.85	4.97	0	1.29	2.47	0	1.61	2.81	0	4.09	0.75	0	1.85	3.93	0	18.81	10.97	0	6.9	6.77	0	15.21	17.33	0	9.55
osa-miR2118b	1.5	0.58	0	2.61	2.05	0	2.82	0.48	0	2.48	6.9	0	1.02	1.55	0	0.79	5.99	0	0.66	0.35	0	0	0	0	0.93	0	0	1.94	2.47	0	1.07	0	0	4.09	3.77	0	0	0.49	0	0	0	0	0	0	0	0	0.3	0	0
osa-miR2118c	0	1.15	0	0	0	0	0	0	0	0	0	0	1.02	1.55	0	0	0	0	0	0	0	0	0	0	0	0	0	0.65	0	0	0	0.94	0	0	0	0	0	0	0	0	0	0	0	0	0	0	0	0	0
osa-miR2118d	3.74	0	0	0	0	0	1.41	0	0	12.92	30.38	-1	13.31	20.92	0	15.81	21.8	0	0	0.35	0	0.51	0	0	0	0	0	3.23	6.92	0	4.83	1.4	0	6.14	7.91	0	0.46	0	0	0	0	0	0	0	0	0.3	0.9	0	0.6
osa-miR2118e	4.87	2.3	0	1.3	2.05	0	4.69	2.9	0	2.98	7.59	0	6.14	8.52	0	5.53	5.45	0	6.65	1.04	1	0.51	0	0	1.39	3.31	0	3.87	2.97	0	6.97	4.21	0	2.05	1.88	0	1.85	1.47	0	0.36	0.22	0	0	0.26	0	0.3	0.6	0	0.6
osa-miR2118n	1.5	0.58	0	2.61	2.05	0	2.82	0.48	0	2.48	6.9	0	1.02	1.55	0	0.79	5.99	0	0.66	0.35	0	0	0	0	0.93	0	0	1.94	2.47	0	1.07	0	0	4.09	3.77	0	0	0.49	0	0	0	0	0	0	0	0	0.3	0	0
osa-miR2118o	7.86	5.76	0	6.09	5.11	0	7.04	5.31	0	12.92	30.38	-1	13.31	20.15	0	15.81	21.8	0	2.66	3.13	0	3.55	1.03	0	2.32	1.1	0	3.23	6.92	0	4.29	1.4	0	6.14	7.91	0	1.85	0.49	0	0.36	0	0	0	0	0	0.3	0.9	0	0.6
osa-miR2118p	0	0	0	0	0	0	0.47	0	0	0	0.69	0	0	0	0	0	0	0	0	0.69	0	1.01	0	0	0	0	0	0	0	0	0	0	0	0	0	0	0	0	0	0	0	0	0	0	0	0	0	0	0
osa-miR2118q	0	1.15	0	0	0	0	0	0	0	0	0	0	1.02	1.55	0	0	0	0	0	0	0	0	0	0	0	0	0	0.65	0	0	0	0.94	0	0	0	0	0	0	0	0	0	0	0	0	0	0	0	0	0
osa-miR2118r	4.87	2.3	0	1.3	2.05	0	4.69	2.9	0	2.98	7.59	0	6.14	8.52	0	5.53	5.45	0	6.65	1.04	1	0.51	0	0	1.39	3.31	0	3.87	2.97	0	6.97	4.21	0	2.05	1.88	0	1.85	1.47	0	0.36	0.22	0	0	0.26	0	0.3	0.6	0	0.6
osa-miR2120	7.49	5.18	0	4.78	2.56	0	3.76	4.35	0	6.46	11.05	0	11.26	9.3	0	4.74	5.99	0	9.97	3.13	1	5.57	6.2	0	2.78	1.66	0	6.46	9.88	0	9.12	9.36	0	4.09	0.38	0	6.01	5.4	0	2.17	2.24	0	2.63	1.82	0	5.96	4.48	0	3.58
osa-miR2121a	4.12	8.64	0	6.09	3.58	0	6.1	7.73	0	14.41	14.5	0	20.48	13.17	0	5.14	8.17	0	31.23	7.99	1	3.04	5.17	0	10.66	6.08	0	13.56	6.92	0	21.46	12.16	0	6.14	7.16	0	15.25	3.44	1	29.66	16.35	0	53.56	27.08	1	64.71	37.05	0	51.94
osa-miR2121b	4.12	8.64	0	6.09	3.58	0	6.1	7.73	0	14.41	14.5	0	20.48	13.17	0	5.14	8.17	0	31.23	7.99	1	3.04	5.17	0	10.66	6.08	0	13.56	6.92	0	21.46	12.16	0	6.14	7.16	0	15.25	3.44	1	29.66	16.35	0	53.56	27.08	1	64.71	37.05	0	51.94
osa-miR2122	0	0	0	0	0	0	0	0	0	0	0	0	0	0	0	0	0	0	0	0	0	0	0	0	0	0	0	0	0	0	0	0	0	0	0	0	0	0	0	0	0	0	0	0	0	0	0.3	0	0
osa-miR2275c	8.24	10.95	0	2.61	2.05	0	15.96	18.36	0	10.93	14.5	0	1.02	3.87	0	5.14	4.9	0	7.97	5.21	0	0.51	2.07	0	18.53	13.81	0	5.16	7.91	0	0.54	1.4	0	0	4.52	0	5.08	2.94	0	2.89	2.24	0	40.75	36.45	0	12.82	24.8	0	2.98
osa-miR2275d	0.37	1.15	0	0	0	0	0	1.45	0	1.49	2.07	0	1.02	0.77	0	0.79	1.63	0	3.32	0	0	2.53	1.03	0	0	0.55	0	0	1.48	0	0	0.47	0	4.09	1.13	0	0.46	0.49	0	0	1.57	0	1.64	1.82	0	1.49	2.69	0	0
osa-miR2863a	7.11	6.34	0	5.22	7.67	0	11.27	13.53	0	10.93	8.28	0	20.48	16.27	0	7.91	11.44	0	9.97	8.34	0	9.12	4.13	0	3.71	4.97	0	12.27	6.43	0	9.12	15.44	0	6.14	6.03	0	6.47	8.34	0	4.7	3.14	0	7.56	5.21	0	8.35	5.98	0	8.36
osa-miR2863b	8.61	13.83	0	11.3	14.32	0	8.92	13.04	0	18.38	13.81	0	15.36	31	0	11.86	11.99	0	27.91	14.94	0	16.21	24.79	0	13.43	12.71	0	16.14	16.31	0	8.58	11.69	0	10.24	7.91	0	9.24	14.72	0	6.87	5.82	0	9.53	5.99	0	4.77	7.17	0	5.07
osa-miR2863c	33.32	38.02	0	12.17	10.23	0	32.39	20.78	0	34.28	31.76	0	25.6	13.17	0	17.79	16.35	0	48.51	26.05	0	14.18	11.36	0	23.16	19.89	0	48.42	47.94	0	20.39	16.84	0	32.76	16.2	1	45.76	26.01	0	2.89	1.34	0	8.21	4.69	0	6.86	8.37	0	2.39
osa-miR2864.1	13.48	23.04	0	22.17	23.52	0	18.31	19.81	0	16.89	13.12	0	46.08	33.32	0	11.86	15.26	0	147.53	20.49	1	39.51	53.72	0	24.09	14.36	0	17.43	12.85	0	26.29	31.81	0	32.76	13.56	1	24.5	27.98	0	19.17	13.66	0	25.96	17.45	0	9.54	11.65	0	19.7
osa-miR2864.2	44.56	21.89	0	18.26	26.08	0	23	23.19	0	23.85	22.78	0	33.79	36.42	0	18.18	11.99	0	69.11	18.76	1	26.84	45.46	0	31.04	25.41	0	17.43	18.29	0	28.43	20.11	0	16.38	12.81	0	27.27	24.05	0	40.14	37.4	0	32.53	31.77	0	23.86	22.71	0	37.61
osa-miR2865	0.37	1.15	0	19.13	18.92	0	0	0	0	0.5	0.69	0	1.02	0	0	0.79	0	0	0	0.35	0	13.68	26.86	0	0	0.55	0	1.29	0	0	0	0.47	0	0	0	0	0.92	0.49	0	1.08	0.9	0	0	0	0	0.89	0	0	0
osa-miR2866	1.12	2.3	0	0.43	0.51	0	0.47	1.45	0	1.49	0.69	0	0	0.77	0	1.19	0	0	5.32	1.74	0	0.51	1.03	0	1.39	1.66	0	0.65	0.99	0	3.22	0	0	0	0.38	0	1.85	0.98	0	1.08	0.45	0	1.64	0.26	0	0.89	0.3	0	0.3
osa-miR2867-3p	1.87	6.91	0	3.04	3.58	0	2.82	2.9	0	0.5	3.45	0	2.05	2.32	0	3.16	2.18	0	9.97	5.56	0	5.57	7.23	0	5.56	2.76	0	2.58	2.47	0	5.9	4.21	0	2.05	1.13	0	6.93	8.83	0	0.36	1.34	0	1.31	2.34	0	0.6	0.3	0	0.9
osa-miR2867-5p	1.87	1.73	0	1.74	2.56	0	3.76	2.9	0	2.48	4.14	0	10.24	6.97	0	2.37	2.18	0	4.65	2.78	0	2.53	3.1	0	3.71	1.66	0	1.94	0.49	0	2.15	2.34	0	0	3.01	0	0.92	3.44	0	2.17	0.45	0	0.99	1.82	0	1.19	1.2	0	1.19
osa-miR2869	5.99	4.61	0	6.09	3.07	0	2.35	5.8	0	7.95	6.9	0	12.29	17.82	0	3.95	3.81	0	6.65	5.21	0	5.57	1.03	0	4.17	6.63	0	9.68	5.93	0	10.73	9.36	0	4.09	1.88	0	6.01	5.89	0	2.17	1.12	0	2.3	2.34	0	1.79	4.78	0	2.39
osa-miR2870	4.12	7.49	0	3.04	1.02	0	3.76	4.35	0	3.48	0.69	0	5.12	4.65	0	2.77	3.27	0	6.65	5.21	0	3.04	1.03	0	3.71	4.42	0	0	0	0	3.76	0.94	0	2.05	0.75	0	5.55	3.93	0	10.13	8.51	0	21.03	17.97	0	11.03	9.56	0	14.33
osa-miR2871a-3p	213.05	221.79	0	141.3	171.81	0	241.75	256.07	0	299.61	334.83	0	383	415.37	0	151.8	177.64	0	358.18	219.52	1	158.53	208.68	0	239.05	236.42	0	182.71	202.14	0	207.61	217.51	0	128.99	91.53	0	106.78	150.19	0	225.67	185.87	0	285.87	289.29	0	303.89	298.81	0	215.81
osa-miR2871a-5p	597.59	722.41	0	752.15	726.63	0	819.6	772.55	0	761.19	773.91	0	721.96	716.82	0	430.1	434.84	0	603.39	587.01	0	695.4	927.71	0	540.17	459.04	0	765.04	680.08	0	511.24	492.56	0	378.77	317.53	0	522.33	519.78	0	18.44	10.52	0	12.49	13.8	0	10.14	14.64	0	8.95
osa-miR2871b	213.05	221.79	0	141.3	171.81	0	241.75	256.07	0	299.61	334.83	0	383	415.37	0	151.8	177.64	0	358.18	219.52	1	158.53	208.68	0	239.05	236.42	0	182.71	202.14	0	207.61	217.51	0	128.99	91.53	0	106.78	150.19	0	225.67	185.87	0	285.87	289.29	0	303.89	298.81	0	215.81
osa-miR2872	0	0	0	0	0	0	0	0	0	0	0	0	0	0	0	0	0	0	0	0	0	0	0	0	0	0	0	0	0	0	0	0	0	0	0	0	0	0	0	7.23	1.57	0	5.26	3.65	0	1.49	1.2	0	4.18
osa-miR2873a	1493.23	1621.69	0	1357.78	1154.12	0	3606.98	3086.32	0	2108.18	1666.56	0	1746.01	1267.02	0	757.03	583.6	0	6218.02	2372.02	1	2825.16	3412.28	0	2176.44	1365.51	0	1767.03	1259.82	0	1191.99	893.44	0	1574.45	531.47	1	3353.08	2297.03	0	2156.16	917.69	1	3293.14	1539.95	1	1651.55	1000.42	0	942.66
osa-miR2873b	44.56	60.49	0	60.87	62.9	0	55.39	50.73	0	28.32	29	0	18.43	32.55	0	32.81	32.69	0	95.03	66.34	0	75.47	102.28	0	46.79	36.46	0	30.99	35.09	0	24.14	19.18	0	51.18	26.37	0	102.15	61.84	0	14.83	9.18	0	9.53	9.63	0	5.07	4.18	0	4.48
osa-miR2873c	9.36	13.25	0	4.35	9.2	0	7.04	11.6	0	1.99	4.83	0	2.05	5.42	0	0.79	2.72	0	17.28	14.59	0	6.08	10.33	0	12.05	4.42	0	3.23	3.95	0	4.83	7.02	0	0	2.64	0	14.79	8.34	0	3.62	2.46	0	4.6	7.03	0	1.49	1.79	0	4.78
osa-miR2874	3	5.18	0	3.48	4.09	0	3.29	5.8	0	0	0.69	0	5.12	8.52	0	0	0	0	20.6	3.47	1	4.56	11.36	0	5.1	6.63	0	0	0	0	5.36	2.34	0	0	0	0	6.47	4.42	0	19.17	13.66	0	21.03	16.93	0	1.19	0.3	0	13.13
osa-miR2875	0.75	0	0	0	0	0	0	0.97	0	1.49	0.69	0	0	0	0	0.4	0	0	0.66	0.69	0	1.01	0	0	0.93	0	0	2.58	0	0	0.54	0	0	0	0	0	0.46	0.49	0	1.45	0.22	0	4.93	1.56	0	2.98	2.39	0	0.3
osa-miR2876-3p	136.29	180.32	0	215.21	246.47	0	213.11	184.08	0	0	0.69	0	0	0	0	0	0	0	257.84	161.52	0	238.05	279.97	0	198.28	169.58	0	0	0	0	0	0	0	0	0	0	155.77	145.77	0	103.07	54.19	0	69.33	48.17	0	0	0	0	0
osa-miR2876-5p	0.75	2.88	0	0.87	0.51	0	1.88	0.97	0	0	0	0	0	0	0	0	0	0	3.99	1.74	0	1.52	4.13	0	1.85	2.76	0	0	0	0	0	0	0	0	0	0	2.31	2.94	0	4.34	2.69	0	11.83	8.59	0	0	0	0	0
osa-miR2877	2408.72	2679.96	0	2521.65	2290.34	0	2990.64	2504.61	0	1770.31	1475.33	0	628.77	475.81	0	222.56	255.02	0	2143.78	1774.93	0	2219.41	1877.12	0	2364.53	2029.49	0	2372.61	1838.08	0	695.78	445.32	0	341.92	242.57	0	5345.33	3648.26	0	47.74	22.62	1	53.89	28.9	0	32.21	27.49	0	14.92
osa-miR2878-3p	13.11	13.25	0	13.48	12.78	0	19.72	16.43	0	22.36	20.02	0	20.48	29.45	0	3.56	9.81	0	33.89	5.9	1	16.21	19.63	0	20.85	16.02	0	15.49	10.87	0	16.09	9.36	0	8.19	2.26	0	22.19	13.25	0	59.67	30.9	0	92.66	45.31	1	56.66	34.06	0	55.22
osa-miR2878-5p	259.86	297.26	0	282.16	275.62	0	435.62	415.5	0	417.36	310.67	0	229.39	156.54	0	93.69	89.91	0	847.94	314.35	1	361.63	429.76	0	508.67	322.6	0	362.83	242.18	0	137.87	122.09	0	198.6	58.01	1	586.58	417.2	0	627.82	241.85	1	992.67	412.98	1	504.29	316.44	0	197.61
osa-miR2879	25.09	23.04	0	23.48	18.92	0	18.31	19.81	0	24.35	28.31	0	20.48	21.7	0	11.46	22.89	0	46.52	30.91	0	16.21	14.46	0	25.02	28.17	0	17.43	11.86	0	11.8	9.36	0	18.43	8.66	0	18.03	19.63	0	43.4	30.9	0	50.6	45.57	0	64.12	53.19	0	33.13
osa-miR2880	140.79	129.62	0	110.43	88.46	0	129.56	134.31	0	386.56	336.21	0	0	2.32	0	245.49	273.54	0	160.15	105.94	0	121.56	153.93	0	197.35	159.09	0	352.5	378.09	0	1.07	0.47	0	321.44	251.61	0	250.53	165.9	0	3.25	2.24	0	3.29	3.91	0	15.21	8.96	0	0
osa-miR2905	9.74	11.52	0	7.39	5.11	0	12.67	7.73	0	14.41	15.19	0	2.05	2.32	0	7.91	6.54	0	9.97	11.12	0	7.09	11.36	0	12.97	9.39	0	12.91	9.39	0	1.61	0.94	0	8.19	4.14	0	10.63	8.34	0	11.21	8.73	0	23.99	14.58	0	21.47	17.03	0	1.49
osa-miR2925	0	0	0	0	0	0	0	0	0	0	0	0	0	0	0	0	0	0	0	0	0	0	1.03	0	0	0	0	0	0	0	0	0	0	0	0	0	0	0	0	0	0	0	0	0	0	0	0	0	0
osa-miR319a-3p.2-3p	479.65	504.08	0	68.26	104.32	0	671.26	687.03	0	45.21	40.04	0	474.14	487.44	0	109.11	110.07	0	770.86	391.11	1	87.62	125	0	344.21	395.51	0	107.17	36.57	1	435.06	487.42	0	85.99	77.97	0	765.01	441.25	0	42.67	18.81	1	171.85	111.45	0	8.95	11.35	0	61.79
osa-miR319b	479.65	504.08	0	68.26	104.32	0	671.26	687.03	0	45.21	40.04	0	474.14	487.44	0	109.11	110.07	0	770.86	391.11	1	87.62	125	0	344.21	395.51	0	107.17	36.57	1	435.06	487.42	0	85.99	77.97	0	765.01	441.25	0	42.67	18.81	1	171.85	111.45	0	8.95	11.35	0	61.79
osa-miR390-3p	1.12	1.73	0	0.87	2.05	0	4.69	2.42	0	8.94	6.9	0	12.29	6.97	0	5.53	5.45	0	3.99	1.39	0	3.04	4.13	0	1.39	2.76	0	2.58	8.4	0	6.97	9.82	0	4.09	4.52	0	0	1.96	0	1.08	2.02	0	2.63	2.6	0	2.98	7.47	0	1.49
osa-miR390-5p	118.32	138.84	0	63.04	89.49	0	148.34	177.8	0	200.73	317.57	0	199.69	251.85	0	90.13	107.35	0	320.3	167.77	0	66.35	70.25	0	115.35	139.2	0	94.26	137.4	0	91.73	98.7	0	55.28	61.4	0	48.07	48.59	0	99.45	143.99	0	289.16	444.23	0	321.48	521.13	0	212.23
osa-miR393a	1106.45	1365.33	0	1235.17	1515.64	0	1265.54	1264.38	0	714.98	606.84	0	1704.02	1625.04	0	1056.68	951.95	0	2204.25	1339.36	1	1378.65	1745.91	0	1743.75	1466.05	0	799.26	801.17	0	1255.83	1222.75	0	890.62	843.35	0	1142.19	1022.38	0	983.33	928.88	0	1268.36	1242.59	0	662.05	680.39	0	952.21
osa-miR393b-3p	426.48	454.53	0	623.89	643.79	0	618.69	612.63	0	299.61	267.17	0	576.54	551.75	0	313.49	413.04	0	1428.74	607.51	1	533.83	682.87	0	436.86	504.89	0	178.19	195.23	0	234.43	245.11	0	315.3	192.85	0	295.83	277.8	0	2387.98	2319.74	0	2075.05	2555.74	0	1003.52	1101.72	0	1367.42
osa-miR393b-5p	1106.82	1365.33	0	1235.17	1515.64	0	1265.54	1264.38	0	714.98	606.84	0	1704.02	1625.04	0	1056.68	951.95	0	2204.25	1339.36	1	1378.65	1745.91	0	1743.75	1466.05	0	799.26	801.17	0	1255.83	1222.75	0	890.62	843.35	0	1142.19	1022.38	0	983.33	928.88	0	1268.36	1242.59	0	662.05	680.69	0	952.21
osa-miR394	162.5	184.35	0	146.95	234.2	0	238.46	220.31	0	240.48	305.84	0	466.97	510.68	0	209.12	256.65	0	1394.85	285.86	1	278.57	382.24	0	235.8	188.37	0	146.55	183.86	0	190.98	187.11	0	184.27	138.61	0	137.28	158.04	0	1333.04	894.62	0	1721.49	1125.15	0	1070.91	949.03	0	1102.06
osa-miR395a	0	0	0	0	0.51	0	0	0.48	0	0	1.38	0	0	0	0	0.79	1.09	0	0	0	0	0	1.03	0	0	0	0	0	0.49	0	0.54	0	0	0	1.13	0	0.46	0	0	0.36	0.67	0	1.64	0.26	0	0.3	0.3	0	0
osa-miR395b	4.87	9.22	0	2.61	6.14	0	9.86	8.21	0	16.89	37.28	-1	4.1	19.37	-1	9.09	13.08	0	16.61	8.34	0	3.55	14.46	-1	1.85	6.08	0	16.14	23.23	0	2.68	7.48	0	6.14	10.55	0	4.16	3.44	0	38.33	36.05	0	53.56	37.5	0	66.8	216.04	-1	10.45
osa-miR395c	0	0	0	0	0	0	0	0	0	0.5	0.69	0	0	0.77	0	0.4	0	0	0	0	0	0	3.1	0	0	0	0	0.65	0	0	0	0	0	4.09	0.38	0	0	0	0	0	0.22	0	0	0	0	0.6	0.3	0	0.3
osa-miR395d	4.87	9.22	0	2.61	6.14	0	9.86	8.21	0	16.89	37.28	-1	4.1	19.37	-1	9.09	13.08	0	16.61	8.34	0	3.55	14.46	-1	1.85	6.08	0	16.14	23.23	0	2.68	7.48	0	6.14	10.55	0	4.16	3.44	0	38.33	36.05	0	53.56	37.5	0	66.8	216.04	-1	10.45
osa-miR395e	4.87	9.22	0	2.61	6.14	0	9.86	8.21	0	16.89	37.28	-1	4.1	19.37	-1	9.09	13.08	0	16.61	8.34	0	3.55	14.46	-1	1.85	6.08	0	16.14	23.23	0	2.68	7.48	0	6.14	10.55	0	4.16	3.44	0	38.33	36.05	0	53.56	37.5	0	66.8	216.04	-1	10.45
osa-miR395f	0	0	0	0	0	0	0	0	0	0	0	0	0	0	0	0	0	0	0	0	0	0	1.03	0	0	0	0	0	0	0	0	0	0	0	0	0	0	0	0	0	0.22	0	0	0	0	0	0.3	0	0
osa-miR395g	4.87	9.22	0	2.61	6.14	0	9.86	8.21	0	16.89	37.28	-1	4.1	19.37	-1	9.09	13.08	0	16.61	8.34	0	3.55	14.46	-1	1.85	6.08	0	16.14	23.23	0	2.68	7.48	0	6.14	10.55	0	4.16	3.44	0	38.33	36.05	0	53.56	37.5	0	66.8	216.04	-1	10.45
osa-miR395h	4.87	9.22	0	2.61	6.14	0	9.86	8.21	0	16.89	37.28	-1	4.1	19.37	-1	9.09	13.08	0	16.61	8.34	0	3.55	14.46	-1	1.85	6.08	0	16.14	23.23	0	2.68	7.48	0	6.14	10.55	0	4.16	3.44	0	38.33	36.05	0	53.56	37.5	0	66.8	216.04	-1	10.45
osa-miR395i	4.87	9.22	0	2.61	6.14	0	9.86	8.21	0	16.89	37.28	-1	4.1	19.37	-1	9.09	13.08	0	16.61	8.34	0	3.55	14.46	-1	1.85	6.08	0	16.14	23.23	0	2.68	7.48	0	6.14	10.55	0	4.16	3.44	0	38.33	36.05	0	53.56	37.5	0	66.8	216.04	-1	10.45
osa-miR395j	4.87	9.22	0	2.61	6.14	0	9.86	8.21	0	16.89	37.28	-1	4.1	19.37	-1	9.09	13.08	0	16.61	8.34	0	3.55	14.46	-1	1.85	6.08	0	16.14	23.23	0	2.68	7.48	0	6.14	10.55	0	4.16	3.44	0	38.33	36.05	0	53.56	37.5	0	66.8	216.04	-1	10.45
osa-miR395k	4.87	9.22	0	2.61	6.14	0	9.86	8.21	0	16.89	37.28	-1	4.1	19.37	-1	9.09	13.08	0	16.61	8.34	0	3.55	14.46	-1	1.85	6.08	0	16.14	23.23	0	2.68	7.48	0	6.14	10.55	0	4.16	3.44	0	38.33	36.05	0	53.56	37.5	0	66.8	216.04	-1	10.45
osa-miR395l	4.87	9.22	0	2.61	6.14	0	9.86	8.21	0	16.89	37.28	-1	4.1	19.37	-1	9.09	13.08	0	16.61	8.34	0	3.55	14.46	-1	1.85	6.08	0	16.14	23.23	0	2.68	7.48	0	6.14	10.55	0	4.16	3.44	0	38.33	36.05	0	53.56	37.5	0	66.8	216.04	-1	10.45
osa-miR395m	4.87	9.22	0	2.61	6.14	0	9.86	8.21	0	16.89	37.28	-1	4.1	19.37	-1	9.09	13.08	0	16.61	8.34	0	3.55	14.46	-1	1.85	6.08	0	16.14	23.23	0	2.68	7.48	0	6.14	10.55	0	4.16	3.44	0	38.33	36.05	0	53.56	37.5	0	66.8	216.04	-1	10.45
osa-miR395n	4.87	9.22	0	2.61	6.14	0	9.86	8.21	0	16.89	37.28	-1	4.1	19.37	-1	9.09	13.08	0	16.61	8.34	0	3.55	14.46	-1	1.85	6.08	0	16.14	23.23	0	2.68	7.48	0	6.14	10.55	0	4.16	3.44	0	38.33	36.05	0	53.56	37.5	0	66.8	216.04	-1	10.45
osa-miR395o	0	0	0	0	0	0	0	0	0	0.5	0	0	0	0.77	0	0.4	0	0	0	0	0	0	3.1	0	0	0	0	0.65	0	0	0	0	0	2.05	0.38	0	0	0	0	0	0	0	0	0	0	0	0.3	0	0
osa-miR395p	4.87	9.22	0	2.61	6.14	0	9.86	8.21	0	16.89	37.28	-1	4.1	19.37	-1	9.09	13.08	0	16.61	8.34	0	3.55	14.46	-1	1.85	6.08	0	16.14	23.23	0	2.68	7.48	0	6.14	10.55	0	4.16	3.44	0	38.33	36.05	0	53.56	37.5	0	66.8	216.04	-1	10.45
osa-miR395q	4.87	9.22	0	2.61	6.14	0	9.86	8.21	0	16.89	37.28	-1	4.1	19.37	-1	9.09	13.08	0	16.61	8.34	0	3.55	14.46	-1	1.85	6.08	0	16.14	23.23	0	2.68	7.48	0	6.14	10.55	0	4.16	3.44	0	38.33	36.05	0	53.56	37.5	0	66.8	216.04	-1	10.45
osa-miR395r	4.87	9.22	0	2.61	6.14	0	9.86	8.21	0	16.89	37.28	-1	4.1	19.37	-1	9.09	13.08	0	16.61	8.34	0	3.55	14.46	-1	1.85	6.08	0	16.14	23.23	0	2.68	7.48	0	6.14	10.55	0	4.16	3.44	0	38.33	36.05	0	53.56	37.5	0	66.8	216.04	-1	10.45
osa-miR395s	4.87	9.22	0	2.61	6.14	0	9.86	8.21	0	16.89	37.28	-1	4.1	19.37	-1	9.09	13.08	0	16.61	8.34	0	3.55	14.46	-1	1.85	6.08	0	16.14	23.23	0	2.68	7.48	0	6.14	10.55	0	4.16	3.44	0	38.33	36.05	0	53.56	37.5	0	66.8	216.04	-1	10.45
osa-miR395y	4.87	9.22	0	2.61	6.14	0	9.86	8.21	0	16.89	37.28	-1	4.1	19.37	-1	9.09	13.08	0	16.61	8.34	0	3.55	14.46	-1	1.85	6.08	0	16.14	23.23	0	2.68	7.48	0	6.14	10.55	0	4.16	3.44	0	38.33	36.05	0	53.56	37.5	0	66.8	216.04	-1	10.45
osa-miR396a-3p	1.12	0.58	0	0	0.51	0	1.41	1.93	0	0.5	0	0	1.02	0.77	0	0	0.54	0	1.33	1.04	0	0.51	0	0	2.32	3.31	0	0	0	0	0	3.27	0	0	0.38	0	0.46	0.49	0	0.36	0	0	1.31	0.78	0	0	0	0	0
osa-miR396a-5p	269.59	290.92	0	400.42	469.42	0	678.77	577.36	0	400.97	463.93	0	279.57	239.46	0	324.95	456.63	0	336.25	384.16	0	331.24	360.55	0	300.2	247.47	0	238.87	265.41	0	210.29	191.79	0	221.12	229.77	0	180.27	172.28	0	1120.75	1269.26	0	1319.95	1854.25	0	662.65	810.97	0	595.21
osa-miR396b-3p	1.12	0.58	0	0	0.51	0	1.41	1.93	0	0.5	0	0	1.02	0.77	0	0	0.54	0	1.33	1.04	0	0.51	0	0	2.32	3.31	0	0	0	0	0	3.27	0	0	0.38	0	0.46	0.49	0	0.36	0	0	1.31	0.78	0	0	0	0	0
osa-miR396b-5p	269.59	290.92	0	400.42	469.42	0	678.77	577.36	0	400.97	463.93	0	279.57	239.46	0	324.95	456.63	0	336.25	384.16	0	331.24	360.55	0	300.2	247.47	0	238.87	265.41	0	210.29	191.79	0	221.12	229.77	0	180.27	172.28	0	1120.75	1269.26	0	1319.95	1854.25	0	662.65	810.97	0	595.21
osa-miR396c-3p	20.22	21.32	0	21.74	25.57	0	28.63	33.34	0	15.9	20.71	0	16.38	16.27	0	17.79	16.89	0	44.52	16.67	1	23.3	29.96	0	25.94	24.86	0	16.14	7.91	0	7.51	9.82	0	24.57	8.29	1	16.64	7.85	0	7.96	7.39	0	8.54	11.46	0	5.67	7.17	0	4.78
osa-miR396c-5p	7523.83	7130.24	0	12621.7	13424	0	27384.7	25203.6	0	19022.8	20174.8	0	12782.2	9041.96	0	12176.1	16903.6	0	6174.16	14144.9	-1	9228.12	7847.32	0	4581.73	5138.9	0	7894.48	8846.92	0	6871.4	5561.79	0	8093.36	7659.09	0	3930.88	3720.41	0	3039.67	3040.59	0	3400.92	3360.87	0	3380.34	3271.09	0	1933.07
osa-miR396d	634.29	867.59	0	757.37	829.92	0	1294.65	1073.54	0	1047.88	1149.47	0	982.06	981.84	0	951.13	1084.91	0	1349	830.15	0	837.22	823.37	0	783.85	574.49	0	816.69	933.13	0	913.04	846.2	0	892.67	764.63	0	664.7	539.9	0	791.29	878.5	0	874.05	1187.38	0	949.24	1041.36	0	1190.41
osa-miR396e-3p	4.87	7.49	0	7.83	8.18	0	4.69	4.35	0	4.97	5.52	0	4.1	10.07	0	2.77	3.81	0	7.31	5.9	0	7.6	7.23	0	4.17	4.97	0	2.58	3.46	0	2.68	6.08	0	0	1.51	0	3.24	2.94	0	4.7	4.93	0	7.89	10.16	0	6.86	4.18	0	7.16
osa-miR396e-5p	54493.3	70482.1	0	61052.7	66131.9	0	76409	69378.4	0	71040.6	78333.1	0	71245.3	68554	0	65753	96602.4	0	145322	74538.4	1	76078.9	77336.8	0	78252.2	63054.4	0	63013.2	70120	0	65219	63342.2	0	67627.6	58879	0	60327.7	54210	0	774363	837486	0	759569	792483	0	835580	816760	0	838228
osa-miR396f-3p	33.32	41.48	0	3.04	1.53	0	36.14	36.24	0	22.36	26.92	0	51.2	44.95	0	14.23	14.17	0	67.78	34.73	1	5.06	8.26	0	44.47	43.09	0	15.49	20.76	0	25.21	23.86	0	22.52	7.91	1	16.64	15.22	0	6.87	6.05	0	41.4	62.49	0	31.61	34.36	0	33.13
osa-miR396f-5p	54460	70454.4	0	61002.2	66092.1	0	76351.7	69311.7	0	71012.7	78311.7	0	71210.4	68534.6	0	65760.5	96579	0	145285	74484.2	1	76072.8	77323.4	0	78274.4	63031.8	0	63016.4	70102.2	0	65172.3	63293.1	0	67627.6	58872.6	0	60270.4	54159.9	0	774365	837491	0	759572	792488	0	835585	816765	0	838232
osa-miR396g	634.29	867.59	0	757.37	829.92	0	1294.65	1073.54	0	1047.88	1149.47	0	982.06	981.84	0	951.13	1084.91	0	1349	830.15	0	837.22	823.37	0	783.85	574.49	0	816.69	933.13	0	913.04	846.2	0	892.67	764.63	0	664.7	539.9	0	791.29	878.5	0	874.05	1187.38	0	949.24	1041.36	0	1190.41
osa-miR396h	634.29	867.59	0	757.37	829.92	0	1294.65	1073.54	0	1047.88	1149.47	0	982.06	981.84	0	951.13	1084.91	0	1349	830.15	0	837.22	823.37	0	783.85	574.49	0	816.69	933.13	0	913.04	846.2	0	892.67	764.63	0	664.7	539.9	0	791.29	878.5	0	874.05	1187.38	0	949.24	1041.36	0	1190.41
osa-miR3979-5p	13.85	5.76	0	7.83	7.16	0	14.08	13.04	0	1.99	2.76	0	26.63	17.05	0	27.67	17.98	0	9.3	3.47	0	11.14	7.23	0	18.07	14.36	0	7.75	1.48	0	34.33	13.1	1	12.28	16.57	0	12.94	3.93	0	0.36	0.67	0	1.31	1.56	0	1.49	0	0	3.88
osa-miR397a	1359.94	1447.71	0	1121.7	1337.18	0	2332.05	3920.22	0	3311.08	4127.74	0	4738.28	9744.83	-1	4846.98	3610.56	0	4132.72	3489.08	0	3512.46	5035.26	0	2617.47	2930.44	0	6344.38	7051.84	0	7922.84	16470.2	-1	7950.04	8125.4	0	3973.4	6398.32	0	1526.89	1448.41	0	3858.64	2093.29	0	1845.69	4418.53	-1	2436.04
osa-miR397b	20072.5	21156.8	0	17427.2	19390.9	0	21923.1	32490.9	0	29977.1	33946.3	0	45461.7	85845.9	0	48931.5	31418.9	0	45820.7	40088.8	0	47826.2	57970.6	0	43927.7	47159.9	0	53340.7	61253.8	0	72750.2	138194	0	86021.4	69720.9	0	52544.1	85476.6	0	10032.2	9080.79	0	20469.2	12724	0	8667.51	21245.8	-1	12298.4
osa-miR3980a-3p	76.01	82.38	0	0.43	0	0	0	0	0	0	0	0	80.9	63.54	0	53.76	0	1	91.04	96.56	0	0	0	0	0	0	0	0.65	0.49	0	57.4	51.92	0	2.05	0	0	85.05	96.2	0	0	0	0	0	0	0	0	0	0	22.39
osa-miR3980a-5p	187.96	194.72	0	0	0	0	0	0	0	0	0	0	186.38	171.26	0	2.37	0	0	433.94	273.01	0	0	0	0	0	0	0	0	0	0	148.6	131.44	0	0	0	0	299.99	246.88	0	0	0	0	0.33	1.3	0	0	0.3	0	385.96
osa-miR3980b-3p	76.01	82.38	0	0.43	0	0	0	0	0	0	0	0	80.9	63.54	0	53.76	0	1	91.04	96.56	0	0	0	0	0	0	0	0.65	0.49	0	57.4	51.92	0	2.05	0	0	85.05	96.2	0	0	0	0	0	0	0	0	0	0	22.39
osa-miR3980b-5p	187.96	194.72	0	0	0	0	0	0	0	0	0	0	186.38	171.26	0	2.37	0	0	433.94	273.01	0	0	0	0	0	0	0	0	0	0	148.6	131.44	0	0	0	0	299.99	246.88	0	0	0	0	0.33	1.3	0	0	0.3	0	385.96
osa-miR3981-3p	0.37	2.3	0	1.74	0.51	0	0.47	0	0	2.98	4.14	0	3.07	1.55	0	0.79	1.63	0	0.66	1.74	0	0	1.03	0	0	0	0	1.94	2.97	0	1.07	0.47	0	0	1.13	0	0.92	0.98	0	2.53	1.12	0	0.66	0.78	0	1.19	2.99	0	1.79
osa-miR3982-3p	22.47	26.5	0	19.56	20.45	0	18.31	21.74	0	15.4	13.12	0	58.37	46.5	0	10.67	15.8	0	282.43	38.9	1	36.47	49.59	0	24.09	18.78	0	9.68	15.82	0	18.24	17.31	0	16.38	9.04	0	25.42	31.41	0	119.71	66.51	0	107.12	82.02	0	56.07	53.49	0	85.07
osa-miR3982-5p	0.37	0.58	0	0.87	2.56	0	0.47	0.48	0	0.99	0	0	1.02	3.1	0	0.79	0	0	1.99	1.04	0	0.51	4.13	0	0	1.66	0	0.65	0	0	0.54	0.47	0	0	0.38	0	0	0	0	10.49	7.39	0	9.2	8.33	0	4.47	4.18	0	4.18
osa-miR398a	58.04	151.51	-1	16.96	61.36	-1	137.54	460.44	-1	120.24	111.84	0	771.11	827.63	0	36.37	21.8	0	192.05	180.62	0	46.09	224.18	-1	238.12	349.66	0	194.97	57.83	1	642.13	399.48	0	12.28	22.22	0	237.59	249.34	0	150.45	103.68	0	2521.61	845.75	1	281.52	109.37	1	755.2
osa-miR398b	2075.85	4325.85	-1	2689.91	6206.26	-1	5322.69	12900.9	-1	1496.54	10192.7	-1	3369.13	21062	-1	2059.6	2436.29	0	5988.75	7482.5	0	6498.18	14077.9	-1	4737.85	7334.66	0	7643.99	12714.4	0	10462.4	26725.1	-1	5828.94	8935.61	0	4774.93	12661.2	-1	434.7	653.44	0	845.14	861.11	0	252.89	1226.62	-1	362.38
osa-miR399a	39.32	13.25	1	17.83	18.92	0	23	10.63	0	61.11	83.54	0	54.27	41.85	0	35.97	15.8	1	120.28	14.59	1	20.26	15.5	0	28.26	5.52	1	25.82	17.3	0	48.28	9.82	1	57.33	6.4	1	39.29	9.33	1	66.18	12.99	1	152.79	10.68	1	59.64	17.63	1	72.24
osa-miR399b	39.32	13.25	1	17.83	18.92	0	23	10.63	0	61.11	83.54	0	54.27	41.85	0	35.97	15.8	1	120.28	14.59	1	20.26	15.5	0	28.26	5.52	1	25.82	17.3	0	48.28	9.82	1	57.33	6.4	1	39.29	9.33	1	66.18	12.99	1	152.79	10.68	1	59.64	17.63	1	72.24
osa-miR399c	39.32	13.25	1	17.83	18.92	0	23	10.63	0	61.11	83.54	0	54.27	41.85	0	35.97	15.8	1	120.28	14.59	1	20.26	15.5	0	28.26	5.52	1	25.82	17.3	0	48.28	9.82	1	57.33	6.4	1	39.29	9.33	1	66.18	12.99	1	152.79	10.68	1	59.64	17.63	1	72.24
osa-miR399d	2996.95	2028.98	0	2057.76	1842.91	0	2709.46	1511.27	0	5163.87	3537.47	0	3341.48	1322.04	1	1775.76	691.49	1	8525.93	2241.07	1	2457.46	1513.47	0	3416.61	802.63	1	4299.1	2012.55	1	3012.71	567.41	1	2622.72	401.52	1	3740.44	1871.49	0	654.95	171.31	1	1398.15	190.09	1	1145.17	401.9	1	994.89
osa-miR399e	2.25	2.3	0	0.43	0.51	0	0.94	0.48	0	4.47	2.07	0	1.02	1.55	0	1.58	1.63	0	6.65	1.04	1	0.51	0	0	1.85	0	0	3.87	0	0	2.15	0	0	2.05	0.38	0	0.92	0.49	0	1.08	0.45	0	1.31	0.26	0	2.39	0.6	0	1.19
osa-miR399f	2.25	2.3	0	0.43	0.51	0	0.94	0.48	0	4.47	2.07	0	1.02	1.55	0	1.58	1.63	0	6.65	1.04	1	0.51	0	0	1.85	0	0	3.87	0	0	2.15	0	0	2.05	0.38	0	0.92	0.49	0	1.08	0.45	0	1.31	0.26	0	2.39	0.6	0	1.19
osa-miR399g	2.25	2.3	0	0.43	0.51	0	0.94	0.48	0	4.47	2.07	0	1.02	1.55	0	1.58	1.63	0	6.65	1.04	1	0.51	0	0	1.85	0	0	3.87	0	0	2.15	0	0	2.05	0.38	0	0.92	0.49	0	1.08	0.45	0	1.31	0.26	0	2.39	0.6	0	1.19
osa-miR399h	1.5	1.73	0	1.3	0.51	0	0.47	0.48	0	4.47	2.07	0	1.02	1.55	0	0.79	1.63	0	2.66	1.39	0	0	0	0	0	0	0	2.58	0	0	1.61	0	0	0	0.38	0	0.46	0	0	1.81	0	0	1.64	0.26	0	1.49	0.3	0	1.19
osa-miR399i	47.18	19.59	1	13.91	8.69	0	15.02	4.35	0	15.4	6.21	0	6.14	1.55	0	2.37	2.18	0	87.05	11.81	1	9.12	2.07	0	31.97	0	1	13.56	1.48	1	12.87	0.47	1	4.09	0.38	0	56.39	10.8	1	8.68	0.22	1	17.42	0.78	1	2.68	0	0	1.49
osa-miR399j	259.86	186.08	0	177.39	185.62	0	251.14	120.79	1	618.09	407.32	0	691.23	327.8	0	221.77	82.28	1	1152.96	202.85	1	174.23	107.44	0	303.9	54.13	1	482.91	237.24	0	553.08	130.04	1	376.72	52.36	1	275.03	148.23	0	422.05	124.06	1	1001.22	142.43	1	961.47	332.28	1	918.48
osa-miR399k	5.24	1.73	0	0.43	2.56	0	2.35	1.93	0	0.5	2.76	0	2.05	1.55	0	1.98	0.54	0	17.94	2.08	1	0.51	5.17	0	3.24	1.1	0	0.65	0.49	0	0.54	1.4	0	0	0	0	7.86	0.98	0	2.17	0.45	0	16.1	0.52	1	0.6	0.3	0	0.6
osa-miR408-3p	2014.82	5328.24	-1	2248.62	5683.15	-1	4702.13	9623.24	-1	1381.27	9731.49	-1	2679.94	10324.5	-1	945.2	2633.54	-1	9660.95	4336.25	1	2871.76	9050.86	-1	3048.31	5826.08	0	1664.37	6085.1	-1	1876.5	6077.74	-1	1451.6	2235.88	0	1444.96	4676.03	-1	567.79	1305.54	-1	1220.39	1144.42	0	266.01	1700.84	-1	370.14
osa-miR408-5p	59.16	259.82	-1	26.09	360.5	-1	299.02	1412.71	-1	45.71	1336.56	-1	354.32	3171.82	-1	62.06	1356.82	-1	1425.42	1108.03	0	263.37	668.41	-1	297.42	1336.24	-1	133	483.37	-1	419.5	3112.55	-1	260.02	466.69	0	172.42	613.52	-1	29.66	108.83	-1	104.16	103.38	0	32.8	124.01	-1	91.34
osa-miR435	8.99	10.37	0	10.87	13.3	0	10.33	11.11	0	8.94	7.59	0	32.77	34.1	0	8.3	5.45	0	27.91	11.12	1	12.16	63.02	-1	14.36	13.26	0	8.39	9.39	0	6.97	8.42	0	2.05	5.27	0	6.01	7.36	0	105.24	67.4	0	153.78	111.19	0	128.83	100.4	0	73.43
osa-miR437	26.21	27.65	0	10	10.23	0	15.96	18.84	0	24.84	23.47	0	48.13	41.07	0	18.58	14.71	0	102.34	24.66	1	16.71	15.5	0	32.89	17.68	0	23.89	16.31	0	45.06	30.87	0	71.66	11.68	1	39.75	31.41	0	65.1	39.86	0	112.05	58.33	0	112.73	78.89	0	79.1
osa-miR439a	4.87	8.64	0	11.3	7.67	0	4.22	6.28	0	12.92	5.52	1	12.29	7.75	0	0.4	0	0	28.57	15.98	0	15.19	15.5	0	8.8	9.39	0	7.75	7.91	0	11.27	7.95	0	2.05	0	0	14.33	17.18	0	30.02	17.24	0	19.72	15.62	0	18.49	17.93	0	14.33
osa-miR439b	4.87	8.64	0	11.3	7.67	0	4.22	6.28	0	12.92	5.52	1	12.29	7.75	0	0.4	0	0	28.57	15.98	0	15.19	15.5	0	8.8	9.39	0	7.75	7.91	0	11.27	7.95	0	2.05	0	0	14.33	17.18	0	30.02	17.24	0	19.72	15.62	0	18.49	17.93	0	14.33
osa-miR439c	4.87	8.64	0	11.3	7.67	0	4.22	6.28	0	12.92	5.52	1	12.29	7.75	0	0.4	0	0	28.57	15.98	0	15.19	15.5	0	8.8	9.39	0	7.75	7.91	0	11.27	7.95	0	2.05	0	0	14.33	17.18	0	30.02	17.24	0	19.72	15.62	0	18.49	17.93	0	14.33
osa-miR439d	4.87	8.64	0	11.3	7.67	0	4.22	6.28	0	12.92	5.52	1	12.29	7.75	0	0.4	0	0	28.57	15.98	0	15.19	15.5	0	8.8	9.39	0	7.75	7.91	0	11.27	7.95	0	2.05	0	0	14.33	17.18	0	30.02	17.24	0	19.72	15.62	0	18.49	17.93	0	14.33
osa-miR439e	4.87	8.64	0	11.3	7.67	0	4.22	6.28	0	12.92	5.52	1	12.29	7.75	0	0.4	0	0	28.57	15.98	0	15.19	15.5	0	8.8	9.39	0	7.75	7.91	0	11.27	7.95	0	2.05	0	0	14.33	17.18	0	30.02	17.24	0	19.72	15.62	0	18.49	17.93	0	14.33
osa-miR439f	4.87	8.64	0	11.3	7.67	0	4.22	6.28	0	12.92	5.52	1	12.29	7.75	0	0.4	0	0	28.57	15.98	0	15.19	15.5	0	8.8	9.39	0	7.75	7.91	0	11.27	7.95	0	2.05	0	0	14.33	17.18	0	30.02	17.24	0	19.72	15.62	0	18.49	17.93	0	14.33
osa-miR439g	4.87	8.64	0	11.3	7.67	0	4.22	6.28	0	12.92	5.52	1	12.29	7.75	0	0.4	0	0	28.57	15.98	0	15.19	15.5	0	8.8	9.39	0	7.75	7.91	0	11.27	7.95	0	2.05	0	0	14.33	17.18	0	30.02	17.24	0	19.72	15.62	0	18.49	17.93	0	14.33
osa-miR439h	4.87	8.64	0	11.3	7.67	0	4.22	6.28	0	12.92	5.52	1	12.29	7.75	0	0.4	0	0	28.57	15.98	0	15.19	15.5	0	8.8	9.39	0	7.75	7.91	0	11.27	7.95	0	2.05	0	0	14.33	17.18	0	30.02	17.24	0	19.72	15.62	0	18.49	17.93	0	14.33
osa-miR439i	4.87	8.64	0	11.3	7.67	0	4.22	6.28	0	12.92	5.52	1	12.29	7.75	0	0.4	0	0	28.57	15.98	0	15.19	15.5	0	8.8	9.39	0	7.75	7.91	0	11.27	7.95	0	2.05	0	0	14.33	17.18	0	30.02	17.24	0	19.72	15.62	0	18.49	17.93	0	14.33
osa-miR440	9.74	16.13	0	5.22	11.25	0	12.67	14.98	0	22.86	25.54	0	10.24	6.2	0	6.33	7.63	0	21.93	8.68	1	10.64	12.4	0	14.36	13.26	0	15.49	18.29	0	3.76	4.68	0	4.09	6.4	0	11.56	9.33	0	8.32	4.25	0	7.89	3.39	0	11.33	13.15	0	2.09
osa-miR443	1.12	0	0	0.43	0.51	0	0.47	0.48	0	0.5	0.69	0	5.12	3.1	0	3.16	1.09	0	2.66	0.35	0	0.51	1.03	0	2.32	0.55	0	1.29	0	0	4.29	4.21	0	10.24	1.51	1	1.85	0.49	0	0.72	0.45	0	1.31	1.3	0	0.3	1.79	0	5.37
osa-miR444a-3p.1	3.74	3.46	0	3.91	8.69	0	7.04	3.87	0	7.95	6.9	0	8.19	18.6	0	10.28	4.9	0	20.6	7.64	1	8.1	14.46	0	10.66	8.84	0	8.39	8.9	0	6.44	6.55	0	6.14	4.9	0	4.62	5.89	0	14.47	7.61	0	25.63	14.06	0	21.47	15.54	0	17.61
osa-miR444a-3p.2	247.13	262.7	0	283.03	417.26	0	607.89	633.4	0	627.53	519.85	0	890.92	890.4	0	434.85	517.12	0	1075.88	410.21	1	423.93	513.44	0	525.35	474.5	0	293.75	414.17	0	374.98	406.49	0	370.58	297.94	0	221.41	251.3	0	207.95	179.6	0	514.57	416.37	0	330.43	342.74	0	311.93
osa-miR444a-5p	4.12	0	0	0.43	0.51	0	15.02	24.16	0	27.82	20.71	0	51.2	38.75	0	24.9	23.43	0	0	0.35	0	0	0	0	20.85	28.72	0	20.01	26.19	0	27.9	24.79	0	16.38	19.96	0	0	0	0	0	0	0	40.75	39.32	0	28.93	33.77	0	27.16
osa-miR444b.1	1568.12	1695.43	0	2099.49	2428.4	0	2149.45	2381.89	0	2361.08	2103.57	0	2790.54	2152.77	0	1531.85	1655.43	0	9315.39	2330.34	1	2491.39	2181.88	0	2272.8	2296.85	0	1346.09	1403.15	0	1753.66	1396.76	0	1414.75	1093.08	0	1946.95	1873.46	0	4179.23	2725.74	0	6235.34	3998.83	0	3093.15	2750.86	0	4475.38
osa-miR444b.2	6554.43	6307.01	0	7374.09	8438.82	0	7318.18	7392.57	0	9295.26	8056.65	0	11135.5	10192.7	0	6560.67	7233.11	0	14694.8	8867.71	0	8787.99	10794.7	0	6725.28	6775.64	0	4934.37	5204.36	0	6033.46	4754.89	0	4661.92	3945.18	0	6873.95	6145.05	0	4218.29	2260.85	0	4622.29	3134.59	0	3775.19	3186.83	0	2968.27
osa-miR444c.1	1568.12	1695.43	0	2099.49	2428.4	0	2149.45	2381.89	0	2361.08	2103.57	0	2790.54	2152.77	0	1531.85	1655.43	0	9315.39	2330.34	1	2491.39	2181.88	0	2272.8	2296.85	0	1346.09	1403.15	0	1753.66	1396.76	0	1414.75	1093.08	0	1946.95	1873.46	0	4179.23	2725.74	0	6235.34	3998.83	0	3093.15	2750.86	0	4475.38
osa-miR444c.2	6554.43	6307.01	0	7374.09	8438.82	0	7318.18	7392.57	0	9295.26	8056.65	0	11135.5	10192.7	0	6560.67	7233.11	0	14694.8	8867.71	0	8787.99	10794.7	0	6725.28	6775.64	0	4934.37	5204.36	0	6033.46	4754.89	0	4661.92	3945.18	0	6873.95	6145.05	0	4218.29	2260.85	0	4622.29	3134.59	0	3775.19	3186.83	0	2968.27
osa-miR444d.1	3.74	3.46	0	3.91	8.69	0	7.04	3.87	0	7.95	6.9	0	8.19	18.6	0	10.28	4.9	0	20.6	7.64	1	8.1	14.46	0	10.66	8.84	0	8.39	8.9	0	6.44	6.55	0	6.14	4.9	0	4.62	5.89	0	14.47	7.61	0	25.63	14.06	0	21.47	15.54	0	17.61
osa-miR444d.2	247.13	262.7	0	283.03	417.26	0	607.89	633.4	0	627.53	519.85	0	890.92	890.4	0	434.85	517.12	0	1075.88	410.21	1	423.93	513.44	0	525.35	474.5	0	293.75	414.17	0	374.98	406.49	0	370.58	297.94	0	221.41	251.3	0	207.95	179.6	0	514.57	416.37	0	330.43	342.74	0	311.93
osa-miR444d.3	41.94	53	0	60.43	62.38	0	60.09	60.39	0	61.61	49.02	0	211.98	198.38	0	44.67	69.2	0	316.98	58.01	1	79.01	232.44	-1	67.64	54.69	0	41.32	37.56	0	58.47	48.65	0	65.52	31.64	1	33.28	41.23	0	637.23	473.17	0	572.08	467.14	0	458.07	438.06	0	564.46
osa-miR444e	247.13	262.7	0	283.03	417.26	0	607.89	633.4	0	627.53	519.85	0	890.92	890.4	0	434.85	517.12	0	1075.88	410.21	1	423.93	513.44	0	525.35	474.5	0	293.75	414.17	0	374.98	406.49	0	370.58	297.94	0	221.41	251.3	0	207.95	179.6	0	514.57	416.37	0	330.43	342.74	0	311.93
osa-miR444f	123.19	157.27	0	151.3	213.74	0	178.85	195.67	0	106.33	80.08	0	160.78	165.84	0	56.93	79.56	0	514.35	252.17	1	216.77	223.15	0	151.49	131.47	0	41.32	53.87	0	61.69	61.28	0	49.14	35.78	0	116.02	160.01	0	129.83	108.61	0	131.44	140.35	0	60.24	55.28	0	66.86
osa-miR5072	51.67	74.89	0	56.52	108.41	0	76.51	103.88	0	97.38	155.33	0	133.13	114.69	0	67.6	102.44	0	129.58	85.45	0	80.02	131.2	0	59.76	64.08	0	44.55	53.38	0	55.79	47.71	0	38.9	37.67	0	26.81	56.94	-1	113.56	58.89	0	110.08	48.95	1	71.57	84.86	0	53.43
osa-miR5073	11.61	5.18	0	19.13	8.18	0	11.74	17.39	0	37.26	42.11	0	28.67	20.15	0	13.44	13.62	0	30.57	6.95	1	31.91	25.83	0	12.51	6.08	0	46.48	19.77	1	14.48	11.23	0	22.52	7.53	1	4.16	4.42	0	3.25	2.91	0	1.64	5.99	0	13.72	4.78	0	2.09
osa-miR5076	0	0.58	0	0.87	2.05	0	0	0.48	0	0	1.38	0	2.05	0.77	0	0	2.18	0	1.99	1.04	0	0	3.1	0	0.93	1.1	0	0.65	1.48	0	0.54	0.94	0	2.05	0.75	0	0	0	0	1.45	0.22	0	0	0.52	0	0.3	0.6	0	2.09
osa-miR5077	201.82	311.09	0	242.17	468.4	0	349.71	360.42	0	447.67	562.65	0	564.25	503.71	0	313.88	418.49	0	543.59	276.83	1	290.72	638.45	-1	340.04	312.1	0	366.7	342.02	0	325.63	222.19	0	233.4	252.74	0	148.84	301.36	-1	72.69	44.34	0	67.69	34.63	0	58.45	69.03	0	38.8
osa-miR5078	0.37	1.15	0	0.87	0	0	0.47	0	0	0	0	0	2.05	1.55	0	0.4	0	0	1.99	0.35	0	0.51	1.03	0	0.93	0	0	0	0	0	0	0.47	0	2.05	0	0	0.46	0.49	0	0.36	0	0	0	0	0	0	0	0	0
osa-miR5079a	0.75	2.3	0	1.3	0.51	0	0.94	0.97	0	0.99	1.38	0	0	1.55	0	0	1.63	0	0.66	0.35	0	0	1.03	0	0.46	0	0	1.29	2.47	0	0	2.81	0	0	1.13	0	1.39	0.49	0	2.17	0.45	0	0.99	1.04	0	1.49	0	0	0.9
osa-miR5079b	0.75	2.3	0	1.3	0.51	0	0.94	0.97	0	0.99	1.38	0	0	1.55	0	0	1.63	0	0.66	0.35	0	0	1.03	0	0.46	0	0	1.29	2.47	0	0	2.81	0	0	1.13	0	1.39	0.49	0	2.17	0.45	0	0.99	1.04	0	1.49	0	0	0.9
osa-miR5081	0	0.58	0	0	0.51	0	0	0	0	0.5	2.07	0	0	0	0	0	0	0	0.66	0.35	0	0.51	0	0	0	0	0	0	0	0	0	0.94	0	0	0	0	0	0	0	0	0	0	0	0	0	0	0	0	0
osa-miR5082	0.75	2.3	0	0.43	2.56	0	0.47	0.97	0	0.5	0.69	0	0	2.32	0	0.79	0.54	0	7.97	2.08	0	2.53	5.17	0	1.39	4.42	0	1.94	2.97	0	1.61	0.94	0	8.19	0	1	4.16	1.96	0	8.68	3.36	0	11.17	7.81	0	3.28	9.86	0	5.67
osa-miR5083	0	0	0	0	0.51	0	0	0	0	0	0.69	0	0	0	0	0.79	0	0	0	0	0	0	0	0	0	0	0	0	0	0	0	0	0	0	0	0	0	0	0	0	0.22	0	0.33	0	0	0.6	0	0	0
osa-miR5143a	21.34	17.86	0	13.48	7.67	0	39.43	33.82	0	23.35	17.26	0	32.77	20.15	0	13.05	15.26	0	33.89	16.33	1	11.14	17.56	0	29.65	19.89	0	30.34	31.63	0	19.85	14.03	0	24.57	15.07	0	29.58	35.83	0	3.98	2.69	0	10.84	8.33	0	7.16	5.68	0	3.28
osa-miR5143b	21.34	17.86	0	13.48	7.67	0	39.43	33.82	0	23.35	17.26	0	32.77	20.15	0	13.05	15.26	0	33.89	16.33	1	11.14	17.56	0	29.65	19.89	0	30.34	31.63	0	19.85	14.03	0	24.57	15.07	0	29.58	35.83	0	3.98	2.69	0	10.84	8.33	0	7.16	5.68	0	3.28
osa-miR5144-3p	2.62	1.15	0	0	1.53	0	1.88	0.97	0	14.91	9.67	0	9.22	10.85	0	7.51	8.17	0	7.97	2.08	0	0.51	2.07	0	3.24	2.76	0	15.49	15.32	0	9.66	8.42	0	6.14	6.03	0	1.85	4.91	0	7.23	5.82	0	9.86	8.59	0	52.79	53.19	0	28.95
osa-miR5144-5p	315.65	275.95	0	283.03	331.87	0	286.34	290.85	0	1027.51	935.45	0	741.41	801.28	0	600.09	616.84	0	468.49	414.38	0	294.77	482.45	0	277.96	269.01	0	756.65	825.38	0	532.7	516.89	0	552.8	449.36	0	262.09	266.51	0	478.1	311.72	0	407.78	321.58	0	1738.03	1370.05	0	897.88
osa-miR5145	13.11	20.74	0	11.3	12.27	0	27.7	17.88	0	25.34	33.83	0	27.65	27.9	0	15.81	17.44	0	32.56	15.98	1	10.64	13.43	0	9.27	12.15	0	23.89	26.19	0	21.46	16.84	0	14.33	20.72	0	14.33	8.83	0	3.98	3.81	0	3.61	4.17	0	5.67	5.98	0	5.37
osa-miR5146	1.12	4.61	0	4.35	1.02	0	1.88	1.45	0	3.48	4.14	0	3.07	3.1	0	0.79	4.9	0	3.32	2.08	0	1.52	4.13	0	3.71	3.31	0	3.23	0.99	0	2.68	3.27	0	4.09	0.75	0	3.7	2.45	0	1.08	1.12	0	0.99	0.26	0	1.79	0.9	0	1.49
osa-miR5147	4.87	8.07	0	3.91	1.02	0	3.29	2.9	0	2.98	6.21	0	7.17	12.4	0	4.35	4.36	0	8.64	7.64	0	4.05	2.07	0	3.71	2.21	0	1.94	3.46	0	13.41	7.48	0	8.19	3.01	0	9.71	7.36	0	6.87	6.05	0	48.3	36.98	0	13.12	15.24	0	27.76
osa-miR5148a	80.5	103.7	0	83.91	85.4	0	107.5	139.63	0	76.52	73.87	0	142.34	147.24	0	41.51	35.96	0	154.17	114.97	0	139.28	163.23	0	76.9	63.53	0	61.98	52.88	0	123.92	81.39	0	47.09	32.39	0	107.24	92.76	0	49.91	31.57	0	66.05	42.18	0	39.66	26.89	0	48.06
osa-miR5148b	80.5	103.7	0	83.91	85.4	0	107.5	139.63	0	76.52	73.87	0	142.34	147.24	0	41.51	35.96	0	154.17	114.97	0	139.28	163.23	0	76.9	63.53	0	61.98	52.88	0	123.92	81.39	0	47.09	32.39	0	107.24	92.76	0	49.91	31.57	0	66.05	42.18	0	39.66	26.89	0	48.06
osa-miR5148c	80.5	103.7	0	83.91	85.4	0	107.5	139.63	0	76.52	73.87	0	142.34	147.24	0	41.51	35.96	0	154.17	114.97	0	139.28	163.23	0	76.9	63.53	0	61.98	52.88	0	123.92	81.39	0	47.09	32.39	0	107.24	92.76	0	49.91	31.57	0	66.05	42.18	0	39.66	26.89	0	48.06
osa-miR5149	23.59	21.32	0	104.78	108.41	0	18.78	17.39	0	19.87	13.12	0	8.19	8.52	0	83.41	77.38	0	43.19	19.8	1	93.7	98.14	0	12.05	12.71	0	24.53	23.23	0	9.66	5.15	0	151.51	99.44	0	17.57	17.67	0	22.06	21.27	0	6.24	10.68	0	2.68	2.39	0	0.6
osa-miR5150-3p	450.07	496.59	0	357.38	376.87	0	1207.8	1130.07	0	1348.98	1218.51	0	512.03	420.79	0	533.68	592.86	0	1214.1	753.04	0	533.33	623.98	0	485.51	378.94	0	914.83	853.06	0	225.31	198.33	0	585.56	352.93	0	646.67	483.46	0	344.29	201.32	0	675.91	377.31	0	641.77	529.79	0	334.92
osa-miR5150-5p	31.45	44.36	0	26.96	29.15	0	48.82	47.83	0	64.59	49.71	0	204.81	272.78	0	20.16	27.25	0	206.67	38.21	1	43.56	95.04	-1	41.23	35.35	0	40.67	39.54	0	51.5	62.21	0	53.23	18.83	1	38.37	32.39	0	161.66	75.47	1	179.08	117.96	0	206.37	169.72	0	198.8
osa-miR5151	13.11	10.37	0	4.35	6.65	0	6.1	4.35	0	6.46	5.52	0	6.14	8.52	0	1.98	3.81	0	17.94	12.16	0	8.1	13.43	0	2.32	3.87	0	2.58	6.43	0	4.29	3.27	0	2.05	2.64	0	12.94	14.23	0	2.17	1.57	0	1.97	1.82	0	0.6	1.2	0	1.49
osa-miR5152-3p	3.74	5.76	0	1.74	2.05	0	4.22	4.35	0	2.48	2.76	0	0	3.1	0	0.4	0	0	11.3	6.95	0	4.56	1.03	0	1.39	6.63	0	1.94	2.97	0	0.54	0	0	0	0.38	0	5.08	4.91	0	0.72	1.12	0	2.63	1.3	0	2.09	1.2	0	0.3
osa-miR5152-5p	0	1.15	0	0.43	0	0	0.47	0.97	0	0	0	0	0	0	0	0	0	0	0	0	0	1.01	0	0	0.46	0.55	0	0	0	0	0	0.47	0	0	0	0	0	0.98	0	0	0.45	0	0	0	0	0	0.3	0	0
osa-miR5153	6.37	7.49	0	7.83	6.14	0	9.39	11.6	0	19.87	11.74	0	12.29	13.95	0	10.67	27.79	-1	31.9	9.73	1	16.21	12.4	0	7.41	7.73	0	9.68	10.87	0	16.09	12.63	0	12.28	11.68	0	10.17	8.83	0	7.23	3.58	0	4.27	5.73	0	10.44	10.16	0	6.27
osa-miR5154	0	0	0	0	1.02	0	0	0.48	0	0	0.69	0	0	0.77	0	0	0	0	0	0	0	0.51	0	0	0	2.21	0	1.29	0.49	0	1.07	0.47	0	0	0	0	0.92	0	0	0.36	0.45	0	0	0	0	1.19	0	0	0.3
osa-miR5155	0	0	0	0	0	0	0	0	0	0.5	0.69	0	1.02	0	0	0	0	0	0	0	0	0	0	0	0	0	0	0	0.49	0	0	0	0	0	0	0	0	0	0	0	0	0	0	0	0	2.09	1.49	0	1.19
osa-miR5156	3.37	6.91	0	0	1.02	0	0.94	4.83	0	5.96	8.28	0	1.02	0.77	0	1.98	2.72	0	11.3	5.9	0	1.52	4.13	0	5.56	7.18	0	4.52	4.45	0	0	0	0	6.14	2.26	0	5.55	4.42	0	14.83	7.61	0	39.43	31.51	0	10.74	10.46	0	0
osa-miR5157a-3p	0	0	0	0	0	0	0	0	0	0.5	1.38	0	0	0	0	0.79	0	0	0.66	0.35	0	0	0	0	0	0	0	0	0	0	0	0	0	0	0	0	0	0	0	0	0.22	0	0.33	0	0	0.3	0	0	0
osa-miR5157b-3p	0	0	0	0	0	0	0	0	0	0.5	1.38	0	0	0	0	0.79	0	0	0.66	0.35	0	0	0	0	0	0	0	0	0	0	0	0	0	0	0	0	0	0	0	0	0.22	0	0.33	0	0	0.3	0	0	0
osa-miR5158	0.37	0.58	0	0	1.02	0	0.47	0	0	0	0	0	0	0	0	0	0	0	0.66	0.69	0	0.51	0	0	0	0	0	0.65	0	0	0	0	0	0	0	0	0	0	0	1.45	0	0	0.66	0.78	0	0.3	0.6	0	0.3
osa-miR5159	20.59	20.74	0	21.74	17.39	0	41.78	34.3	0	11.43	8.97	0	4.1	2.32	0	19.77	14.71	0	22.59	13.89	0	15.19	18.6	0	36.14	31.49	0	7.1	9.88	0	6.44	4.21	0	12.28	14.31	0	19.41	13.25	0	13.02	4.25	0	22.67	13.02	0	11.33	3.59	0	5.07
osa-miR5160	30.7	41.48	0	45.65	40.91	0	29.1	27.06	0	9.44	11.74	0	25.6	24.8	0	4.74	6.54	0	49.84	22.58	1	37.99	33.06	0	35.67	28.17	0	19.37	14.33	0	31.65	28.07	0	14.33	9.42	0	57.32	32.88	0	5.06	6.49	0	4.6	4.95	0	3.28	0.9	0	4.48
osa-miR5161	0.37	0	0	2.17	1.02	0	0.94	0	0	1.49	1.38	0	3.07	1.55	0	1.19	1.63	0	1.99	1.04	0	0	0	0	0.46	1.66	0	0	0.49	0	2.15	0.94	0	2.05	0	0	1.39	0	0	2.53	3.36	0	4.93	3.12	0	1.79	3.29	0	4.18
osa-miR5162	1.5	5.18	0	1.74	3.58	0	1.41	1.45	0	0.99	2.07	0	1.02	0.77	0	0	0	0	3.99	3.13	0	3.04	2.07	0	2.32	3.31	0	0.65	0	0	0	0.47	0	0	0.75	0	4.16	3.44	0	1.45	1.34	0	1.97	2.6	0	0.3	0.6	0	0.6
osa-miR528-3p	101.47	671.14	-1	157.39	1211.9	-1	263.81	1196.74	-1	190.3	1814.99	-1	408.6	3974.65	-1	89.74	1414.58	-1	770.19	1029.88	0	354.03	1316.15	-1	452.61	1337.34	-1	369.93	1510.4	-1	527.87	2307.51	-1	339.87	733.74	-1	416.48	1462.15	-1	279.92	790.71	-1	614.14	610.1	0	284.5	1056	-1	444.17
osa-miR528-5p	294.3	731.06	-1	441.29	1094.8	-1	790.49	1267.77	0	309.05	1272.36	-1	490.52	2004.76	-1	326.14	874.03	-1	1273.24	905.53	0	1236.33	1564.09	0	832.96	1025.24	0	909.66	1617.65	0	990.29	1834.13	0	786.2	1205.33	0	651.29	1628.54	-1	767.78	1316.29	0	1302.86	1046.77	0	715.14	2559.02	-1	859.97
osa-miR529b	1.87	0.58	0	0.43	1.53	0	3.76	1.45	0	0.5	2.07	0	3.07	1.55	0	1.19	0	0	2.66	1.39	0	0	0	0	0.93	0.55	0	0	0	0	0	1.4	0	2.05	0	0	0	0	0	0	0	0	1.31	0.78	0	0	0	0	0.9
osa-miR530-3p	172.24	197.02	0	202.6	332.38	0	186.36	399.56	-1	150.55	321.02	-1	834.6	995.02	0	167.61	204.34	0	753.58	331.71	1	419.37	911.18	-1	292.79	493.84	0	182.71	312.85	0	608.87	579.1	0	165.84	210.18	0	170.1	225.78	0	211.2	345.53	0	348.63	594.21	0	269.29	442.84	0	562.07
osa-miR530-5p	1212.78	1325	0	2486.44	4482.5	0	932.73	2693.04	-1	1702.24	2962.39	0	7517.56	6889.19	0	875.23	1321.4	0	14821	2697.83	1	6200.87	7427.89	0	2153.28	3717.04	0	1204.06	2117.82	0	4203.63	4901.77	0	1429.08	1102.5	0	2822.89	3293.89	0	27045.3	15547.6	0	13591.8	17106.4	0	8105.66	14143.6	0	18300.9
osa-miR531a	20.59	11.52	0	46.95	56.76	0	29.57	18.84	0	57.14	62.82	0	3.07	0.77	0	12.65	16.35	0	112.31	22.92	1	100.28	87.81	0	21.77	32.04	0	43.9	54.86	0	0	0.47	0	75.75	22.22	1	16.64	19.63	0	64.01	34.93	0	32.53	25.52	0	55.17	59.46	0	1.19
osa-miR531b	20.59	10.95	0	46.52	56.76	0	29.1	18.84	0	54.16	60.75	0	3.07	0.77	0	12.65	16.35	0	110.31	21.88	1	99.78	87.81	0	20.85	31.49	0	41.96	53.38	0	0	0.47	0	75.75	22.22	1	16.64	19.63	0	62.93	34.26	0	32.53	25.26	0	54.57	58.27	0	1.19
osa-miR531c	20.59	11.52	0	46.95	56.76	0	29.57	18.84	0	57.14	62.82	0	3.07	0.77	0	12.65	16.35	0	112.31	22.92	1	100.28	87.81	0	21.77	32.04	0	43.9	54.86	0	0	0.47	0	75.75	22.22	1	16.64	19.63	0	64.01	34.93	0	32.53	25.52	0	55.17	59.46	0	1.19
osa-miR5337a	4.12	1.15	0	1.74	0	0	0.94	2.42	0	0.5	0.69	0	1.02	1.55	0	0.79	0.54	0	3.99	1.74	0	1.52	2.07	0	1.85	0.55	0	0.65	0.49	0	1.61	0	0	0	0	0	1.85	2.45	0	0.36	0.22	0	0.66	0.26	0	0.89	0.6	0	1.49
osa-miR5337b	1.12	0.58	0	0.43	1.02	0	1.88	1.45	0	0.5	1.38	0	0	0	0	0.4	1.63	0	1.99	0.69	0	0	0	0	0.93	0	0	0.65	0.49	0	0.54	0	0	2.05	0	0	1.85	0.49	0	0	0.45	0	0.66	0.78	0	0.3	1.2	0	0.3
osa-miR5339	1.5	1.73	0	0.43	0.51	0	1.41	3.38	0	2.48	4.83	0	4.1	6.97	0	0.79	3.27	0	7.31	2.78	0	1.52	0	0	2.78	3.31	0	1.94	2.97	0	3.22	2.34	0	2.05	0.38	0	1.39	1.47	0	47.74	27.32	0	161.67	158.06	0	120.78	100.7	0	252.23
osa-miR5340	0	0	0	0.43	0	0	0.47	0	0	0	0.69	0	1.02	0	0	0.4	0.54	0	0	0	0	0	0	0	0	0	0	0	0	0	0	0	0	4.09	0.38	0	0	0	0	0	0	0	0	0	0	0	0	0	1.19
osa-miR535-3p	130.68	175.13	0	126.95	110.45	0	140.82	92.76	0	119.74	75.94	0	354.32	331.67	0	35.18	18.53	0	685.13	187.22	1	146.88	206.62	0	104.7	112.14	0	91.68	60.79	0	203.85	156.24	0	20.47	25.61	0	202.46	209.09	0	156.23	72.78	1	144.91	88.79	0	33.1	38.55	0	147.76
osa-miR535-5p	774.7	942.48	0	481.72	536.92	0	1027.08	1246.51	0	921.68	969.28	0	1666.13	1630.47	0	217.03	493.69	-1	7495.91	3361.6	1	1655.69	1441.15	0	611.52	630.28	0	283.42	240.2	0	1466.66	1289.18	0	171.98	150.67	0	741.89	687.15	0	923.29	478.33	0	1082.71	635.09	0	285.4	258.77	0	1169.52
osa-miR5484	0	0.58	0	0	0	0	0	0.48	0	0	0	0	0	0	0	0	0	0	0	0	0	0.51	2.07	0	0.46	0	0	0	0	0	0.54	0	0	0	0	0	0.46	0.49	0	0	0	0	0	0	0	0	0	0	0
osa-miR5493	10.48	9.79	0	4.35	6.65	0	8.92	8.7	0	8.45	12.43	0	7.17	15.5	0	7.12	4.9	0	23.92	12.85	0	9.12	12.4	0	11.58	11.6	0	7.75	8.9	0	6.44	7.48	0	49.14	3.77	1	9.24	15.22	0	1.08	1.12	0	1.64	1.56	0	0.3	1.79	0	1.49
osa-miR5498	0	0	0	0	0	0	0	0	0	0.99	1.38	0	0	1.55	0	0.79	0	0	0.66	0	0	0	0	0	0	0	0	0.65	0.49	0	1.07	0.94	0	0	0	0	0	0	0	0	0	0	0	0	0	0.6	0.6	0	0
osa-miR5501	1.5	0.58	0	2.61	0.51	0	1.41	0	0	0.5	0.69	0	0	0.77	0	0.4	0	0	3.32	0.69	0	0.51	1.03	0	0.46	1.1	0	0.65	0	0	1.07	0.47	0	0	0	0	1.85	0.49	0	0.36	0.45	0	0.66	1.56	0	0	0.3	0	0.3
osa-miR5502	0.37	1.15	0	1.3	2.56	0	0	0	0	0	2.07	0	1.02	2.32	0	0.79	0.54	0	2.66	0.35	0	1.01	0	0	0.46	0.55	0	0	0	0	0.54	1.4	0	0	0.75	0	0	0.49	0	0.36	0	0	0	0	0	0	0.3	0	0
osa-miR5503	0.37	0	0	1.74	0	0	0.47	0.48	0	0.5	0.69	0	0	0	0	0	0.54	0	1.33	0.69	0	0	0	0	0.46	0	0	0	0	0	0	0	0	0	0	0	0	0	0	0	0	0	0.33	0.26	0	0.3	0	0	0
osa-miR5504	2.62	5.18	0	3.91	6.65	0	3.29	1.93	0	8.94	7.59	0	2.05	3.1	0	2.37	3.27	0	4.65	3.47	0	6.08	11.36	0	4.17	7.18	0	10.33	11.37	0	4.29	5.15	0	96.23	4.14	1	6.47	5.89	0	1.45	1.57	0	2.96	1.56	0	0.89	2.69	0	1.49
osa-miR5505	1.5	1.73	0	5.22	5.11	0	3.29	5.8	0	5.47	2.76	0	2.05	4.65	0	4.35	5.45	0	5.32	4.52	0	11.65	18.6	0	3.24	7.18	0	5.16	4.45	0	6.44	7.48	0	10.24	4.9	0	1.85	2.45	0	15.91	2.91	1	2.96	3.12	0	2.68	2.99	0	4.48
osa-miR5508	5.62	5.18	0	7.83	7.16	0	10.8	9.18	0	20.37	8.28	0	16.38	19.37	0	7.51	9.81	0	29.24	9.38	1	6.08	6.2	0	15.29	8.29	0	16.14	19.28	0	18.24	15.44	0	14.33	10.17	0	6.47	12.27	0	2.53	1.12	0	3.94	2.34	0	9.54	8.07	0	5.07
osa-miR5510	7.86	3.46	0	1.74	4.09	0	6.57	8.21	0	6.46	8.28	0	5.12	10.85	0	1.98	3.81	0	13.96	2.43	1	1.01	2.07	0	2.78	7.73	0	5.16	3.46	0	7.51	5.15	0	2.05	1.88	0	5.08	6.38	0	2.53	0.45	0	4.6	1.56	0	2.98	0.9	0	2.98
osa-miR5512a	1.87	1.73	0	0.87	0.51	0	3.76	0.97	0	2.48	2.07	0	7.17	1.55	0	3.56	1.63	0	1.99	3.13	0	1.01	1.03	0	3.24	3.31	0	2.58	1.48	0	2.15	1.87	0	4.09	0.75	0	0.92	2.94	0	1.45	1.12	0	3.61	1.3	0	2.09	3.59	0	4.48
osa-miR5512b	1.87	1.73	0	0.87	0.51	0	3.76	0.97	0	2.48	2.07	0	7.17	1.55	0	3.56	1.63	0	1.99	3.13	0	1.01	1.03	0	3.24	3.31	0	2.58	1.48	0	2.15	1.87	0	4.09	0.75	0	0.92	2.94	0	1.45	1.12	0	3.61	1.3	0	2.09	3.59	0	4.48
osa-miR5513	20.97	16.13	0	16.09	11.76	0	10.33	14.49	0	20.87	13.12	0	43.01	31.77	0	23.32	11.44	0	42.53	17.71	1	11.14	14.46	0	28.26	19.33	0	32.93	16.8	0	46.67	26.2	0	20.47	20.72	0	20.34	22.09	0	6.15	3.14	0	10.19	7.03	0	8.05	5.38	0	9.85
osa-miR5522	0	0	0	0	0	0	0	0	0	0	0	0	0	0.77	0	0	0	0	0	0	0	0	0	0	0	0	0	0	0	0	0	0	0	2.05	0.38	0	0	0.98	0	0	0	0	0.33	0.26	0	0.3	0	0	0.3
osa-miR5523	0.37	0	0	0.43	1.53	0	0.94	0	0	0	2.07	0	1.02	2.32	0	0	1.63	0	0	0	0	1.01	0	0	0.46	0.55	0	0	0.99	0	0.54	0	0	0	0	0	0	0.49	0	0.36	1.34	0	0.99	1.3	0	0.3	2.69	0	3.88
osa-miR5525	0.75	1.15	0	0.87	1.02	0	0.47	2.42	0	0	0	0	1.02	0	0	0	0	0	1.33	0.69	0	1.01	2.07	0	0.93	0.55	0	0	0	0	0.54	0.94	0	0	0	0	1.39	0	0	0.72	0.9	0	0.33	0.26	0	0	0	0	0
osa-miR5526	2.62	0.58	0	1.74	1.53	0	3.29	2.9	0	3.48	2.76	0	1.02	3.87	0	0	3.27	0	1.99	1.39	0	1.52	0	0	1.85	1.1	0	3.23	2.47	0	4.83	3.74	0	2.05	2.26	0	1.39	3.44	0	0.36	0.45	0	0.33	1.56	0	2.09	2.09	0	0
osa-miR5532	0	0	0	0	0	0	0.47	0	0	0	0	0	1.02	0	0	0.79	0.54	0	0	0	0	0.51	0	0	0	0	0	1.94	0	0	0	0.47	0	0	0.75	0	0.46	0.49	0	0.36	0.9	0	4.6	1.82	0	2.98	1.49	0	2.09
osa-miR5534a	0.75	1.73	0	1.3	0	0	0.47	1.93	0	0.99	0.69	0	0	0	0	0.4	0	0	1.99	0.69	0	0.51	2.07	0	0.46	0	0	0	1.48	0	0	0	0	0	0.38	0	0.92	0	0	0	0.22	0	0.33	0.26	0	0.6	0	0	0
osa-miR5534b	0.75	0.58	0	0	0	0	1.41	2.42	0	0.5	0.69	0	0	0	0	0.4	0	0	2.66	1.04	0	1.01	3.1	0	1.39	1.1	0	0	0	0	0	0.47	0	2.05	0	0	0.92	0	0	0.72	1.12	0	0.66	0.52	0	0.3	0	0	0
osa-miR5536	5.99	1.15	0	5.65	5.11	0	2.35	4.35	0	2.48	8.97	0	4.1	3.1	0	5.53	2.72	0	3.32	3.47	0	3.55	0	0	2.78	3.31	0	5.16	7.41	0	2.15	1.87	0	8.19	2.26	0	0.92	1.47	0	1.81	1.12	0	1.64	0.78	0	2.09	1.49	0	0.6
osa-miR5537	0	0	0	0	0	0	0	0.48	0	0.5	0	0	0	0	0	0.4	0	0	0.66	0	0	0	1.03	0	0	0	0	0	0.49	0	0	0	0	0	0	0	0	0	0	0	0	0	0	0.26	0	0	0	0	0
osa-miR5538	0.75	0.58	0	1.74	0.51	0	4.22	0.48	0	5.47	2.76	0	19.46	13.17	0	3.95	1.63	0	1.99	2.43	0	2.03	2.07	0	1.39	1.66	0	3.87	0.49	0	5.9	5.15	0	0	1.88	0	0	0.98	0	0.36	0.45	0	0	0	0	0	0	0	1.49
osa-miR5539a	0.75	0.58	0	0.43	0	0	0.94	0.48	0	2.48	4.14	0	0	1.55	0	0.79	2.18	0	0.66	1.74	0	0.51	3.1	0	0.93	0.55	0	3.87	1.98	0	1.07	1.4	0	0	1.51	0	1.85	3.44	0	0.36	0.22	0	0.33	0	0	0.3	0.9	0	0.3
osa-miR5539b	0.75	0.58	0	0.43	0	0	0.94	0.48	0	2.48	4.14	0	0	1.55	0	0.79	2.18	0	0.66	1.74	0	0.51	3.1	0	0.93	0.55	0	3.87	1.98	0	1.07	1.4	0	0	1.51	0	1.85	3.44	0	0.36	0.22	0	0.33	0	0	0.3	0.9	0	0.3
osa-miR5540	10.86	6.91	0	11.74	11.76	0	13.14	14.98	0	6.96	11.74	0	45.06	35.65	0	11.46	10.9	0	37.88	14.24	1	18.74	13.43	0	16.21	13.26	0	11.62	8.9	0	27.36	26.2	0	51.18	8.29	1	12.94	12.76	0	3.25	3.58	0	5.91	3.12	0	2.98	1.79	0	16.42
osa-miR5541	0.75	1.15	0	0	1.02	0	0	0	0	0	0	0	0	0	0	0	0	0	5.32	2.08	0	0	2.07	0	0	0	0	0	0	0	0	0	0	0	0	0	0	1.47	0	1.45	0.67	0	0.99	0.52	0	0	0	0	0
osa-miR5542	0.37	1.73	0	49.56	61.36	0	0	0.97	0	0.99	0.69	0	3.07	1.55	0	0.79	0.54	0	4.65	1.04	0	53.69	65.08	0	0.93	1.1	0	1.29	0.99	0	4.29	3.27	0	0	0.38	0	1.85	1.47	0	205.42	271.19	0	11.83	6.51	0	8.35	4.48	0	17.61
osa-miR5788	82	128.47	0	21.74	17.9	0	144.58	106.29	0	13.91	13.12	0	38.91	35.65	0	18.18	13.62	0	213.98	190.34	0	28.87	64.05	-1	174.19	108.82	0	20.66	12.85	0	32.19	28.53	0	16.38	13.18	0	61.02	86.87	0	1420.56	1010.62	0	2284.04	1747.49	0	532.92	515.45	0	836.69
osa-miR5794	425.35	525.97	0	676.93	614.13	0	869.36	848.88	0	705.04	698.66	0	708.64	706.74	0	561.35	519.84	0	1045.31	647.8	0	917.24	1453.55	0	711.58	656.79	0	655.94	584.69	0	480.66	439.24	0	413.57	323.93	0	410.01	445.66	0	1222.38	912.31	0	1116.22	1077.24	0	782.83	897.93	0	571.03
osa-miR5795	11.61	10.37	0	134.34	136.53	0	2.35	2.9	0	7.95	7.59	0	2.05	0	0	0.4	0	0	14.62	9.73	0	152.96	201.45	0	3.71	2.21	0	7.1	7.91	0	0	0	0	0	0	0	22.19	12.27	0	142.49	81.06	0	3.29	0.26	0	1.19	1.79	0	0
osa-miR5799	4.49	4.61	0	2.61	1.53	0	3.29	3.38	0	4.97	5.52	0	5.12	10.85	0	1.98	4.9	0	8.64	10.07	0	2.03	1.03	0	2.78	4.97	0	1.94	2.97	0	5.36	5.15	0	2.05	1.88	0	4.62	3.93	0	2.17	1.79	0	5.91	4.17	0	5.07	5.68	0	7.46
osa-miR5801	7.11	12.67	0	4.35	2.56	0	12.2	7.73	0	5.96	4.83	0	11.26	7.75	0	3.95	3.27	0	27.91	11.46	1	4.05	3.1	0	9.73	6.08	0	4.52	6.43	0	10.19	9.36	0	4.09	2.26	0	8.32	15.22	0	7.59	4.25	0	7.89	5.99	0	8.35	5.38	0	4.48
osa-miR5802	2.25	1.73	0	0.43	4.6	0	2.82	1.93	0	9.44	8.97	0	17.41	16.27	0	1.58	3.27	0	8.64	3.47	0	2.03	9.3	0	3.71	2.21	0	9.68	6.43	0	5.9	4.21	0	4.09	5.27	0	2.31	0.98	0	2.89	1.57	0	0.99	2.08	0	3.88	2.69	0	5.67
osa-miR5803	1.87	0	0	0	0	0	0	0	0	0.5	0	0	0	0	0	0.4	1.63	0	0.66	0	0	1.01	0	0	0	0	0	0	0.49	0	0	0	0	0	1.51	0	0.46	0	0	0	0.45	0	0.33	0.26	0	0.6	0.6	0	0
osa-miR5804	0	0	0	4.78	6.65	0	10.33	6.28	0	0	0	0	0	0	0	0	0	0	0	0	0	6.08	9.3	0	9.27	4.97	0	0	0	0	0	0	0	0	0	0	0	0	0	6.15	5.15	0	9.2	4.95	0	0	0	0	0
osa-miR5805	7.86	1.73	0	0	0	0	7.51	11.6	0	5.96	5.52	0	0	0	0	3.16	2.72	0	2.66	1.04	0	0	0	0	5.1	3.87	0	7.1	7.41	0	0	0	0	2.05	3.77	0	6.93	1.47	0	0	0	0	0.99	0.78	0	0.3	0.6	0	0
osa-miR5807	3.37	5.76	0	3.04	5.62	0	9.86	8.21	0	0	0	0	0	0	0	0	0	0	7.97	3.13	0	3.55	0	0	5.1	4.97	0	0	0	0	0	0	0	0	0	0	11.09	5.89	0	1.81	0.22	0	1.64	1.3	0	0	0	0	0.3
osa-miR5808	1.5	4.61	0	1.3	1.53	0	4.22	4.83	0	3.48	0.69	0	11.26	10.07	0	1.19	3.27	0	10.63	2.43	1	0	2.07	0	1.39	2.21	0	1.29	2.47	0	6.97	7.48	0	4.09	2.26	0	1.85	5.89	0	1.81	1.34	0	3.29	2.34	0	1.49	2.69	0	4.78
osa-miR5809	0.75	0.58	0	0.87	0	0	0.47	0.97	0	0	3.45	0	5.12	5.42	0	0.79	1.09	0	3.99	1.04	0	1.01	3.1	0	0.46	0	0	0.65	1.48	0	2.68	3.74	0	0	1.13	0	0.92	1.47	0	1.81	2.24	0	1.31	1.56	0	2.68	1.79	0	5.67
osa-miR5810	11.98	9.22	0	5.22	5.62	0	10.33	8.21	0	15.4	15.88	0	39.94	27.9	0	24.9	32.69	0	17.28	8.34	1	6.58	10.33	0	11.58	6.63	0	7.1	9.39	0	21.46	16.37	0	24.57	21.47	0	3.7	5.4	0	4.7	3.58	0	4.27	4.43	0	5.07	8.96	0	12.54
osa-miR5811	2.25	2.88	0	1.74	2.56	0	8.92	3.38	0	3.48	4.14	0	5.12	7.75	0	0.4	0.54	0	9.3	3.82	0	4.05	2.07	0	2.32	3.31	0	4.52	2.97	0	6.44	2.81	0	0	1.13	0	6.93	6.38	0	129.11	47.92	1	222.13	97.13	1	90.36	83.37	0	132.53
osa-miR5812	1.5	1.73	0	3.48	2.05	0	0	1.45	0	0	2.07	0	5.12	8.52	0	1.19	1.63	0	3.99	1.04	0	2.53	4.13	0	1.39	0.55	0	1.94	1.48	0	3.76	1.87	0	0	1.88	0	1.39	2.45	0	0.36	0.9	0	0.33	0.78	0	0.6	0.6	0	1.49
osa-miR5813	1.87	5.18	0	1.74	2.05	0	3.29	2.9	0	1.99	2.07	0	9.22	3.1	0	1.98	3.27	0	9.3	4.17	0	0.51	2.07	0	3.71	2.76	0	1.94	2.47	0	6.97	3.74	0	2.05	0.75	0	3.24	6.38	0	1.08	0.45	0	2.96	2.86	0	1.49	1.79	0	4.18
osa-miR5814	137.79	152.66	0	106.52	116.08	0	223.44	188.43	0	136.14	132.55	0	56.32	31.77	0	47.44	43.05	0	194.71	163.25	0	108.89	122.94	0	135.27	107.16	0	121.37	97.37	0	38.62	17.78	0	69.61	50.47	0	244.99	175.71	0	57.5	19.03	1	78.2	39.32	1	47.42	26.89	0	17.61
osa-miR5815	0.75	0.58	0	1.3	1.02	0	2.82	0.48	0	1.99	1.38	0	1.02	2.32	0	0.4	1.09	0	0.66	0.35	0	0.51	2.07	0	0.46	1.1	0	2.58	0.49	0	0.54	1.87	0	0	0.75	0	1.39	0	0	1.08	0.67	0	2.3	2.86	0	0.89	2.39	0	0.6
osa-miR5816	1.87	2.88	0	3.48	3.58	0	11.27	10.15	0	9.94	4.83	0	11.26	12.4	0	5.14	5.45	0	3.32	3.82	0	3.04	5.17	0	11.12	9.94	0	9.04	6.43	0	8.05	9.82	0	2.05	1.88	0	3.24	2.94	0	0.72	3.14	0	3.61	3.12	0	6.56	5.98	0	5.07
osa-miR5817	0.37	0	0	1.3	0.51	0	0.94	0.48	0	1.49	0.69	0	0	1.55	0	0	1.09	0	0	0.69	0	1.52	1.03	0	0.46	0	0	0	1.48	0	0.54	0.94	0	0	0	0	0	0.49	0	0.72	1.79	0	0.66	2.34	0	0.3	1.49	0	1.19
osa-miR5819	0	0	0	0	0	0	0	0	0	0	0	0	0	0	0	0	0	0	0.66	0.69	0	0	0	0	0	0	0	0	0	0	1.61	0.94	0	2.05	0.75	0	0	0.49	0	0	0.22	0	0.33	0	0	0	0	0	0
osa-miR5821	0	0.58	0	0	0.51	0	0.47	0	0	1.49	0	0	0	0	0	0.4	0	0	0	0	0	0	0	0	0	0	0	0.65	0.49	0	0	0	0	0	0	0	0	0.49	0	0	0.22	0	0	0	0	0	0.3	0	0
osa-miR5823	0.37	0.58	0	0	0	0	0.47	0.97	0	0.5	2.07	0	2.05	1.55	0	0.4	0	0	3.32	0.35	0	0.51	0	0	1.85	1.1	0	0	0.99	0	1.07	0	0	2.05	0	0	1.39	0.49	0	1.45	0.45	0	0.99	0.78	0	1.49	0.6	0	0.6
osa-miR5824	0.37	2.3	0	0.43	1.02	0	1.88	2.9	0	0.5	2.76	0	1.02	2.32	0	1.19	0.54	0	2.66	2.43	0	0.51	1.03	0	0	0.55	0	1.94	0.49	0	1.61	2.81	0	0	0.38	0	0	0	0	0.72	0.45	0	0	0	0	0.89	0.3	0	0.9
osa-miR5825	13.48	10.95	0	10.43	11.25	0	7.51	10.63	0	14.91	14.5	0	22.53	24.02	0	15.42	14.71	0	18.61	9.38	1	14.69	21.69	0	10.19	8.84	0	8.39	15.82	0	12.34	12.16	0	16.38	11.68	0	6.01	5.89	0	10.85	7.39	0	5.59	6.77	0	8.35	11.06	0	8.66
osa-miR5826	0	0	0	0	0	0	0	0	0	0	0	0	1.02	0	0	0	0.54	0	0	0	0	0	0	0	0.46	0.55	0	0	0	0	0	0	0	0	0	0	0.46	0	0	0.72	0.22	0	0.66	0.78	0	0	0.3	0	0
osa-miR5827	766.84	963.22	0	698.67	804.35	0	888.6	1054.22	0	972.85	781.5	0	655.39	722.24	0	661.36	602.67	0	1560.32	1018.41	0	966.88	1347.14	0	1288.82	1137.93	0	909.66	902.48	0	643.74	644.12	0	675.64	563.49	0	1062.69	1104.83	0	167.08	96.07	0	191.9	138.53	0	105.87	115.34	0	60.89
osa-miR5828	2.25	2.88	0	4.35	4.6	0	5.16	3.38	0	0.99	4.14	0	0	0	0	1.98	2.72	0	7.97	7.29	0	6.08	2.07	0	4.63	5.52	0	1.29	0.49	0	0	0	0	2.05	1.88	0	2.77	4.91	0	6.51	3.58	0	6.24	7.29	0	5.07	2.99	0	0
osa-miR5830	2.25	0.58	0	0	1.02	0	1.41	0	0	1.49	1.38	0	0	0	0	0	0	0	1.99	0.69	0	2.03	0	0	0.93	1.1	0	1.29	0.49	0	0	0	0	0	0	0	0	0.49	0	4.34	5.82	0	9.2	10.94	0	8.65	8.37	0	0
osa-miR5831	2.25	2.3	0	4.35	4.6	0	3.76	2.9	0	4.97	2.07	0	7.17	10.85	0	7.51	4.9	0	7.97	5.9	0	6.08	3.1	0	6.49	3.87	0	5.16	3.46	0	6.44	5.15	0	0	0.75	0	3.24	4.91	0	35.08	23.74	0	34.5	32.29	0	22.07	18.23	0	34.03
osa-miR5833	18.35	19.01	0	0	0	0	14.55	14.98	0	0	0	0	0	0	0	0	0	0	31.9	23.97	0	0	0	0	18.99	16.57	0	0	0	0	0	0	0	0	0	0	29.12	32.39	0	0	0	0	1.97	2.86	0	0	0	0	0
osa-miR5835	0	0	0	0	0	0	0	0	0	0	0.69	0	0	0	0	0	0	0	0	0.35	0	0	0	0	0	0	0	0	0	0	0	0	0	0	0	0	0	0	0	0	0	0	0	0	0	0	0.3	0	0
osa-miR6245	0	0	0	0.43	0	0	0	0	0	0	0	0	1.02	0	0	0	0	0	0	0	0	0	0	0	0	0	0	0	0	0	0	0	0	0	0.38	0	0	0	0	0	0	0	0	0	0	0.6	0.3	0	0
osa-miR6246	1.5	2.3	0	0.87	0.51	0	0.47	2.42	0	0	1.38	0	0	3.1	0	0	0	0	3.32	1.39	0	0.51	1.03	0	0.46	1.66	0	1.29	0	0	2.68	0.94	0	2.05	0.38	0	0.92	1.96	0	0.36	0.9	0	1.31	1.04	0	0.6	0	0	0.3
osa-miR6248	54.67	68.55	0	38.26	45	0	61.49	64.74	0	52.67	63.51	0	101.38	122.44	0	20.95	26.7	0	57.15	44.46	0	42.54	28.93	0	52.81	61.87	0	95.55	79.57	0	186.68	146.41	0	34.81	26.37	0	75.81	64.3	0	5.79	4.7	0	9.2	5.73	0	9.24	8.37	0	17.01
osa-miR6249a	6.74	5.18	0	0.43	0.51	0	3.76	3.87	0	14.91	13.81	0	24.58	31	0	17	18.53	0	3.99	2.78	0	0.51	0	0	0.46	0	0	12.27	5.93	0	49.89	32.28	0	8.19	15.07	0	2.31	2.94	0	0	0	0	0.33	0.26	0	0.6	4.18	0	6.27
osa-miR6249b	6.74	5.18	0	0.43	0.51	0	3.76	3.87	0	14.91	13.81	0	24.58	31	0	17	18.53	0	3.99	2.78	0	0.51	0	0	0.46	0	0	12.27	5.93	0	49.89	32.28	0	8.19	15.07	0	2.31	2.94	0	0	0	0	0.33	0.26	0	0.6	4.18	0	6.27
osa-miR6251	12.36	22.47	0	12.17	13.3	0	16.43	22.71	0	15.4	11.05	0	23.55	17.82	0	12.25	9.81	0	46.52	21.88	1	23.3	22.73	0	27.33	22.1	0	21.31	16.8	0	24.14	14.5	0	10.24	7.91	0	24.96	34.85	0	348.63	211.17	0	340.42	296.07	0	276.45	218.73	0	265.66
osa-miR6252	0	0	0	0.43	1.02	0	0	0	0	0	0.69	0	0	2.32	0	0	0	0	0	0.35	0	1.01	0	0	0	0	0	0	0.49	0	1.61	0.94	0	0	0.38	0	0	0	0	1.45	0.45	0	0	0	0	0.6	0.3	0	2.98
osa-miR6254	1.5	2.3	0	3.04	1.53	0	1.88	2.42	0	3.48	1.38	0	0	0	0	0.79	1.63	0	5.98	3.82	0	2.53	1.03	0	3.24	0.55	0	1.94	4.45	0	0	0	0	2.05	1.88	0	2.31	2.94	0	2.89	0.45	0	2.63	3.65	0	1.49	1.49	0	0
osa-miR7692-3p	5.62	3.46	0	6.52	7.16	0	2.82	3.38	0	7.45	6.21	0	4.1	2.32	0	6.72	4.9	0	1.99	1.04	0	3.55	8.26	0	3.24	2.21	0	6.46	3.46	0	3.76	1.4	0	2.05	4.52	0	5.55	2.45	0	17.36	9.41	0	1.97	2.08	0	4.77	4.48	0	5.37
osa-miR7692-5p	0	0	0	0	0	0	0	0	0	0	0	0	0	0	0	0	0	0	0	0	0	0	0	0	0	0	0	0	0.99	0	0	0	0	0	0	0	0	0	0	0.36	0	0	0	0	0	0.6	0	0	0
osa-miR7693-3p	4.87	4.03	0	6.09	9.72	0	2.82	2.9	0	5.96	2.07	0	1.02	0	0	0.79	0.54	0	7.97	4.86	0	9.12	14.46	0	2.32	1.1	0	2.58	1.48	0	0.54	0.94	0	2.05	0	0	12.94	7.36	0	6.15	4.93	0	1.97	2.6	0	5.67	4.18	0	0
osa-miR7693-5p	6.74	8.07	0	11.74	16.36	0	8.45	7.73	0	8.45	4.14	0	4.1	3.1	0	5.14	2.72	0	13.96	10.42	0	16.21	18.6	0	6.95	7.18	0	6.46	10.38	0	5.36	3.27	0	0	4.9	0	21.26	16.2	0	5.79	1.79	0	1.31	2.6	0	4.77	1.79	0	0
osa-miR7694-3p	19.47	16.13	0	13.04	15.85	0	15.02	11.11	0	15.4	10.36	0	20.48	21.7	0	7.91	11.44	0	74.43	19.1	1	29.38	37.19	0	13.43	9.39	0	14.85	8.4	0	17.7	10.29	0	26.62	9.04	1	42.06	27	0	18.08	8.06	0	13.8	6.51	0	5.96	5.38	0	8.36
osa-miR7694-5p	3	4.03	0	3.91	4.09	0	3.29	8.7	0	2.98	4.14	0	5.12	6.97	0	1.58	3.27	0	5.32	3.82	0	3.04	3.1	0	1.39	4.42	0	4.52	2.47	0	3.76	5.15	0	4.09	1.51	0	2.31	3.93	0	2.89	3.36	0	3.29	3.39	0	3.58	2.99	0	3.28
osa-miR7695-3p	21.34	27.08	0	20	29.66	0	24.88	28.02	0	1.99	2.07	0	2.05	1.55	0	0.4	0	0	52.5	30.57	0	36.47	27.89	0	20.38	26.51	0	0.65	0.99	0	2.15	0.94	0	0	0	0	21.26	18.16	0	58.95	37.17	0	45.35	47.65	0	4.77	5.68	0	2.69
osa-miR7695-5p	9.74	8.64	0	11.3	18.92	0	6.57	13.04	0	0.99	0	0	1.02	2.32	0	0.4	0	0	37.88	23.27	0	15.7	39.26	-1	15.29	11.6	0	0.65	0	0	0	0	0	2.05	0.38	0	12.94	19.14	0	110.66	59.57	0	64.08	59.11	0	5.07	3.88	0	1.49
osa-miR810a	0.75	1.73	0	0.87	1.02	0	2.35	1.45	0	0.99	1.38	0	0	0	0	0	0	0	3.99	1.39	0	0.51	2.07	0	0.93	1.1	0	1.29	0.49	0	0	0	0	0	0	0	0.92	0.49	0	28.57	21.5	0	20.37	10.42	0	10.74	11.35	0	2.98
osa-miR810b.1	51.67	62.22	0	38.69	53.69	0	101.39	119.34	0	103.35	68.35	0	12.29	9.3	0	4.74	3.81	0	267.81	111.5	1	73.95	79.55	0	78.29	90.04	0	30.34	42.5	0	4.29	3.74	0	4.09	1.88	0	56.39	56.44	0	244.11	162.8	0	462.33	293.98	0	249.91	184.67	0	16.12
osa-miR810b.2	10.86	15.55	0	12.17	21.48	0	14.08	17.39	0	25.84	19.33	0	5.12	1.55	0	1.19	1.63	0	38.54	18.06	1	13.17	26.86	0	20.85	14.91	0	14.2	21.25	0	1.07	0.47	0	0	0.38	0	10.63	10.31	0	172.15	143.32	0	101.21	89.84	0	156.57	138.65	0	4.48
osa-miR812a	26.58	28.23	0	35.22	33.24	0	40.84	48.31	0	77.51	72.49	0	102.41	114.69	0	49.02	64.3	0	57.81	31.26	0	43.56	44.42	0	27.8	32.04	0	54.88	60.79	0	72.96	60.34	0	61.42	41.81	0	23.57	25.03	0	27.85	15.9	0	33.52	26.04	0	61.14	51.1	0	47.16
osa-miR812b	26.58	28.23	0	35.22	33.24	0	40.84	48.31	0	77.51	72.49	0	102.41	114.69	0	49.02	64.3	0	57.81	31.26	0	43.56	44.42	0	27.8	32.04	0	54.88	60.79	0	72.96	60.34	0	61.42	41.81	0	23.57	25.03	0	27.85	15.9	0	33.52	26.04	0	61.14	51.1	0	47.16
osa-miR812c	26.58	28.23	0	35.22	33.24	0	40.84	48.31	0	77.51	72.49	0	102.41	114.69	0	49.02	64.3	0	57.81	31.26	0	43.56	44.42	0	27.8	32.04	0	54.88	60.79	0	72.96	60.34	0	61.42	41.81	0	23.57	25.03	0	27.85	15.9	0	33.52	26.04	0	61.14	51.1	0	47.16
osa-miR812d	26.58	28.23	0	35.22	33.24	0	40.84	48.31	0	77.51	72.49	0	102.41	114.69	0	49.02	64.3	0	57.81	31.26	0	43.56	44.42	0	27.8	32.04	0	54.88	60.79	0	72.96	60.34	0	61.42	41.81	0	23.57	25.03	0	27.85	15.9	0	33.52	26.04	0	61.14	51.1	0	47.16
osa-miR812e	26.58	28.23	0	35.22	33.24	0	40.84	48.31	0	77.51	72.49	0	102.41	114.69	0	49.02	64.3	0	57.81	31.26	0	43.56	44.42	0	27.8	32.04	0	54.88	60.79	0	72.96	60.34	0	61.42	41.81	0	23.57	25.03	0	27.85	15.9	0	33.52	26.04	0	61.14	51.1	0	47.16
osa-miR812f	55.04	48.39	0	48.26	49.09	0	749.19	710.22	0	77.01	93.2	0	224.27	179.01	0	58.9	70.29	0	109.65	58.35	0	44.06	76.45	0	484.12	410.98	0	117.5	92.42	0	144.84	145.48	0	112.61	53.49	1	85.05	64.3	0	13.02	5.82	0	121.91	93.74	0	17.3	11.06	0	30.75
osa-miR812g	32.95	32.26	0	33.04	35.28	0	482.56	467.2	0	70.06	75.25	0	158.73	154.99	0	45.07	62.66	0	60.47	37.17	0	36.97	46.49	0	362.74	285.03	0	98.78	89.95	0	101.93	101.51	0	100.32	56.12	0	32.82	29.45	0	9.76	5.82	0	195.18	134.1	0	30.42	24.5	0	40
osa-miR812h	32.95	32.26	0	33.04	35.28	0	482.56	467.2	0	70.06	75.25	0	158.73	154.99	0	45.07	62.66	0	60.47	37.17	0	36.97	46.49	0	362.74	285.03	0	98.78	89.95	0	101.93	101.51	0	100.32	56.12	0	32.82	29.45	0	9.76	5.82	0	195.18	134.1	0	30.42	24.5	0	40
osa-miR812i	32.95	32.26	0	33.04	35.28	0	482.56	467.2	0	70.06	75.25	0	158.73	154.99	0	45.07	62.66	0	60.47	37.17	0	36.97	46.49	0	362.74	285.03	0	98.78	89.95	0	101.93	101.51	0	100.32	56.12	0	32.82	29.45	0	9.76	5.82	0	195.18	134.1	0	30.42	24.5	0	40
osa-miR812j	32.95	32.26	0	33.04	35.28	0	482.56	467.2	0	70.06	75.25	0	158.73	154.99	0	45.07	62.66	0	60.47	37.17	0	36.97	46.49	0	362.74	285.03	0	98.78	89.95	0	101.93	101.51	0	100.32	56.12	0	32.82	29.45	0	9.76	5.82	0	195.18	134.1	0	30.42	24.5	0	40
osa-miR812k	20.97	25.92	0	62.17	62.38	0	34.74	28.99	0	24.35	34.52	0	53.25	59.67	0	61.27	91	0	42.53	18.76	1	58.25	88.85	0	19.46	21.54	0	24.53	26.19	0	35.41	38.82	0	139.22	54.24	1	16.64	14.23	0	52.44	53.52	0	6.9	6.25	0	10.14	8.96	0	15.52
osa-miR812l	20.97	25.92	0	62.17	62.38	0	34.74	28.99	0	24.35	34.52	0	53.25	59.67	0	61.27	91	0	42.53	18.76	1	58.25	88.85	0	19.46	21.54	0	24.53	26.19	0	35.41	38.82	0	139.22	54.24	1	16.64	14.23	0	52.44	53.52	0	6.9	6.25	0	10.14	8.96	0	15.52
osa-miR812m	20.97	25.92	0	62.17	62.38	0	34.74	28.99	0	24.35	34.52	0	53.25	59.67	0	61.27	91	0	42.53	18.76	1	58.25	88.85	0	19.46	21.54	0	24.53	26.19	0	35.41	38.82	0	139.22	54.24	1	16.64	14.23	0	52.44	53.52	0	6.9	6.25	0	10.14	8.96	0	15.52
osa-miR812n-3p	36.32	40.9	0	37.82	33.24	0	46.94	43.97	0	55.15	58.68	0	105.48	87.57	0	33.21	41.41	0	33.23	29.52	0	23.3	24.79	0	34.28	31.49	0	45.19	33.61	0	43.99	42.1	0	40.95	26.74	0	30.05	21.6	0	4.7	2.69	0	4.93	4.43	0	5.67	6.28	0	7.76
osa-miR812n-5p	28.08	44.93	0	23.48	42.95	0	15.49	13.04	0	40.74	44.87	0	69.64	58.12	0	22.53	31.6	0	124.93	27.44	1	33.93	30.99	0	24.09	22.1	0	31.63	32.62	0	30.58	40.23	0	32.76	19.21	0	42.06	33.87	0	53.52	28.66	0	35.49	19.53	0	49.5	37.35	0	50.74
osa-miR812o-3p	8.24	12.1	0	1.74	12.78	-1	9.39	9.66	0	17.89	25.54	0	48.13	31.77	0	18.98	17.98	0	19.27	8.68	1	10.13	10.33	0	13.43	8.29	0	12.91	21.75	0	20.39	21.99	0	28.66	11.68	1	9.24	11.29	0	10.49	9.63	0	15.12	17.97	0	24.45	24.5	0	22.09
osa-miR812o-5p	18.35	23.62	0	13.48	13.81	0	21.12	16.43	0	50.68	48.33	0	37.89	50.37	0	21.74	32.69	0	36.55	19.1	0	8.61	14.46	0	19.92	17.68	0	72.95	79.08	0	45.6	49.12	0	36.85	24.86	0	15.25	15.22	0	10.49	6.27	0	8.87	7.29	0	21.17	17.63	0	10.45
osa-miR812p	68.52	81.8	0	63.04	78.75	0	114.07	138.18	0	132.16	108.39	0	75.78	68.97	0	13.44	15.8	0	204.01	82.32	1	110.41	99.18	0	128.33	81.75	0	114.27	77.6	0	46.67	41.16	0	38.9	10.92	1	136.36	100.62	0	47.01	19.93	1	94.96	38.54	1	45.63	31.38	0	37.01
osa-miR812q	1.87	2.88	0	3.48	3.58	0	1.88	4.35	0	8.94	6.21	0	14.34	13.95	0	1.58	2.72	0	5.98	4.86	0	5.06	1.03	0	5.56	5.52	0	9.04	5.44	0	10.73	5.61	0	6.14	0.38	0	3.7	0.49	0	2.17	2.46	0	3.61	2.6	0	6.56	4.48	0	3.88
osa-miR812r	6.37	11.52	0	7.39	2.56	0	7.98	9.66	0	11.43	14.5	0	23.55	30.22	0	8.7	19.62	0	23.26	9.38	1	5.06	5.17	0	14.36	12.15	0	12.91	8.9	0	20.39	20.58	0	8.19	5.65	0	4.62	5.4	0	1.45	2.24	0	8.87	7.55	0	8.95	9.26	0	8.66
osa-miR812s	12.73	13.25	0	16.09	15.34	0	20.18	16.91	0	24.84	21.4	0	41.99	44.95	0	14.23	18.53	0	45.85	19.1	1	14.18	17.56	0	20.85	19.33	0	23.24	29.65	0	36.48	33.68	0	38.9	9.42	1	18.03	11.78	0	10.85	11.2	0	12.82	16.4	0	18.19	17.93	0	19.7
osa-miR812t	36.32	40.9	0	37.82	33.24	0	46.94	43.97	0	55.15	58.68	0	105.48	87.57	0	33.21	41.41	0	33.23	29.52	0	23.3	24.79	0	34.28	31.49	0	45.19	33.61	0	43.99	42.1	0	40.95	26.74	0	30.05	21.6	0	4.7	2.69	0	4.93	4.43	0	5.67	6.28	0	7.76
osa-miR812u	36.32	40.9	0	37.82	33.24	0	46.94	43.97	0	55.15	58.68	0	105.48	87.57	0	33.21	41.41	0	33.23	29.52	0	23.3	24.79	0	34.28	31.49	0	45.19	33.61	0	43.99	42.1	0	40.95	26.74	0	30.05	21.6	0	4.7	2.69	0	4.93	4.43	0	5.67	6.28	0	7.76
osa-miR812v	15.35	18.43	0	16.96	17.9	0	31.45	25.12	0	18.38	17.95	0	61.44	48.05	0	16.6	13.62	0	32.56	11.12	1	18.23	16.53	0	19.92	14.91	0	21.31	16.31	0	42.38	34.62	0	8.19	10.55	0	8.32	11.78	0	5.42	4.7	0	7.56	6.77	0	9.54	10.16	0	17.31
osa-miR814a	19.47	27.08	0	16.09	17.39	0	30.04	27.54	0	36.27	34.52	0	74.76	73.62	0	25.3	26.7	0	32.56	23.27	0	17.22	20.66	0	22.7	19.33	0	32.28	34.6	0	36.48	51.92	0	36.85	20.34	0	32.36	14.23	0	13.02	10.97	0	21.03	12.76	0	16.7	21.22	0	29.85
osa-miR814b	19.47	27.08	0	16.09	17.39	0	30.04	27.54	0	36.27	34.52	0	74.76	73.62	0	25.3	26.7	0	32.56	23.27	0	17.22	20.66	0	22.7	19.33	0	32.28	34.6	0	36.48	51.92	0	36.85	20.34	0	32.36	14.23	0	13.02	10.97	0	21.03	12.76	0	16.7	21.22	0	29.85
osa-miR814c	19.47	27.08	0	16.09	17.39	0	30.04	27.54	0	36.27	34.52	0	74.76	73.62	0	25.3	26.7	0	32.56	23.27	0	17.22	20.66	0	22.7	19.33	0	32.28	34.6	0	36.48	51.92	0	36.85	20.34	0	32.36	14.23	0	13.02	10.97	0	21.03	12.76	0	16.7	21.22	0	29.85
osa-miR815a	17.22	29.38	0	17.39	14.32	0	26.29	30.44	0	23.35	24.85	0	57.35	45.72	0	28.46	35.96	0	47.85	13.55	1	19.75	20.66	0	17.6	19.89	0	30.34	30.64	0	54.18	54.26	0	20.47	19.21	0	18.03	17.18	0	3.25	2.24	0	2.96	3.39	0	4.77	4.78	0	11.34
osa-miR815b	17.22	29.38	0	17.39	14.32	0	26.29	30.44	0	23.35	24.85	0	57.35	45.72	0	28.46	35.96	0	47.85	13.55	1	19.75	20.66	0	17.6	19.89	0	30.34	30.64	0	54.18	54.26	0	20.47	19.21	0	18.03	17.18	0	3.25	2.24	0	2.96	3.39	0	4.77	4.78	0	11.34
osa-miR815c	17.22	29.38	0	17.39	14.32	0	26.29	30.44	0	23.35	24.85	0	57.35	45.72	0	28.46	35.96	0	47.85	13.55	1	19.75	20.66	0	17.6	19.89	0	30.34	30.64	0	54.18	54.26	0	20.47	19.21	0	18.03	17.18	0	3.25	2.24	0	2.96	3.39	0	4.77	4.78	0	11.34
osa-miR816	0.37	0	0	0	0	0	0	0	0	0.99	0	0	1.02	0.77	0	0	0	0	0	0	0	0	0	0	0.46	0	0	0	0	0	0	0.47	0	0	0	0	0	0	0	0.36	0	0	0.66	0.26	0	1.19	1.2	0	0.3
osa-miR817	1.12	0	0	0.43	0.51	0	0.94	3.38	0	1.49	1.38	0	0	1.55	0	0.79	0.54	0	3.32	2.78	0	1.52	2.07	0	1.39	2.76	0	3.23	2.47	0	2.68	0.47	0	4.09	1.51	0	1.39	1.47	0	9.76	4.7	0	33.84	31.25	0	13.72	16.73	0	3.88
osa-miR818a	11.98	17.28	0	17.83	13.3	0	21.12	16.91	0	20.87	29	0	76.8	66.64	0	15.02	19.07	0	53.83	16.33	1	16.71	18.6	0	18.53	14.36	0	27.12	20.76	0	37.02	33.68	0	20.47	12.05	0	15.72	15.22	0	88.97	66.73	0	76.89	105.72	0	137.78	152.69	0	147.46
osa-miR818b	11.98	17.28	0	17.83	13.3	0	21.12	16.91	0	20.87	29	0	76.8	66.64	0	15.02	19.07	0	53.83	16.33	1	16.71	18.6	0	18.53	14.36	0	27.12	20.76	0	37.02	33.68	0	20.47	12.05	0	15.72	15.22	0	88.97	66.73	0	76.89	105.72	0	137.78	152.69	0	147.46
osa-miR818c	11.98	17.28	0	17.83	13.3	0	21.12	16.91	0	20.87	29	0	76.8	66.64	0	15.02	19.07	0	53.83	16.33	1	16.71	18.6	0	18.53	14.36	0	27.12	20.76	0	37.02	33.68	0	20.47	12.05	0	15.72	15.22	0	88.97	66.73	0	76.89	105.72	0	137.78	152.69	0	147.46
osa-miR818d	11.98	17.28	0	17.83	13.3	0	21.12	16.91	0	20.87	29	0	76.8	66.64	0	15.02	19.07	0	53.83	16.33	1	16.71	18.6	0	18.53	14.36	0	27.12	20.76	0	37.02	33.68	0	20.47	12.05	0	15.72	15.22	0	88.97	66.73	0	76.89	105.72	0	137.78	152.69	0	147.46
osa-miR818e	11.98	17.28	0	17.83	13.3	0	21.12	16.91	0	20.87	29	0	76.8	66.64	0	15.02	19.07	0	53.83	16.33	1	16.71	18.6	0	18.53	14.36	0	27.12	20.76	0	37.02	33.68	0	20.47	12.05	0	15.72	15.22	0	88.97	66.73	0	76.89	105.72	0	137.78	152.69	0	147.46
osa-miR820a	483.77	482.76	0	1065.62	1030.88	0	299.96	324.19	0	469.53	506.04	0	931.89	778.04	0	428.13	452.27	0	944.3	541.86	0	1272.79	1508.3	0	335.41	356.29	0	373.16	408.24	0	599.22	445.32	0	546.66	351.8	0	581.5	622.36	0	541.03	259.32	1	135.05	111.71	0	169.69	126.4	0	193.73
osa-miR820b	483.77	482.76	0	1065.62	1030.88	0	299.96	324.19	0	469.53	506.04	0	931.89	778.04	0	428.13	452.27	0	944.3	541.86	0	1272.79	1508.3	0	335.41	356.29	0	373.16	408.24	0	599.22	445.32	0	546.66	351.8	0	581.5	622.36	0	541.03	259.32	1	135.05	111.71	0	169.69	126.4	0	193.73
osa-miR820c	483.77	482.76	0	1065.62	1030.88	0	299.96	324.19	0	469.53	506.04	0	931.89	778.04	0	428.13	452.27	0	944.3	541.86	0	1272.79	1508.3	0	335.41	356.29	0	373.16	408.24	0	599.22	445.32	0	546.66	351.8	0	581.5	622.36	0	541.03	259.32	1	135.05	111.71	0	169.69	126.4	0	193.73
osa-miR821a	1.12	1.73	0	2.61	2.05	0	0	0.48	0	3.48	0.69	0	2.05	2.32	0	0.4	0	0	51.17	4.17	1	4.56	4.13	0	0.93	2.76	0	3.87	2.47	0	2.15	3.27	0	0	2.64	0	6.93	5.4	0	11.21	6.94	0	6.24	6.25	0	16.7	11.65	0	6.87
osa-miR821b	1.12	1.73	0	2.61	2.05	0	0	0.48	0	3.48	0.69	0	2.05	2.32	0	0.4	0	0	51.17	4.17	1	4.56	4.13	0	0.93	2.76	0	3.87	2.47	0	2.15	3.27	0	0	2.64	0	6.93	5.4	0	11.21	6.94	0	6.24	6.25	0	16.7	11.65	0	6.87
osa-miR821c	1.12	1.73	0	2.61	2.05	0	0	0.48	0	3.48	0.69	0	2.05	2.32	0	0.4	0	0	51.17	4.17	1	4.56	4.13	0	0.93	2.76	0	3.87	2.47	0	2.15	3.27	0	0	2.64	0	6.93	5.4	0	11.21	6.94	0	6.24	6.25	0	16.7	11.65	0	6.87
osa-miR827	1210.54	902.73	0	603.89	811.51	0	1263.66	816.51	0	1198.43	736.63	0	1453.13	733.09	0	729.75	443.01	0	9658.96	700.25	1	903.06	568.2	0	851.49	302.71	1	869.63	436.42	0	1053.59	355.04	1	1124.02	247.09	1	1470.38	545.3	1	3178.54	1142.96	1	8787.51	1069.43	1	3687.51	1200.03	1	3077.22
[truncated: 60 more columns]
