# Supplementary material for: Temporal responses of conserved miRNAs to drought and their associations with drought tolerance and productivity in rice
Source: BMC Genomics. 2020 Mar 14;21:232. doi: 10.1186/s12864-020-6646-5 (PMC7071783; doi:10.1186/s12864-020-6646-5)
Supplement: Supplementary file 5 — Additional file 5. Expressions (by FPKM) of drought-responsive genes. [file 12864_2020_6646_MOESM5_ESM.xls]

## Sheet: Sheet1
Supplementary datasheet-2. Expressions (by FPKM) of drought-responsive genes for all samples.
Gene	S11.D1	S11.W1	S18.D1	S18.W1	S24.D1	S24.W1	S28.D1	S28.W1	S3.D1	S3.W1	S9.D1	S9.W1	S11.D2	S11.W2	S18.D2	S18.W2	S24.D2	S24.W2	S28.D2	S28.W2	S3.D2	S3.W2	S9.D2	S9.W2	S11.D3	S11.W3	S18.D3	S18.W3	S24.D3	S24.W3	S28.D3	S28.W3	S3.D3	S3.W3	S9.D3	S9.W3	S11.D4	S11.W4	S18.D4	S18.W4	S24.D4	S24.W4	S28.D4	S28.W4	S3.D4	S3.W4	S9.D4	S9.W4	S11.D5
LOC_Os01g01030	0.8658	1.5348	1.546	2.4815	1.3396	1.5392	1.0571	1.5744	1.6366	1.9314	1.7528	2.2102	1.1043	1.5044	2.0624	3.0184	1.9768	2.614	1.7507	2.0737	2.4346	2.5226	1.9539	2.2347	2.0199	1.6212	1.8097	1.9056	1.8725	2.0767	1.8678	1.9836	3.3253	2.1957	2.3288	2.7666	1.611	1.3763	2.6943	1.5678	2.0448	1.4166	2.4764	1.4395	2.6586	2.8262	2.3781	1.8286	2.0529
LOC_Os01g01060	51.3505	33.883	41.3839	38.8766	33.2456	38.2369	54.0546	40.4841	44.5211	31.7594	34.3619	31.5752	41.2901	60.9676	39.7374	38.0915	41.6799	46.7383	43.9935	52.577	35.3656	52.7939	34.1932	46.5526	52.7764	50.3292	37.1129	69.2658	30.4797	39.4299	44.683	55.2202	29.4667	43.812	33.6364	44.6032	26.3612	43.7008	27.6892	69.1661	27.1028	44.2816	31.7899	36.6962	25.9671	32.3535	28.7513	36.3358	59.4976
LOC_Os01g01100	0.0653	0.1564	0.1206	0.1002	0.365	0.3664	0.0126	0.0243	0.3028	0.0899	0.029	0.0348	0.0562	0.1682	0.0473	0.0945	0.3924	0.4089	0	0.0154	0.1991	0.0708	0.0811	0.0464	0.1057	0.063	0.0442	0.0557	0.2671	0.3057	0.0138	0.0266	0.1033	0.086	0.1004	0.0852	0.4093	0.1694	0.0854	0.0948	0.3123	0.378	0.0265	0.0257	0.2249	0.2811	0.1186	0.1061	0.0448
LOC_Os01g01115	0.6092	1.1181	0.4305	1.2152	1.4758	1.8092	0.3917	0.5554	0.8859	0.96	0.5391	0.8509	0.2384	1.3028	0.9343	2.4552	1.4781	2.2514	0.5023	1.1594	0.6314	1.2469	0.7422	1.2281	1.5259	1.3566	1.2096	1.5768	1.5805	1.6559	1.1355	0.964	1.3418	1.3991	0.9946	1.4373	0.9898	1.3938	1.2916	1.276	1.4275	1.7211	0.8912	1.0636	0.6829	1.1013	1.2766	1.3178	1.8562
LOC_Os01g01160	68.8546	20.5759	56.3979	33.0635	53.732	39.365	89.3435	58.094	58.8752	44.4248	62.1894	36.9454	69.1051	31.2287	47.9275	24.3557	48.97	24.6778	86.5863	42.1649	71.0472	36.914	56.379	28.4579	78.3555	35.1733	62.1201	34.0928	61.8872	29.2801	118.432	53.9996	73.2237	50.1891	66.4718	34.7218	77.6708	24.9024	54.9932	18.7079	56.1174	22.9032	105.325	39.1863	64.9696	40.4392	60.6863	28.2755	61.442
LOC_Os01g01170	0.13	0.0664	0.1574	0.0881	0.0777	0.0456	0.1714	0.4592	0.0788	0.1173	0.2241	0.0741	0.2183	0	0.1711	0.0538	0.1014	0.0497	0.3486	0.1042	0.1073	0.024	0.1428	0.0513	0.1482	0.0712	0.0305	0.0381	0.0342	0.0346	0.0587	0.0198	0.1676	0	0.0592	0.0593	0.0735	0.1102	0.1889	0.0701	0.0922	0.0305	0.2106	0.0865	0.0733	0.173	0.1586	0.1202	0.1009
LOC_Os01g01260	0.0511	0.6071	0.1969	0.4094	0.1043	0.1021	0.0406	0.064	0.4802	0.0791	0.1502	0.1532	0.1113	0.1535	0.3659	0.5687	0.2589	0.1729	0.0808	0.0793	0.1264	0.0743	0.1521	0.195	0.2178	0.0966	0.1267	0.1333	0.3358	0.1859	0.1601	0.1442	0.0987	0.13	0.1759	0.1549	0.8618	0.339	0.2832	0.1471	0.1965	0.2979	0.1379	0.1196	0.185	0.2938	0.2494	0.181	0.1547
LOC_Os01g01290	0.3202	0.0418	0.9716	0.4445	1.096	0.6013	0.4113	0.2153	0.7457	0.5696	1.1599	1.1083	0.1869	0.1528	0.6717	0.8411	1.0206	0.986	0.3285	0.2757	1.0354	0.8541	1.2675	0.9311	0.2198	0.0683	1.0961	1.0715	1.6043	0.7547	0.7801	0.4217	3.1143	0.5901	1.973	1.4072	0.3507	0	0.6329	0.3925	1.0467	0.396	0.5804	0.1936	1.1772	0.4948	1.2299	0.6056	0.2245
LOC_Os01g01320	0	0.1496	0.0047	0.0596	0.0088	0.0085	0.0138	0	0.0332	0	0.0157	0.0359	0	0.0344	0.0195	0.0404	0.041	0.0524	0	0	0	0	0.0698	0.0853	0	0.0156	0.021	0.0341	0.0063	0.0697	0	0	0.036	0	0.0535	0.1375	0.1433	0.128	0.0166	0.0335	0.0169	0.0878	0.0166	0.029	0	0	0.0684	0.1163	0
LOC_Os01g01330	2.1778	0.6866	1.9191	1.7106	1.867	2.0766	1.7481	1.4946	2.6944	0.4767	1.9583	1.6985	1.9538	1.2813	2.0697	2.7517	2.741	2.0201	2.3158	2.5554	1.4003	1.2122	1.6366	2.0855	2.6711	1.5928	4.4154	3.5814	2.7775	1.8707	2.4409	1.4841	1.2491	0.9829	2.3631	2.0908	1.9203	1.9194	1.603	1.6886	1.5548	1.4277	1.6502	1.3819	1.0745	0.5766	2.3054	1.5253	0.7578
LOC_Os01g01340	376.324	1135.81	392.904	1290.21	669.246	1473.92	278.033	1332.33	351.415	1991.21	842.359	2236.99	847.821	2494.03	735.063	938.854	762.749	1661.48	582.898	1610.62	652.485	1926.2	1347.68	2563.03	662.354	1748.28	523.132	1095.74	579.668	1599.61	410.887	1375.41	592.216	2173.7	799.514	2105.4	397.468	1760.69	510.171	1017.54	623.975	1528.1	340.971	1009.13	399.782	2120.9	841.088	2435.56	1041.18
LOC_Os01g01350	0.4071	6.0941	1.0546	5.1922	1.8011	4.3062	0.601	6.8979	0.3988	7.0575	1.9602	6.378	1.3078	6.2177	2.1335	3.2663	1.8452	4.5256	2.161	7.9453	0.9498	5.6404	3.2289	8.1304	1.5709	4.9435	1.357	2.6375	0.9091	3.4386	1.2174	4.7999	1.0754	4.5522	1.8167	6.1517	0.5543	3.2778	1.4491	3.2865	1.3679	3.9725	0.9116	3.1656	1.1037	4.7725	2.0445	8.3318	2.8839
LOC_Os01g01360	2.2187	1.5474	2.8114	2.0546	3.0556	2.5336	3.474	3.0612	2.399	1.8648	2.6603	1.9296	2.1247	1.1415	2.824	3.8877	2.7053	2.0497	2.7737	3.3514	2.796	2.6927	2.1277	1.484	3.7482	1.1213	3.8519	2.287	3.6318	2.1807	4.9802	1.8929	4.1427	1.3877	2.5024	1.9049	3.6277	1.4882	3.5107	1.3017	2.6706	1.371	5.0522	2.7382	3.593	2.0548	2.6976	1.831	3.105
LOC_Os01g01520	0.6098	0.8953	0.562	0.9127	0.9222	0.9555	0.0858	0.0814	2.1093	0.7594	1.082	0.7948	1.1943	0.2537	1.3994	0.9352	1.1184	0.6887	0.4042	0.2003	0.8059	0.5927	1.0401	1.0453	0.5533	0.0727	0.8443	0.5261	1.016	0.3857	0.7232	0.1366	1.6087	0.3602	1.2028	0.6601	0.9564	0.4461	0.9936	0.4813	0.7235	0.4422	0.0748	0	1.1412	1.1386	1.5612	0.6181	0.9728
LOC_Os01g01600	0.5402	0.3752	0.2764	0.1767	0.2582	0.033	0.0648	0.1237	0.145	0.0669	0.3246	0.1686	0.4025	0.5147	0.2414	0.2006	0.2272	0.2322	0	0.0789	0.1689	0.0905	0.3944	0.2348	1.1994	0.5281	0.5745	0.3393	0.5082	0.2341	0.1791	0.0359	0.6171	0.2576	0.5561	0.3544	0.9574	0.5097	0.4868	0.184	0.2455	0.1317	0.0708	0	0.3092	0.2017	0.3273	0.1531	0.3386
LOC_Os01g01610	7.6429	3.7599	8.8735	5.3909	6.1606	5.2824	3.8463	1.5689	7.0955	5.034	7.4324	5.8369	9.4319	6.8005	7.3339	5.1089	6.7279	6.7095	4.4408	2.5956	7.1322	7.5024	7.7569	6.4675	17.448	6.9047	15.2258	10.2647	14.3051	7.4945	6.4931	5.8262	14.331	9.0861	13.7144	8.9762	15.3596	5.8854	11.0207	5.8524	11.4573	5.4167	8.6002	3.8226	12.8486	6.7035	11.6013	6.5049	18.3545
LOC_Os01g01620	22.796	19.1214	31.2507	25.4883	23.2377	22.1614	13.0896	15.998	18.7797	26.376	22.526	25.6671	30.9253	27.4881	28.7446	22.4618	23.6865	24.2321	16.2493	15.5215	26.1057	29.09	25.6642	26.3545	42.9801	36.4006	52.2825	28.3831	63.3995	30.1907	17.1336	16.7786	40.4591	33.1572	35.0688	30.7327	36.1034	27.4797	53.6927	37.1058	66.4538	25.5701	16.5094	14.9744	45.2747	23.7263	40.7434	27.0825	74.6562
LOC_Os01g01660	1.4379	1.4502	5.1412	8.9121	1.4577	12.5025	2.8165	7.3154	10.0644	10.3417	7.9229	13.9094	1.8161	5.6724	9.866	17.4858	1.6992	6.6761	1.0183	4.5805	12.4276	11.0786	9.7365	34.3588	17.6612	14.4388	10.1442	13.7686	23.0862	8.806	1.6134	2.923	7.4163	35.1838	16.2135	19.4055	2.4346	9.6556	1.6578	15.7779	2.2776	4.8935	1.126	1.2424	2.2276	9.3821	1.3048	20.0059	18.339
LOC_Os01g01680	1.2056	0.945	1.745	1.1622	0.7755	0.7952	1.2117	1.29	0.7543	0.4813	1.2252	0.5675	1.34	0.8658	1.0511	1.2298	1.2304	1.2197	1.1204	0.7938	0.8127	0.715	1.9875	0.8723	1.0828	1.2189	1.2326	1.8007	0.9901	0.7468	1.0073	1.431	0.5363	0.3703	1.7402	1.9	1.3859	1.0891	2.1988	1.7001	1.4792	1.2537	2.632	1.9405	1.416	0.3793	2.6857	1.9485	1.6734
LOC_Os01g01760	0	0	10.3512	1.7854	1.2606	2.0305	12.0456	17.751	1.0546	2.3401	1.1559	1.6919	0	0	1.8077	1.92	1.2118	2.0337	24.9891	18.775	3.1225	3.3015	1.4759	2.1455	0	0	1.3309	1.8964	0.7741	2.7563	13.1923	19.9367	1.6581	1.7056	1.3972	1.4932	0	0	1.2452	3.5146	0.6189	2.1431	11.1329	23.791	0.5305	1.8445	2.4551	1.8408	0
LOC_Os01g01770	0.9944	0.4995	0.1211	0.6187	0.3996	1.1818	2.3004	1.8337	2.143	1.3661	0.2123	0.4249	0	0.7999	0.2257	0.1562	0.6232	0.5664	1.8916	0.3757	0.503	0.8767	0.3405	0.162	0	1.075	0.1381	0.1542	0.1078	0.4862	0	0.2445	0	0.6513	0.1081	0.2655	0.1485	0.1391	0	0.3078	0.0408	0.1534	0	0.3089	0.5963	0.3501	0.1309	0.3285	0
LOC_Os01g01840	107.938	61.1395	11.8624	26.053	73.1901	37.8803	2.2506	2.8984	31.7224	58.6469	39.0241	23.1047	116.264	50.6691	22.1418	6.8699	57.8946	7.6883	1.1141	0.5005	28.872	16.8281	18.2104	14.5778	81.7439	35.191	9.8009	14.9942	22.5294	8.761	0.9762	0.4472	32.704	45.1384	41.5144	10.2716	29.6703	23.047	3.9965	9.8542	22.5542	4.9552	0.4128	0.053	26.9644	23.002	31.2129	14.8723	39.1779
LOC_Os01g01850	0.1116	0.824	0.1987	0.5646	0.149	0.1369	0.026	0.0246	0.5344	0.1424	0.0963	0.0754	0.0942	0.1894	0.3362	0.7051	0.2325	0.1838	0.0468	0.0459	0.189	0.0179	0.1116	0.1727	0.234	0.0941	0.1966	0.1856	0.3208	0.2398	0.0389	0.0354	0.1234	0.2073	0.1598	0.1074	1.0914	0.5623	0.2501	0.2767	0.2333	0.305	0.0857	0.103	0.3077	0.3605	0.212	0.0905	0.1787
LOC_Os01g01860	0.0664	0.1684	0.1021	0.1425	0.0553	0.0169	0	0	0.3284	0	0.0108	0.0877	0.0363	0	0.0618	0.1035	0.0764	0.0344	0	0	0.0388	0	0.1102	0.0771	0.0294	0	0.0336	0.0241	0.1053	0.0736	0	0	0	0.03	0.0943	0.0366	0.1688	0.064	0.0297	0.0543	0.0096	0.0688	0	0	0.1396	0.0401	0.1349	0.0483	0
LOC_Os01g01890	0.5381	0.6182	0.7533	0.3587	1.6848	0.9645	0.6411	0.6967	1.0384	0.5672	0.4145	0.3609	1.1974	0.8176	0.3205	0.1879	1.0592	1.0293	0.2715	0.1892	1.2611	1.2753	0.2864	0.1954	0.5896	0.7689	0.2223	0.2764	0.3656	0.422	0.3335	0.275	1.1029	0.87	0.2333	0.1524	0.7603	0.9583	0.1821	0.2518	0.8329	0.7389	0.2512	0.6899	1.6293	2.2731	0.4237	0.2835	0.0743
LOC_Os01g01910	4.9588	4.4641	3.1084	3.213	3.8032	4.0432	4.0692	4.9275	6.0583	5.2173	4.0413	3.8813	5.6515	2.697	5.3527	4.3422	5.4931	2.3586	5.9012	6.6969	8.2779	6.3692	3.8202	4.5163	4.398	3.9418	4.1095	3.5515	2.7164	2.9831	4.0552	2.7037	8.9239	9.089	4.817	2.1217	5.8552	3.5924	4.0318	3.6712	5.2377	5.0969	6.3222	6.4813	4.9792	10.3249	5.5062	5.4794	2.6557
LOC_Os01g01920	20.6768	14.299	22.7381	18.3555	21.0821	17.4142	20.9612	18.658	18.0774	19.2531	19.9076	16.7042	23.5967	21.3249	21.2508	15.5024	19.1456	18.1029	21.7527	17.7093	22.5213	19.9844	19.1112	15.3996	28.9846	19.2307	21.351	17.484	21.1977	16.0135	24.4799	19.3698	29.5206	21.1501	24.1097	17.7655	27.3825	19.993	26.5881	16.0287	26.5028	16.9811	26.1724	18.9342	32.6295	21.6225	25.5212	18.5239	31.4586
LOC_Os01g01930	0	0	0	0.1488	0.1037	0.1666	0.3681	1.3495	0.6265	0	0	0.0503	0	0.1774	0	0	0	0.072	0.4226	0.807	0	0	0.0326	0.0453	0.289	0.1498	0.0537	0.1144	0	0	0.3324	0.7037	0.173	0.1444	0.0427	0	0	0.1543	0.1515	0.1833	0.0487	0.1197	0	1.2131	0	0	0	0	0
LOC_Os01g02000	5.7963	3.6163	5.8177	3.6645	4.9442	3.9212	6.7744	8.1126	3.5158	4.3483	4.9267	3.7251	5.1933	4.2108	2.7742	2.1747	3.5579	3.4643	6.8129	6.0226	4.731	4.447	3.8174	3.3071	4.6478	5.3472	3.3461	3.7338	3.4014	2.8348	5.251	6.4432	5.3661	4.9815	4.4939	3.2169	4.2333	3.6858	3.7357	3.0782	4.1308	2.682	6.0136	5.7854	5.1517	4.6049	4.4012	4.0299	5.5841
LOC_Os01g02040	1.072	4.2926	1.4853	3.139	1.8857	2.1346	0.8108	2.4278	2.071	2.7246	1.9363	2.8441	1.4591	2.9604	1.731	4.4707	1.5505	3.1542	0.7953	2.0953	1.8995	4.253	1.5857	2.6725	2.0031	2.7869	1.7927	2.4571	1.5357	2.4068	1.0162	1.8043	2.0099	2.5681	1.8682	3.1714	2.3881	3.0429	1.7967	2.7237	1.6888	2.1052	1.2331	2.212	2.4876	3.5282	2.0701	2.6254	2.0793
LOC_Os01g02080	40.7479	55.4463	8.5012	38.0838	31.9763	46.1467	21.2468	30.3464	29.771	52.7121	38.2015	57.4048	26.2896	35.0731	28.6471	29.5378	32.3746	24.1501	29.5925	21.0882	23.0732	42.2632	32.7515	47.5264	24.516	32.081	18.6519	22.4596	16.3244	35.1612	30.2197	16.5517	14.342	19.6535	13.4888	33.4762	8.2441	21.0176	5.3011	17.8065	4.2494	14.2526	9.9851	12.0377	6.4945	19.1757	10.8	21.3467	28.7851
LOC_Os01g02130	0.2119	0.7313	2.4634	3.5045	1.443	2.6745	0.5642	0.7372	0.4211	1.4516	4.9558	4.2863	0.6077	1.6185	4.9783	8.5273	2.8588	7.8716	0.6871	1.1564	0.9822	3.3491	7.0471	12.7952	0.1896	5.5562	2.1555	9.0029	1.6297	25.3099	0.2922	2.4531	0.3888	2.4436	4.9902	16.1927	0.2901	4.6051	3.8249	44.0028	2.6373	45.3953	1.1227	3.1328	0.2893	1.9366	5.0887	6.0809	0.0825
LOC_Os01g02150	6.4931	8.128	5.4131	7.6735	3.7673	3.9154	2.9045	3.7527	6.1318	7.1829	7.0556	7.7675	3.8315	5.7035	6.2574	9.2369	4.1908	3.7998	3.9357	3.7487	5.8836	4.6183	7.7959	8.8935	4.3929	6.2455	4.4275	5.5302	3.1526	4.3081	2.2713	2.7286	5.507	6.066	6.8888	7.8859	3.2209	7.3403	5.1448	5.8166	3.461	3.733	3.2597	3.8205	4.3792	6.1677	7.4694	7.6486	2.8373
LOC_Os01g02220	0	0.2614	0.0932	0.1404	0.5561	0.6769	0.021	0.0204	0.0242	0	0.0141	0.007	0.048	0.1673	0.0747	0.1694	0.5181	0.6966	0	0	0	0.0297	0.0204	0.0119	0.0199	0.15	0.0151	0.0386	0.3194	0.811	0.0238	0.0466	0	0.042	0.0099	0.0056	0.2023	0.0662	0	0.0395	0.575	0.7815	0.0457	0.0216	0.0675	0.0531	0.0224	0.006	0.0252
LOC_Os01g02290	0.1259	0.242	0.0805	0.1352	0	0.022	0.0195	0.0944	0	0.0135	0.1447	0.4323	0.1157	0.2696	0.2472	0.2101	0.0396	0.0421	0.0253	0	0.0585	0.0276	0.1673	0.2407	0.0375	0.1703	0.0413	0.0712	0.0086	0.097	0.023	0.0241	0.0248	0.0206	0.0968	0.2871	0.1042	0.1881	0.1132	0.2456	0.0408	0.1878	0.0436	0	0	0.0257	0.1055	0.1742	0.093
LOC_Os01g02300	0.0989	0.1648	0.0993	0.169	0.0105	0	0.035	0.034	0	0.0734	0.1347	0.607	0.0828	0.339	0.1114	0.2302	0.0169	0.1254	0.0685	0.0873	0.0929	0.0249	0.2374	0.6059	0.0356	0.135	0.055	0.1531	0.0063	0.1024	0.0209	0.0219	0.0225	0.0373	0.1644	0.5253	0.0802	0.119	0.1046	1.0613	0.0543	0.1836	0.0207	0.0547	0	0.0707	0.2164	0.42	0.1661
LOC_Os01g02310	0.1262	0.0807	1.44	1.269	0.4456	0.1851	0.4172	0.1993	0.3769	0.3724	1.2625	0.7902	0.1006	0.1681	1.7077	1.2433	0.2821	0.3438	0.2247	0.2153	0.2807	0.4571	1.6286	1.166	0	0.1183	2.9137	1.2844	0.3605	0.5178	0.3273	0.2211	0.2788	0.3991	3.2993	1.5397	0.2787	0.1823	2.5994	0.8451	0.3885	0.5115	0.2809	0.6508	0.865	0.6175	2.4948	1.1893	0.3125
LOC_Os01g02334	0.3895	0.5336	1.6645	0.7151	0.9624	1.2915	2.8024	1.9847	0.4281	1.865	0.317	0.6149	0.9611	0	0.4784	0.1734	0.7839	1.693	4.4245	2.9313	1.3215	1.9084	0.5481	0.5145	0.92	1.1076	0.4154	0.3901	1.3767	1.6113	1.3545	3.3408	3.6879	3.1213	0.7131	0.4707	0.6711	0.5094	0.6846	0.7652	1.3819	2.2475	2.1429	1.5286	2.1254	1.8504	1.0298	0.8733	0.7407
LOC_Os01g02350	0.1625	0.0431	0.6896	1.597	0.2566	0.2366	0.079	0.2151	0.229	0.3199	1.6271	1.6628	0.0562	0.1927	1.4933	1.465	0.3194	0.4915	0.062	0.1568	0.5226	0.4048	1.7221	1.7607	0.2084	0.3472	1.5369	1.5836	0.3699	1.1737	0.1886	0.118	0.5051	0.7846	1.7686	1.8937	0.0363	0.1792	1.8629	2.5099	0.4124	1.3709	0.2424	0.0493	0.3923	0.532	1.832	1.9794	0.0757
LOC_Os01g02360	0.0753	0.1106	0.3574	0.943	0.0901	0.053	0.0339	0.0652	0.1777	0.0705	0.6539	0.6877	0	0.1615	0.8012	0.9687	0.1628	0.268	0.0218	0.1042	0.1594	0.1187	0.7457	0.775	0.0679	0.3854	0.3411	0.6499	0.1869	0.6803	0.0789	0.0206	0.1278	0.1059	0.6013	0.7933	0.0945	0.1887	0.6294	1.8621	0.157	1.0075	0.0977	0.0348	0.149	0.1329	0.5859	0.749	0.1199
LOC_Os01g02390	1.7233	1.1032	8.8411	7.098	0	0.0126	0.7933	1.1037	0.0245	0	6.8331	6.965	1.6603	2.5342	9.7228	7.3386	0.0047	0.0199	1.8505	0.8025	13.7731	0	13.5571	8.9625	1.3087	4.1638	4.3937	9.9535	0.063	0.0723	0.6082	1.198	0	0.0499	10.4183	16.7579	0.6202	2.5619	5.5954	16.7695	0.0345	0.0296	0.7052	1.3683	0	0.027	7.5046	8.483	0.9677
LOC_Os01g02400	4.6707	3.9126	17.8946	9.9861	3.1913	2.6536	6.0548	5.8507	2.2504	2.2358	12.4763	12.2065	7.1881	8.0515	14.3563	13.6433	3.5328	4.0529	9.0913	8.5276	4.9164	3.8035	17.7467	13.2941	4.3452	12.2781	7.2644	15.2411	3.3888	6.647	5.4711	10.2374	3.3886	3.8526	15.5911	22.836	3.6141	8.2179	7.228	20.6899	3.2505	6.449	5.9858	9.5017	3.2313	2.7525	11.3265	12.5336	4.1624
LOC_Os01g02410	0	0	0.1326	0.0171	0	0	0	0	0	0	0.068	0.1202	0	0	0.2658	0.1781	0.0169	0.0089	0	0	0	0	0.1725	0.1456	0	0.0241	0.0809	0.0967	0.0084	0.0206	0	0	0	0	0.083	0.1208	0.0253	0.0248	0.1312	0.2546	0.0401	0.0735	0	0	0	0	0.1769	0.1636	0
LOC_Os01g02420	0.0286	0.2021	1.5425	1.3305	0	0	0.0519	0.0753	0	0	1.5218	1.251	0.0611	0.1825	1.5337	1.7994	0.0058	0.0113	0	0.032	0	0	1.7739	1.5965	0	0.2514	0.9743	1.5978	0.0094	0	0.0609	0.0313	0	0	1.1895	1.7375	0	0.1425	1.0056	2.4893	0	0.023	0.03	0	0	0	1.0316	1.3814	0.1236
LOC_Os01g02430	1.1622	1.6012	1.9078	1.3407	0.9211	0.645	0.4386	0.5131	1.3118	1.2378	1.1655	0.9795	1.457	1.6876	1.754	1.5724	1.1251	0.7541	0.7365	0.5596	0.8182	1.0564	1.608	1.3601	1.5246	1.5598	1.0822	1.1788	0.8521	1.0425	0.5677	0.8888	0.6367	2.0974	1.367	1.5414	0.9626	1.7077	1.6558	1.7313	1.2764	1.424	0.556	1.0344	1.1706	2.2045	1.6068	1.7037	0.9994
LOC_Os01g02440	0	0	0.3582	0.4583	0.0282	0.0127	0	0	0.3073	0	0.0568	0.0251	0	0	1.2816	0.4655	0.2859	0.2544	0	0	0.0249	0	0.5373	0.3552	0.0239	0	0.3671	0.4334	0.1605	0.2857	0	0	0	0.3733	0.6272	0.5676	0	0	0.5075	0.5387	0.2383	0.2729	0	0	0.1056	0.2505	0.5522	0.6838	0
LOC_Os01g02490	1.1718	0.7303	2.9132	0.8516	0	0.0173	4.5983	4.3085	0	0	0.8949	0.8001	1.7353	1.4564	1.4845	0.6885	0.0148	0	5.5613	3.5156	0	0	1.0969	0.6846	1.6703	2.7995	0.7112	0.5602	0.0108	0	3.19	5.1389	0	0	1.2963	1.1905	1.8232	2.4888	0.8131	1.0538	0.0181	0	4.3727	6.1191	0	0	1.2148	1.037	1.4085
LOC_Os01g02500	1.619	1.0356	2.2269	1.3153	0	0	0.9855	1.4255	0	0	2.242	1.9746	2.6092	4.6212	3.7645	3.5514	0	0	3.2752	1.5089	0	0	3.7866	3.5412	1.7004	4.6768	2.1252	2.8329	0	0	0.9992	5.0768	0	0	3.9933	3.1599	1.9141	1.6394	2.5723	4.3028	0	0	2.3297	1.9552	0	0	3.1636	2.6307	3.113
LOC_Os01g02530	0.0926	0.5437	0.2319	0.6074	0.1374	0.1718	0.0279	0.0263	0.6355	0.1633	0.1472	0.1694	0.0143	0.13	0.4118	0.9072	0.2064	0.2057	0.0667	0.0327	0.1157	0.134	0.121	0.2041	0.1659	0.1125	0.2396	0.178	0.3847	0.2529	0.0414	0.0749	0.1603	0.1222	0.2194	0.1635	0.7565	0.377	0.3405	0.3626	0.1809	0.408	0.1687	0.0687	0.1365	0.4	0.2589	0.1613	0.0637
LOC_Os01g02550	0.6292	0.3496	0.7755	1.0034	3.2165	3.3717	0.8121	0.5359	4.5906	3.9347	1.8985	1.6489	1.5928	0.8284	2.0307	1.3461	4.373	4.0363	1.2822	1.6206	4.9306	2.7148	2.6648	2.5968	0.9647	1.9043	0.7745	2.2125	3.378	5.537	0.4148	1.4192	2.9721	4.3592	2.935	3.2321	1.1197	2.3103	1.3307	4.9403	4.2841	7.989	1.3287	2.1276	5.0668	6.1515	2.2193	3.9426	0.555
LOC_Os01g02560	6.009	3.3876	17.2775	2.0159	25.5725	30.1288	2.7393	4.4799	14.2553	25.6109	3.6012	3.2029	11.2763	11.1056	3.9605	2.5132	25.5519	27.9173	5.5008	5.8197	22.2441	26.249	6.7437	6.3205	5.5585	12.3443	2.1788	5.971	18.1059	36.2514	3.0198	6.1335	18.3696	20.5597	7.6623	7.3051	6.231	13.2138	2.737	11.085	26.0677	51.1742	3.8925	9.2431	19.4789	28.0684	6.4924	8.3488	7.5628
LOC_Os01g02570	2.4112	2.0806	27.6106	25.0002	5.6231	6.3224	48.3636	40.8271	5.6586	9.6286	27.2356	19.5641	1.8964	2.4944	40.3243	22.1504	7.4894	5.9986	59.1627	35.1717	10.0458	10.8925	33.5814	22.218	0.9405	4.0208	27.4257	19.5298	2.7007	12.2743	50.5219	49.9716	4.3623	6.6825	29.9024	23.5166	0.7107	4.3033	32.4909	29.9848	4.0284	22.9588	74.6303	58.573	5.2887	9.4482	32.6266	27.4386	0.4093
LOC_Os01g02580	3.4671	2.4226	7.3016	12.7118	1.4724	1.5565	8.2134	7.0498	1.5036	1.6986	15.895	12.4516	3.9156	3.3196	19.8051	13.0048	1.759	1.4616	11.2499	7.226	2.061	2.4884	21.8475	13.3994	3.2815	5.7626	9.9735	14.1796	1.5509	2.3571	6.6909	9.0279	1.8571	1.5906	18.6149	21.9737	1.7466	5.8983	12.7824	19.3379	1.8356	3.3289	8.5107	11.2349	2.0184	1.9846	15.1008	11.8284	2.0077
LOC_Os01g02590	5.6325	3.3318	2.7946	4.4647	5.2979	5.2521	2.8571	2.6427	5.6161	5.0111	5.1143	3.8262	7.8928	7.645	7.4497	7.007	6.2893	6.0133	2.9515	3.2004	6.3314	8.7823	7.0516	4.7785	5.9035	12.1062	3.8878	7.017	4.9499	12.1534	3.2211	4.0986	6.7573	8.6806	6.1486	6.99	5.2725	9.8649	4.1683	12.6579	6.7965	17.4886	3.1951	4.1199	7.4392	7.3241	5.1672	5.2313	5.706
LOC_Os01g02600	7.1532	4.1684	9.9291	12.228	6.1162	5.2364	4.6433	4.3553	4.429	3.8254	13.9542	11.3108	9.4506	13.0593	18.129	17.8443	6.1777	6.9142	6.4188	6.6055	6.0621	6.5596	17.7454	15.4482	8.3061	17.2397	10.0005	20.1997	5.2517	12.6802	4.4696	7.7527	5.4094	6.1781	18.4703	25.3939	6.041	11.5512	8.8091	25.7977	6.2609	12.7502	4.5255	7.3985	5.2306	4.8848	11.2927	11.0507	6.8928
LOC_Os01g02610	0.2102	0.0811	6.5053	13.2278	0.0559	0.0414	0	0	0.1836	0.2224	11.3481	12.1016	0.2232	0.1357	12.3543	11.202	0.0956	0.205	0	0.024	1.5996	0.2769	11.603	11.8482	0.2437	0.5638	10.9372	12.2285	0.1312	0.4405	0	0.1084	0.4948	0.1763	12.1506	13.533	0.3805	0.4576	13.7441	16.888	0.1695	0.878	0.0427	0.06	0.5705	0.3006	11.7977	13.5941	0.232
LOC_Os01g02650	0.0622	0.3973	0.2044	0.5891	0.0623	0.1303	0.0655	0.0371	0.3345	0.1915	0.1286	0.1458	0.108	0.2174	0.4162	0.6097	0.186	0.2333	0.0627	0.0307	0.1495	0.1799	0.1473	0.218	0.2681	0.1416	0.2533	0.2029	0.2793	0.2022	0.0649	0.0826	0.1508	0.0922	0.1605	0.1647	0.8666	0.3187	0.3443	0.2721	0.1845	0.2571	0.245	0.0518	0.1416	0.2716	0.2106	0.1577	0.1048
LOC_Os01g02730	0.2125	0.0753	2.2017	2.698	0.0297	0.115	17.5003	16.0595	0	0.0782	2.3234	2.4399	0.2274	0.296	3.477	3.7611	0.1351	0.4414	11.9777	16.0116	0.0892	0.0796	4.2863	4.4391	0.1908	0.1176	2.9227	3.7349	0.1364	2.0893	12.0863	17.8972	0	0.1146	4.6326	4.9473	0.2447	0.1205	3.7044	12.6104	0.534	4.5595	17.1354	16.5327	0.0611	0.1444	4.4378	4.601	0.0665
LOC_Os01g02740	0	0	0	0.0046	0.0468	0.0342	0.4807	0.3781	0.201	0.0543	0	0	0	0	0.0055	0.0063	0.0249	0.0358	0.2071	0.231	0.0334	0.0979	0	0.0054	0	0	0.0046	0.0023	0.0665	0.0445	0.4197	0.3904	0.0224	0.0373	0.0015	0.0017	0	0	0.0028	0.0031	0.028	0.0649	0.5337	0.4002	0.0608	0.0801	0.0059	0.0037	0
LOC_Os01g02750	0.524	0.1088	0.6901	0.5161	0.8087	0.6999	9.7973	11.1403	1.136	1.0983	0.643	0.6831	0.911	0.6558	1.5468	1.3063	0.4939	0.9598	8.0091	12.007	1.0143	1.0128	1.779	1.8233	0.7467	1.4985	0.805	1.4647	0.5857	0.7434	6.0029	10.7192	1.5515	0.8645	2.2516	2.3927	0.6467	1.5318	1.4458	5.7994	0.3881	0.7445	7.4851	10.7187	0.6711	0.7569	1.7823	2.4476	0.7196
LOC_Os01g02760	0.1008	0	2.5018	2.0794	2.1474	2.124	6.9132	6.8975	1.4804	1.8037	1.875	2.3316	0	0.0268	2.757	1.9434	2.0748	1.8874	7.9979	5.934	2.2107	1.9432	2.7149	2.7032	0.0223	0.0481	1.8419	2.1244	0.9929	2.703	6.6414	6.6609	1.4966	1.8206	2.271	4.2032	0.0502	0.0248	2.2076	3.292	1.6711	3.3278	6.6788	7.7282	1.9212	2.5136	2.7728	4.1798	0
LOC_Os01g02770	0.0244	0.0291	0.6472	0.6346	8.7638	9.36	8.393	9.0938	3.5538	5.3751	0.5145	0.8445	0.0777	0.0785	0.9728	0.8834	7.6435	8.4187	9.3444	8.548	4.4685	6.0471	0.9908	1.2368	0.1759	0.238	0.4188	0.9422	4.5165	11.6099	7.926	11.416	4.3107	5.3738	0.8812	1.5261	0.1718	0.1952	0.6547	1.9904	6.3796	14.9951	9.5971	11.3499	5.6461	6.8971	0.8912	1.4338	0.1046
LOC_Os01g02780	0	0	0	0	12.5944	21.8761	21.989	28.644	7.9278	19.1343	0	0	0.0224	0	0.0105	0.0089	18.1664	25.7529	33.6719	27.3793	11.0933	18.7041	0	0	0	0	0	0	11.0622	54.6461	23.52	28.9945	7.0735	14.6696	0	0	0	0	0.0069	0	23.5776	149.07	27.887	47.601	6.4926	19.932	0	0	0
LOC_Os01g02790	0	0	0.0543	0.0566	1.1689	3.9251	1.0391	0.9783	1.3661	2.3551	0.0205	0	0	0.071	0.1053	0.0703	1.8956	4.0114	1.4889	1.6281	2.262	4.0699	0.025	0.0512	0	0	0.0223	0.0348	1.3172	9.6673	0.8353	1.746	0.6714	2.6777	0.0141	0.0889	0	0	0.0486	0.1571	2.3346	28.9368	1.4195	3.5184	1.2913	2.8065	0.0157	0.0995	0
LOC_Os01g02800	0.1182	0.058	0.2896	0.3562	3.6942	4.6806	7.8601	7.3543	7.8694	10.2833	0.063	0.0796	0.2981	0.3521	0.5809	0.4374	4.0491	5.7245	10.1745	8.1068	9.796	12.4314	0.3624	0.4392	0.5037	0.4761	0.3138	0.3249	3.1592	11.7859	7.9166	9.611	10.1429	12.1425	0.3279	0.5593	0.3074	0.6534	0.2592	0.5894	5.2017	18.2445	8.5712	9.7295	11.6033	14.2934	0.4147	0.6476	0.3308
LOC_Os01g02810	0	0	0.1279	0.1089	1.1773	1.2525	3.1599	2.9173	1.8512	2.4476	0.0314	0.0942	0	0	0.237	0.2102	1.1271	1.1703	4.3727	2.8614	2.5154	3.251	0.1401	0.0885	0	0	0.0817	0.1031	1.0418	4.3321	3.6208	3.9534	2.4445	3.1467	0.159	0.1979	0	0.0249	0.0965	0.264	1.7377	4.7658	3.9312	4.2556	3.2621	2.4219	0.0821	0.2125	0
LOC_Os01g02830	0.1096	0.1093	0.0886	0.1353	4.9909	5.6025	5.6618	7.2204	4.6356	7.3265	0.0192	0.0517	0.1851	0.282	0.292	0.2256	5.3951	7.2824	7.073	8.4364	6.9257	9.3108	0.2142	0.1973	0.5493	0.6127	0.1027	0.1362	4.1746	12.7031	7.0832	8.9845	7.2846	9.4327	0.1429	0.2346	0.2872	0.4782	0.1739	0.2764	6.0446	16.9605	7.3638	9.6333	7.0313	8.9481	0.1721	0.2746	0.3102
LOC_Os01g02840	0.0255	0.0602	0.6103	0.764	0.4467	0.4493	0.6429	0.8007	0.3733	0.6186	0.6656	0.8708	0.162	0.1634	0.8509	0.7721	0.6009	0.8674	0.8271	0.7967	0.4324	1.2937	0.8723	0.989	0.2743	0.4458	0.4562	0.742	0.381	0.9025	1.2628	0.9519	0.5484	0.6735	0.6979	1.2	0.1026	0.3321	0.5124	1.4931	0.432	1.1442	0.9591	1.1176	0.7348	0.9921	0.6483	1.3319	0.0819
LOC_Os01g02870	6.9537	8.0244	5.0408	5.9662	13.9154	8.3074	16.3471	18.3283	7.0193	8.643	5.2792	7.6485	7.4099	8.034	6.3555	5.5807	8.399	9.8482	12.8195	11.0961	7.7588	6.9135	6.7388	6.8729	10.9817	5.975	9.1588	5.5103	9.9925	5.7166	17.9197	6.0915	15.0119	9.0946	8.3017	8.0694	7.3699	4.5125	6.4365	4.7486	7.202	2.9353	9.7058	5.0541	8.3408	5.2951	7.0762	6.3604	16.775
LOC_Os01g02880	14.7983	10.2905	11.6735	9.0367	10.3586	9.5462	17.9562	16.0993	14.9425	11.3212	10.8969	9.5156	18.5197	13.7833	12.4714	10.2864	13.5784	11.2868	21.9821	18.4916	15.2661	13.3595	13.0006	11.6091	33.7942	19.9183	22.4651	15.0055	21.3884	14.7806	31.5972	24.087	24.6756	21.3971	20.939	13.4376	26.027	14.3612	18.857	15.2579	21.1081	13.7408	28.0005	19.3634	23.7269	15.5	16.7087	11.5662	37.1405
LOC_Os01g02890	0.0185	0.088	0.058	0.0664	0.0091	0.1726	0	0	0.0568	0.0554	0.0897	0.1145	0.0382	0.0789	0.0892	0.2025	0.0474	0.103	0.0209	0.02	0.0844	0.0681	0.1214	0.1658	0.0815	0.0891	0.0468	0.0753	0.0258	0.2918	0	0	0.0209	0.1726	0.1581	0.1933	0.0371	0.0919	0.0608	0.3727	0.0446	0.7616	0.0191	0	0.0362	0	0.0738	0.0628	0.0385
LOC_Os01g02900	0.3335	0.8231	0.9166	0.9672	0.5566	0.8154	0.635	1.1546	0.4557	0.5984	1.0005	1.4986	0.6269	1.6345	1.0446	3.3952	0.8155	2.9307	0.922	1.4211	0.8047	3.2298	0.9313	4.6198	0.1638	2.7609	0.5341	3.0906	0.3893	12.7157	0.4444	0.813	0.4189	1.5423	1.3373	4.9067	0.3929	1.8931	1.2281	13.0135	0.4969	8.8186	0.554	1.2037	0.3519	0.8705	1.0571	1.5544	0
LOC_Os01g02930	0.4334	1.0639	0.0381	0.0373	0	0	0	0.0482	0.0574	0	0.0145	0.0596	0.2099	0.2598	0.0164	0	0.0122	0	0.1215	0.0591	0	0	0	0	0.2118	0.4876	0.0163	0	0	0.0431	0	0.0428	0	0	0.0239	0.0913	0.1456	0.2297	0.0213	0	0.0144	0	0	0	0	0	0.0166	0	0
LOC_Os01g02940	0.5453	0.8658	0.3756	0.3827	0.6272	0.2549	0.9409	0.9349	0.4536	0.3021	0.4391	0.3088	0.3705	0.2004	0.2409	0.4749	0.299	0.1727	0.4214	0.4691	0.3197	0.5102	0.1764	0.1206	0.6357	0.2924	0.8938	0.1451	0.5741	0.1036	0.6112	0.2688	0.4503	0.2804	0.6672	0.206	0.314	0.1512	0.7316	0.1117	0.7188	0.0368	0.602	0.1832	0.1906	0.1477	0.5628	0.0744	0.292
LOC_Os01g02960	16.3048	27.993	10.9384	25.5222	20.7966	21.5102	14.6532	23.7463	16.1269	22.0399	22.5417	24.5712	17.7431	21.8089	20.2069	25.4076	19.8206	22.385	17.0722	17.2821	16.5438	25.0871	20.6404	24.3214	22.4137	22.4787	17.7649	22.5408	22.7875	24.4173	18.1176	21.6714	20.0691	22.741	23.2775	24.9821	21.8407	25.9154	24.5066	26.8372	22.7319	25.5142	23.1118	25.8974	21.3571	21.4442	22.8022	25.1412	22.1172
LOC_Os01g03030	9.5011	4.5711	8.4608	8.5569	8.0053	8.3027	6.181	7.3819	7.1855	9.3218	8.5397	9.8891	9.8907	11.5264	9.9026	6.6045	8.3549	8.9451	7.5981	9.19	9.1022	11.3124	9.7327	10.3915	11.6953	14.4557	12.2973	14.0127	8.4029	14.2106	7.2331	7.6561	11.7879	13.904	12.5975	12.114	8.5793	9.8254	11.7082	22.9574	10.3376	13.4696	8.7726	8.6578	10.8244	9.4617	10.9639	12.4031	13.6073
LOC_Os01g03130	0.2461	0.2154	0.03	0.1885	0.2278	0.3	0	0.3729	0.0886	0.2167	0.1652	0.4963	0.2622	0.1759	0.3413	0.1901	0.0907	0.1619	0.1946	0.0944	0.0815	0.2179	0.102	0.0859	0	0.0776	0.0814	0.2355	0.2635	0.0683	0	0	0	0	0.2332	0.1588	0	0.1623	0.1966	0.8509	0.0665	0.1368	0.2529	0	0.084	0.0983	0.0674	0.1976	0.5564
LOC_Os01g03180	0.1974	0	1.8967	1.782	2.5513	2.4438	1.9542	3.578	1.5939	2.523	2.5461	2.7847	0.1425	0.1407	2.2547	1.7848	2.1488	2.4616	2.7819	3.3222	2.4417	1.8623	2.446	3.4691	0.175	0	3.1885	1.7365	5.0799	2.0223	3.2628	2.6578	3.7999	2.6082	3.5677	2.5259	0.0677	0	2.1011	1.0585	3.4471	2.0843	2.4875	1.7712	1.6409	2.8404	3.7315	2.7008	0.16
LOC_Os01g03290	0	0	0.7979	1.6088	1.0224	0.6806	0	0	1.5308	1.9675	0.9834	1.3145	0	0	0.662	0.3332	1.2549	0.2536	0	0	0.6578	0.6878	1.0755	0.995	0	0	0.2564	0.0413	0.2588	0.1757	0	0	0.3818	0.9661	0.191	0.4876	0	0	0.6351	0	0.3521	0.0385	0	0	0.1217	0.2819	0.3159	0.0631	0
LOC_Os01g03310	212.491	304.549	169.366	299.104	277.594	322.217	87.2992	97.8833	173.175	296.102	328.709	279.724	180.097	92.6368	115.689	82.0635	342.014	88.4628	82.1161	40.8205	88.8643	101.797	255.171	287.633	84.1496	120.511	173.999	36.0123	183.292	59.2081	76.2608	57.4594	97.3545	342.843	70.6043	90.4366	42.1783	59.3553	130.332	44.9503	201.189	42.7136	104.569	36.6136	93.0409	61.9561	130.589	75.4565	67.7451
LOC_Os01g03320	122.24	233.978	60.7092	68.6084	199.684	144.003	70.1509	63.9021	101.745	151.597	133.014	79.0255	56.1018	22.9727	10.1089	19.2281	199.566	14.1498	36.0499	3.8338	12.4636	8.3474	82.0469	156.826	15.7999	29.8314	40.0074	0.7728	43.173	6.8056	29.0941	14.7322	7.0772	122.27	9.0748	13.3195	3.493	14.8698	28.629	2.5876	56.8669	1.0051	63.08	4.1688	5.2745	2.0583	11.4587	3.8566	5.347
LOC_Os01g03330	0.0411	0	0.3048	0.6129	0.2439	0.2627	1.0988	1.2525	0.1719	0.3602	1.1718	1.0684	0	0	1.0449	0.7024	0.319	0.1295	0.9515	0.0463	0.2729	0.1052	1.3342	1.9795	0	0	0.4833	0.9451	0.4015	0.2617	0.6987	0.1754	0.093	0.6648	0.6788	0.9735	0	0	1.361	1.5318	0.5433	0.2311	0.5944	0.398	0.0829	0.6448	1.2037	1.0027	0
LOC_Os01g03340	0	0	3.9858	5.6599	1.9841	3.4003	0.3319	0.0788	0.8448	2.8248	6.489	4.6788	0	0	2.4589	3.9893	2.028	0.683	0.2004	0.294	0.7946	0.46	7.3085	9.5635	0	0	5.9375	0.5933	4.2161	0.7917	0	0	0.1782	2.1633	3.3401	2.2483	0	0	6.8727	1.3587	5.4056	0.5621	0	0.084	0.5017	0.1948	3.3357	2.3649	0
LOC_Os01g03360	0	0	0.2811	0.3018	0.0972	0.0794	0	0	2.0663	4.3495	0.4332	0.1792	0	0	0.1399	0.3596	0.0774	0	0.2103	0	0.8323	0.7261	0.5082	0.4543	0	0	0.3961	0.0574	0.1453	0.138	0.2626	0	0.4616	4.3301	0.267	0.2449	0	0	0.6558	0.0378	0.2628	0.0496	0.0824	0	0.8742	0.1011	0.258	0.1348	0
LOC_Os01g03390	4.0614	4.3714	1.8563	0.9183	2.6649	5.9062	9.6245	6.0397	7.2028	8.0122	6.2043	3.5966	2.4757	2.6103	1.9092	1.6222	4.9286	1.4316	11.1289	2.0619	5.593	6.5312	5.9281	4.3014	4.5052	1.2438	6.6239	0.6726	8.853	1.566	11.2151	6.157	4.1657	3.6839	7.4588	1.9367	2.8992	1.3645	5.8483	2.4279	9.6589	2.7099	18.1254	4.0825	7.9224	3.0641	6.6429	3.5624	3.3992
LOC_Os01g03480	0.4872	0	0.2941	0.5102	0	0	0.4861	0	0	0.3249	0.1575	0.1398	2.0789	0.494	0.6176	0.2206	0.0984	0.3315	0	0.5352	0	0	0	0.2304	0.8455	0.4557	0	0.1411	0	0.4959	0.4788	1.4193	0.4989	0	0.1011	0	0	0.4498	0.518	0.7928	0.1198	0.642	1.4838	1.0576	0	0	0.4921	0.6185	0
LOC_Os01g03530	0.2606	0.2666	0.0794	0.1731	0.2161	0.0846	0	0.0434	0.3582	0.066	0.2957	0.2106	0.1903	0.2367	0.1887	0.1462	0.13	0.1303	0.1643	0.0535	0	0.1902	0.2703	0.1334	0.1175	0.245	0.1583	0.1279	0.2	0.1686	0.182	0.0406	0.1617	0.0809	0.2372	0.1344	0.4469	0.2567	0.1654	0.0821	0.1167	0.145	0.0854	0.0454	0	0.3695	0.2277	0.1389	0.2623
LOC_Os01g03549	36.4026	51.0503	27.1116	28.807	26.9801	33.3656	41.7026	40.585	46.1777	26.2635	31.4057	34.206	30.5104	26.7319	27.6324	43.4918	34.755	28.5872	36.6979	42.2456	34.0215	23.5783	20.5893	34.514	25.7894	23.3189	32.014	25.3842	33.4055	25.9264	42.6069	28.4698	26.4801	22.1195	31.9241	24.9163	44.7938	23.5789	21.5166	17.0283	15.7107	17.2193	30.0901	32.3682	20.0018	21.7491	25.5178	24.5666	15.3284
LOC_Os01g03590	0	0.383	0.1011	0.118	0.0309	0.0139	0.2547	0.0267	0.1944	0.0396	0.0182	0.0086	0.0308	0.2462	0.088	0.186	0.0925	0.1371	0.1383	0.0669	0.0587	0.1169	0.0678	0.115	0.2045	0.1091	0.0671	0.0288	0.1566	0.1283	0.2075	0.3146	0.0633	0.1577	0.0462	0.0929	0.7409	0.3106	0.0107	0.135	0.1281	0.1602	0.6853	0.3339	0.0859	0.1008	0.1262	0.0632	0.0324
LOC_Os01g03600	0	0.0596	0.0369	0.3294	0.0093	0.008	0.0296	0.0143	0.0685	0.0209	0.0674	0.1247	0	0.0172	0.1387	0.4282	0.0368	0.0069	0	0.0365	0.0155	0	0.1172	0.1428	0.0146	0.0157	0.0219	0.045	0.0571	0.0134	0.0337	0.069	0	0.0304	0.0883	0.1018	0.0814	0.0162	0.1334	0.2158	0.0403	0.0418	0.0333	0.0614	0.0323	0.0383	0.1623	0.171	0
LOC_Os01g03610	0.0198	0	0.148	0.8664	0.0322	0.0398	0.019	0.0184	0.0426	0.0268	0.095	0.1121	0.0215	0.0215	0.4463	1.0168	0.0519	0.0581	0.0239	0.0234	0.0199	0	0.1206	0.1503	0.0178	0.0383	0.1593	0.1906	0.1111	0.1063	0.0421	0	0.0226	0.0374	0.1104	0.1757	0.0796	0.0197	0.4416	0.5986	0.0931	0.0946	0.1415	0.0573	0.0398	0.0707	0.218	0.1902	0
LOC_Os01g03680	22.2604	19.8955	9.2805	6.9741	27.9122	24.4277	5.4096	2.5621	17.76	12.1483	24.996	11.4553	6.6462	2.1591	4.7167	1.6396	21.8742	6.8743	0.2502	0.1217	0.5516	0.2893	13.7738	22.7176	2.3312	2.5493	1.5891	0.1999	3.5794	4.1547	0.1052	0.1873	0.6646	36.0401	2.1949	1.3915	0.524	1.7589	2.1202	0.634	7.4247	0.181	0.0989	0	0.1049	0.2447	1.2938	0.457	1.3382
LOC_Os01g03690	1.3892	1.77	1.3685	2.7675	0.9762	1.4098	0.5562	1.0542	0.7984	1.9302	1.446	3.3304	1.2888	2.7176	2.1322	3.7691	1.0293	2.721	0.7738	1.7924	1.1565	2.526	1.9517	3.7353	0.9093	4.982	1.5132	3.8336	1.6548	5.841	0.6263	1.7661	1.1174	2.6315	2.4998	3.9193	1.1328	3.3194	2.0511	6.5703	1.948	6.3743	1.2282	1.5674	1.3843	2.5369	1.9844	3.6458	1.1265
LOC_Os01g03710	0.4349	0.5145	0.3926	0.6258	0.3494	0.3258	0.1652	0.289	0.235	0.2587	0.5085	0.7073	0.4216	0.5074	0.7	0.8333	0.3246	0.6036	0.1696	0.1223	0.3168	0.5668	0.4786	0.5757	0.4871	0.8074	0.5496	0.5003	0.5049	1.4727	0.038	0.0381	0.407	0.4417	0.4873	0.8979	0.5918	0.6864	0.3784	1.5325	0.4294	1.2974	0.1109	0.0344	0.4724	0.0433	0.596	0.4763	0.2782
LOC_Os01g03720	0.0468	0.0669	0.0489	0.0214	0.0269	0	0.0479	0.1349	0	0	0	0	0.0509	0.0498	0.0496	0.0223	0.0225	0.0658	0.0579	0	0.1499	0.066	0.0442	0.0118	0.0831	0	0.0745	0.0314	0.1684	0.0263	0.0484	0	0.0509	0	0.0958	0.0112	0.2369	0	0.0341	0.0641	0.1758	0.069	0.0923	0.0471	0	0	0.0656	0	0.1645
LOC_Os01g03730	0.8926	2.0126	1.7149	2.8689	1.9104	2.4034	1.9149	3.7237	0.812	1.3966	1.126	2.0949	1.6306	4.1427	1.8098	2.0422	2.1076	2.4438	1.5233	5.5195	2.8435	1.9288	1.5969	2.3418	1.6088	3.7875	2.234	2.3622	3.1646	1.911	1.0858	3.3532	2.063	3.4279	2.8657	2.8231	1.5072	2.05	3.4338	1.9267	5.1746	1.8731	1.461	4.4669	1.3209	2.4062	1.9309	2.8176	3.1494
LOC_Os01g03750	5.7531	6.6814	8.0913	9.0286	4.6007	4.0404	5.7753	5.6856	4.4658	5.152	5.5006	5.3819	4.2954	4.423	6.7497	11.2696	5.2401	8.9989	4.1635	8.3023	5.5168	5.9595	4.4309	6.2008	8.5452	6.218	12.0087	8.2917	9.6924	5.5652	8.0847	4.5359	7.2845	5.8642	8.7935	6.2454	11.6966	5.8305	18.5019	11.2376	12.3936	8.7356	12.6914	10.2223	12.8362	4.7784	11.2872	5.2774	4.5588
LOC_Os01g03780	0	0.0265	0.2393	0.6357	0.0268	0.0412	0	0	0.0984	0.0533	0.0604	0.057	0	0.0358	0.5414	0.9941	0.1541	0.1431	0.0211	0.0208	0	0.0737	0.1333	0.1278	0	0	0.5544	0.2916	0.2779	0.2044	0.0682	0.0445	0.018	0.0454	0.1102	0.0965	0.0168	0	0.4342	0.3729	0.1186	0.2818	0.0636	0.0527	0	0.02	0.1474	0.1088	0
LOC_Os01g03820	32.0307	27.6972	35.8854	34.0116	31.5534	32.6155	24.747	28.3968	31.0482	34.649	30.2366	29.6375	30.0842	39.5756	35.4737	34.0099	29.723	35.7048	22.0829	26.9309	31.4382	36.6025	29.1593	27.5935	25.6842	43.0148	26.4846	31.9249	18.1947	36.1629	16.5063	33.7899	32.8523	37.2748	30.1265	29.4642	30.0399	48.4134	32.1309	45.8533	31.237	51.2851	20.8693	33.7885	34.5782	43.2281	32.0419	35.2801	21.8975
LOC_Os01g03830	0	0.0662	0.0673	0.2345	0.0484	0.114	0.0165	0.016	0.0967	0.0807	0.1117	0.1494	0	0.0097	0.0901	0.2557	0.0632	0.0826	0.0107	0	0.0611	0.0466	0.0789	0.1081	0	0	0.037	0.0351	0.0561	0.0779	0.0196	0	0.0522	0.1026	0.0496	0.1526	0.0366	0	0.0555	0.1326	0.0468	0.129	0.0284	0.0169	0.0273	0.1835	0.0711	0.1608	0
LOC_Os01g03870	0.5219	1.8193	1.1455	1.736	0.8513	1.0382	0.8769	1.5159	0.8218	1.5397	1.0427	1.786	0.2671	0.5921	0.5949	0.8384	0.6272	1.163	0.9524	0.6606	0.5262	0.9649	0.8752	1.7296	0.3457	0.4169	0.2682	0.786	0.1665	0.7162	0.372	0.6899	0.2128	0.9133	0.3948	1.3738	0.2505	0.865	0.5687	2.1019	0.2519	1.4414	0.6575	0.9411	0.2543	1.4065	0.5584	1.9415	0.8997
LOC_Os01g03880	0	0	3.7091	3.4181	0.5505	0.4345	0	0	0	0	1.1364	0.5372	0	0	4.731	3.6293	2.7745	0.4095	0	2.2259	0	0	2.8117	0.2322	0	0	7.2867	2.5029	2.7181	0.5018	1.0064	0	0	0	3.229	0.2229	0	0	2.7952	1.1081	2.5979	0.2458	2.0654	0	0	1.1555	3.4321	0.2278	0
LOC_Os01g03940	35.6305	18.8473	21.8292	13.3751	21.0755	14.3576	13.2713	17.3761	19.2914	18.7867	19.097	12.9238	25.5645	17.5465	15.141	14.3269	15.9805	8.5712	10.2317	11.3308	11.9951	8.4077	11.7486	7.8016	16.4603	15.7769	8.5465	11.6261	8.7771	7.6392	12.3954	10.1783	17.0404	12.3821	18.7671	7.7908	8.0917	15.2826	4.7839	14.7865	9.341	6.4087	5.5941	14.4341	7.0628	11.8136	17.0554	15.5611	7.8261
LOC_Os01g03950	3.0212	4.6944	2.5191	0.8994	1.1217	0.8224	3.7137	3.9623	4.8197	6.9275	0.8379	1.2069	1.4331	3.2226	0.393	0.6786	0.6396	0.6284	1.2343	1.7752	3.1235	5.2377	0.3835	0.6209	2.0394	1.961	0.4011	0.2062	0.5633	0.2555	2.8625	1.5795	2.5965	3.065	0.344	0.3843	1.1121	2.8567	0.9246	0.5427	0.9975	0.2543	1.7663	2.1782	2.7863	6.0087	1.1527	0.3791	1.5501
LOC_Os01g03989	0	0	0	1.4969	1.6411	0.2051	0	0	0	0	0.3868	1.5892	0	0	2.8982	1.3933	1.3958	0.9364	0	0	0	0	1.6892	2.1285	0	0	2.4092	1.7663	1.1925	1.2492	0	0	0	0	1.9996	1.4919	0	0	1.8296	1.5175	2.3606	2.2884	0	0	0	0	1.5122	2.7848	0
LOC_Os01g04050	9.1151	7.5346	21.5904	31.4531	55.9832	40.1298	42.021	38.9874	28.8468	22.0738	42.7564	27.0464	3.4171	2.7163	3.1484	10.9545	58.3848	10.6943	23.1962	9.4545	12.1502	2.881	38.407	58.0059	0.5766	3.0224	13.9878	0.8145	6.6978	5.1856	1.5848	1.1508	1.0574	75.7245	22.6364	6.6918	0.3728	3.5385	5.9547	4.6066	27.3069	1.1213	0.7498	0.2669	3.9812	0.9842	4.1787	2.2426	0.6284
LOC_Os01g04070	0.064	0.1279	0.1279	0.1413	0.113	0.0703	0.1639	0.2154	0.0645	0.13	0.4854	0.3547	0.134	0.1226	0.2857	0.2304	0.1443	0.2292	0.3208	0.0985	0.1397	0.204	0.3879	0.3229	0.0453	0.0988	0.051	0.2003	0.029	1.0236	0.1647	0.2315	0.0737	0.0363	0.1889	0.6617	0.1134	0.0899	0.0867	0.6683	0.0924	0.8546	0.1485	0.1848	0.1001	0.0901	0.2309	0.2116	0.1202
LOC_Os01g04120	1.1245	3.066	1.6044	3.2216	2.178	3.0193	0.5231	0.9613	1.247	3.3283	2.6404	3.9562	1.5103	2.3642	2.5498	5.9178	2.7195	4.6502	0.9148	1.846	1.5194	3.5891	3.3699	4.8106	2.0308	1.7689	1.8147	2.1505	2.4539	3.2077	1.1798	1.5143	2.0881	1.9015	3.4286	4.0101	2.0075	3.3956	1.6511	2.5737	1.77	2.686	1.0206	0.9717	1.4759	1.7278	2.7519	4.2377	2.7173
LOC_Os01g04200	8.8614	5.164	12.1664	6.7318	10.1656	7.1673	10.3001	6.9912	10.9487	7.2458	10.7861	7.3776	9.5339	8.7625	10.6837	7.3705	9.7013	10.0964	10.1736	8.3843	13.1831	9.5478	11.2612	8.945	18.904	9.0553	20.7019	10.9549	21.1275	9.6896	21.7425	12.4991	23.0321	11.7329	20.3975	11.4548	19.8417	5.6032	18.4572	6.2792	18.4267	6.3643	19.6959	6.2256	23.0014	9.9614	16.5816	7.3325	15.4371
LOC_Os01g04210	0	0	0.0736	0.0986	0.2057	0.0457	0.213	0	0	0.2341	0.1113	0.0969	0	0.2125	0.2009	0.1329	0.1862	0.1641	0.1262	0	0.2229	0	0.132	0.1828	0.4345	0.1835	0.7348	0.1333	0.9729	0.2608	0.9247	0	0.2157	0	0.6914	0.1955	0.2989	0.0946	0.576	0.0489	0.5794	0.1846	0.0951	0	0	0.1192	0.2922	0.0536	0.2433
LOC_Os01g04250	0.2306	0.4484	0.1221	0.1775	0.197	0.165	0.0896	0.3328	0.0613	0.2043	0.0828	0.2031	0.2853	0.3536	0.1381	0.3488	0.1842	0.3513	0.1485	0.5015	0.0947	0.3422	0.1539	0.3553	0.3606	0.5994	0.1683	0.2981	0.1805	0.3042	0.3283	0.2341	0.1604	0.2542	0.158	0.3139	0.3334	0.3003	0.2095	0.2431	0.1831	0.2876	0.2082	0.3173	0.1427	0.2885	0.1536	0.3216	0.3163
LOC_Os01g04260	17.1882	15.1296	23.8217	24.1298	23.7849	29.6927	23.5606	32.101	15.6501	27.1994	39.6775	47.8962	14.5687	22.6793	15.5399	13.1456	15.034	33.1365	19.6227	30.6909	16.9474	25.5798	26.3	40.9861	21.4629	15.2485	19.4019	18.7583	16.8408	15.8354	17.0972	15.9441	23.5546	22.2421	32.9619	31.5226	9.5611	7.2228	11.0188	7.8406	13.3171	13.0993	12.5326	7.3562	15.6799	20.5588	21.8976	36.4492	22.1257
LOC_Os01g04280	0.4739	1.2337	0.9711	2.6253	0.6418	1.3861	0.7213	1.1082	0.3085	1.1792	1.6991	3.5943	0.6972	1.6677	5.9302	6.8377	0.6919	2.6908	1.3417	1.7464	2.6905	1.8572	2.6373	6.1908	0.2144	6.6814	0.7502	12.2357	0.5369	10.5436	0.5019	1.2743	0.2271	3.1044	3.2742	5.6508	0.2432	5.0224	1.8705	59.9395	0.9749	14.6375	1.2357	2.4705	0.316	1.1056	1.4765	7.2764	0.1592
LOC_Os01g04324	0.234	0.6024	0.6728	2.1373	0.8413	1.2381	0.661	1.255	0.5388	1.3011	1.0937	1.6321	0.6038	0.3485	2.3359	3.5545	1.6139	1.8254	1.3234	2.2628	0.5443	1.6999	1.3158	2.6176	0.8643	0.8291	1.835	2.6989	1.3625	2.1778	1.8832	1.0684	0.968	1.1158	1.944	1.889	0.617	0.6786	0.8584	2.1637	0.4961	2.534	0.9256	2.1119	0.9552	1.6738	1.2215	2.1831	0.8172
LOC_Os01g04330	15.6015	23.2896	5.9127	7.9827	2.9036	4.3798	10.6966	8.1097	5.7887	8.727	6.3663	16.9877	3.5681	6.7454	6.2679	7.5279	4.5137	6.815	9.09	11.7876	4.0061	5.7701	4.1095	5.8313	7.3328	14.9674	6.6907	11.9153	6.1999	10.1742	20.821	7.3665	4.372	6.4313	5.183	8.7209	6.772	4.1504	7.6022	15.6488	9.0112	6.0452	21.573	8.6884	7.6266	2.4155	4.2682	8.9566	6.7222
LOC_Os01g04360	2.4822	0.7554	1.0527	0.4252	0.0516	0	1.2071	0.346	0	0.3939	0.5296	0.449	3.1674	1.8889	0.5969	0.3671	0.1932	0.2036	0.548	0.2123	0.3812	0	0.7996	0.4571	13.2981	1.9356	3.6224	0.9834	1.4707	0.2315	7.8814	0.5976	0.9675	0.33	1.7677	0.6167	3.2634	1.3911	1.5508	0.3001	0.6801	0.144	2.406	0.2735	0.5507	0	1.2895	0.3465	4.8989
LOC_Os01g04370	0.4892	0.1229	2.0823	0.6722	0.8852	0.2374	7.6156	1.6482	0.4876	0.6558	0.5824	0.2525	0.1753	0.1753	1.2699	0.9497	0.5169	0.9176	3.5013	1.9286	0.4485	0.5912	0.7662	0.4717	8.4627	0.23	17.7712	2.2615	8.598	0.832	77.8295	3.3264	3.3889	1.0381	5.9768	1.1218	1.6026	0.0791	3.5533	0.4629	3.3809	0.3318	13.0025	1.084	1.2723	0	1.681	0.6605	8.7397
LOC_Os01g04380	0.2612	0.1277	1.0729	0.3645	0.6456	0.2943	4.0544	0.6812	0.6114	0.0648	0.3264	0.376	0.1886	0.2826	0.6693	0.5431	0.6396	0.7597	3.897	1.588	0.4755	0.7508	0.576	0.4407	1.9553	0.331	7.1982	1.5253	5.7147	1.4493	29.5789	3.0623	5.2748	0.9643	3.1652	1.124	0.4438	0.1711	2.4568	1.1827	2.7461	1.2215	15.5288	1.5914	4.7584	0.7275	1.3382	1.0173	1.4452
LOC_Os01g04390	2.0787	1.3136	1.6083	2.6974	2.0551	2.753	0.4112	3.0822	2.4269	3.3859	1.389	3.8104	2.8111	4.5963	1.868	3.1622	1.8733	1.9347	1.6297	4.21	1.9327	3.2782	2.3096	5.0791	2.4131	3.1535	1.711	2.7214	0.9054	2.0719	2.1235	2.1267	1.5157	3.3169	1.0263	3.1513	1.3819	2.605	1.4468	3.4459	0.3994	2.4289	1.1552	3.1025	1.8142	5.8383	1.0711	3.5758	3.7141
LOC_Os01g04409	21.8446	29.2735	18.2565	14.9698	8.3455	9.758	10.6635	15.3526	5.6232	8.0013	9.7551	13.7394	25.4828	31.4732	12.7707	15.7508	8.9723	14.2109	12.0929	14.2783	9.1331	9.7094	11.2713	15.9089	23.0167	33.2203	11.1369	16.1806	10.5861	20.3059	8.9797	12.7278	8.7836	9.1226	13.5786	16.598	18.1495	30.8346	12.9864	24.0089	10.4372	20.8996	11.9209	13.9134	8.5773	8.7856	12.7271	14.5764	29.2449
LOC_Os01g04440	0	0.0997	0.695	1.4208	0.0996	0.1224	0	0.0647	0	0.0503	0.0579	0.1377	0.1405	0.2784	1.6478	2.3362	0.5995	1.1155	0.0819	0	0.0717	0.2823	0.6553	1.2612	0.0573	0.3021	0.6063	1.4855	0.8582	1.8957	0	0	0.0704	0.1196	0.9947	1.6441	0.0658	1.0638	1.4696	3.8674	0.748	3.6531	0.1253	0.1353	0	0.0785	1.1419	1.1766	0
LOC_Os01g04450	3.7769	4.4195	3.6927	4.4784	2.3404	2.4991	2.8656	3.3495	2.3983	4.0678	3.2682	3.5111	4.0699	4.5176	5.3066	4.9062	2.8503	2.6673	3.1285	3.3805	3.2468	4.9057	4.1973	4.0495	5.093	5.8434	4.2106	5.9889	2.8	7.9684	2.6787	4.0409	2.9752	5.3851	4.1802	5.8541	3.8969	5.334	4.0134	10.19	3.9103	7.9997	3.1574	5.4263	2.8731	4.3922	4.8303	5.002	6.5501
LOC_Os01g04460	0.2415	0.4383	0.571	2.5466	0.7358	1.958	1.1391	3.2899	0.2873	3.4439	1.1189	3.2914	0.3121	0.8845	1.825	2.2307	1.0134	2.6111	1.5588	3.675	1.0627	3.1382	3.1664	4.8121	0.5507	0.8266	0.9564	3.6433	1.07	4.4917	0.8696	2.6985	0.8395	4.7345	3.6307	5.495	0.2171	0.9601	1.1706	5.7992	1.3935	6.082	0.8276	2.8563	0.5372	2.8944	1.9245	6.8808	0.4999
LOC_Os01g04470	0.2991	0.1519	1.3517	1.9304	0.8111	0.7312	0.3105	0.9728	0.4777	0.8849	1.4405	1.327	0.6497	0.7472	3.0744	2.9173	0.8974	2.1281	0.3733	0.8417	0.6628	1.5871	2.1617	1.4547	0.6995	0.8293	2.8993	2.5225	1.3575	4.5153	1.0334	1.567	0.5425	1.089	2.5483	1.9503	0.1016	0.5711	1.8879	3.0539	1.5378	5.9133	0.9775	1.8371	0.31	0.3559	2.4634	1.294	0.2395
LOC_Os01g04480	0.1434	0.4602	1.0692	1.5279	0.4022	0.3423	0.4906	0.1762	0.3064	0.4735	0.7348	0.4475	0.2115	0.5572	2.2269	1.9734	0.8971	1.6791	0.5668	0.6448	0.5231	0.6296	0.9164	0.9892	0.5857	1.2681	1.2459	1.6555	0.5785	3.5621	0.7497	0.8212	0.5478	0.346	1.504	1.5011	0.3164	0.9943	1.3062	2.73	1.0227	4.749	0.5866	1.3719	0.3706	0.778	1.5143	0.8778	0.124
LOC_Os01g04490	1.1033	1.0231	0.7018	0.2826	0.127	0.1507	0	0.0293	0.6924	1.1195	0.1875	0.1206	1.3012	1.1787	0.3821	0.4915	0.1617	0.2507	0.1553	0.1114	1.4857	1.1176	0.2888	0.2952	1.7015	1.0448	0.0871	0.1794	0.0502	0.3154	0.0345	0.0688	1.1802	1.2452	0.2284	0.3539	1.4955	1.4068	0.0694	0.5115	0.1227	0.8325	0	0.1566	1.3079	1.7501	0.1949	0.2842	1.6609
LOC_Os01g04540	0.0348	0.0999	0.5726	1.204	0.2824	0.5529	0.0284	0.1142	0.1085	0.2491	0.3692	0.5626	0.0362	0.1126	1.4079	2.1918	0.6451	1.133	0.1345	0.131	0.0618	0.1896	0.7153	1.1345	0.0317	0.1575	1.1614	1.8251	1.0055	1.5833	0.0365	0.1225	0.0994	0.0834	0.9497	1.5249	0.1425	0.1639	1.1566	2.1644	1.2095	1.971	0.2589	0.111	0.0685	0.3149	1.2998	1.4933	0.0538
LOC_Os01g04550	0	0	0.6115	2.1021	0.0739	0.0934	0.122	0.1195	0	0.2387	0.046	0.2362	0.0248	0	2.3456	3.117	1.0362	2.516	0.134	0.3309	0.1732	0.3808	1.3587	2.3227	0.0208	0.092	1.4826	2.3664	1.0304	2.4021	0.1987	0.3178	0.0264	0.0881	1.6843	2.889	0	0.0236	1.5676	3.5968	1.4484	3.3181	0.0491	0.1074	0.1152	0.1649	1.8478	3.3143	0
LOC_Os01g04560	0	0	0.107	0.218	0	0.0624	0.2801	0.1297	0.1578	0.2102	0	0	0	0	0.206	0.6301	0	0	0.3235	0.4683	0	0	0	0	0	0	0.0814	0.7102	0.0501	0.0429	0.1274	0	0	0	0.0315	0.0332	0.1331	0	0.1044	4.7372	0	0.0876	0.2409	0.4199	0	0	0	0	0
LOC_Os01g04570	0.6167	0.5387	3.5169	10.1354	2.5958	3.5022	1.2364	0.7727	0.7139	0.5519	2.8724	4.635	0.5515	0.8063	8.2859	11.1783	4.7051	11.4499	1.5045	1.2399	0.7608	0.7258	6.3732	10.8098	0.7437	0.6772	6.2713	11.1118	4.5917	11.8292	0.9932	1.052	0.5071	0.4827	7.0141	11.911	0.7006	1.2006	7.1899	16.1659	6.5324	13.0592	0.7172	1.2118	0.561	0.5063	6.7	12.2088	1.0563
LOC_Os01g04580	0	0	0.1124	0.359	0.0458	0.081	0.5902	0.5935	0.2046	0.1328	0.1494	0.2341	0.2279	0.5399	0.355	0.8855	0.1297	0.3379	0.7456	1.6574	0.1435	0.5577	0.3396	0.4921	0.2968	1.1627	0.2956	1.1389	0.2341	1.5149	0.1289	1.262	0.1355	0.8	0.2745	0.5636	0.4708	0.8043	0.4039	1.1688	0.2655	1.332	0.3198	2.5277	0.4826	0.9097	0.2498	0.7508	0.5676
LOC_Os01g04590	14.7115	4.4419	13.2176	5.3852	7.1214	4.557	6.0342	3.3695	5.3481	2.9203	5.0054	3.4416	7.6242	13.7181	6.6937	7.3262	6.4197	6.2194	6.9019	7.9526	4.5274	9.4153	4.7118	4.8811	14.4862	6.7993	13.7343	6.4979	15.081	6.2661	10.3051	3.7577	9.684	4.2606	7.9619	6.3221	16.1291	10.5647	16.7897	9.5253	22.234	9.7721	14.4379	12.7493	15.056	6.0773	13.8432	5.5715	11.7125
LOC_Os01g04620	1.2709	1.7586	2.0524	3.3977	5.5145	4.3265	2.4479	2.287	0.9758	0.529	1.3322	2.2248	1.9588	0.9665	4.8055	2.1546	4.9811	1.2321	2.2094	0.8351	0.3783	0.4926	2.5828	1.6797	0.8603	1.7157	2.2694	2.3744	2.7638	2.8679	1.7913	1.0573	1.0571	0.6627	1.8092	1.7277	0.3756	0.9406	2.404	3.2798	3.2909	3.6307	0.5384	2.1701	0.2544	0.4916	2.0552	2.7626	0.6188
LOC_Os01g04630	89.973	104.372	58.6392	96.8084	81.0529	91.3374	59.7798	119.22	76.6863	152.048	69.845	100.47	76.1221	96.5563	56.9822	48.1739	66.7241	73.0541	53.2829	102.332	73.3239	115.274	55.0565	82.0286	55.4494	78.5012	48.7257	51.9959	44.3651	41.5795	48.8366	62.1952	82.9529	119.936	50.4176	57.4687	34.8422	71.3213	52.9374	46.5699	64.378	47.3082	49.1688	78.9499	75.3167	93.7227	59.0021	76.5594	66.507
LOC_Os01g04640	1.1776	0.5399	0.2346	0.3105	0.9187	1.1465	0	0.2199	0.6076	1.9954	0.2546	0.1547	0.4221	0.5927	0.1506	0.1029	1.1717	0.343	0.286	0.0924	0.4077	0.4319	0.0326	0.0821	0.2119	0.228	0.0251	0.0251	0.1457	0.505	0	0.2393	0.3506	0.2952	0.0345	0.0193	0.1618	0.5411	0	0.0692	0.0424	0.067	0	0.0787	0.0808	0.5642	0.0638	0.0418	0.0905
LOC_Os01g04650	14.929	37.0913	12.9174	26.0173	20.0948	23.3411	11.0708	19.8033	15.8467	22.5055	18.8965	26.4406	15.6178	22.0744	18.8148	37.4525	18.5941	23.5946	11.7364	18.9618	17.0679	25.0027	19.1002	25.9953	15.9246	21.3892	15.5767	20.5243	19.8173	24.5583	14.5361	19.6856	20.8198	23.5651	17.8513	24.1302	21.7177	28.0239	20.9614	31.2182	22.5776	27.3635	16.485	21.0969	19.5408	29.2598	21.4755	25.7441	18.4829
LOC_Os01g04670	2.0177	1.6387	1.3188	1.7802	1.2748	2.6028	1.7619	2.8949	0.4149	1.5729	1.844	1.9102	2.9257	2.5833	2.2882	2.6588	1.822	2.1226	1.3192	3.4234	1.2205	3.124	1.591	2.3892	1.3078	2.6374	2.3743	3.963	1.6836	1.333	1.5473	2.97	1.4438	3.832	1.8771	1.4125	0.4686	1.5494	1.4461	1.4824	1.8064	1.5066	1.9477	2.239	0.9251	2.409	1.7356	1.0614	2.6938
LOC_Os01g04780	0.0606	0.582	0.0808	0.2722	0.0686	0.0864	0.0436	0.0306	0.3468	0.1357	0.0625	0.0664	0.077	0.0549	0.2093	0.4799	0.1454	0.0918	0	0.0126	0.1238	0.0742	0.0676	0.1058	0.1357	0.0474	0.1041	0.0618	0.1304	0.1198	0.021	0.0747	0.1442	0.0839	0.0765	0.0498	0.7124	0.2873	0.1949	0.2519	0.0722	0.1631	0.0988	0.0747	0.1052	0.2569	0.1541	0.066	0.1239
LOC_Os01g04790	0.565	1.5092	0.8773	2.0305	0	0.0449	0.5101	1.5044	0.9071	0.5639	0.0527	0.054	0.7393	1.0545	1.2793	1.9862	0.2001	0.4468	0.6166	0.1254	0.7664	0.4361	0.2339	0.4585	1.4231	1.0526	1.034	1.114	0.3109	0.4018	0.616	1.1789	0	0.9883	1.0171	0.7022	3.6613	2.4696	1.9891	1.3543	0.2671	0.4381	1.5627	1.0324	0.5984	0.2362	0.721	0.8503	0.8627
LOC_Os01g04800	0.0678	0	0.1356	0.1936	0	0.1394	0	0	0	0.1017	0.8396	0.319	0.0733	0.0724	0.1336	0.1385	0	0.2973	0	0.1653	0.1484	0.1952	0.5069	1.0166	0	0.3164	0.0231	0.2765	0.0245	0.3909	0.0713	0.189	0	0.1903	0.5726	1.6609	0	0.0663	0	0.3571	0.0179	0.2578	0.068	0.2888	0	0	0.5574	1.455	0
LOC_Os01g04920	28.9113	6.6961	37.0682	14.3464	28.2719	18.7636	45.3091	20.2634	52.3058	19.2073	25.9945	13.9395	37.5267	15.7486	32.1919	9.4974	29.9589	20.0669	38.3735	20.6849	50.6149	18.2809	23.1827	11.7432	37.6918	16.4352	31.0825	14.4444	21.9375	14.2273	35.3012	24.5428	63.8526	24.0439	27.5847	14.8143	33.7857	16.0554	25.5247	9.2476	24.0672	13.3534	32.7996	23.7966	53.0553	26.3423	18.0953	13.7206	16.7745
LOC_Os01g04950	5.5024	9.9368	6.7263	10.0881	5.4786	9.1182	7.3333	14.3883	4.5331	10.9641	7.4013	13.4746	8.4906	14.1698	10.7582	11.5086	6.0008	8.4147	9.2144	15.8065	8.8988	11.3314	11.3761	18.327	6.4102	15.5141	9.7348	13.1207	9.5883	14.4865	9.8057	14.0965	6.2228	15.4006	13.9505	20.0638	9.5562	16.1597	12.5451	16.7411	9.9029	17.3849	9.786	18.6356	5.8612	12.3123	12.3231	15.4192	12.3623
LOC_Os01g04960	0.1804	0.2717	0.4096	0.3378	0.2422	0.2037	0.3434	0.2511	0.1741	0.153	0.1303	0.1245	0.1271	0.2203	0.6497	0.479	0.3331	0.2336	0.3437	0.2724	0.1564	0.2076	0.156	0.1186	0.1399	0.15	0.7851	0.2077	0.7407	0.6633	0.8793	0.4757	0.0661	0.1103	0.2276	0.1911	0.3764	0.1181	0.7502	2.0871	0.6978	2.2154	1.0597	0.6405	0.0605	0.314	0.3312	0.1207	0.0529
LOC_Os01g04980	0	0	0.3092	1.0773	0.4785	0.451	0.0452	0.1266	0.0501	0.2317	0.0738	0.0772	0.045	0.0892	0.5107	1.2901	0.5485	0.407	0	0.0515	0.0468	0	0.1877	0.1013	0.0364	0	0.3235	0.3495	0.9148	0.4676	0.0849	0.0368	0	0	0.2148	0.1756	0.2076	0.119	0.8312	0.7138	0.6057	0.6667	0.2356	0.1733	0.1273	0.0492	0.2085	0.2464	0
LOC_Os01g05010	7.7492	8.9646	6.1427	9.1149	6.6044	7.8268	5.5281	7.7862	6.0321	6.9772	5.4714	7.3468	9.4533	14.2505	8.3174	10.3705	8.0823	12.7827	6.2393	13.1376	6.8291	11.952	7.772	12.2682	11.3986	11.6784	9.3641	14.3131	8.7875	9.9037	8.2291	11.7116	8.3638	11.0551	10.5338	11.5252	5.2956	6.89	8.0495	13.804	8.6104	11.396	7.3154	8.3054	6.7768	8.8185	7.9639	11.0369	13.7477
LOC_Os01g05030	0.0415	0.0491	0.0773	0	0	0	0.0356	0	0.0872	0.0126	0.2181	0.2355	0	0	0.0049	0	0	0.0769	0.0474	0.0226	0.0192	0.0256	0.274	0.2323	0	0	0	0	0	0	0.0659	0	0.0471	0.0389	0.2785	0.3315	0	0	0	0	0	0	0.0215	0.0188	0	0.1477	0.4295	0.3789	0
LOC_Os01g05060	56.4697	51.4351	37.105	64.3564	34.114	55.0947	18.7178	42.4817	31.2235	57.3671	29.7386	53.7753	63.6657	119.483	60.2491	67.3371	56.0052	90.5297	34.68	67.3944	39.665	96.7019	55.1713	96.6699	102.787	100.571	67.3758	113.132	57.2255	75.5124	43.1506	52.6944	47.4758	73.9593	62.5508	81.1166	30.0859	72.0801	34.6141	72.3887	30.9373	67.8714	20.7505	35.3553	23.9754	51.9352	40.9257	76.8154	135.626
LOC_Os01g05064	2.515	1.3084	1.251	2.8947	3.2552	3.7213	1.4258	3.624	0.8238	2.8834	4.5105	6.5195	2.1341	1.9875	4.8383	2.4153	2.9259	2.3954	3.9528	3.7131	3.0243	1.2623	6.2791	5.6952	1.1243	4.248	2.2746	2.1114	1.7685	3.9319	1.7073	1.5554	1.424	3.3172	3.688	4.4436	0.1831	0.7063	1.6588	4.4795	1.3197	5.0083	1.238	2.1573	0.5466	2.5796	3.372	5.5959	1.2701
LOC_Os01g05080	24.3995	21.6444	21.8773	29.6932	23.8173	33.4431	25.4787	29.2623	21.9092	33.1942	31.9667	36.7758	23.6577	34.9259	33.7813	29.3124	36.2592	36.362	39.4703	35.2229	21.4218	35.8356	41.049	43.0459	29.4516	26.2752	27.8912	37.718	24.7329	34.3715	35.6425	28.8361	19.7412	21.9236	26.6712	35.9294	9.4365	22.1205	10.7358	24.6822	10.9646	23.7732	20.217	17.766	8.1575	16.4579	19.2243	25.9443	39.1471
LOC_Os01g05130	13.4558	10.7652	12.0625	10.6861	11.8142	11.0879	13.794	12.4088	3.1639	0.9221	12.0031	12.3536	15.8391	16.9977	13.0289	8.9131	11.4774	12.9493	15.6877	15.4698	1.1755	0.3713	12.6227	12.5926	18.2502	19.6467	14.0543	13.2478	11.9938	12.5973	13.2149	16.3796	1.1176	5.1184	13.1071	12.4347	14.5569	15.0454	12.6965	11.9903	13.3747	13.3148	11.9917	12.9596	3.6283	6.0328	13.9563	13.4329	15.2596
LOC_Os01g05180	0.1188	0.0774	1.016	0	0	0	0.5887	0.5718	0	0	0	0	0.1243	0.2579	0.0141	0	0	0.0192	0.8239	1.1226	0.171	0	0	0.0285	0.4724	0.3933	0	0.0182	0	0	0.4973	0.8017	0	0.1084	0.0482	0.0128	0.2392	0.2914	0	0.0233	0.0147	0.0156	0.8383	0.6565	0	0	0.095	0	0.1931
LOC_Os01g05200	0	0	0.004	0.0585	0	0.0133	0.0334	0.0328	0.0135	0	0.0047	0.009	0	0	0.0391	0.0794	0.0297	0.0292	0.059	0.0141	0	0	0.0062	0.0338	0	0	0.0184	0.0183	0.0254	0.0278	0.0278	0.0452	0.015	0	0.0309	0.0276	0	0	0.0232	0.0485	0.0366	0.033	0.0279	0.2034	0.0131	0	0.0439	0.04	0
LOC_Os01g05210	0	0	0	1.0071	0.3004	0	0	0	0	0.7865	0	0.6031	0	0	0.2724	0.228	0.352	1.0313	0	0	0	0.7749	0.8377	0.8002	0	0	0.3332	0.7194	0.1771	1.1583	0	0	0.5696	1.4829	0.3676	0.6558	0	0	0.1858	2.3235	0.5403	1.0803	0	0	0	0.6497	0.5823	0.6974	0
LOC_Os01g05260	0	0	0	0.7433	0.1373	1.1492	0.2502	0	1.1441	0.5223	0.1475	1.6692	0	0	0	0.1167	0.5463	0.71	0	0	0.266	0	0.1661	1.1464	0	0	0.0759	0.3951	0.333	1.4505	0	0	0	0	0.1096	1.086	0	0	0.0985	0.9754	0.3887	1.8891	0	0	0	0.2966	0.0706	0.4515	0
LOC_Os01g05320	0.2022	0.587	0.3898	1.5755	0.7648	0.7614	0.0358	0.026	0.1938	0.1944	1.1868	1.0065	0.4545	0.2817	1.0133	1.9034	1.0357	1.1749	0.058	0.0886	0.2086	0.2413	1.4211	1.1637	0.1167	0.1942	0.9261	1.3844	1.4779	2.3253	0.0421	0.1085	0.1808	0.3716	1.8123	1.5367	0.3022	0.4808	0.9825	1.6019	1.6127	2.5112	0.113	0.0825	0.1783	0.684	1.4465	1.3252	0.1388
LOC_Os01g05430	0.9738	0.5924	1.5243	1.5418	1.7953	1.6773	1.5887	1.4616	1.8608	1.7638	2.601	2.0109	1.0914	0.5179	2.0597	1.1824	1.8923	1.4685	1.3448	0.9252	2.1072	0.9613	1.7695	1.5704	1.7011	0.8352	2.3181	1.3657	2.3779	1.1492	1.7334	1.0483	2.4605	1.9353	2.4884	1.6019	0.823	0.3744	2.0035	1.109	2.0535	0.9487	1.3813	0.8448	2.3261	1.226	2.0491	1.2059	1.0946
LOC_Os01g05450	0.1569	0.2563	1.3756	0.3303	0.3338	0.3156	5.7265	9.9818	0.3854	0.3293	0.375	0.3176	0	0.1581	0.7187	0.1473	0.5777	0.2305	8.5684	12.6946	0.3479	0.6759	0.5171	0.413	1.0524	0.426	0.572	0.3812	0.5942	0.3536	13.064	8.8085	0.7888	0.6813	0.5737	0.7947	0.1653	0.8634	0.4434	0.4432	1.1893	0.462	10.9348	9.1962	0.1636	0.5413	0.6636	0.4412	0.7459
LOC_Os01g05530	7.9686	7.8604	3.1155	6.9518	6.0642	6.7135	7.0739	9.7548	5.2223	7.5005	5.9255	6.7804	9.0219	9.3889	6.6932	6.5645	6.4592	7.3671	9.0998	11.2811	6.8797	7.3005	6.3585	7.4248	10.1121	9.4421	7.9524	7.6659	6.8873	7.1329	9.5427	11.1385	8.4654	8.6716	8.3267	8.3945	9.4438	10.1904	8.3838	7.3384	8.0277	7.9085	9.028	12.3262	7.9256	8.5489	7.6306	9.7286	11.8689
LOC_Os01g05560	14.0237	12.9258	5.9795	14.6925	13.4994	13.1513	9.5424	13.3784	14.3672	9.8115	12.9986	12.3541	16.6156	15.9995	14.833	18.5282	13.3543	16.6149	12.3707	16.8833	10.8628	16.2574	14.1948	16.0542	16.8432	15.8489	15.2798	21.0252	16.6981	13.7781	13.8147	20.0901	14.5159	18.8118	16.4863	18.28	15.1466	15.3493	17.0662	17.3972	16.3413	16.9359	18.5677	16.7517	14.5641	18.4181	15.8818	15.7663	20.6127
LOC_Os01g05585	2.2303	0	9.8095	9.548	4.0867	2.8179	4.4973	2.0563	0	0	1.8542	3.8168	2.2692	2.1341	145.769	70.301	12.5745	6.9957	2.5718	2.2798	0	0	13.9266	9.7207	6.9921	3.7883	27.3949	12.6987	20.1668	11.5483	10.3819	2.0267	6.2194	0	29.6009	17.1068	0	0	29.7344	16.0522	30.4355	19.6628	4.3365	7.1359	2.3304	2.4462	15.8584	8.8133	2.8268
LOC_Os01g05600	0.0131	0.089	0.0656	0.1082	0.0619	0.1312	0.0789	0.2202	0.0134	0.0861	0.0632	0.1275	0.041	0.1247	0.0849	0.1747	0.0829	0.2629	0.1187	0.2554	0.0714	0.1125	0.0795	0.2064	0.0814	0.1141	0.0696	0.1265	0.0977	0.1802	0.1659	0.1757	0.0593	0.0858	0.1257	0.1972	0	0.1312	0.1189	0.1647	0.0487	0.1929	0.2047	0.1651	0.0512	0.1988	0.1109	0.1982	0.1093
LOC_Os01g05610	22.5354	10.0531	33.1223	26.3284	6.4954	6.1979	32.9192	24.1747	18.6797	4.2426	4.3753	5.278	34.3094	52.3942	22.1145	22.9499	17.6576	36.0925	30.0978	42.5458	7.1038	7.7341	20.0558	26.696	51.2331	54.2378	40.5399	33.4487	31.8987	30.2881	36.3716	75.3021	6.6129	31.9242	36.948	36.169	42.8462	38.2645	29.4894	27.0728	31.4774	38.0333	54.0987	71.3137	24.8148	27.7871	34.8704	34.1479	41.2825
LOC_Os01g05620	0.2374	0.3872	8.6229	0.8546	0.4357	0.4153	0.0793	0.0663	0	0	0.3519	0.7417	0.096	0.3208	0.5484	1.4796	0.5635	1.7838	0.0149	0.2143	0	0	0.7285	1.5865	0.5591	0.4819	0.8643	1.2121	0.7659	1.1232	0.1251	0.1025	0	0	1.0189	1.3785	0.1684	0.2104	0.7721	1.0571	0.7846	1.0004	0.0955	0.1064	0	0	1.8039	1.0626	0.4805
LOC_Os01g05640	0.2528	0.1737	0.3328	0.1444	0.1182	0.1009	1.0543	0.7247	0.077	0.1856	0.0989	0.1176	0.2515	0.2678	0.2102	0.2704	0.1192	0.1727	1.0712	1.5438	0.2395	0.2075	0.1115	0.2034	0.4757	0.3437	0.403	0.3256	0.3186	0.3884	2.2858	2.5127	0.2531	0.1687	0.4022	0.2025	0.2818	0.2522	0.3832	0.5312	0.274	0.659	2.5537	1.8962	0.1184	0.1756	0.246	0.2012	0.6265
LOC_Os01g05650	776.048	359.24	938.163	737.488	915.608	704.198	2126.07	1747.59	772.754	776.126	839.948	767.927	832.896	720.392	888.623	532.549	1010.2	918.857	2283.46	1799.39	1017.59	773.179	852.422	856.876	1191.36	781.601	1617.91	972.788	1382.44	901.992	2362.87	2088.7	1172.01	935.63	1362.63	1045.94	697.89	449.172	1205.79	675.466	1358	765.572	2078.17	1801.22	1257.15	683.883	1282.84	930.764	931.859
LOC_Os01g05694	8.2522	8.0673	6.6322	8.0678	6.4311	8.3121	7.6039	11.0278	6.818	10.3466	8.6548	8.0527	10.2908	9.189	10.2732	7.0211	6.3614	8.3371	6.6419	13.2854	12.018	7.7924	8.0402	9.6011	9.3729	11.2229	9.2246	9.6339	8.1366	8.3778	4.4252	15.7685	11.186	10.2121	8.5043	11.5995	5.2674	9.4318	9.5736	10.317	8.9455	11.308	8.0559	9.9367	8.3891	10.5461	8.3713	11.0096	7.5099
LOC_Os01g05730	4.1358	3.7781	1.2164	0	0	0	0.3218	0.3498	0	0	0	0	4.5274	3.6192	0	0	0	0	0.5148	0.4473	0	0	0	0	5.1571	4.3173	0	0	0.0169	0	0.3282	0.5306	0	0	0	0	4.2748	4.6483	0	0	0	0	0.1864	0.4626	0	0	0.1804	0	5.3454
LOC_Os01g05744	0.3916	0.3535	0.5264	0.6238	0.6858	0.6885	0.7764	0.4221	0.5576	0.4225	0.6739	0.4472	0.5633	0.3118	0.9619	0.7524	0.8884	0.9336	0.394	0.4343	1.0591	0.6816	0.8206	0.616	0.7713	0.4195	1.1315	0.6538	0.9327	0.7031	0.4145	0.4237	0.4423	0.6409	0.9192	0.7876	0.2431	0.2876	1.0848	0.3633	0.7775	0.6229	0.3535	0.4974	0.4335	0.5724	0.7053	0.8457	0.3692
LOC_Os01g05760	0	0	0	0	0	0	1.1628	0	0	0	0	0	0	0	0	0.5552	0.5153	0	0	0	1.2944	0	0	0.2943	0	0	0	0	0.7677	0.5982	1.165	1.149	0	1.0553	0.2664	0	0	0	0.8964	0	0.2897	0	4.8454	0	1.2684	0	0.3311	0.3153	0
LOC_Os01g05810	8.2366	18.0995	11.7173	12.9876	12.4329	14.241	5.5942	13.8247	8.2773	13.2024	11.1777	17.5291	9.1671	11.9342	9.5766	17.7541	8.427	12.0536	5.8478	15.164	7.3034	12.9594	7.4086	15.1595	5.9927	9.4355	10.9161	9.557	10.3084	9.6008	7.6196	6.5702	7.758	11.4483	13.6093	10.8276	9.9127	10.0134	11.175	7.3161	7.4507	8.1397	4.9912	14.7141	7.8467	11.592	13.83	14.7006	3.9129
LOC_Os01g05830	8.5079	4.3383	8.0273	7.6205	9.4594	8.812	6.6986	6.7761	6.5418	10.1499	11.3868	9.4487	10.2609	8.2398	9.5674	5.2481	11.0598	7.7176	9.8889	5.9268	10.7553	8.7139	13.2375	9.9686	15.7963	10.7855	11.5109	8.6215	14.3342	9.6789	9.3145	7.5205	9.944	8.701	12.6863	11.1618	11.243	7.2206	10.4098	6.605	13.3912	7.5748	8.8129	5.5345	11.4472	7.0807	12.5995	9.8089	13.4895
LOC_Os01g05840	22.862	7.9006	37.5699	15.4423	30.1499	18.6694	52.4208	29.3162	31.0012	19.4804	26.766	12.9936	23.1123	10.0405	26.6109	8.1263	26.2202	12.358	39.4477	22.6206	38.774	14.1013	21.2632	8.3452	36.8505	12.8126	46.4732	17.5525	43.3541	14.7232	50.3858	32.3516	43.0825	19.0427	32.9713	13.5761	25.4226	12.818	37.4388	9.1922	35.5166	10.7404	40.7505	21.0034	41.8687	21.0415	27.1407	12.8783	21.9014
LOC_Os01g05860	0.3323	0.3685	0.6006	0.6859	0.4663	0.7087	0.4403	0.9283	0.5411	0.6226	0.3822	0.6656	0.3656	0.7634	0.563	1.0293	0.5391	1.319	0.8229	1.5453	0.4625	1.4483	0.4961	0.996	1.3593	0.8143	0.8655	1.1605	0.6468	1.0172	0.9645	1.7652	1.1778	1.4304	0.8217	1.0833	0.5879	0.3844	0.7146	0.8451	0.5628	0.8453	0.669	0.9432	0.7812	0.6221	0.5425	0.9939	1.5757
LOC_Os01g05870	0.1758	0.2137	0.5835	0.6464	0.349	0.2198	0.2592	0.3766	0.3157	0.4059	0.4705	0.5899	0.2207	0.5274	0.7389	0.8105	0.323	0.4622	0.2829	0.2716	0.2851	0.5209	0.6252	0.6127	0.2943	0.932	0.2591	0.4441	0.2349	0.7289	0.2209	0.3873	0.3976	0.3408	0.6761	0.7137	0.1982	1.0847	0.3835	0.6812	0.4234	0.7904	0.2151	0.5046	0.3723	1.0154	0.8073	0.7112	0.214
LOC_Os01g05900	35.2076	19.2918	39.216	33.1199	22.8216	20.141	35.7016	31.7159	33.903	24.6883	17.7694	18.6742	54.1468	80.9241	32.6163	31.267	27.7445	57.94	31.9362	66.9673	24.8292	38.7651	31.1985	40.5981	75.0979	76.5949	59.256	53.765	49.7788	45.3843	41.6943	84.1209	36.4005	63.4305	52.4442	50.6347	48.3632	63.4021	42.4054	43.3384	45.9613	53.8651	52.0296	84.2557	51.5803	58.5153	49.4257	53.6681	58.7089
LOC_Os01g05960	3.7321	1.5799	0.2095	0.0867	0.0612	0.0136	4.6538	3.1018	0.1966	0.0419	0.0617	0.0681	3.2831	3.2054	0.2669	0.1689	0.1082	0.1999	3.9064	4.9446	0.3045	0.034	0.2045	0.1624	8.2796	3.9497	0.3333	0.2957	0.252	0.114	8.2782	6.8195	0.1682	0.2032	0.3312	0.214	6.9398	2.6717	0.2821	0.1185	0.2318	0.0713	6.905	4.6089	0.213	0.0794	0.2913	0.1343	7.3763
LOC_Os01g06000	0.7982	1.8381	1.0004	1.4588	1.1864	1.335	1.1166	1.1709	1.4289	1.646	1.0294	1.5176	0.7259	1.8004	1.0651	1.8879	1.3144	2.0416	1.031	1.8196	0.8985	1.747	1.3432	1.8655	1.3543	1.3797	1.5235	1.7855	1.6394	1.9154	1.551	1.7986	1.4678	2.1281	1.7432	2.0146	1.464	1.3962	1.509	1.5444	1.7058	1.7342	1.378	1.577	1.5467	1.7734	1.8899	1.9256	1.6427
LOC_Os01g06010	99.2793	51.865	66.3646	62.3647	92.9882	84.2874	69.4646	69.8952	85.4668	76.2219	62.1267	73.1319	92.0458	152.564	62.128	70.825	67.3102	140.191	60.1865	127.058	66.7978	136.448	71.9276	103.104	136.449	150.142	138.688	129.562	114.89	109.167	80.2645	139.415	106.922	150.862	108.567	108.019	104.724	130.168	96.9651	86.132	108.375	106.18	82.2683	137.003	109.852	135.1	103.496	112.511	157.829
LOC_Os01g06150	5.7701	2.7663	5.1584	3.0777	3.1955	3.5115	3.428	3.1703	3.5572	2.2473	4.4586	2.8027	5.2467	6.4976	2.3182	1.5966	2.4437	2.4508	4.1691	4.0903	2.2999	2.1003	2.3911	2.1526	5.8972	6.0378	2.9042	3.3214	3.0722	3.0072	3.9792	3.2804	2.9377	3.6087	3.5084	2.3486	2.7553	3.2631	1.7617	1.4764	2.2682	1.8561	1.398	4.1551	1.7328	3.057	2.6027	2.3047	2.8393
LOC_Os01g06210	0.9461	0.3623	3.7983	3.5656	2.9958	2.9752	1.9887	1.8802	3.6617	3.0678	7.7874	3.6197	0.4245	0.6354	5.3959	2.713	3.4444	1.3128	2.28	2.032	4.6306	3.3223	2.8157	3.0242	0.1707	0.8859	7.4379	3.1019	4.7305	2.9756	1.5917	1.2993	5.3852	4.4137	7.2359	1.8852	0.4062	0.1854	3.4503	1.7763	2.1216	1.988	1.0942	3.4733	1.8493	2.6416	4.3465	2.4736	0.2492
LOC_Os01g06220	0.5243	0.1145	3.3741	3.0365	1.7323	1.9753	1.5116	0.866	1.5802	1.56	5.9649	2.6997	0.7267	2.0762	4.2248	3.0354	1.8091	1.2763	1.1055	1.2386	2.4232	1.9112	2.327	1.8218	1.9225	4.2444	5.3142	3.2801	2.6462	1.9412	3.0605	0.7813	2.8563	2.2173	5.2463	1.7988	1.4805	1.2346	2.272	1.0719	1.0365	1.1634	0.7443	1.5614	1.4058	0.8172	3.4566	1.5416	1.6384
LOC_Os01g06230	5.0563	3.3344	3.4326	0.6838	2.8091	1.8248	3.555	1.0611	0.7677	0.4166	1.2985	0.3814	5.074	3.9296	1.7789	0.3206	1.3609	0.2223	2.65	2.9451	1.3159	0.8221	1.5673	0.1529	16.5818	7.1756	7.865	1.0885	5.2007	1.3863	6.0614	6.3227	2.5536	0.4432	5.0384	0.6699	7.4882	3.3412	5.2614	0.574	3.1677	0.1956	1.4832	0.6035	4.0279	0	4.4096	0.1784	4.0371
LOC_Os01g06240	0.0984	0.1988	0.4373	0.2753	0.2719	0.308	0.3301	0.2995	0.1698	0.2048	0.3918	0.234	0.168	0.734	0.6788	0.8996	0.4956	1.2597	0.6532	0.8274	0.2136	1.0072	0.6072	0.737	0.3001	1.968	0.8757	1.5195	0.9155	6.361	0.7265	1.4569	0.3771	0.5361	1.0569	1.7709	0.3983	0.8558	1.1267	2.8561	1.0365	4.7163	1.0548	0.9964	0.239	0.2804	0.969	0.4757	0.3487
LOC_Os01g06280	10.1602	15.0778	16.7641	16.03	17.7411	17.6788	9.4066	13.5343	16.683	17.5898	13.8214	16.1493	9.0358	9.8252	16.4856	17.4062	14.1772	12.7197	9.9228	11.1994	16.84	16.7352	10.3161	12.9087	10.7753	7.3643	23.8094	13.445	23.6715	14.1864	11.8679	7.1873	16.5982	12.5217	17.7722	11.1707	16.3441	10.1972	18.5508	11.0778	18.4943	13.981	10.7268	13.4801	18.085	15.1848	18.5064	11.7366	12.8162
LOC_Os01g06300	0.1375	0.2739	0.239	0.2814	0.14	0.1615	0.3702	0.3225	0.3699	0.0998	0.1068	0.1401	0.1568	0.296	0.1939	0.3783	0.221	0.2127	0.2454	0.2858	0.16	0.1669	0.1659	0.2011	0.2147	0.1977	0.1845	0.1672	0.3281	0.1684	0.46	0.5585	0.2133	0.283	0.2295	0.1535	0.3463	0.2477	0.2804	0.1958	0.1715	0.1719	0.619	0.3052	0.2413	0.2039	0.2215	0.1677	0.1504
LOC_Os01g06310	0.1529	0.2623	0.4245	0.285	0.0784	0	1.3283	0.4638	0.3833	0.1221	0.0976	0	0.8424	0.337	0.6573	0	0.5299	0	2.1398	0.9411	2.3011	0	0.7134	0.1736	5.9895	0.1455	13.7057	0.5085	7.8051	0.0968	19.7355	1.2368	5.2217	0.4221	6.6352	0.2021	22.6833	0	25.1126	0.1543	8.8139	0.1558	61.7091	2.3455	11.0232	0	22.5109	0.2686	31.7565
LOC_Os01g06450	0.0746	0	0.0535	0.0557	0.0647	0.0497	0.3058	0.0446	0	0.1952	0.0604	0.0373	0.0267	0.0268	0.0511	0.1014	0.0432	0.0817	0.1176	0.2268	0.0488	0.1308	0.0876	0.162	0.0681	0.172	0.2248	0.15	0.2105	0.0994	0.3399	0.0807	0.0558	0	0.2576	0.1578	0.2273	0.0255	0.1292	0.1395	0.1063	0.0569	0.1042	0.1441	0.075	0	0.1198	0.119	0.2186
LOC_Os01g06460	21.4776	17.3487	20.7946	18.6139	16.7345	18.7184	19.6901	26.4716	18.6842	20.246	22.0637	21.8522	21.6859	29.0466	20.7464	20.9695	16.5253	23.7257	26.2976	30.8596	15.4588	26.077	22.1755	26.6114	28.8013	34.8314	22.2049	26.0932	22.1821	30.2821	27.2708	30.8512	25.4696	30.4035	28.9374	26.0625	18.8259	22.32	23.8567	38.3887	22.0434	30.1523	28.7873	27.9942	19.0957	21.7036	22.6585	23.3367	23.633
LOC_Os01g06490	9.7026	6.0068	14.6965	9.9684	12.8649	9.231	23.1637	18.2353	13.0104	8.1112	12.3134	9.287	9.8348	9.0774	14.5211	10.5259	12.7044	10.688	15.6436	16.0261	13.1723	8.2563	12.0083	10.4774	12.5483	9.7474	17.1933	11.5605	19.3028	13.59	20.0229	19.6447	15.3307	12.1925	17.9138	13.1767	12.4286	7.8395	22.5332	17.616	23.3964	16.8458	25.5918	19.0151	19.3753	9.4925	18.4945	10.6367	8.1682
LOC_Os01g06520	0	0	0	0	0	0	1.4498	2.1269	0	0	0	0	0	0	0.0067	0.0111	0	0	1.5608	2.3316	0.1306	0	0	0	0	0	0	0	0	0	2.0446	2.3889	0	0	0	0	0	0	0	0	0	0.0033	2.2852	2.3234	0	0.0154	0	0.0033	0
LOC_Os01g06550	10.4472	31.258	7.451	14.7213	8.5987	12.1451	3.0023	10.2794	7.7835	22.0391	7.2078	14.7608	10.6539	26.5792	6.7475	15.8079	7.0769	16.9128	3.2288	12.3006	8.9204	20.2463	7.6376	15.6008	9.8724	19.1656	6.2306	10.1165	6.7859	13.2311	2.9393	9.47	9.6723	18.1661	7.8073	14.2121	13.3516	28.6403	10.2973	15.8329	10.9474	17.9868	5.1234	13.4134	12.8499	22.7461	10.883	19.6002	11.8169
LOC_Os01g06580	0.6683	1.2614	0.2215	0.3232	0	0.0917	0.4139	0.7833	0.7036	0.228	0.2895	0.0274	0.2098	0.1034	0.2645	0.0424	0.2813	0	0	0	0	0	0.0178	0	3.4952	0	2.6258	0	2.9512	0.058	3.396	0	4.3018	0	7.0178	0.0737	0.0988	0	0	0.0459	0	0	0.0923	0	0.2017	0	0.0314	0	3.5954
LOC_Os01g06590	13.9625	12.2025	12.3346	11.9173	12.8966	12.8281	10.9183	12.1225	10.1345	14.6317	13.7446	15.7671	15.9336	18.5515	11.4767	10.9388	10.1583	15.5886	9.728	11.0205	13.7233	15.6026	13.7269	14.9135	13.5125	18.8784	10.8475	13.3058	11.4389	18.6961	9.2246	11.0655	13.7361	15.9976	12.7354	16.4267	14.482	16.5214	14.7637	20.8586	16.3508	17.6388	12.222	11.4869	16.3098	15.366	13.4019	16.4659	15.621
LOC_Os01g06600	8.538	11.3225	7.5064	13.0296	10.779	13.7792	7.1045	14.6822	7.0606	20.7672	13.926	17.6395	14.9303	16.4742	12.8157	9.3105	14.2866	13.768	12.762	13.9342	14.0788	19.6785	16.9984	20.6105	16.1111	18.6987	15.4282	14.2239	15.3794	18.0024	13.0472	12.8398	14.1354	19.4703	16.6564	20.7609	9.4917	13.3235	13.8078	14.1493	14.3003	15.7649	8.3101	8.2221	12.3682	16.2671	14.127	18.9431	20.5379
LOC_Os01g06620	0.0809	0	0.2137	0.2611	0.3416	0.3988	0.2225	0.2233	0	0.0561	0.4713	0.2908	0.0854	0.086	0.092	0.6987	0.3797	0.3157	0.0971	0.0938	0.0825	0	0.4395	0.2324	0.0711	0.1533	0.4775	0.1572	0.2495	0.4174	0.4259	0.0801	0.0894	0.1503	0.4504	0.5771	0.0846	0	0.3896	1.7313	0.1791	0.2433	1.0526	0.6574	0.1663	0.7938	0.4377	0.6895	0
LOC_Os01g06640	0.8016	0.4424	1.2247	0.5667	0.9509	0.4817	1.106	0.491	1.1531	0.8815	1.078	0.7285	1.2172	1.1234	1.1732	0.5339	1.1682	0.4475	1.1979	0.8991	1.2587	0.6538	1.4138	0.8075	2.2847	1.1822	2.0912	0.5825	3.0069	0.5072	0.9245	0.5376	1.6569	0.5379	2.858	1.184	2.6736	0.2458	2.3442	0.8864	4.2909	0.4682	1.0833	0.653	1.5595	0.7371	3.1195	1.1377	1.7043
LOC_Os01g06660	4.5847	2.7729	4.3565	2.3596	2.8653	2.6948	3.4753	3.4039	3.0239	3.1088	3.5856	2.868	5.9831	5.0856	3.2951	3.152	3.9397	4.0227	4.6136	5.4092	5.0739	4.3981	3.7595	3.0525	10.0015	8.5441	5.542	4.6954	6.5263	6.0162	8.6542	5.7549	6.391	5.4771	6.3357	4.8286	6.2122	4.4848	4.6958	4.9404	5.5725	4.1165	7.0948	4.5717	5.0249	4.123	5.0349	3.641	8.8364
LOC_Os01g06670	0	0	0	0.0034	0	0	0.3577	0.3788	0	0	0	0	0	0	0	0	0	0	0.414	0.5298	0	0	0	0.004	0	0	0	0	0	0.004	0.1404	1.0365	0	0	0.0034	0.0034	0	0	0.0052	0	0	0.0083	0.2803	0.8023	0	0	0	0	0
LOC_Os01g06680	0	0	0	0.0114	0.0088	0	0.033	0.0159	0	0	0.0051	0	0	0	0.0144	0.0236	0.0038	0	0.0627	0.0602	0	0	0.0032	0.0223	0	0	0.0345	0.0064	0.006	0.0141	0	0.1286	0	0	0.0038	0.0214	0	0	0	0	0.0192	0.0153	0.0358	0.0994	0	0	0.0201	0.048	0
LOC_Os01g06740	0	0	0.0332	0.3758	0.1844	0.1224	0.1733	0.7126	0	0.2864	0.32	0.5496	0	0	0.1946	0.3152	0.1686	0.4941	1.0437	2.3156	0.2798	0.4295	0.2911	0.6946	0	0	0.047	0.2808	0.1112	0.6658	0.5761	3.4751	0.051	0.3407	0.1394	0.7654	0	0	0.1423	0.727	0.203	0.6751	0.6929	5.5869	0	0.0555	0.1312	0.277	0
LOC_Os01g06750	0.0385	0	0.7046	0.4534	0	0.0593	2.1671	3.413	0.162	0.049	0.0362	0.0236	0	0	1.0918	0.5689	0.291	0.643	5.2509	4.9834	0.4068	0.0988	0.6686	0.9097	0	0.0368	0.6008	0.6791	0.1438	1.1106	3.0777	6.768	0	0.1435	0.4653	1.0979	0	0.076	0.2885	1.0881	0.1846	1.5511	2.0206	5.6697	0.306	0.3619	0.437	0.6543	0
LOC_Os01g06760	0	0.1672	0.5104	0.6137	0.0399	0.0357	0	0	0.1489	0.0299	0.046	0.0228	0.2318	0.5239	2.5693	2.0963	0.5711	0.6945	0	0	0	0	1.3301	1.3763	0.0434	0.9936	0.7403	0.6138	0.2878	2.1339	0	0	0	0.2792	1.0638	2.2296	0.0973	1.6518	0.5147	1.8841	0.4573	2.7585	0	0	0.1208	0.2022	0.9477	1.5482	0.0261
LOC_Os01g06770	0.0091	0	0.0486	0.2774	0.0096	0.0097	0.0169	0.0082	0.0388	0.012	0.0237	0.0298	0	0.0197	0.1763	0.3997	0.029	0.0365	0	0.0105	0	0.048	0.0449	0.0418	0.0083	0.0267	0.0434	0.0509	0.0417	0.0357	0.0193	0.0387	0.0207	0.0173	0.0346	0.0459	0.0184	0	0.1197	0.2317	0.0272	0.0592	0.047	0.0349	0.0092	0.0218	0.0494	0.0543	0.0102
LOC_Os01g06790	4.4151	4.8126	4.0016	0.0137	0	0	5.2349	4.4716	0	0	0	0	4.1734	3.9722	0.0172	0.0337	0.0068	0	4.9439	3.5354	0.4951	0	0.0046	0.0123	4.8488	4.9693	0.0164	0	0.0119	0.0084	4.7261	4.5249	0	0	0.0167	0.0073	6.0944	6.287	0.0223	0	0.0168	0.0356	4.8321	5.3955	0	0	0.568	0.0084	4.9576
LOC_Os01g06820	0	0	0.8859	1.2229	0.3684	0.3907	0	0	0.7158	0.5962	0.5506	0.4368	0	0	0.9643	0.8734	0.8143	0.3568	0	0	0.2191	0.2941	0.5179	0.3458	0	0	0.608	0.3123	0.9131	0.3384	0	0	0.6013	0.7732	1.23	0.3574	0	0	1.3845	1.046	1.2758	0.4033	0	0	1.2268	1.166	1.1732	0.5437	0
LOC_Os01g06890	0.0232	0.0264	0.1543	0.0501	0	0	0.1219	0.0597	0.0236	0	0	0	0.245	0.2488	0.1212	0.0597	0.0393	0.0093	0.2403	0.2339	0.043	0	0.0266	0.0179	0.5432	0.2267	0.0153	0.0319	0.0275	0.0381	0.3734	0.3123	0	0	0.0436	0.0264	1.4443	0.2597	0.0835	0.0478	0.012	0.0449	0.7186	0.4112	0	0	0.0568	0.0604	1.2107
LOC_Os01g06910	0	0	0	5.5657	0	2.1252	0	0	0	0	0	0	0	0	9.8988	12.3156	3.8293	9.1993	0	0	0	0	14.1871	6.9803	0	0	2.7583	8.3122	1.5096	8.99	0	0	0	8.7446	17.9796	11.3737	0	0	11.4225	7.9502	9.1844	7.3392	0	0	16.3011	11.3001	10.5228	17.251	0
LOC_Os01g06920	0.3298	0.215	0.6054	0.581	0.2685	0.3879	0.2074	0.3564	0.3155	0.2629	0.2979	0.3192	0.5043	0.3842	0.9991	0.87	0.5329	0.931	0.3434	0.5662	0.3289	0.4808	0.7505	0.9713	0.6323	0.4393	0.718	0.9254	0.6255	1.0674	0.388	0.5298	0.2953	0.4913	1.3775	1.0209	0.7356	0.2442	1.1146	1.331	0.9103	1.4289	0.4354	0.4853	0.6438	0.4656	0.9717	1.1234	0.7593
LOC_Os01g07110	0.1382	0.1548	0.1668	0.1619	0.1942	0.3203	0.6727	0.8476	0.1384	0.1288	0.1439	0.1017	0.1101	0.0858	0.2194	0.1384	0.214	0.1307	0.6943	0.7984	0.2644	0.0706	0.0988	0.048	0.1223	0.0777	0.0909	0.0647	0.1184	0.1379	0.4954	0.5927	0.1174	0.1336	0.054	0.0775	0.2738	0.3527	0.2001	0.2856	0.193	0.213	0.5856	0.7044	0.1344	0.2254	0.1167	0.1279	0.1699
LOC_Os01g07200	11.0485	8.9008	13.4343	10.6443	11.5751	10.6843	13.3613	11.9216	10.0635	11.4532	11.5159	11.3932	15.3548	12.5595	12.548	8.5082	12.9044	10.4237	12.3168	13.0305	13.7788	11.3295	13.2101	10.7559	15.7858	14.5105	15.5081	10.737	14.1616	10.98	15.1639	13.5797	14.2727	15.0638	14.5239	12.569	16.7874	13.3446	20.7015	11.8568	22.9492	11.9969	17.1273	15.7672	21.9347	14.8598	19.3034	13.8304	18.1894
LOC_Os01g07250	27.1116	18.9961	22.9018	29.8773	27.5158	33.8078	31.7292	42.3332	17.5294	40.8377	30.4114	40.0669	33.8699	39.1449	26.2781	19.6761	27.2292	31.0384	37.6204	43.2071	27.2781	36.1347	32.3171	37.7467	30.5467	38.3468	28.0682	29.6343	21.337	30.2233	30.2074	37.352	28.0914	37.181	32.0403	35.955	19.9322	33.0854	25.6819	27.5856	26.444	32.5411	31.9593	44.0654	27.0333	36.4962	31.4802	44.7596	29.5363
LOC_Os01g07260	2.2382	3.123	2.8465	2.7789	2.2162	1.9408	1.9344	3.1544	2.3272	3.7213	1.8825	1.8729	2.0586	2.6582	2.6413	2.6247	1.932	1.7396	3.0358	3.1889	2.1914	3.0114	1.9906	1.9486	4.0479	2.4707	2.9071	1.5077	2.0022	1.4789	3.3095	2.4781	3.4173	2.0251	2.1843	1.7071	2.7361	2.4163	2.5697	1.8864	1.738	1.7482	2.4158	2.8005	2.743	2.8523	2.565	1.82	3.9285
LOC_Os01g07280	1.5595	0.8582	2.2366	1.005	1.3761	1.2095	1.0312	1.0652	1.1912	1.2555	1.5218	1.221	1.9393	2.0832	1.7747	0.9034	1.6003	0.872	2.1242	1.0775	1.5038	1.0599	2.1093	1.4708	3.1026	1.9318	2.731	1.1063	2.6233	1.4836	2.5642	1.5437	2.9383	1.8453	3.0848	1.5609	3.7805	5.7452	3.8596	1.3592	3.1421	1.9045	2.5793	1.6837	2.5606	1.4403	3.6472	1.7477	4.0751
LOC_Os01g07300	3.3256	2.8433	2.9921	3.7894	4.6572	5.4426	1.4809	2.5257	2.4494	4.8471	5.4184	6.8208	3.9651	3.1174	4.7902	3.9674	5.8475	2.6533	3.9324	2.5494	5.6517	4.4466	4.9199	6.496	5.4458	5.2132	7.7944	3.8036	7.543	7.0983	3.956	2.2481	4.3601	3.9365	6.415	6.3802	6.3386	1.9766	5.6888	4.2013	5.3123	5.4127	1.5659	1.7442	4.0487	3.1885	8.2786	4.7012	5.3018
LOC_Os01g07320	1.7939	0	0.9518	1.4645	2.6772	3.1479	0	0.5407	0.9908	3.0823	2.9063	4.3844	0.8598	0.5617	2.0054	1.0583	3.2068	2.8286	0.6676	0.3286	3.3092	2.3352	3.4388	3.4002	1.1582	0.4761	2.6936	2.6331	2.7137	4.3726	0	0.2235	3.9068	3.3093	2.9815	4.1527	0.2739	0.7557	2.7147	3.5147	2.2882	2.9172	0	0.2858	1.0982	2.8714	2.0542	2.3882	1.9503
LOC_Os01g07340	0.6542	1.4544	0.6626	1.3193	0.7962	0.7234	1.0986	1.6484	0.6526	0.6979	0.9294	1.0469	0.9662	0.9467	0.7164	1.864	1.3953	0.6524	1.0566	1.3167	1.4093	0.5684	0.9245	1.2089	1.0389	0.6028	1.2898	0.931	1.7228	0.7266	1.0497	1.2275	0.7834	0.7935	1.4344	0.7086	2.8815	0.6299	1.1398	0.6038	1.0052	0.5657	1.3038	1.2112	0.7036	0.3584	1.5397	1.0562	1.6029
LOC_Os01g07360	0.6723	0.2086	0.7166	0.593	0.4911	1.0082	1.5632	1.1739	0.429	0.512	1.1944	0.8539	0.8147	0.7241	0.6773	0.5414	0.6945	0.6206	1.1596	0.6941	0.8534	0.9022	1.107	1.2129	1.1629	1.1678	1.0303	0.6707	0.6516	0.837	1.0572	0.9669	0.9262	0.543	1.2036	1.1083	0.4994	0.5283	0.8153	1.3822	0.7125	0.7956	1.1053	0.8688	0.7778	0.6093	0.9594	0.9143	1.3085
LOC_Os01g07376	19.9873	8.1827	15.7364	6.2981	5.5379	7.283	10.5094	8.7652	8.1968	9.5211	10.0814	7.6234	28.8062	20.4643	9.0833	4.7265	8.8691	6.0168	12.7392	11.0781	12.8349	11.0668	13.8089	9.4662	24.6124	27.8334	11.994	8.7248	9.9077	7.5488	11.6182	9.3179	13.2883	12.8353	14.4446	10.9248	16.0676	17.9877	11.532	9.9725	9.8683	8.581	12.6444	10.0101	14.6623	9.4711	12.2149	10.287	24.5484
LOC_Os01g07390	12.8769	27.092	10.2481	25.3252	12.8276	19.9603	8.8358	26.184	8.3029	27.3418	12.9346	26.5239	18.1364	37.4963	15.929	24.1433	12.9656	29.372	14.5263	32.521	12.3122	26.5072	15.0291	31.5893	20.1635	29.2461	16.8762	25.8707	13.8474	24.2291	10.6972	21.5034	14.2101	21.5147	19.6463	29.9999	14.8473	31.5976	18.8957	27.1046	16.2956	31.2732	11.1144	31.5361	15.4734	23.1184	20.2519	36.4082	30.5175
LOC_Os01g07420	0.6392	0.4366	1.1475	0.9463	0.8848	0.478	1.6252	1.4278	0.8782	0.8809	0.4137	0.5962	0.1233	0.1226	1.442	0.5612	1.2646	0.5481	1.481	1.4148	1.1146	0.4046	0.4906	0.5208	1.9824	0.2153	3.0109	0.4245	2.6053	0.5591	2.2624	0.6483	1.9993	0.8389	2.1331	0.51	0.536	0.1115	1.2492	0.5271	0.9701	0.397	1.2473	1.2409	0.5395	0.4154	0.7939	0.3299	1.5011
LOC_Os01g07500	2.7198	3.525	2.6691	3.8993	2.7948	3.713	2.8329	5.6957	3.0257	3.1959	2.4533	3.3001	2.5146	2.7884	3.3036	3.6744	2.7173	3.4331	3.9797	4.8642	2.3689	3.1718	2.308	3.0953	2.3823	3.7853	2.7091	4.4217	2.4129	3.1089	2.6034	4.399	2.7113	2.8199	2.1265	2.4957	1.5269	3.1922	2.1804	3.3444	1.2465	2.7729	1.8503	4.2663	2.0682	3.2799	1.3233	3.2035	2.6671
LOC_Os01g07530	7.1399	6.2941	8.5139	6.9927	11.8327	11.962	10.7952	10.8484	14.6001	7.4626	11.7198	9.6176	5.5176	3.7914	6.7799	8.3351	8.8103	8.2752	7.7227	8.5667	8.4322	7.5743	7.0884	9.6446	7.8247	2.8691	11.2954	5.2798	14.7539	7.5971	12.3489	4.2418	10.6347	7.238	13.0072	6.1287	11.8734	1.447	4.4562	2.6363	5.7727	3.2012	5.8094	3.7282	7.9856	5.6622	7.454	5.6363	4.3982
LOC_Os01g07570	0.1209	0.0588	0.0575	0.1251	0.0404	0.1599	0	0.1159	0.1895	0.4707	0.048	0.1212	0.0868	0.2184	0.08	0.0933	0.0949	0.1135	0.0993	0	0.0433	0.1145	0.0439	0.0958	0.1432	0.0758	0.1711	0.201	0.0618	0.1483	0	0	0.1334	0.3697	0.1214	0.1128	0.0412	0.1575	0.0464	0.0372	0.0452	0.0492	0	0.0412	0	0.3376	0.0506	0.1464	0
LOC_Os01g07590	74.2877	31.2034	109.434	104.994	123.275	116.218	31.0408	27.6927	5.6876	7.4512	98.9465	100.704	70.5569	74.9814	104.323	79.233	130.85	133.41	31.2782	35.6596	11.9047	9.6827	92.7911	85.2689	68.6208	89.67	102.306	161.42	96.9201	97.8054	26.1621	34.0752	10.5478	11.3223	112.433	90.6728	45.9848	51.6281	92.488	118.338	89.6024	68.7237	24.9404	27.1124	8.4016	9.6368	84.4831	72.7618	70.9523
LOC_Os01g07700	39.5647	14.6684	42.1749	19.612	36.3321	22.2985	50.4077	22.778	38.3747	20.0132	35.5006	19.0156	35.3097	15.9371	33.0988	13.2173	31.1475	17.0705	35.3645	16.9628	35.997	18.0451	30.437	14.5949	34.5308	21.8253	43.285	19.5301	39.5442	19.6949	41.1987	29.7884	42.7385	23.334	36.2377	18.9057	39.1496	19.1233	48.9601	16.4106	45.611	16.6294	46.1939	23.6027	49.6371	22.3086	38.3676	15.037	24.2648
LOC_Os01g07770	16.0033	9.0971	16.8306	13.4276	23.8351	15.8424	18.8864	17.7201	17.9914	19.9166	14.744	9.5183	10.3009	8.9049	15.4495	10.3891	25.2804	16.1706	19.071	12.7254	13.5899	11.647	11.5779	10.5175	14.223	12.0126	15.9534	7.6751	15.8188	14.6323	18.5098	16.66	16.0742	17.1456	8.8203	8.9975	8.8521	9.35	15.1768	9.8721	18.591	14.5658	18.2588	10.4382	15.3032	9.0629	11.2841	8.1502	6.28
LOC_Os01g07780	30.0371	31.6449	26.8798	23.458	31.5391	22.6921	32.7935	23.7154	14.6365	16.549	22.3857	20.4986	28.7498	19.3122	30.3645	28.7797	42.1572	24.0038	23.7851	22.783	24.9369	21.0102	23.4675	19.4723	34.1928	15.3121	49.6474	19.3146	47.23	20.4181	37.8594	16.4544	27.4303	12.7691	32.0581	17.6564	29.8418	16.8915	45.2344	20.9935	34.7387	17.3141	34.9291	25.7304	20.7173	12.657	35.1071	16.3779	30.6262
LOC_Os01g07800	21.4198	8.4907	17.809	12.0304	15.9744	12.779	22.8993	21.0632	12.5846	11.4844	16.4887	12.5378	18.9081	19.1209	14.0475	12.1289	12.0645	18.4383	23.8638	26.0268	19.6754	13.9151	14.5886	12.6319	22.112	22.6278	19.1794	20.7106	16.1988	15.7609	25.8092	33.1223	23.335	23.5604	21.1576	14.1191	16.9477	16.3094	19.8567	13.8761	18.7788	14.6588	31.0799	36.6408	19.0518	17.3627	16.9615	14.6015	16.6345
LOC_Os01g07820	0.146	0.1747	0.2965	0.4369	0.3767	0.3654	0.5014	0.2029	0.2456	0.2512	0.2754	0.2043	0.078	0.1099	0.2888	0.321	0.3262	0.3951	0.3515	0.3552	0.2078	0.1776	0.2391	0.1707	0.1699	0.1258	0.2334	0.2402	0.4091	0.3756	0.5126	0.3383	0.2256	0.1612	0.2143	0.1795	0.2331	0.2595	0.4457	0.3663	0.459	0.3959	0.5555	0.4396	0.3818	0.1893	0.3259	0.2548	0.1635
LOC_Os01g07840	0.0148	0.0094	0.0617	0.3768	0.0428	0.0335	0.0704	0.0469	0.0245	0.0148	0.0506	0.0486	0	0.0399	0.1915	0.3845	0.1154	0.1115	0.1051	0.0337	0	0.0098	0.2095	0.0978	0.0265	0.0143	0.079	0.0888	0.1247	0.2259	0.0306	0.0534	0.0082	0.0204	0.2235	0.1662	0.0441	0.0294	0.1303	0.2633	0.1373	0.3476	0.0223	0.0489	0.0587	0.0173	0.1812	0.1423	0
LOC_Os01g07870	6.5201	6.7313	8.0497	9.4499	7.562	7.5962	8.5871	7.6331	11.8929	9.2754	10.8228	9.1068	5.4817	7.0767	8.4914	14.7691	7.2049	8.9839	8.5568	6.6208	10.2353	10.4968	9.0228	9.3865	7.5384	7.7123	7.6957	11.4836	7.3776	15.5328	9.3306	6.9884	9.1567	8.4974	10.0781	9.684	8.743	9.834	10.5949	35.3546	8.1915	15.6447	10.0773	8.2791	10.9485	10.8999	12.2565	11.0542	7.9107
LOC_Os01g07880	16.2242	4.3937	12.3329	8.2671	13.6066	9.412	19.9675	12.1241	24.4737	10.3693	12.3298	8.2414	13.2478	17.4419	13.8522	17.6056	13.8488	24.8747	14.0143	19.6994	20.3693	21.531	13.4139	11.1891	27.7489	18.2616	24.0611	22.8103	24.5548	17.1651	21.9556	21.1175	28.7442	23.7841	21.3543	13.4689	34.0339	18.9003	29.8204	19.2017	25.5747	17.5457	27.5676	26.9562	42.1416	27.9791	21.0794	16.2711	19.9551
LOC_Os01g07890	5.9346	3.0386	10.6934	12.431	9.1421	10.1803	3.1121	2.7127	13.7333	14.0174	22.9384	20.4948	11.0285	6.7115	17.1002	10.4099	13.2902	10.1526	3.8105	1.0285	13.871	11.7054	33.237	18.2305	12.2756	6.8537	17.8054	14.8574	17.1236	16.3665	4.6903	4.913	13.3285	17.7463	27.3463	26.3166	9.8392	4.9844	20.3102	10.0955	15.7991	9.845	8.2964	4.3799	18.8052	18.6062	21.4201	21.034	6.1257
LOC_Os01g07970	3.6177	7.8979	2.13	4.2945	2.4392	4.1322	3.4497	5.2784	3.8674	4.5385	3.7478	9.5837	5.352	5.7129	3.8277	7.3867	4.1125	7.0298	3.1446	4.2675	5.011	6.0677	6.6512	12.5143	6.0007	9.5402	5.7641	9.2061	4.0453	9.3804	2.3744	5.1226	5.2438	7.1627	4.7481	8.3472	3.3109	5.5618	3.6497	10.2165	5.1016	9.9207	3.3509	3.9443	3.5924	3.5963	3.754	7.5837	6.2174
LOC_Os01g07980	1.108	1.8027	3.1749	2.7149	1.4654	2.4587	1.1018	1.7444	2.9075	2.6798	0.6241	0.662	1.7102	3.3365	3.7916	5.5371	2.2589	6.6761	1.2735	3.6412	1.6853	4.0996	0.7904	1.5409	2.393	2.7817	4.2475	6.2514	3.7939	4.8745	1.8737	2.0288	2.7307	3.184	1.2481	1.6339	1.0927	2.8853	3.258	5.9498	3.1235	5.5743	2.0756	1.7913	2.9027	3.5094	1.2269	1.4293	2.586
LOC_Os01g07990	1.9429	4.7864	0.702	0	0	0	0	0	1.2049	3.3404	0	0	1.3954	2.597	0.0021	0	0	0	0	0.0082	1.5499	2.6008	0.0067	0.0043	2.5986	2.9633	0.003	0	0.0034	0	0	0	1.6659	1.9432	0.0116	0.0019	2.8522	5.8373	0.0028	0	0.0024	0	0	0	1.4078	3.278	0.2515	0	2.493
LOC_Os01g08000	1.9207	4.0595	5.3495	4.7292	3.9019	3.6882	2.5267	2.8386	5.523	7.2726	1.9613	2.1421	1.1206	3.3983	4.0387	7.2445	3.8806	8.078	2.1086	5.4559	3.839	11.8006	2.9894	5.0785	2.8981	3.2974	6.0537	6.6997	5.9666	6.7722	4.2586	4.8465	8.3542	7.7605	3.8548	4.8443	2.3799	4.1925	4.0956	6.748	4.6735	7.0034	2.2913	3.7275	6.6348	11.6076	3.5553	4.5033	3.0678
LOC_Os01g08020	13.5712	1.217	30.0231	6.5634	31.8714	13.7481	20.3757	6.2262	51.5677	10.2782	36.6422	11.1617	12.0915	3.5576	35.7674	16.2474	26.1858	9.6927	25.0068	7.3033	45.6255	16.9984	32.7507	12.6024	15.9119	6.8645	28.5995	23.2116	28.1038	23.5305	22.7576	16.5903	38.0422	17.3349	37.3916	16.6475	14.6123	11.3074	27.8249	39.5117	20.0025	23.8232	29.315	17.7214	35.2255	13.8558	20.1976	9.2089	10.1003
LOC_Os01g08090	0.844	0.5347	2.273	3.0223	2.4395	4.011	0.6598	1.073	0.5584	0.9114	1.1329	1.3862	2.1132	2.5856	6.9294	6.8649	4.5799	5.3154	1.8499	2.641	1.7262	2.8028	3.3513	5.2938	1.2817	7.0125	4.2595	14.5465	4.7643	22.7203	1.1601	3.6104	0.507	3.392	3.2416	8.5973	0.7706	3.1273	4.5922	34.6992	5.1194	19.8144	0.8658	1.5888	0.7118	1.2584	1.6011	3.1412	1.0429
LOC_Os01g08120	0.2829	0.9537	0.5197	0.9038	0.6312	0.6366	0.0954	0.4556	0.2286	0.5699	0.5216	0.7018	0.404	1.0986	0.6122	1.1868	0.5943	1.2083	0.6617	1.1087	0.5822	1.0722	0.7133	1.4809	1.3122	0.664	1.0726	0.9253	1.0996	1.1053	0.736	1.0811	0.8975	1.1356	1.113	1.1245	1.3188	0.8606	1.036	0.8277	0.8738	0.9235	0.5725	0.761	0.9912	0.9833	0.8551	0.8191	1.8797
LOC_Os01g08160	1.7432	2.8452	1.0463	1.655	1.378	1.4601	0.7453	1.7845	1.2583	1.9633	1.2688	1.7068	1.2771	1.483	1.0946	2.6277	1.4363	2.3329	1.012	1.8419	1.8797	1.2342	1.421	2.7168	1.4995	1.3987	1.0242	1.9776	1.3453	1.9182	1.5538	1.3952	1.1771	1.4417	1.2933	1.8733	1.3984	1.3161	1.3066	1.6321	1.0572	1.9401	1.2644	0.9345	1.0205	1.6408	1.6715	2.1579	1.0255
LOC_Os01g08190	0.2833	0.3484	0.2458	0.1526	0.1828	0.11	0.1021	0.1937	0.1756	0.1396	0.127	0.1077	0.2028	0.2729	0.1056	0.2045	0.1114	0.1528	0.0966	0.1733	0.1055	0.2021	0.1095	0.129	0	0.2344	0.0377	0.0731	0.0239	0.0776	0.1142	0.0921	0.0306	0.1579	0.0377	0.089	0.1306	0.459	0.1307	0.0901	0.0542	0.0722	0.0989	0.0645	0.1769	0.2752	0.0621	0.1517	0.0586
LOC_Os01g08220	9.3749	5.9504	7.2645	1.4375	2.2213	0.7512	4.0437	2.6075	1.5317	2.2612	3.2828	2.7144	4.773	2.081	1.1021	1.9269	1.152	0.4783	0.1775	1.0652	1.2797	1.2481	1.1482	1.0496	1.181	2.3131	0.8581	0.5083	1.7982	0.4543	1.118	0.781	0.8768	0.8465	1.8471	0.7852	0.9541	1.0275	0.4345	0.3677	0.3856	0.0491	0.7455	2.0311	0.5605	0	0.9553	0.327	0
LOC_Os01g08260	0.56	0.6604	0.6136	0.5293	0.7162	0.4088	0.2396	0.5004	0.8906	0.6534	0.3738	0.3427	0.3586	0.5033	0.5293	0.8041	0.5809	0.5501	0.3055	0.3825	0.8506	0.4719	0.3353	0.264	0.6534	0.5434	0.658	0.5656	0.6039	0.6191	0.5411	0.7104	0.8962	0.8746	0.432	0.3159	0.6627	0.8675	0.8624	0.384	0.7311	0.4863	0.577	0.2521	0.8022	1.0114	0.6111	0.2662	0.7067
LOC_Os01g08270	23.3101	38.7328	21.7906	47.8378	22.0633	41.4789	19.1852	48.6453	15.1027	52.3579	24.0068	56.7969	34.4028	58.8719	35.6662	39.0725	28.9958	54.5521	30.145	60.7887	30.7006	51.5379	34.166	58.7276	43.836	61.3067	34.3019	53.8033	29.6376	48.8482	31.0148	50.5827	32.3958	54.7507	44.2053	60.2525	29.9481	54.2931	40.42	47.8661	35.3398	60.1976	26.0297	47.6621	27.7743	50.9862	38.2961	67.7063	55.2579
LOC_Os01g08300	84.6574	53.7744	66.8661	13.6125	51.2035	33.1355	112.803	159.995	9.4744	48.7341	49.1809	36.0559	107.555	104.756	36.9768	10.3746	31.2797	23.0562	100.254	92.4748	71.6533	81.5606	72.2171	22.1644	117.285	104.579	43.5079	26.4822	48.2665	18.7063	112.809	137.51	44.9562	53.4097	78.1101	51.5401	24.3925	46.316	18.9884	13.4871	33.5772	40.6985	72.6611	62.1596	50.9074	52.0538	53.8127	67.1152	105.404
LOC_Os01g08310	7.2341	4.1673	5.7384	1.7813	2.804	2.5139	5.4809	6.5062	2.5633	6.0563	3.8784	3.2901	8.2114	2.1038	1.5805	0.9682	2.199	1.104	5.8151	1.6855	4.6694	2.7547	4.6924	2.5307	4.4195	2.9344	0.9031	0.8875	1.3769	1.285	4.4713	2.4458	2.3645	2.7933	2.3556	1.2403	3.2184	3.0116	1.273	0.9294	1.4093	1.5161	3.1915	2.5037	2.6539	3.3068	2.5323	1.9126	4.6832
LOC_Os01g08320	12.5195	10.3714	12.7532	8.7043	16.4954	11.5535	14.1869	15.6354	9.4587	11.2216	20.4601	17.6658	13.8271	5.9289	9.2418	5.5489	12.6733	8.0785	15.02	16.6082	12.0628	6.4895	23.6844	11.8885	11.7162	4.8658	10.6144	4.8914	21.8341	7.6108	21.1118	7.8072	15.1166	9.1581	21.8864	8.002	9.6308	5.712	11.3151	3.6253	18.7971	7.0079	17.6063	11.3345	8.8437	8.7324	18.4678	10.538	9.1583
LOC_Os01g08340	1.6453	1.2457	2.0433	2.1016	1.6547	1.5841	1.3339	2.1455	1.0466	1.9165	2.1503	2.1659	2.0347	2.3164	2.5337	1.8257	1.4508	1.7353	1.753	1.6631	1.6292	1.527	2.0375	2.4611	1.8187	2.4763	2.2268	2.0112	1.2168	2.4199	1.7497	1.8709	1.8091	1.6634	2.6937	2.8366	1.3896	1.9179	2.1325	3.7331	1.6189	2.5717	1.9232	1.4124	1.7454	1.4993	2.3968	2.572	1.854
LOC_Os01g08350	0.7004	1.9451	0.6586	1.9228	0.6379	0.1827	0	0.3047	1.5593	0.646	0.4546	0.4418	0.3568	0.3518	1.2041	4.9117	0.7672	0.1232	0.3936	0	1.3904	0.9177	0.2937	0.6383	0.5714	0	1.937	0.9462	0.7912	0.1842	0.6914	0.6796	1.7761	1.8164	0.8306	0.3386	3.3814	0.6337	2.0106	1.183	0.4507	0	1.3427	0.3268	1.6871	0.7748	0.314	0.7437	0.7766
LOC_Os01g08440	21.7925	8.1415	13.3626	5.5645	17.3221	23.8997	22.791	17.6741	27.0095	13.9414	10.157	6.0293	23.0976	9.6475	13.0489	11.7314	26.3281	10.3883	30.7461	46.2633	37.561	15.6896	6.6629	6.161	11.4529	14.1923	22.617	16.0104	29.2076	17.2771	30.2	30.0027	15.8076	16.9002	19.0165	5.2456	40.1954	10.3439	8.2535	4.8257	9.4431	6.528	10.2027	32.9679	8.1886	13.9987	11.6138	6.2258	3.7852
LOC_Os01g08450	14.1113	11.5667	13.1694	13.4178	12.2813	13.7596	16.6873	19.8883	11.6451	16.4966	14.2606	16.7194	18.4475	22.2079	13.6376	12.1467	12.7222	14.9987	18.3579	20.6264	13.9485	15.5371	14.4823	14.8126	17.6632	23.1403	12.2144	15.2304	12.4645	19.0327	13.6814	20.2034	15.2995	21.1191	17.2875	18.2215	15.2197	20.1836	16.372	27.1136	15.0426	20.8629	18.495	20.7028	14.7572	17.5694	16.4456	19.5899	15.0582
LOC_Os01g08460	141.935	53.7482	116.422	68.4296	116.783	93.5618	172.366	140.381	157.859	96.0149	92.3493	53.4323	124.759	56.1215	84.0354	39.8081	92.3398	57.4304	159.8	88.0186	140.965	87.0542	70.0132	34.578	86.7625	59.4606	77.2498	59.7011	75.9308	50.0971	119.373	118.515	93.1816	72.543	59.104	45.9991	87.9108	74.4848	72.5089	36.2912	73.0296	45.1106	128.318	91.5474	102.506	70.4327	61.9259	38.22	57.9175
LOC_Os01g08470	0.0977	0.1504	0.2019	0.0451	0.0234	0.0459	0.2488	0.0948	0.3971	0	0.0297	0.0173	0.1574	0	0.0802	0.0626	0.0784	0.0411	0.1208	0	0	0	0.0571	0	0.2132	0	0.1353	0.0157	0.1336	0	0.0502	0.0446	0	0	0.0666	0.0124	0.249	0.0932	0.2983	0.0217	0.2071	0.1196	0.0948	0.0493	0.2017	0	0.1604	0.0129	0
LOC_Os01g08480	0.136	0.3438	0.4066	1.3231	0.7356	0.6964	0.0463	0.0629	0.223	0.305	0.9718	0.8178	0.3393	0.2018	0.9647	1.591	1.1263	1.0531	0.012	0.0458	0.1871	0.3826	1.2078	0.9941	0.1022	0.1609	0.8531	1.0971	1.4771	2.1688	0.0654	0.0898	0.3744	0.4138	1.4474	1.2922	0.0628	0.3418	0.8539	1.4215	1.4722	2.3533	0.0426	0.0667	0.2261	1.0625	1.2179	1.1319	0.0666
LOC_Os01g08500	1.1643	0.838	1.1798	1.0783	0.987	0.5403	0.9487	1.4969	1.1436	1.3929	1.2001	0.9649	1.1002	1.0845	1.072	1.2363	1.0745	0.8542	1.0389	0.7752	0.751	0.8026	0.6228	0.6491	1.2118	0.5982	0.5656	0.9121	0.9255	0.8688	1.8565	0.7828	1.4717	1.3611	1.5827	0.9222	0.3929	0.9951	0.3237	2.2158	0.8108	0.3993	0.5944	0.4344	0.5796	0.4573	1.5049	0.8457	0.5
LOC_Os01g08510	5.1956	8.5819	3.7344	6.3431	3.0144	4.8907	2.6984	4.6387	3.2472	8.7153	5.3686	10.0521	6.7419	13.2808	5.7315	7.1035	4.969	8.2547	6.0653	5.537	5.7062	13.0225	6.94	13.1155	10.2292	11.8571	5.0624	6.6983	4.1096	7.6391	5.4181	5.1549	7.2811	7.5706	6.7125	10.4576	4.5391	12.6676	3.9438	6.2767	2.925	6.0946	3.3574	5.8515	5.2429	8.7572	6.6243	9.9913	13.5739
LOC_Os01g08560	36.1377	19.1387	37.7667	22.1765	31.0732	25.4073	44.9358	24.6134	44.0581	24.2649	35.5862	25.9737	35.4216	38.0771	34.267	31.7385	35.5482	41.3734	40.0646	38.8526	39.907	43.6036	40.5692	41.9971	72.0122	49.3505	67.5504	69.7287	68.5728	62.1234	71.9298	53.7366	57.9791	58.8178	65.6139	53.3254	64.81	41.5408	62.4305	57.2056	69.8868	49.9154	76.916	38.791	62.304	42.1394	60.7675	43.5672	45.264
LOC_Os01g08630	0	0	0	0.0177	0	0	0.1636	0.7573	0	0.0286	0.0133	0.013	0	0	0	0	0	0	0.3709	1.7362	0	0	0.0077	0.0222	0	0	0	0	0	0.0234	0.3796	1.6647	0	0.0423	0.028	0.0097	0	0	0	0	0	0	0.8775	1.924	0	0	0.0134	0.023	0
LOC_Os01g08670	0.1848	2.5788	2.0045	3.3316	2.2737	4.417	1.0554	2.1605	3.3035	4.0112	4.1427	5.5279	2.4529	2.0321	4.1961	2.5153	3.6516	2.4123	1.4496	0.4811	4.9752	1.6814	5.2196	6.2297	0	1.3841	4.1853	3.1032	3.1283	3.8152	0.9646	1.449	2.2077	4.9551	4.9111	3.7605	0.3886	0	4.0815	2.2434	2.7746	3.3298	0.3555	1.027	3.9631	4.154	4.9473	6.0226	0.2333
LOC_Os01g08730	0.1041	0.1187	0.2281	0.3696	0.3355	0.2831	0.2627	0.1239	0.3177	0.1741	0.1594	0.156	0.0635	0.0798	0.2591	0.2689	0.2893	0.2746	0.2863	0.1375	0.0907	0.0602	0.1599	0.09	0.1064	0.0711	0.2411	0.1557	0.3337	0.2321	0.2761	0.2842	0.3277	0.1504	0.1825	0.1507	0.2378	0.1026	0.3578	0.3313	0.294	0.3383	0.4912	0.4339	0.389	0.0526	0.3208	0.2171	0.0332
LOC_Os01g08770	5.6859	4.8757	4.8139	4.8795	4.2027	4.9676	5.5282	5.5967	4.502	3.291	4.5071	4.3758	5.1963	8.1591	5.1222	5.7334	5.3201	6.913	5.7186	8.5355	3.4814	6.4137	5.0038	6.0189	8.9527	8.3124	5.0877	10.1334	4.1478	5.0939	6.4402	8.616	3.9497	6.7584	5.296	6.2448	3.9247	6.413	3.6969	9.1073	4.2078	6.8093	4.9565	6.962	4.2627	6.4703	4.4347	6.2331	8.8653
LOC_Os01g08780	1.8422	1.771	1.6982	1.4296	5.1135	3.132	1.334	1.8944	1.2618	1.6472	2.0891	2.1004	1.5944	0.5079	1.5854	0.8216	4.3414	1.1557	0.9855	0.867	1.0209	1.0421	1.3137	1.1307	1.0263	0.8533	1.5376	0.5116	3.679	1.4404	1.2996	0.3725	1.6644	0.9287	1.4828	0.8897	1.386	0.5914	1.7406	0.9533	3.5276	1.002	0.9265	0.4225	2.1628	0.6913	1.7417	0.6144	1.5364
LOC_Os01g08810	0.7891	1.5065	0.6557	0.5495	0.7656	0.752	0.3256	0.6104	0.8013	1.456	0.5305	0.7671	0.3986	0.3901	0.8391	0.8507	0.3946	0.5272	0.2821	0.5563	0.6883	0.3362	0.4325	0.4473	0.9054	0.4031	0.9436	0.3631	0.7409	0.5912	0.8251	0.3143	0.8621	0.7367	1.4571	0.619	1.2123	0.5611	0.8411	0.5563	0.3683	0.3169	0.4912	1.0444	0.5477	1.2504	0.9167	0.5995	0.8429
LOC_Os01g08840	0	0	0	0.1007	0	0.1856	0	0	0	0	0.349	0.3629	0.4321	0.8554	0.381	0	0.547	0.1683	0.5035	0.5094	0	0.5859	0.6957	1.0592	0	0.3638	0.3758	0.275	0.5492	0.2292	0	0.3499	0	0	0.5825	1.2872	0	1.1624	0.3385	3.317	0.4177	0.3664	0	0.4247	0	0.4808	0.3471	0.4354	0
LOC_Os01g08860	10.7003	2.2784	23.7942	14.5652	14.8864	12.0627	11.9604	4.2602	1.9667	0	19.1054	13.8971	10.9009	7.7419	29.522	40.5464	33.7827	82.0018	12.7345	14.4645	2.0691	0.5485	26.5659	70.1702	139.054	18.2211	488.05	387.192	848.029	170.737	142.847	29.7686	10.6387	3.2538	250.962	86.4969	43.6848	3.8955	189.848	38.7194	255.107	32.1778	81.1131	6.8685	7.0859	0.1491	113.031	36.643	58.3312
LOC_Os01g08930	15.6389	16.5431	17.9603	22.779	18.8494	22.2738	9.5058	13.0881	15.9696	17.2046	17.2195	19.3281	17.4028	28.3083	20.8638	24.4569	19.9766	29.4544	13.4127	20.6156	12.7991	25.7613	18.5283	25.4629	24.719	21.6322	27.328	32.3207	24.63	23.1815	18.9445	20.2648	15.104	18.4611	24.2195	24.7051	12.8402	20.8664	19.8626	21.727	18.3362	20.3232	12.5089	17.8981	12.5037	16.4891	19.5995	22.6885	29.0919
LOC_Os01g09000	40.1098	45.5247	33.3837	42.3585	39.6252	43.224	36.852	61.5294	30.4375	50.3525	34.9843	43.7733	38.5287	56.1925	34.5829	37.1296	32.8749	51.8488	37.6537	61.6874	37.3608	49.7386	39.8105	40.3475	36.7481	61.6491	34.9401	49.0301	34.9325	56.3003	36.2572	69.4175	39.7855	65.3256	42.4819	54.7535	37.8056	55.3365	41.2472	44.933	38.3688	54.9458	35.5353	59.6848	34.6416	54.4733	38.5975	51.5316	39.8477
LOC_Os01g09010	2.8739	5.8136	3.5796	5.0596	2.9641	6.0286	3.4007	7.1721	2.5896	3.6715	5.4178	11.7263	3.1794	4.9416	4.2086	6.1523	3.7016	9.3338	3.9131	6.3243	1.9975	5.7278	4.0487	9.2658	5.2891	12.3122	4.9721	9.1271	4.6736	22.4446	4.0282	6.3235	4.4313	5.9644	7.6121	14.6088	3.3433	4.8586	3.8281	17.5923	3.5362	14.4021	3.1545	4.6871	2.9548	3.1213	4.7835	11.0761	4.7601
LOC_Os01g09050	0.6277	2.96	0.5078	1.3743	1.6093	1.4935	0.8561	1.2415	1.6653	1.0023	1.3476	1.2918	0.3464	0.5788	0.7491	1.8635	1.8327	1.1782	0.6494	0.8605	0.6603	0.5744	1.3892	1.0441	0.7313	0.6738	0.5983	0.5679	2.1552	1.1781	0.8399	1.0027	0.9262	0.9165	1.3808	1.0547	1.3502	1.3428	1.3184	0.8949	1.7113	1.1714	1.0633	1.2356	1.2804	0.8777	2.0554	1.1118	0.6394
LOC_Os01g09060	0.5142	2.462	0.6924	1.9735	2.6152	3.2438	1.2053	2.1996	1.5864	0.376	3.5163	2.767	0.4641	1.3327	0.8647	2.4387	3.2372	2.1409	1.8907	1.1477	0.4333	0.1914	2.7996	2.2205	1.177	1.269	0.6397	0.3649	5.4266	2.0505	1.3029	1.6136	0.163	1.1612	3.4712	2.2408	1.586	1.5862	1.8028	0.9982	2.8405	1.8067	1.895	1.8729	2.6801	1.3069	4.1904	2.0109	0.6411
LOC_Os01g09140	0	0	0	0.071	0	0.1298	0	0	0	0	0.0809	0.0761	0	0	0.5853	0.2668	0.0639	0.2335	0	0	0	0.3282	0.1357	0.5719	0	0	0	0.4282	0.0888	1.8344	0	0	0	0.4101	0.1839	0.3357	0	0	0	1.1373	0.0694	0.9055	0	0	0	0	0	0.2908	0
LOC_Os01g09150	0	0	0.0809	0.5436	0.2186	1.6429	0	0	0	0.1612	1.077	1.8264	0	0	3.5742	2.5175	0.5427	2.8698	0	0	0.6746	1.7541	1.6973	4.5564	0	0.1788	0.3132	4.1037	0.735	8.4362	0	0	0	0	1.6419	5.4631	0	0	0.1712	13.9406	0.2124	13.5873	0	0.6321	0	0	0.3469	2.0194	0
LOC_Os01g09160	0	0.1144	0.0298	0.0868	0.0212	0	0	0	0.0417	0	0	0.0443	0	0	0.1023	0.34	0.0431	0.0583	0	0	0.1182	0	0.0491	0.0404	0.0598	0.0617	0.0227	0.0375	0.1198	0.1283	0	0	0	0.0305	0.0788	0.0188	0.4124	0.0325	0.0475	0	0.0201	0.0244	0	0.0368	0.0355	0.1224	0.0783	0.0299	0.043
LOC_Os01g09170	0.0625	0.531	0.1393	0.2657	0.0692	0.0625	0.0394	0.0372	0.4389	0.2017	0.0419	0.0777	0.0271	0.0546	0.2386	0.4787	0.1135	0.1486	0.0786	0.0154	0.2454	0.0722	0.0964	0.101	0.2132	0.071	0.1565	0.1015	0.2429	0.1514	0.0261	0.071	0.2757	0.1968	0.1132	0.0918	0.768	0.32	0.1494	0.1432	0.1348	0.1693	0.0862	0.026	0.3104	0.2575	0.1262	0.0886	0.0902
LOC_Os01g09190	0	0	0.3402	2.0691	0.9351	8.0151	0	0	0.3485	2.1101	3.9247	5.6501	0	0	17.5398	8.2004	6.0745	18.8689	0	0	0.336	4.7977	9.5677	20.0689	0	0	1.6246	15.3267	1.0107	76.4567	0	0	0	1.2412	5.5015	24.7657	0	0	0.8549	83.6738	1.0527	104.194	0	0	0	0.7241	1.7481	5.4321	0
LOC_Os01g09206	0.2933	0.908	1.121	1.2915	0.8065	0.8578	0	0	0.2443	0.3551	2.645	2.4723	0.5487	0.368	1.0748	1.1067	0.9345	0.8811	0	0	0.217	0.0733	3.238	5.9113	0.3104	0.3382	0.7576	1.0044	0.8753	0.8311	0	0	0.0645	0.7027	4.4027	4.5812	0.1163	0.058	1.2031	1.3819	0.9742	1.001	0	0	0.1146	0	4.1432	3.0267	0.1246
LOC_Os01g09220	53.1427	107.676	3.048	14.391	2.6058	8.2614	8.1397	16.7952	10.5165	11.4652	5.0166	33.4643	1.011	5.1639	1.1721	3.3854	1.8931	3.7456	2.681	7.5311	0.4017	1.1312	1.1797	2.6692	1.1886	9.8886	1.2048	2.9941	1.6275	4.201	1.7148	2.0118	0.5571	1.3266	1.7331	2.6448	1.7828	2.1648	2.0734	12.3122	5.3811	2.33	3.4499	1.8877	0.7527	1.3123	1.6553	1.5712	1.3168
LOC_Os01g09270	1.5748	2.8684	4.8689	5.4956	1.0071	2.2579	0	0	1.976	0	2.0062	0	0	0	7.7645	7.9357	2.5774	6.6702	0	0	1.9179	7.3618	4.5038	6.9464	1.341	2.8508	12.0872	8.4579	4.5225	4.1001	0	0	3.244	1.4294	4.1911	4.5871	1.7183	0	7.3836	7.0698	4.9134	5.025	0	0	3.534	1.901	3.2487	5.9094	0
LOC_Os01g09300	11.7101	3.383	18.9734	9.0147	10.9893	8.1177	20.6409	10.0096	16.8875	7.4334	23.2836	9.5247	14.9252	5.2172	18.581	6.0935	17.6143	8.5181	17.4134	6.8283	23.0321	8.4153	21.103	9.6428	23.7393	8.5579	25.0463	12.2117	18.6416	8.0777	21.5036	10.274	22.9488	10.2962	30.7719	11.4806	17.9016	6.1265	21.3722	11.6894	17.1971	10.6132	18.5188	8.7893	26.9705	9.3993	24.6965	12.4425	21.2283
LOC_Os01g09320	101.949	43.7825	88.6345	46.4847	95.6139	69.7231	110.782	72.9006	110.085	82.3465	94.8063	60.8787	97.9253	52.9594	74.8568	43.9291	90.8165	54.6448	108.713	53.4177	108.539	66.3874	91.271	50.0724	121.175	65.4931	74.8029	46.0887	89.3015	67.0269	130.504	73.1264	146.502	74.5638	77.0022	58.0606	90.6999	59.5131	83.2412	62.1153	98.3837	66.1208	117.692	61.6154	139.054	78.4918	99.9765	55.6505	73.6172
LOC_Os01g09384	0	0	0.6199	1.2318	0.7058	0.9832	1.6595	2.6616	0.682	0.7201	0.4642	0.7523	0	0	1.1972	2.5341	1.0706	3.3514	2.2893	4.9253	0.6818	1.1968	0.9174	2.2761	0	0	2.1073	3.1044	1.9691	2.186	3.9753	5.6	1.0065	1.1069	1.5466	2.1095	0	0	1.7527	2.8191	1.7389	2.7736	2.9807	4.2918	0.7923	1.6153	1.3833	1.9046	0
LOC_Os01g09430	84.6874	66.1817	91.2351	101.272	70.3884	101.497	16.2843	31.8575	62.6228	129.991	78.5225	119.476	89.6614	111.192	95.3511	84.2969	69.1165	106.554	17.9479	38.3792	122.381	134.558	87.5574	135.573	99.2561	115.01	120.561	137.457	100.286	97.2635	20.9752	40.3482	113.538	133.358	108.104	126.585	90.034	102.52	119.077	109.76	102.346	119.448	27.1533	50.5434	103.293	110.613	110.239	177.988	174.935
LOC_Os01g09450	8.4523	11.3915	17.4838	18.9841	19.0455	13.1532	13.7519	11.1103	16.0726	17.3261	21.901	21.0611	12.041	8.2896	19.2965	11.7562	18.648	8.4848	17.8206	7.9492	14.9206	9.212	19.2419	10.9599	11.6686	15.1112	12.8115	15.1646	12.1808	12.9371	17.4076	13.3868	15.7451	19.1292	15.0545	19.8812	8.5285	13.3853	13.4126	10.8896	9.7087	6.1534	13.1757	13.2939	14.3718	17.5374	17.5649	10.8973	9.9259
LOC_Os01g09460	1.212	1.1865	0.9528	0.2235	0.2232	0.2242	1.2866	1.4967	1.577	1.3307	0.1791	0.2146	1.8355	1.7167	0.3902	0.2383	0.1711	0.2237	2.5339	1.4572	1.3568	2.1604	0.2443	0.1573	2.3726	2.2993	0.3565	0.3718	0.2393	0.2221	2.1177	1.7839	1.8401	1.4606	0.4037	0.3136	2.4348	2.8171	0.6393	0.4056	0.2941	0.2339	4.0336	2.2832	3.5894	2.3045	0.679	0.4104	4.0878
LOC_Os01g09490	0.0721	0.2892	0.2408	0.3014	0.2466	0.2194	0.3546	0.3078	0.1314	0.124	0.1433	0.1037	0.0881	0.1425	0.489	0.3696	0.3108	0.1266	0.5477	0.3331	0.1278	0.1551	0.2002	0.0965	0.0431	0.0929	0.5083	0.1654	0.6989	0.5008	1.4919	0.7919	0.0529	0.0882	0.2473	0.1556	0.1086	0.1306	0.4348	0.9165	0.5386	1.0403	1.176	0.8703	0.0478	0.1703	0.4233	0.0983	0.0513
LOC_Os01g09510	55.8056	25.6922	48.0915	36.8383	31.4225	41.5016	62.9143	43.8823	59.7725	41.9442	39.5999	36.3293	53.05	64.0539	43.5299	37.1416	48.1358	47.8756	73.4787	66.8249	40.7148	77.9197	44.3518	55.6627	62.2836	66.8799	41.8865	79.1398	33.2691	44.5804	59.0975	70.7206	41.3676	75.6779	35.6629	49.2746	23.2536	43.4921	26.5713	78.8031	33.028	48.8606	49.6968	47.8378	42.4032	55.4574	34.7963	43.5334	69.8453
LOC_Os01g09540	135.828	163.883	134.389	208.561	142.767	195.986	78.7711	149.447	97.0138	228.516	148.925	253.577	202.94	197.974	183.669	143.599	204.503	151.95	136.117	152.898	164.105	229.064	182.109	268.592	263.664	184.738	234.405	164.576	248.613	172.625	176.102	108.901	183.89	183.572	159.83	204.611	167.149	173.624	164.519	125.075	209.217	142.201	151.137	126.11	179.744	175.971	225.151	218.88	319.816
LOC_Os01g09570	59.1352	32.727	61.3503	31.6828	51.5962	36.9506	53.5951	36.1803	48.0116	33.5924	59.8145	42.0634	59.0034	38.5559	45.6494	32.8663	50.5284	35.3761	51.1924	32.8342	45.785	35.5062	55.6138	41.7357	102.53	58.5972	81.4849	52.6543	90.9276	76.2711	74.4377	39.4029	65.9673	42.1923	74.7277	54.774	88.7088	34.9653	82.7534	67.236	86.7449	53.027	87.4966	28.8438	80.934	33.1242	74.9649	40.8088	63.3688
LOC_Os01g09590	3.7073	4.6382	3.0236	3.8394	3.3982	3.7824	4.4031	3.9343	3.3758	6.122	5.3313	6.8668	1.8024	4.3141	5.0461	4.366	4.179	3.5636	2.4975	4.3633	4.1636	3.8885	6.3109	9.3222	2.8207	2.6938	3.2007	3.4806	3.0223	5.9096	2.2276	3.0629	2.8715	5.7593	5.4629	6.6723	2.1511	2.6846	3.4669	4.8746	3.2988	3.6724	3.1369	4.3905	2.6477	4.1868	4.1261	5.3363	2.7201
LOC_Os01g09620	17.9105	11.0872	8.1259	8.7253	8.5991	9.5359	3.2361	3.3838	4.7264	4.4205	16.5426	12.2881	20.652	13.9937	13.1567	12.9251	10.1958	8.129	1.7734	4.8007	3.4334	5.2119	17.4522	15.1772	48.7696	10.3951	22.0016	9.9665	34.6577	8.0203	6.4788	2.8378	8.7961	3.5704	27.3377	11.6833	52.4914	10.1156	14.1808	4.2223	15.659	4.9532	3.7074	3.8701	6.9976	4.8589	23.5252	10.558	37.5449
LOC_Os01g09640	31.9439	15.6751	27.0012	17.9685	22.6666	16.5985	17.3395	15.7399	15.9457	13.7073	16.7887	17.8653	59.6529	23.176	28.1513	11.9623	27.4643	11.6583	24.0438	18.7024	30.6867	14.7535	24.0298	18.2614	68.4076	28.289	61.1852	18.816	82.1633	23.6051	39.6297	20.4295	41.9883	25.0981	53.6401	20.735	77.3102	15.8292	81.9421	12.3267	89.8161	19.5139	40.9387	21.0027	46.0228	15.9004	60.8297	15.7635	76.3252
LOC_Os01g09650	0.1917	1.1506	0.524	1.2339	0.2396	0.7472	0	0	0	0.1637	1.1462	1.079	0.81	0.6163	1.1162	1.2666	1.1684	0.8308	0.4913	0.2301	0	0	0.9587	0.5908	1.3365	0.8802	1.4273	1.1238	2.2291	2.0426	0	0.319	0.1912	0.3329	1.8887	1.3431	1.8742	0.7262	1.5845	1.9412	2.2149	1.5172	0.1771	0.4252	0.409	0	1.6682	1.1633	0.4693
LOC_Os01g09660	0.2108	0.4938	0.63	0.5577	0.947	0.6035	0.6739	0.4165	0.2564	0.4043	1.3034	1.1141	0.2299	0.4474	0.7751	0.5493	0.9787	0.7567	0.6571	0.7649	0.2344	0.307	1.2398	1.3264	0.8333	0.678	1.2701	0.5827	1.6234	1.1026	0.3226	1.0324	0.7992	0.5654	1.6454	1.6339	0.4215	0.4988	1.126	0.5811	0.6913	1.1446	0.1992	0.2169	0.5365	1.223	1.3481	1.1988	0.3812
LOC_Os01g09665	0.3975	0.1835	0.4482	1.3613	0.6149	0.877	0.256	0.3375	0.0526	0.2405	1.0921	1.4898	0.5651	0.5732	1.1451	0.6651	0.9964	0.4886	0.2255	0.4851	0.2335	0.3126	0.8702	0.9634	0.9038	0.7039	0.6552	0.5204	0.4299	0.6298	0.258	0.6337	0.0547	0.2724	0.5291	0.8319	0.1487	0.7732	0.3408	0.6987	0.5566	0.4618	0.3535	0.3606	0.2924	0.2315	0.4176	0.4627	0.474
LOC_Os01g09700	0	0	0	0.0207	0	0.1415	0	0	0	0	0.3381	0.1807	0	0	0.0255	0.0441	0.0548	0.0357	0.056	0	0.0977	0.1285	0.1032	0.1121	0.0415	0	0.317	0.0157	0.6095	0.0402	0.1436	0	0.2025	0.043	0.2359	0.2281	0.0972	0.1372	0.6703	0.0425	0.6188	0.0148	0.2784	0	0.0484	0	0.3635	0.1535	0.2702
LOC_Os01g09790	0.2157	0.1	0.4236	0.4532	0.4274	0.4715	0.2157	0.3403	0.2056	0.3539	0.7121	0.5959	0.1934	0.268	0.7286	0.4291	0.4285	0.4812	0.3957	0.38	0.2266	0.695	0.5807	0.8178	0.2222	0.269	0.6651	0.372	0.4317	0.76	0.2244	0.104	0.1581	0.3293	0.7004	0.841	0.3592	0.1042	0.4912	1.2662	0.6709	1.0183	0.1422	0.1769	0.4752	0.2971	0.4639	0.4806	0.1248
LOC_Os01g09800	1.6823	1.8674	4.678	5.1563	2.5313	5.5493	3.6558	4.0564	2.3217	2.8839	6.4554	5.853	2.0588	3.8725	6.2011	8.3097	3.4275	6.3346	4.2268	4.8571	3.5888	4.9381	5.8464	9.7326	2.8344	7.2465	5.4545	8.8265	3.8645	16.2944	4.8298	4.6648	2.5714	4.9299	7.7463	10.892	2.343	3.6499	4.8361	15.3873	3.9878	16.1204	4.545	4.7234	2.5568	2.6188	7.1981	7.6399	1.4641
LOC_Os01g09830	31.4691	24.6244	41.5519	28.8455	42.7032	21.2691	31.4167	29.8856	25.0151	16.1414	24.5166	23.8122	22.0014	22.0635	23.0795	20.5601	33.081	30.76	28.8875	41.2118	24.4998	10.4315	15.0009	22.1659	16.835	20.0799	23.6883	27.5444	20.815	21.439	29.2049	26.502	28.823	18.4582	31.2939	24.3493	8.8689	10.3128	18.0597	14.3212	16.9951	16.6001	15.1064	33.7607	16.2495	7.9942	25.8992	19.0312	12.219
LOC_Os01g09860	0.2783	0.5356	0.2852	0.4718	0.3324	0.1678	0.2561	0.4405	0.4289	0.2743	0.2711	0.3162	0.2172	0.3641	0.2852	0.4256	0.2039	0.2033	0.1567	0.245	0.1653	0.4252	0.3043	0.2551	0.4432	0.2328	0.2594	0.2221	0.2504	0.2429	0.355	0.2163	0.3529	0.1689	0.3959	0.3301	0.6602	0.3953	0.2579	0.2061	0.2146	0.1762	0.2974	0.253	0.3991	0.3444	0.2397	0.2353	0.4903
LOC_Os01g09870	1.0026	1.0396	0	0.2228	0	0.9493	0.8613	0	0	0.4619	0.4604	0.6314	0.2078	0	0.1887	0.5071	0.3551	0.1912	0	0	0	0	0.5311	0.2868	0.6688	1.4083	0.4041	0.3583	0.6207	0.559	1.1526	0.5015	0.3942	0.1691	0.8704	0.1188	1.2279	0.1813	0.3638	0.4376	0.9532	0.2861	0.3648	0.2075	0.2047	0	0.2766	0.1263	0
LOC_Os01g09880	0.3102	0.2657	0.386	0.3077	0.2299	0.122	0.2989	0.1168	0.9151	0.1335	0.3609	0.059	0.1991	0.0673	0.1997	0.1657	0.2147	0.023	0.1503	0.0736	0.0646	0	0.053	0.0168	1.1225	0.1202	0.9008	0.0448	0.7729	0.0338	1.3256	0	1.6832	0	1.9798	0.0303	0.0653	0	0.1809	0.055	0.0507	0.0365	0.3204	0	0.1942	0.0764	0.1045	0.0336	0.6613
LOC_Os01g09990	0.0477	0	0.0723	0.1185	0.0592	0.1232	0	0.0466	0	0.1409	0.1605	0.175	0.1048	0.0518	0.6265	0.3183	0.071	0.2865	0.0592	0	0	0.2051	0.1857	1.2128	0.0861	0.2256	0.0164	0.2233	0.0175	2.0732	0	0	0.0524	0.1789	0.1826	1.941	0	0.283	0.0937	6.7464	0.0401	1.9232	0	0.3035	0.05	0.1158	0.1126	0.1619	0.0576
LOC_Os01g10040	3.618	3.79	3.8551	4.6527	1.909	2.4499	4.2137	4.2867	3.1986	2.5962	2.7529	2.8741	2.5162	4.1215	3.7557	4.53	1.7292	2.5011	3.8006	4.1587	2.9014	3.2299	2.9445	3.1879	2.4705	4.0388	3.3332	4.0434	1.9672	1.8076	3.2291	4.9813	3.9224	3.3722	3.1408	2.5478	4.3232	3.384	5.2708	2.6854	2.9343	2.1648	3.2879	5.758	4.6965	3.7164	4.7081	2.4543	4.5081
LOC_Os01g10070	2.9438	3.3505	1.1242	1.1397	0.7955	1.3055	0.2784	1.7357	1.3842	1.694	0.9755	0.8222	2.3435	1.8594	2.578	1.1161	1.2889	0.6472	2.4755	2.0297	1.4529	1.0863	1.6736	2.3612	1.8963	1.9466	0.7079	0.9669	1.2588	0.9831	1.8817	0.9725	1.9551	1.2301	0.6706	1.2822	2.7999	0.6802	0.9259	0.4736	1.6481	1.1098	2.1594	2.1221	1.0113	1.7468	1.3746	1.4871	3.209
LOC_Os01g10120	0	0	0.2513	0.4319	0.476	0.3977	0	0	0	0	0.3691	0	0	0	0.5453	0.3329	0.2688	0.1422	0	0	0	0	0.1436	0	0	0	1.1882	0	1.3256	0.2177	0.8483	0.4271	0	0	0.8561	0.1912	0	0	0.8113	0	0.1064	0.1017	0.4315	0	0	0	0.5287	0.0988	0
LOC_Os01g10210	70.6776	45.9979	64.8388	49.4953	35.2871	35.2141	84.494	75.4725	79.3873	45.3481	72.825	53.234	73.5439	34.482	75.7301	28.0755	38.0185	14.1868	85.1056	56.5868	88.7137	20.6175	71.0966	46.2509	33.8584	37.7397	73.2646	31.4209	41.6138	24.6145	80.2032	37.9837	55.082	32.3337	50.269	33.9702	54.1195	26.3866	84.3418	17.6774	56.1254	21.1643	89.9503	71.2312	73.7997	21.6557	79.5751	30.9844	37.7125
LOC_Os01g10250	16.9811	6.1152	17.9529	9.6554	14.7769	15.2627	35.7229	22.717	18.1311	9.6275	13.1903	9.5523	16.4209	7.4952	13.024	5.7826	11.2806	7.8805	27.8764	13.6609	16.8716	9.4832	11.4209	6.2814	16.0036	9.7223	15.8998	6.5514	16.9444	6.997	27.4213	12.1186	18.801	9.5497	13.318	6.7851	21.5827	6.902	24.7513	8.2065	22.3293	8.1885	34.7282	16.3793	28.198	9.3322	17.4762	7.0067	17.6454
LOC_Os01g10260	1.3296	0.3679	0.0976	0.1344	0.4421	0.4491	0.6543	0.3926	1.8184	0	0.4725	0.3416	0.2056	0	0.3537	0.3438	0.8207	0.2494	0.9745	0.4628	0.2272	0.5708	0.397	0.059	0	0.6803	0.2039	0.3032	0.3342	0.2834	0.3688	1.3709	0.5772	0.3269	0.6278	0.3651	0.1992	0.7027	0.2031	0.2417	0.4415	0.2418	0.688	1.4546	0.6044	0	0.2404	0.6039	0.2324
LOC_Os01g10320	2.82	0.7682	5.6508	1.9232	3.1057	1.2	6.1046	1.0614	2.402	0.5985	2.0545	0.5865	1.8206	0.8859	3.1439	1.6788	2.4046	1.634	2.6382	0.4296	2.1431	0.7745	1.647	0.5222	10.3768	1.2212	18.0452	2.6088	17.0076	1.6851	13.6855	1.209	8.8523	0.615	5.566	0.7584	13.5717	0.4184	21.5019	1.4719	18.0482	1.3995	18.5334	1.0752	10.371	0.6707	8.8654	0.8848	16.7086
LOC_Os01g10370	0	0	0.8647	0	0.112	0	0.0963	0	0	0	0.0579	0.0351	0.3091	0.103	0	0	0.1737	0.0446	0	0	0	0	0.0806	0.0485	2.064	0	2.5251	0	2.3465	0	0.8106	0	0.4247	0	0.4866	0	2.5419	0	1.5335	0	2.1394	0	1.6383	0	0.1019	0	0.6711	0.0263	3.4101
LOC_Os01g10380	0.0142	0.1969	0.0861	0.2277	0.221	0.2122	0.1185	0.1882	0.0157	0.1105	0.1735	0.2399	0.0597	0.0911	0.1735	0.191	0.3244	0.2922	0.0992	0.0158	0.0413	0.0551	0.2168	0.2547	0.1008	0.0815	0.1308	0.1127	0.3355	0.3389	0.073	0.0147	0.1094	0.0644	0.1556	0.2802	0.1121	0.0699	0.1062	0.1264	0.2421	0.2504	0.0706	0.1183	0.0695	0.1316	0.2375	0.3331	0.153
LOC_Os01g10410	0	0	0	0.1954	0	0	0	0	0	0	0	0	0.5198	0	0.1251	0.6272	0.1029	0	0	0	0	0	0	0.1252	0	0	0.3055	0.1511	0	0	0	0	0	0	0	0.3524	0	0	0.3491	0	0.1255	0.136	0	0	0	0	0.4148	0.127	0
LOC_Os01g10440	0.8595	0.3818	0.387	0.2548	0.1631	0.2498	1.3327	1.8344	0.2915	0.6314	0.2694	0.5327	0.6004	0.8662	0.5788	0.6808	0.2723	0.2396	2.0813	2.836	0.3865	0.9417	0.231	0.6841	0.309	1.6758	0.4916	0.5591	0.5027	1.497	1.7034	1.1177	0.224	0.4631	0.954	0.9094	0.7184	0.4844	0.1945	1.8443	0.2447	0.5675	0.9401	2.2606	0.1048	0.3042	0.4881	0.9268	0.4911
LOC_Os01g10450	84.6044	51.3379	74.9136	33.2881	44.2836	34.4901	98.5762	104.009	94.5052	90.2633	49.564	33.696	79.1037	65.4602	37.3337	21.5701	30.8612	29.125	93.192	76.3573	111.798	77.2421	43.339	27.6991	48.4009	63.9536	33.3507	28.5237	29.6726	24.9842	64.0365	82.8555	89.0019	101.972	54.6504	28.4142	76.5858	83.5022	44.1542	31.581	43.561	34.315	106.15	115.937	113.845	110.442	49.9634	39.1153	51.8013
LOC_Os01g10470	0	0.2542	0	0	0	0	0	0.1579	0	0.3677	0	0	0	0	0	0	0	0	0	0.9612	0	0.2315	0	0.0417	0	0.1415	0	0	0	0.0456	0	0.1337	0	0.1391	0.0772	0.0861	0.1591	0	0.0609	1.7548	0	0.1022	0.7349	3.6075	0	0.186	0.0391	0.2232	0
LOC_Os01g10580	19.0751	55.1214	16.572	44.2064	30.3982	48.4141	12.1224	34.765	17.3988	39.4785	24.4802	52.8674	22.3838	40.1679	32.3602	62.8471	30.9426	52.8881	15.8903	44.4405	22.8103	45.2711	29.0387	58.8329	14.2261	35.5233	26.4929	49.4663	25.8171	47.6911	12.5724	30.0233	18.8656	41.1491	28.512	51.3357	22.9656	38.2698	31.4739	44.1822	27.8613	48.5744	13.0984	47.1639	15.197	40.8068	33.6203	60.0559	21.956
LOC_Os01g10600	1.1974	0.5165	1.452	2.439	1.8834	2.6841	1.2027	2.4535	1.413	0.8955	1.6216	1.7437	2.4668	1.5622	3.1637	2.8527	3.7117	3.2156	1.4633	1.8678	0.3773	1.075	2.6635	2.3668	1.7786	2.017	3.231	2.2732	3.5193	3.3591	1.5758	2.565	0.9024	1.573	2.4325	3.088	1.7764	2.0033	3.6542	2.87	4.6634	4.5661	2.2541	3.8331	1.1488	1.5817	3.1573	3.2713	0.6498
LOC_Os01g10640	0.5048	0.1427	0.8098	0.6482	1.5034	1.4062	0.2795	1.0852	0.3316	0.3374	1.7069	1.415	1.2684	0.6487	1.4766	0.7754	1.7866	1.777	1.301	0.9154	0.8278	0.5511	2.6408	2.2739	0.2701	2.1135	1.2576	2.4331	1.9572	5.4995	0.1067	1.1599	0.114	1.2199	1.6799	3.2794	0.3241	1.1159	1.1417	0.8998	1.2517	1.3179	0.2145	0.738	0.3195	0.6035	2.2599	2.6364	0
LOC_Os01g10680	13.4301	11.9475	17.6851	11.1063	21.829	13.8715	10.3652	9.7541	10.8104	7.3117	19.9734	11.9561	13.1734	7.2546	17.7934	15.0827	18.6856	11.1417	10.8756	9.3088	14.0461	7.4479	14.0149	9.8237	11.6713	7.3189	22.94	10.6041	29.3007	13.9235	13.4297	6.0574	14.0641	7.8168	19.3135	9.8715	15.5606	5.7658	23.1164	10.4894	20.7562	8.6706	9.8788	7.861	13.2322	6.6821	22.3455	7.3939	9.3189
LOC_Os01g10710	0.1401	0.3148	0.073	0.0033	0.0096	0.0166	0.3004	0.3203	0.0185	0.011	0.1161	0.0628	0.1852	0.3931	0.0127	0.0075	0.0184	0.0239	0.407	0.2532	0.0668	0.0446	0.0713	0.105	0.5159	0.7614	0.0058	0.0174	0.0271	0.04	0.5161	0.6045	0.0592	0	0.1244	0.1305	0.5771	0.5915	0.0058	0.0439	0.0045	0.0232	0.4537	0.4412	0	0.0205	0.0842	0.0917	0.3386
LOC_Os01g10760	0	0	0	0	0.1822	0.1833	0.355	0.3257	0	0.4944	0	0	0	0	0.1095	0.3778	0.0833	0	0.4084	0.3729	0	0	0	0.1999	0	0	0.1133	0.7143	0.1248	0	0.3261	0	0	0	0.1853	0.3002	0	0	0.1411	0	0.1061	0.2346	1.2955	0	0	0	0.128	0.2108	0
LOC_Os01g10810	10.9439	9.2843	11.197	12.3325	11.648	10.9329	21.0097	23.5252	6.9903	16.2081	15.7368	13.2805	12.5784	9.4016	9.8358	4.4623	10.4811	6.3928	22.4529	18.0078	11.1691	8.5526	13.0992	9.3158	8.8776	10.2738	7.8858	5.4833	6.9774	8.2471	17.8811	15.7403	7.5951	5.9447	9.5102	9.7548	5.3546	9.6105	5.8007	4.319	6.506	6.4112	13.6432	13.671	5.9505	8.8662	8.5624	9.5518	6.774
LOC_Os01g10830	2.9773	1.5269	0.6492	1.1324	1.3246	1.4974	1.5299	0.8902	1.5094	2.1736	1.3421	1.6302	0.7271	1.4397	1.3821	0.6843	1.9457	0.5148	1.9574	1.7028	2.6092	1.0364	1.9451	2.2349	1.3228	1.826	2.0388	1.2186	1.5386	1.866	2.5721	0.5636	1.598	1.3444	2.1729	1.7107	1.4	0.4826	2.0831	1.3511	2.3909	1.5433	1.8991	3.5106	1.5972	1.0276	1.8109	1.6054	0.8529
LOC_Os01g10880	12.2158	4.7098	0.8288	2.9732	6.8148	6.1326	0	0	10.432	0	4.1196	2.4765	6.5757	15.031	5.4665	4.8799	3.8017	1.9809	14.5705	0	3.4637	4.5613	4.4458	5.2797	5.0447	10.7522	5.9288	13.4859	6.7506	8.9686	12.6285	17.901	6.3655	5.4882	5.9062	4.329	9.5673	0	4.9999	8.9651	3.2113	1.3794	19.7947	14.0389	13.1353	0	7.0275	6.0609	12.4865
LOC_Os01g10890	49.8317	12.6292	42.1365	14.7685	41.31	23.1793	31.6655	12.8251	31.9922	15.6676	50.4896	23.538	55.3427	11.3799	25.6773	6.3001	34.2173	5.186	22.3268	5.9742	33.5582	8.4908	43.5193	13.4338	61.9099	12.9199	41.7308	10.3118	49.2835	8.4474	32.8699	9.4133	52.0412	16.8399	45.2738	13.2814	38.15	8.2312	31.9424	4.1786	42.5694	5.1083	30.7661	10.214	47.1267	10.1249	48.2622	11.6179	26.5323
LOC_Os01g10900	0.6062	0.4476	0.5449	0.4972	0.3846	0.3607	1.4255	1.5149	0.3899	0.3429	0.4023	0.3498	0.5098	0.426	0.6633	0.6578	0.5798	0.3638	2.0102	1.184	0.8855	0.3675	0.4421	0.3281	1.1272	0.6452	0.7651	0.3814	0.8708	0.4198	2.9739	1.359	1.1334	0.5392	0.6112	0.4033	1.0992	0.5349	0.9426	0.5495	0.9135	0.4209	2.7765	2.3575	0.914	0.5465	0.8086	0.4089	1.3435
LOC_Os01g10940	0	0	0.162	0.2683	0	0	0	0	0	0	0	0	0	0	1.696	0.789	0.4126	0.4018	0	0	0	0	0.9428	0.2954	0	0	0.5836	0.5381	0.1665	0.9214	0	0	0	0	0.8915	0.585	0	0	0.5249	1.5927	0.3022	0.9735	0	0	0	0	0.777	0.1231	0
LOC_Os01g10950	3.4401	2.2413	2.4806	2.1503	3.09	3.6173	2.5235	2.8305	3.0593	3.8861	3.0283	4.4103	1.7045	1.008	2.2171	1.6724	2.8221	0.8962	2.528	1.8863	2.0943	1.652	1.4773	1.8177	0.9561	0.3851	1.3383	0.682	1.5754	1.0525	1.5502	0.5949	1.2803	0.904	1.4366	0.9922	1.1165	1.0926	0.7335	0.6355	0.7163	0.6424	0.9455	1.7916	1.2543	1.456	1.3323	0.8912	0.5211
LOC_Os01g11130	0.0263	0.0157	0.0201	0.1361	0.0478	0.1873	0	0.0114	0.0692	0.1065	0.1256	0.2123	0.1111	0.3683	0.0622	0.2747	0.19	0.525	0	0.0292	0.0865	0.1166	0.1417	0.3808	0.1176	0.3445	0.1543	0.2798	0.2613	0.2655	0.0275	0.0142	0.3114	0.256	0.2713	0.2654	0.1048	0.0786	0.0747	0.1747	0.2806	0.3686	0	0	0.1029	0.123	0.1418	0.3664	0.1533
LOC_Os01g11160	14.383	16.5977	17.6157	21.9117	16.7376	24.4691	31.8314	42.245	12.7005	17.1548	18.2534	24.9591	11.8548	12.7105	27.8143	37.0764	15.2001	21.8951	27.4533	60.2286	12.5171	19.8504	12.1962	31.1389	9.2595	14.5122	24.9501	23.4035	20.6626	47.0756	31.766	26.9054	7.4099	14.7494	23.7568	27.8092	13.8712	19.2666	21.947	44.9986	11.7056	39.4731	19.4163	41.7171	5.5053	14.5397	15.8566	18.8774	8.6336
LOC_Os01g11230	146.811	77.6928	118.817	105.02	154.763	128.102	166.368	139.321	151.558	104.997	146.86	116.687	146.191	146.281	169.145	143.6	194.648	258.064	207.167	219.846	177.631	189.686	169.413	192.384	266.167	175.443	332.556	284.075	358.925	196.423	286.433	246.6	210.755	210.452	278.505	187.315	188.186	111.332	262.182	193.875	287.021	177.851	260.182	213.157	215.431	134.623	215.641	163.664	271.679
LOC_Os01g11250	4.3513	2.5556	3.9837	2.8824	3.9173	3.1563	3.5327	4.0412	2.5558	2.2032	2.9181	2.9996	4.5306	3.8357	3.7961	2.4934	3.9589	3.0247	4.1254	4.3116	4.6497	3.5875	3.2715	2.495	4.7651	5.3956	4.9695	3.9343	3.7667	4.4302	4.9272	4.6217	4.8309	4.5965	3.7771	3.4832	5.1835	4.2794	4.7129	3.0534	4.583	3.5608	4.5964	4.5345	4.8895	3.753	4.5121	3.1698	4.9132
LOC_Os01g11340	0.8618	1.7823	0.7854	1.1566	1.0648	2.3038	0.9926	0.9431	0.2927	0.3419	1.0918	1.9452	0.5364	0.4648	1.6372	2.11	1.7487	1.151	1.1833	1.1592	0.2098	0.4572	0.6931	2.2431	0.5402	0.7934	1.8474	1.855	2.68	4.2394	1.6826	0.7101	0	0.2246	1.8528	1.653	1.0644	0.5324	0.957	1.1289	1.0576	1.6932	0.769	0.4515	0.0641	0.2982	1.2192	0.884	0.5396
LOC_Os01g11414	9.9097	12.8478	8.5044	7.3321	5.3976	7.9387	8.2615	8.6201	5.2063	5.7819	6.8256	8.1185	8.8437	10.9038	5.6213	7.5673	6.6394	8.1234	7.4397	9.3097	5.172	6.2574	6.4303	7.6457	8.3794	9.0924	6.2384	5.7737	5.46	5.7775	8.4509	9.0387	5.671	6.2721	5.7638	7.5753	9.4085	9.6457	7.0635	6.3479	6.9012	7.5151	8.6846	8.9464	6.113	7.584	8.1178	9.3633	11.7477
LOC_Os01g11450	0.1272	0.5235	0.2342	1.5615	0.5856	0.4825	0.0141	0.0137	0.2549	0.1476	0.6324	0.6061	0.0998	0.1018	0.82	1.7252	0.8858	0.6861	0.0182	0.0348	0.0898	0.3007	0.7168	0.5383	0.1262	0.1213	0.4277	0.7592	1.1493	1.4718	0.0166	0.0508	0.1598	0.2175	0.8822	0.8516	0.1424	0.2977	0.62	1.2073	1.2493	1.7868	0.0322	0.0721	0.1087	0.4602	0.9559	0.7327	0.0339
LOC_Os01g11520	0.6224	1.9131	1.1705	3.0862	1.2559	2.6957	1.1922	3.7001	0.4655	2.5929	1.1554	3.5579	0.8341	1.7526	2.7222	4.7114	1.5065	3.9226	1.7189	3.7009	0.9338	2.7897	2.1688	6.0444	0.8138	7.3505	1.1302	8.2217	0.905	14.7007	1.0427	3.0234	0.1682	2.1164	2.1135	7.4276	0.8691	3.2955	1.7772	22.6657	1.2801	12.3648	0.9785	3.7596	0.3982	2.1268	1.236	3.8011	1.3031
LOC_Os01g11550	0.5688	0.9258	0.4366	0.096	0.1725	0.1578	0.8275	0.6139	0.711	0.8158	0.6493	0.9024	0.4466	0.3061	0.0225	0.0921	0.0377	0.0954	0.7271	1.0061	0.2263	0.1784	0.2512	0.4494	1.4388	0.1509	0	0.0145	0.0589	0.0583	1.5956	0.5484	0.4413	0.2602	0.3143	0.3455	1.8491	0.3869	0	0.0188	0	0.0751	0.6301	0.64	0.4211	0	0.5422	0.0973	1.2331
LOC_Os01g11600	0	0	9.3308	8.8892	4.7402	4.1611	11.3318	6.1409	7.5111	1.1216	2.3435	3.4733	1.6413	1.5482	17.3517	5.8856	13.5374	5.6454	9.3598	3.5942	3.6501	0	8.9621	5.6743	1.2886	13.8105	22.0461	18.6078	35.5627	29.7083	14.1184	7.1758	6.2923	8.3908	9.8603	10.5109	1.6532	4.2559	52.1409	37.2674	73.8842	25.7953	22.2858	8.8329	10.1714	1.846	12.5442	5.2571	4.109
LOC_Os01g11620	0.7773	0.8502	1.0924	1.8756	1.1991	1.2359	4.2742	3.4558	1.2575	0.9204	0.5322	0.6118	0.2099	0.374	1.0096	1.5935	0.9752	1.0666	1.445	1.1661	0.8285	1.0266	0.352	0.2823	0.4576	0.3751	0.5902	1.0848	0.5188	0.748	3.9128	1.8085	0.7029	0.6871	0.3387	0.3542	0.6696	0.5835	0.5169	0.4959	0.8691	0.3086	3.1537	1.2923	0.603	0.7777	0.2868	0.1853	0.2253
LOC_Os01g11660	0	0	0.2045	0.6389	0.5129	0.3516	0.2481	0.8261	0	0	0	0.0172	0	0	0.1449	0.5517	0.3546	1.0542	0.0761	1.1829	0.0663	0	0.0108	0	0	0	0.192	0.3319	0.0205	0.5546	0	0.245	0	0	0	0	0	0	0.2112	0.3592	0.0789	0.4484	0.1888	0.4439	0	0	0	0	0
LOC_Os01g11670	0.1325	0	1.7397	3.5755	3.645	2.8725	2.7072	2.4578	0.9812	1.1269	0	0.0404	0	0	3.9312	4.6382	3.802	3.7886	3.4019	2.2991	1.0889	1.2129	0.1509	0.0952	0	0	4.2197	4.093	4.63	4.2248	2.7375	2.5991	1.14	1.0431	0.0828	0.1594	0	0	4.5888	3.6523	3.5302	3.4023	3.3293	4.2836	1.2261	1.9712	0.1258	0.1149	0
LOC_Os01g11810	0.7684	0.8557	0.3845	0.716	0.4404	0.5171	0.631	1.0979	0.1428	0.2263	0.297	0.4143	0.8292	0.5752	0.8209	0.5766	0.4707	0.5744	1.1882	0.3592	0.536	0.4337	0.2858	0.1557	0.4665	0.9004	0.7039	0.2976	0.4008	0.3962	0.47	0.7434	0.1906	0.3337	0.3158	0.4435	0.3605	1.1504	0.8426	0.4201	0.3659	0.217	0.4571	0.8901	0.1819	0.3529	0.5591	0.2251	0.191
LOC_Os01g11860	5.7118	3.6021	2.1708	1.5516	0.9002	0.7144	0.2732	0.3861	8.4891	4.9023	1.7382	1.0866	9.4843	9.9852	2.7257	1.3114	1.0114	1.9085	0.3239	0.3969	7.0633	11.4516	1.3829	1.2392	6.0039	15.2389	1.6992	2.0759	0.6045	7.7321	0.5319	0.3496	8.8807	7.553	1.2524	1.7186	3.0266	11.3264	1.717	4.0845	0.9238	4.0669	0.3126	0.6083	7.7946	7.6595	1.903	0.5997	4.1429
LOC_Os01g11910	0.7616	0.7014	2.3421	1.7965	1.2933	1.1398	0.3956	0.4945	1.7904	2.2423	1.664	1.3739	1.6486	1.4039	3.4688	3.1528	2.9409	1.6494	1.2689	0.7697	4.2015	2.9356	2.4468	2.1368	1.0283	1.7654	2.5597	2.2428	3.0038	2.7599	0.7332	0.5534	2.509	3.1653	2.9814	2.1072	1.3741	1.9393	5.8812	6.3563	4.4667	3.3333	1.2252	1.68	3.2813	3.6235	3.258	1.7532	1.6705
LOC_Os01g11940	1.0631	0.1152	1.0725	0.8808	0.5689	0.3116	0.314	0.5879	0.2711	0.2826	0.2762	0.2901	0.4855	0.494	2.3036	1.6694	1.2017	0.9579	0.6584	0.8135	0.4964	0.6426	0.7859	0.3347	0.5339	2.033	1.9659	2.2139	1.378	1.1508	2.5584	2.361	0.3268	0.6046	0.9998	0.9465	1.2278	6.348	3.9412	3.0277	2.2326	1.5019	3.4193	5.2457	1.0023	1.1648	1.8704	1.1571	0.8901
LOC_Os01g11960	20.3673	15.9751	19.6402	15.6719	19.5185	14.7325	18.5697	17.4444	15.3074	18.8112	18.5686	18.7123	23.9361	22.3622	18.0002	14.5881	16.9585	16.4798	16.1928	17.6163	22.0219	17.5613	19.1376	17.0988	28.8493	19.4478	24.5632	17.6948	25.6434	15.785	21.6527	19.1954	27.9562	21.0793	24.4865	19.0146	24.7692	17.3194	27.5913	11.858	27.7826	13.5378	21.4682	17.0175	26.1705	17.8594	25.2228	16.9496	24.7109
LOC_Os01g11970	5.0882	7.7494	1.494	2.3068	3.2144	3.5661	0.6652	2.4276	4.2349	3.0761	2.36	3.0942	4.123	3.5051	2.9951	5.473	4.8244	2.7662	4.2028	2.4151	3.1916	2.0335	3.4961	5.7412	1.9956	2.5519	3.8227	5.1099	4.3619	3.6585	4.7373	3.9691	2.7623	2.4837	2.3457	3.4527	4.3248	1.074	2.7481	4.2902	4.0244	4.412	4.2844	3.3581	2.1918	1.6136	2.7193	4.1114	2.3967
LOC_Os01g12000	0.5929	0.0978	0.7809	0.2216	0.1815	0.1611	0.9015	0.1294	0.7048	0.4949	0.2765	0.1172	0.7905	0.1435	0.4404	0.0984	0.3323	0.0586	0.6563	0.1591	0.5686	0.6567	0.3946	0.1725	1.1868	0.3107	0.9239	0	0.3124	0.0202	0.3374	0.0614	1.5134	0.8963	0.7374	0.2365	1.6046	0.3208	1.0485	0.1937	0.9909	0.0637	0.8938	0.1341	3.0269	0.4694	1.5193	0.0555	1.6285
LOC_Os01g12040	0.0531	0.2511	0.3701	0.2246	0.2403	0.1684	0.3718	0.2302	0.0825	0.0635	0.1228	0.1227	0.0672	0.0802	0.4587	0.299	0.2378	0.1449	0.4919	0.2517	0.0737	0.0561	0.1368	0.0821	0.0286	0.0615	0.6549	0.1846	0.597	0.4501	0.7871	0.6107	0.0934	0.0685	0.1885	0.1145	0.1614	0.0629	0.7144	0.8539	0.5026	1.2343	0.9853	0.6558	0.0214	0.2277	0.2964	0.0836	0
LOC_Os01g12130	7.5479	0.2286	34.8774	15.2767	32.8285	28.064	26.6525	13.2643	20.4194	21.66	28.4938	20.1411	4.634	1.2921	20.269	10.8103	25.8305	13.8868	18.2147	12.3782	27.3086	21.8576	20.2061	11.8714	3.0539	0.892	12.8674	17.639	21.4177	19.1792	7.952	8.7095	26.138	18.2234	10.9817	13.2037	1.4831	2.0969	12.668	13.6643	23.0909	14.8206	5.8003	5.4879	33.1219	23.0338	22.8704	16.8869	0.2015
LOC_Os01g12160	2.2106	8.316	1.3282	4.6968	1.4476	2.4775	2.6432	5.2336	1.6188	3.5499	3.1863	4.8775	4.606	2.9633	5.71	5.5398	2.9404	1.5383	5.2272	3.4058	1.7705	2.2874	4.1803	5.7053	4.8656	4.0752	1.7605	3.7718	2.2918	3.5204	2.8276	2.1934	1.0277	1.6953	4.8243	5.1885	5.8345	7.1093	2.9954	3.5809	1.6593	3.9144	1.0765	3.4392	0.7306	5.1047	3.5939	6.0336	5.3923
LOC_Os01g12190	73.2974	42.3795	53.4168	45.7169	49.6698	45.865	66.3942	81.8834	43.694	47.7082	52.2524	55.1988	98.4743	102.832	63.2716	52.0031	56.1204	50.4338	95.9467	147.712	84.2102	87.8586	56.9494	64.7129	94.9372	173.117	66.7836	54.0922	46.8209	66.222	70.555	129.507	77.3163	68.4386	55.254	79.2418	50.0852	161.19	55.1836	81.9366	67.6533	95.7111	57.8861	144.466	65.7723	105.085	51.8829	165.392	90.7755
LOC_Os01g12210	20.429	7.6474	30.9258	28.6897	28.1009	33.6911	29.5545	33.9771	16.6566	23.6099	45.808	35.5025	25.5482	18.9131	33.6536	20.7675	31.3128	19.26	27.5025	34.4709	28.3425	25.6369	39.9618	35.1436	17.9553	24.3039	35.8625	36.1501	34.9051	21.9217	27.4885	30.5002	38.8409	38.4771	43.0282	32.7726	18.9074	21.9709	29.1182	24.9434	38.8801	19.8046	37.0707	28.9042	40.8663	44.3645	45.1962	34.4324	20.1961
LOC_Os01g12260	1.4669	0.9185	0.6122	0.9524	1.0653	1.536	0.5567	1.1148	0.669	1.8658	1.6352	2.0112	1.5015	1.0163	1.3509	0.4613	1.4059	0.6848	1.3135	0.7701	1.1227	1.7852	1.9287	1.4471	0.8842	1.4808	0.6927	0.7001	0.5545	1.2939	0.3862	0.6693	0.9539	1.2658	1.0218	1.9512	0.5629	1.3854	0.6413	0.8892	0.819	1.39	0.6463	0.6936	0.2948	1.7797	1.324	2.0654	1.5089
LOC_Os01g12270	74.408	155.485	31.9797	212.865	124.769	190.138	48.867	90.4283	45.2996	163.304	128.845	280.446	138.048	69.8528	212.245	104.251	204.803	93.8113	140.885	65.2511	123.137	94.1746	226.726	191.937	46.2692	77.5953	85.3627	81.8885	103.32	212.838	51.5495	51.5883	66.1421	103.379	75.7197	139.143	27.6483	53.4563	95.2147	109.171	72.0827	120.19	21.8921	47.0251	21.9826	104.414	85.3241	138.633	105.656
LOC_Os01g12290	0	0	0.4204	0.8604	0.2095	0.2145	0.2333	0.2583	0.262	0.4007	0.2898	0.5917	0	0	1.098	0.8523	0.4909	0.3752	0.3487	0.7229	0.2319	0.5358	0.3916	0.8251	0	0	0.3936	0.5555	0.3084	0.5474	0.4743	0.8666	0.3062	0.626	0.5576	0.6988	0	0	0.7267	1.2249	0.4813	0.7368	0.3018	0.6227	0.2669	0.6375	0.5074	0.5945	0
LOC_Os01g12320	26.6726	21.6863	13.3808	0.5091	0.4232	0.5185	29.0624	31.962	28.4092	29.7555	33.8397	32.0847	24.3382	15.5957	0.7444	0.1608	0.4925	0.2081	31.3972	21.0223	28.9796	26.46	26.188	23.095	24.9322	18.1339	0.7448	0.5241	0.7847	0.2859	31.9691	23.3023	32.1736	21.4254	25.72	21.0081	13.915	19.7242	0.5585	0.3584	0.6191	0.2617	23.9491	24.2145	28.9562	26.6371	27.2855	21.741	20.9246
LOC_Os01g12340	0.0214	0.0175	0.5245	1.0403	0.2173	0.2111	9.7916	10.107	0.0076	0.0045	0	0.0025	0.0377	0.0155	1.2182	1.3661	0.2609	0.437	9.871	8.5807	0.547	0	0.0075	0.0091	0.0256	0.0558	1.0611	0.8785	0.4265	0.3843	9.8007	11.4	0.0081	0	0.0029	0.0099	0.0288	0.0215	1.0904	0.7624	0.3142	0.2808	12.9989	10.9955	0	0.0085	0.0079	0.0056	0.0229
LOC_Os01g12350	0	0.159	0.1994	1.1046	0.3037	0.4302	0.6131	0.8262	0.0787	0.0265	0.4647	0.3184	0.0347	0	0.5169	1.5573	0.4113	0.5726	0.4927	0.9202	0.0369	0.1437	0.3845	0.559	0.1972	0	0.4886	0.3392	0.8412	0.7619	0.9438	0.8298	0	0.086	0.4309	0.4157	0.3549	0.0307	0.6316	0.4583	0.508	0.835	1.3028	1.4031	0.2002	0.1534	0.6401	0.3255	0
LOC_Os01g12360	0.0397	0.4082	0.6987	2.2404	0.6526	1.0055	0.7427	0.9398	0.7471	0.2156	0.6452	0.6358	0.0718	0.2597	1.4942	2.8614	1.3314	1.0782	0.4676	0.6886	0.3492	0.3464	0.7256	1.0235	0.1657	0.0748	0.9416	0.6862	1.516	1.4097	1.1147	0.6924	0.1454	0.2563	0.9393	0.9044	0.6891	0.3765	1.3553	1.3323	0.8752	1.5981	1.4228	1.283	0.3149	0.3846	1.035	0.6236	0.1764
LOC_Os01g12381	1.9	0.4623	0.3223	0.624	0.2034	0.4009	0.1576	2.3889	0.3514	0.5784	1.0312	0.9123	1.2854	1.5872	1.4171	1.1201	0.8191	0.6305	2.0523	1.1119	0.8224	0.2153	1.5038	2.5706	2.2214	2.0614	1.0931	0.4449	1.232	0.6561	1.3983	1.3488	1.1381	1.3698	1.4657	1.3514	1.3584	1.0093	0.8301	0.8887	0.6488	0.4986	2.0117	3.0958	0.6096	0.3598	0.9987	1.9121	1.4453
LOC_Os01g12400	11.537	13.8955	10.3546	10.8037	8.384	10.8932	13.3506	17.1796	9.3777	17.4466	15.2867	16.7553	12.6369	17.8152	9.9657	8.6566	8.3895	10.9309	15.6575	17.272	13.9343	15.0603	16.6512	16.8963	13.9697	23.1309	7.4556	10.0339	6.8319	13.6955	14.859	18.2366	13.7856	17.4046	17.0696	20.689	14.6752	21.3047	10.199	15.9935	9.5571	17.7752	15.1095	17.4745	13.6539	17.9382	17.7938	22.541	16.62
LOC_Os01g12420	0.0252	0.1027	0.051	0.0227	0	0	0	0	0	0.2467	0.0465	0.0164	0.0269	0.0538	0.0291	0	0.0056	0.0093	0	0	0.0261	0.1375	0.0235	0.0321	0	0.0239	0.0161	0	0.0085	0.0066	0	0	0.0278	0.0232	0.0114	0.0306	0	0.074	0	0	0.0065	0	0	0	0.0256	0	0	0.0543	0
LOC_Os01g12440	0.1126	0.1692	0.5012	2.3635	0.9823	1.6359	0.4771	1.9589	0.2649	0.9022	0.1333	0.5978	0.0602	0.1799	1.4628	3.1717	1.1274	2.5837	0.2795	1.7712	0.5567	0.7291	0.227	0.6816	0.0977	0.2563	0.995	2.4455	0.7839	1.6599	0.6381	0.912	0.1827	0.2506	0.1989	0.3843	0.281	0.54	1.1287	3.7454	0.8366	3.0912	0.1625	1.9396	0.2289	0.7923	0.428	0.9143	0.1365
LOC_Os01g12460	0	0.0864	0.0606	0.1314	0.1252	0.0302	0	0	0.1427	0.1263	0.0942	0.1009	0.1356	0.0686	0.3475	0.2515	0.182	0.0703	0.076	0.144	0.0638	0	0.1195	0.1402	1.756	0.3668	0.8198	0.3162	0.479	0.316	2.1192	0.5197	1.2666	0.2923	0.3291	0.2256	1.226	0.1249	0.2474	0.2137	0.1634	0.1415	0.5739	0	0.1904	0.2266	0.1438	0.0174	1.3343
LOC_Os01g12464	2.5932	1.1415	3.6638	2.6071	1.9622	1.8874	3.7031	2.1799	3.5523	1.4506	2.3257	2.2494	3.1448	1.9992	3.8318	2.8112	3.1625	2.3336	4.0777	2.6079	3.6224	4.0098	3.7641	3.8795	8.1843	2.8087	7.729	5.1143	5.3329	3.3452	9.7915	5.0464	7.0054	4.2184	6.0753	4.3608	3.6965	1.4156	3.952	3.6642	2.8767	2.2975	5.6328	3.5826	6.0742	2.1247	4.4448	3.3523	8.2271
LOC_Os01g12490	1.9617	1.1748	1.6695	1.3737	1.4655	2.0043	2.0396	2.8276	1.8268	1.7523	1.2882	1.4825	1.5921	1.891	1.3218	0.9193	1.5886	1.8854	1.5468	2.7575	2.236	1.6521	1.8594	1.8117	1.2494	1.9846	2.1833	2.4417	2.9168	1.9538	1.5861	2.7222	2.3293	2.1997	2.5011	1.9139	2.3613	1.6755	2.6427	1.7045	3.2769	2.8491	1.3253	3.2823	2.6724	2.01	2.3892	2.3712	2.8574
LOC_Os01g12520	0.156	0.8882	0.8588	0.6233	0.3962	0.3241	1.265	1.0087	2.0191	1.2416	1.4638	1.173	0.5203	0.6914	0.6745	0.8461	0.4316	0.6923	0.6197	2.4354	2.2833	1.7129	1.8279	1.1475	0.42	0.8666	1.5065	1.0042	3.1719	1.2833	1.2809	1.9624	2.6886	2.1282	4.0235	2.0239	4.6228	0.4514	3.6844	1.6722	3.5095	1.533	2.1962	2.0996	4.8614	3.3052	3.885	2.1415	1.01
LOC_Os01g12560	1.9863	1.8451	2.8504	5.9947	4.6793	7.5188	1.5487	2.753	2.3663	4.6003	3.3788	4.6649	1.5699	2.7187	4.0231	6.4017	4.575	8	1.6136	2.4621	2.3891	3.8963	3.1234	5.4303	1.8553	2.0296	3.9448	5.5349	4.8116	4.7094	1.6066	1.47	1.586	1.3056	2.5441	3.7373	1.2665	1.4719	3.049	4.3386	3.4907	4.553	0.935	1.3151	1.1158	2.902	1.6631	3.5488	1.6182
LOC_Os01g12580	0.1998	0.5992	0.0243	0.0319	0.0334	0.0992	0.1395	0	0	0.0999	0.1027	0.0242	0.3617	0.2157	0.0398	0.0622	0.1279	0.0334	0	0	0	0	0.0166	0	0.1173	0.1235	0.1532	0	0.1937	0.0188	0.0695	0.2452	0.0737	0	0.1562	0	0.4653	0	0.2762	0.0636	0.2778	0.0204	0.5144	0	0	0	0.0584	0.0181	0.3983
LOC_Os01g12590	1.234	9.3472	2.5953	9.1338	2.5936	3.1244	0.3264	0.388	1.8988	1.9566	1.7182	2.8751	0.9674	2.3581	4.0193	11.2527	2.9221	4.0004	0.2191	0.1489	1.1785	1.8681	1.6545	3.4125	1.425	1.1365	2.8829	2.5446	4.3394	3.6486	0.3869	0.3575	0.9189	1.053	2.1391	2.2568	5.2751	3.056	4.431	4.8541	2.9255	3.9451	0.4145	0.5147	0.9774	2.8804	2.6727	2.0043	1.3426
LOC_Os01g12600	0.1447	2.2527	1.3538	4.248	0.6412	0.5678	0	0.1803	0.5334	0.4807	0.3	0.4488	0.4418	1.0285	2.3868	5.2892	1.6415	1.8123	0.0747	0.0365	0.0671	0.3917	0.7682	1.3803	0.6165	0.5839	1.515	1.1678	2.429	1.9327	0.2381	0.305	0.0938	0.3941	0.9739	1.0765	2.7095	1.5128	2.4051	2.1897	1.7245	2.2501	0.3331	0.4057	0.2743	0.9461	1.2274	1.0139	0.2553
LOC_Os01g12610	0	0.6212	0	0	0	0	0	0	0	0.2406	0	0	0	0	0	0	0.0816	0	0	0	0.3594	0	0.1497	0.1924	0.7681	0.54	0	0	0	0	0	0	0.2936	0	0.0874	0	0.3262	0	0.1579	0	0.0965	0	0.5616	0	0	0	0	0.1028	0.3804
LOC_Os01g12660	0.5103	0.3988	0.081	0.0527	0.0602	0.0213	0.1084	0.0464	0	0	0.0081	0.009	0.7771	0.7672	0.0416	0.017	0.0388	0.0213	0.0618	0.0444	0.0759	0.017	0	0.0036	2.4524	0.8147	0.4826	0.024	0.3017	0.0258	0.7154	0.1453	0.1954	0.0125	0.0264	0.0095	1.7287	0.4566	0.3913	0.0287	0.2909	0.0299	0.5959	0.0249	0.1326	0.0157	0.0833	0.0074	4.0417
LOC_Os01g12710	57.275	81.7007	53.3845	78.2588	52.5605	66.6391	70.4419	102.49	45.0162	93.2389	48.8479	83.1071	62.8357	145.993	57.0837	68.2259	50.3068	90.8588	75.0172	128.931	67.3796	107.969	48.5846	80.242	66.9825	114.57	57.0245	87.034	49.4391	67.2501	63.7971	102.153	67.0889	94.6897	56.8489	73.0311	63.3538	113.451	72.8944	79.4945	64.9789	74.8506	68.8964	122.913	71.581	101.177	65.9501	100.851	84.6606
LOC_Os01g12720	12.1273	7.0013	17.4175	16.0939	13.3542	11.7599	16.2325	14.9181	21.0155	13.2225	12.63	9.935	14.3005	12.4671	15.7463	17.162	13.1953	13.569	14.5079	14.5605	20.0308	16.7604	11.1997	8.9489	21.3858	12.7895	23.8967	16.357	18.8946	11.4188	22.7737	16.0271	35.4495	18.7788	16.5867	9.9456	21.3647	10.3738	27.4426	15.2572	20.9054	10.8288	27.7744	17.3404	32.9587	17.9102	18.0191	7.7857	16.734
LOC_Os01g12740	37.3445	38.8354	23.142	18.7135	25.9296	24.4704	21.4405	25.4246	28.4187	25.9136	22.4573	19.4358	40.7835	23.4248	27.1746	23.3898	25.2775	12.9239	28.5119	27.2564	40.4093	24.4453	20.0246	22.4302	33.1368	27.1362	38.965	19.7599	31.9583	20.7761	34.4582	19.3155	25.8375	22.2422	28.103	16.9978	39.3577	25.3893	28.5689	17.3603	19.6738	19.9656	24.1178	28.1675	23.1858	22.8142	27.0634	17.118	29.3827
LOC_Os01g12750	20.5924	29.9513	19.0347	25.3462	25.2982	28.9263	11.9883	16.2961	24.0001	31.1566	16.6905	18.6281	18.5794	20.2656	28.6197	33.2312	26.1621	22.3437	13.9533	19.7157	34.3747	34.5374	15.3838	23.3282	11.9828	16.9254	28.4429	23.0237	26.4898	25.9692	16.9975	10.6898	28.3382	35.1238	23.3277	18.1451	18.4442	12.4082	25.2732	21.2858	20.9024	22.5323	11.2217	21.1635	23.5877	29.6361	21.7392	19.289	10.1713
LOC_Os01g12760	0.4748	0.2551	0.8275	0.6531	0.3208	0.5528	0.2272	0.0534	0.3195	1.2333	0.5499	0.3729	0.5162	0.0576	0.966	0.4347	0.5734	0.7692	0.1345	0.3242	0.7734	0.7793	0.3835	0.6623	0.1425	0.1007	0.6744	0.5614	1.3656	0.7695	0.5992	0.1464	0.3415	0.3895	0.6844	0.3165	0.3304	0.1542	1.0737	1.2551	1.3573	1.4906	0.6197	0.0555	0.5573	0.4533	0.809	0.537	0.1272
LOC_Os01g12770	6.5127	5.4051	12.9255	3.9992	3.0237	3.7628	7.9289	5.4503	3.8752	5.7101	13.3192	12.3955	9.8895	5.543	5.9623	4.3811	3.9059	2.9254	7.9565	3.1473	3.8657	2.6969	15.0501	15.0212	10.5786	7.5543	6.7574	3.3768	4.9036	3.5449	7.4364	3.7908	2.612	2.8343	18.4528	13.3747	10.4924	7.0036	6.8781	3.4387	4.8075	3.4149	6.6392	6.2577	3.1175	3.841	22.9227	14.6932	13.6007
LOC_Os01g12810	6.1088	1.4641	18.8417	3.8587	14.2533	6.8149	11.9809	3.1298	14.2147	2.4111	5.3042	1.8097	5.2038	0.9405	12.3522	3.7899	11.5582	2.9061	7.9903	1.8303	11.4889	1.5122	2.6206	1.2878	6.8682	0.8086	26.115	4.7023	31.0379	4.2491	9.6435	2.0783	8.9721	1.7538	6.9247	1.6753	19.3057	1.7024	20.3847	3.1571	16.6558	4.2436	9.5476	3.1743	11.4388	4.3185	6.9951	1.3399	4.5954
LOC_Os01g12840	1.6344	1.5834	2.0771	1.3611	0.7357	0.6789	2.4406	2.1206	0.9845	0.9707	2.8324	2.5011	2.2976	2.3298	1.8339	1.6708	1.0121	1.1492	2.2774	2.4388	1.3214	1.1758	3.2071	2.4986	1.6785	2.5494	1.5734	1.6262	0.7194	1.5582	1.474	2.3822	1.2538	1.7683	2.3171	2.8413	1.2239	2.1399	1.2326	2.0446	0.9739	1.8416	1.3906	2.2135	1.017	1.3165	2.5472	3.1701	1.6842
LOC_Os01g12870	13.0777	8.1763	9.7681	6.7641	4.0269	4.4646	11.574	11.9634	7.9984	4.3883	12.1988	12.4844	14.3164	16.4119	7.7772	6.5371	7.0202	7.111	14.4817	14.6103	5.421	5.3578	13.8956	14.9197	19.7885	17.3506	8.2144	10.0146	7.7586	7.9222	14.7605	11.9866	4.9474	9.0266	15.287	16.46	12.8471	13.4529	6.7868	10.1	7.5509	8.6754	12.3659	11.3965	6.513	6.8961	13.1896	15.1573	21.2608
LOC_Os01g12900	5.9726	3.3497	4.4019	3.8929	3.8958	2.8778	2.2075	2.1553	3.7818	4.6605	3.8881	3.8665	5.0256	5.6831	3.5504	2.2559	4.0016	3.5074	2.6649	2.0423	4.995	4.7667	3.8579	4.0889	7.4746	5.1396	4.879	2.4087	4.05	2.4187	2.7714	1.6932	5.4621	5.4252	3.8637	3.4658	2.6118	4.4806	3.5057	1.9786	3.7969	1.8277	1.852	1.581	5.3447	4.2759	3.9195	2.5759	4.9479
LOC_Os01g12920	112.551	61.0289	41.657	14.6458	32.6915	13.7017	84.7798	70.4119	44.9432	25.0594	32.5109	18.5873	124.69	74.2099	30.8431	11.5637	28.3832	19.0784	106.314	83.2033	62.2727	26.0291	37.603	18.8117	125.364	90.3333	58.4111	21.3594	59.0587	23.1442	131.825	87.6942	80.6109	40.7854	64.269	30.5063	88.8085	65.0093	62.5629	14.0569	58.6875	14.9596	122.049	70.5429	85.3706	26.2646	61.5265	23.65	121.294
LOC_Os01g13000	3.9934	2.8849	4.7473	3.3086	3.3873	2.6023	3.642	3.3096	4.3466	3.5364	3.227	3.2575	3.6856	3.0888	3.6473	2.7792	3.6041	2.6947	3.1228	2.9386	5.6366	3.9295	3.5524	3.291	3.8295	3.8749	5.7079	4.1116	5.3562	2.8226	3.4208	2.7407	7.4186	6.2523	5.02	3.5973	4.355	3.3868	5.7687	3.8621	5.7475	2.7591	4.4226	3.5543	7.2331	5.1991	5.4693	3.4048	5.9969
LOC_Os01g13030	22.6049	21.4697	27.6267	24.5441	26.21	21.2182	23.9966	24.739	20.2243	19.2725	19.5533	22.2804	24.6802	22.0191	22.2022	19.8927	22.0632	22.0276	19.3036	23.0625	16.7205	18.6875	17.2703	18.2431	25.3507	23.3777	22.6522	16.9933	24.4095	19.61	21.6876	21.9001	22.3502	17.4133	24.2589	22.3379	24.5305	15.6268	25.9378	14.4746	24.3328	15.8882	19.2962	23.4433	21.9208	19.6229	23.9372	19.3926	21.1812
LOC_Os01g13120	8.8409	9.0655	12.1127	16.4953	14.5787	19.9738	5.691	7.9045	8.7474	12.7461	25.7206	23.2576	6.7647	3.9625	19.2031	8.6888	20.6887	4.2715	10.1883	3.7569	13.7204	8.0423	20.3178	17.4295	4.795	4.0768	10.4219	5.8299	7.2065	10.1977	5.2197	4.245	8.0389	5.7256	13.2061	13.2692	1.9133	6.5473	7.5478	7.3369	5.3815	10.4717	3.9132	3.7306	4.9345	8.2499	17.1066	16.1383	2.0525
LOC_Os01g13130	0.3594	0.2058	0	0.1291	0	0	0.1295	0.1222	0.1471	0.5771	0.1897	0.2742	0.5211	0.1287	0.2682	0.0596	0.0584	0.0513	0	0	0.4138	0.357	0.4917	0.2301	0	0.4378	0.2306	0.129	0.1352	0.2577	0.2466	0.4149	0	0.1087	0.3488	0.343	0	0.5728	0.6284	0.24	0.2591	0.344	0.1142	2.0667	0.2545	0	0.6322	0.4383	0.6015
LOC_Os01g13210	53.6578	67.297	52.2384	94.4683	78.0146	86.0443	26.547	62.6108	34.1935	70.3531	34.956	77.6749	64.7211	132.293	78.0749	72.0067	56.9969	99.6206	33.387	90.5953	49.4409	66.0765	58.3162	81.7227	98.2761	121.76	84.3612	95.4392	90.6833	132.324	51.4932	75.0859	67.7622	114.349	93.7612	117.781	71.0667	90.9236	133.226	68.2334	107.441	103.821	48.3573	116.445	63.0175	111.036	86.3171	119.185	107.309
LOC_Os01g13280	1.0981	0.9494	1.0214	0.6676	1.0879	0.8296	1.6864	1.3764	0.5589	0.3751	0.3329	0.2192	1.4429	1.1701	0.9353	0.5396	0.6967	0.7049	1.7212	1.6556	0.5931	0.4925	0.2439	0.206	1.2756	0.8339	1.468	0.9751	1.2181	0.4083	1.5978	1.6346	1.1072	0.5314	0.5207	0.2894	1.4095	1.4823	1.0435	0.6062	0.9788	0.5003	2.0926	1.3928	1.0912	0.7364	0.3554	0.3081	1.8653
LOC_Os01g13320	3.5062	3.2627	2.3833	1.3577	1.9512	3.6787	1.7312	2.6923	1.7026	3.2171	2.5988	2.9998	2.3384	1.0742	1.6459	1.754	2.0968	1.2302	1.6859	2.6994	2.0676	2.0165	1.5796	3.0991	1.0676	1.1031	2.1558	1.5014	2.2197	2.4211	2.801	0.9826	1.6521	1.2215	3.4907	1.8629	2.3418	0.8774	0.7555	0.7941	0.6728	0.8909	0.7866	1.5125	0.6816	0.6109	2.7804	1.5985	0.5526
LOC_Os01g13370	10.7234	8.6818	8.5057	7.4279	5.4462	6.0134	7.6695	7.556	8.3494	10.3451	10.9378	11.5698	12.1907	9.539	9.2227	7.8046	5.9363	7.6934	9.8438	7.1599	10.4445	10.3354	12.1594	11.4848	10.6717	14.8699	7.0389	9.6126	7.0196	14.9496	8.4779	7.1826	9.3627	8.9121	11.1447	13.2982	8.5534	11.6679	6.9532	15.8811	5.2023	19.9058	7.4985	8.8266	8.3615	9.8738	9.2279	9.2114	8.5976
LOC_Os01g13390	125.316	18.634	133.637	41.9595	116.511	67.7074	220.815	101.726	120.169	51.9699	87.0426	32.6639	99.8314	40.9171	85.6376	20.9827	94.8427	41.266	170.696	91.3827	119.767	41.464	60.0163	21.4307	109.184	51.6793	102.711	46.8303	93.8173	37.2361	158.817	127.959	135.365	58.7415	81.9101	28.8655	72.4184	48.1281	90.3263	28.3667	90.8123	31.2512	157.174	98.1579	138.322	57.7451	75.7672	31.1051	64.9385
LOC_Os01g13480	114.593	29.5767	93.9357	48.9463	100.469	88.3913	85.2108	54.0772	85.9292	42.1914	84.1036	47.4055	91.7122	26.9205	92.1638	44.7771	96.5775	32.8406	82.4832	46.6645	95.9009	46.1655	69.4684	42.1877	73.6438	37.892	122.436	55.812	121.888	50.4177	92.3333	31.3485	70.6228	36.1615	96.6256	36.834	92.4301	29.2361	89.9248	21.8932	69.6155	33.585	73.2934	48.3571	73.3643	36.0017	92.5687	29.5712	53.3395
LOC_Os01g13490	1.8347	0.6342	1.9393	1.8691	2.4603	2.6942	2.4775	2.0407	1.379	1.4377	1.959	1.2964	1.8498	1.5168	2.5052	2.302	2.1689	1.7017	1.8091	1.2515	1.7482	2.7535	1.9152	1.7203	1.5921	1.3098	2.2388	2.2292	2.2598	2.2829	3.8922	1.1613	1.6955	1.3296	2.6061	1.4481	1.2613	1.1233	2.4816	1.7071	2.3129	1.9932	2.2237	1.8998	1.5003	1.4707	2.1178	1.0719	1.8149
LOC_Os01g13540	48.4886	32.3386	56.4883	44.9854	77.3788	63.6628	42.9669	32.6344	60.1121	54.708	66.1617	49.405	49.9008	30.3838	67.8306	36.5189	72.933	35.9338	48.2191	25.7571	69.61	43.6776	63.7017	36.6414	34.617	33.607	45.6411	34.9558	47.7202	43.3855	31.2866	29.9916	47.1916	39.5106	45.2584	44.2617	32.813	34.7662	51.5747	27.5748	45.0864	36.2939	32.4958	27.3611	51.4193	44.0012	45.6003	39.6702	32.8795
LOC_Os01g13550	24.1317	20.6469	19.5247	11.1571	11.2253	9.7908	9.4545	8.2445	25.3092	22.913	25.4305	20.6641	26.3584	17.8486	11.3877	11.1822	10.761	9.743	6.6524	8.6729	28.7771	19.2241	21.3244	17.6192	25.1719	17.1627	14.5737	10.6428	14.3948	8.9052	9.6588	8.2458	27.6754	19.25	27.1286	18.57	33.1294	21.3439	15.102	7.3844	12.172	8.0585	8.6914	7.1758	31.7074	22.1387	27.8774	19.1158	21.7019
LOC_Os01g13610	0	0	0.0281	0	0.0354	0.1395	0	0	0	0	0.0204	0.104	0	0.2336	0.0195	0.1069	0.0165	0.1052	0.0912	0	0.242	0.1061	0.119	0.4384	0.1283	0.1342	0.0231	0.0521	0.0843	0.0848	0	0	0.0782	0.0656	0.1229	0.131	0	0.9016	0	0.0373	0.0389	0.0692	0	0	1.4157	0	0	0.0614	0.1747
LOC_Os01g13690	295.696	148.882	201.419	141.332	172.708	188.407	299.826	129.13	255.288	171.919	70.8971	46.4533	239.469	59.3742	182.661	64.3504	251.934	28.0196	247.199	47.6565	176.809	81.3386	54.4928	23.3584	157.506	70.2424	136.163	59.1936	96.5945	45.6993	148.604	29.5598	65.8428	50.1184	20.0696	19.38	62.8253	77.5881	45.927	46.4314	43.3527	27.6764	97.4226	27.4478	77.9453	27.2543	26.011	9.3634	86.5244
LOC_Os01g13780	0.3001	1.6728	0.5206	3.9028	1.8228	2.7047	0	0	0.1752	1.5617	0.8942	2.4707	0.4124	1.2024	2.5761	3.2076	1.7822	2.2625	0	0	0.2508	1.5465	1.3378	2.0895	0.5394	1.2897	1.526	2.4334	1.3657	2.9189	0	0	0.5772	1.0697	0.8391	1.7742	0	0.952	1.7714	3.6573	1.2131	3.6678	0	0	0.3974	1.2951	0.9446	2.3884	0.6397
LOC_Os01g13800	14.1711	30.6954	14.9159	26.0434	14.4557	19.1283	13.0215	25.3854	15.4433	23.5451	18.5846	24.9447	14.3965	20.398	18.1765	29.7284	16.5046	15.4265	14.2254	23.1368	13.6273	21.0091	16.4411	25.0328	12.1537	15.0323	15.013	13.7742	13.8669	17.3592	13.1766	13.1266	12.5673	17.0949	16.696	21.3884	12.6572	15.1713	14.2484	14.0329	10.2022	12.1763	9.8313	15.8856	9.4312	16.484	15.1058	17.9163	11.9412
LOC_Os01g13890	0	0.3625	0.1815	0.7484	0.1679	0.1905	0.0177	0.0334	0.1952	0.1951	0.0822	0.2677	0.0179	0.0719	0.5796	1.1184	0.3054	0.4261	0.0419	0	0.1839	0.1215	0.1044	0.2286	0.1033	0.0465	0.4319	0.2684	0.3727	0.3879	0.0515	0.1219	0.1811	0.0457	0.1846	0.1757	0.2696	0.1292	0.5309	0.5436	0.3132	0.3764	0.0643	0	0.1373	0.0802	0.205	0.0851	0.0607
LOC_Os01g13930	5.6856	4.5767	2.289	2.0227	5.2092	3.5196	2.2046	2.2654	2.5434	1.5805	2.8943	2.6402	5.105	2.2596	2.4527	1.3619	5.4544	1.0359	2.3906	1.5683	2.4692	1.4084	1.8303	2.1562	5.8262	1.3424	9.7812	1.7641	11.1465	1.3435	4.5118	0.8557	3.6803	2.5616	4.8391	1.1469	6.2659	0.885	4.6996	0.7457	4.7479	0.4285	2.3212	0.5744	2.7193	0.5605	3.8685	1.0657	3.4654
LOC_Os01g14020	3.1959	2.3699	3.7844	3.135	3.3556	3.3723	4.0943	4.407	2.6562	3.1182	4.4475	4.4875	2.68	3.1819	3.1036	2.4052	2.9229	3.2272	3.9636	4.1256	3.3528	3.8553	4.0148	4.1196	2.9238	2.6567	2.8039	2.4003	2.1888	3.6558	3.3779	4.7881	3.2918	4.1889	3.5344	4.2015	2.122	3.0377	2.1802	6.0017	2.7386	4.9015	3.0814	4.9447	2.7098	4.8523	3.6507	4.459	2.0461
LOC_Os01g14050	7.5568	7.641	5.9404	6.6167	7.431	7.0162	7.1192	6.3708	3.7859	5.0997	3.1683	4.1002	10.0979	8.6268	7.7583	6.2379	7.1285	5.5635	7.0264	7.1432	6.0754	5.2142	3.5663	3.6104	16.7339	10.2839	12.9696	6.3989	10.9175	7.132	9.3667	6.5392	6.702	6.801	5.0715	4.5588	16.0722	8.4765	17.0276	7.0805	15.4653	6.5985	10.1044	7.8097	8.2916	6.0881	7.4282	4.98	22.4044
LOC_Os01g14060	0	0	0.6039	0	0	0.0868	0	0	0.4106	0	0	0	0	0	0.0564	0.097	0.046	0	0	0.1881	0	0	0.2021	0.1018	0.5374	0	0.2213	0	0	0	0	0.1261	0.1576	0.8067	0.0429	0.1442	0.1587	0.1448	0	0.1844	0.0501	0	0	0	0.323	0.1868	0.3418	0.1528	0
LOC_Os01g14080	0.6801	0.9839	1.0445	1.0382	0.7622	0.9493	1.1179	1.34	0.9233	0.8928	1.3992	1.5245	0.9799	1.0225	0.9795	0.9506	0.9054	0.9878	1.3432	1.5111	0.8201	0.9813	1.7317	1.4031	1.0958	1.3673	0.9095	1.2327	1.015	1.7125	0.9231	1.824	1.455	1.1919	2.2197	1.7894	0.6395	0.9688	1.13	2.0558	1.1463	1.5438	1.1358	1.3104	1.5562	0.8683	1.6905	1.2422	1.024
LOC_Os01g14110	1.42	1.8976	0.37	0.9314	1.1162	0.9796	1.6541	0.9996	0.3233	1.0605	1.4781	1.8076	1.3031	1.2927	1.3649	2.2476	1.3952	0.9624	2.1408	1.1894	0.8593	1.8039	1.2951	2.2212	2.6984	3.3655	2.9117	0.6879	2.0611	1.6726	1.1824	1.1448	1.4892	0.8277	2.3904	1.7524	3.944	0.8998	2.0335	0.4303	1.6539	0.5863	1.9478	2.1318	1.002	1.4315	1.8983	1.1691	1.2091
LOC_Os01g14410	293.231	56.7819	235.44	53.2549	60.9188	31.1399	463.696	279.567	269.125	44.9134	81.4183	20.9106	96.6216	68.0044	144.779	162.59	54.6847	91.7485	296.726	534.579	239.992	193.105	35.8145	40.6614	377.371	161.94	552.686	389.255	333.843	71.2477	562.623	679.423	456.912	218.604	261.096	51.1359	383.117	42.6385	432.633	118.666	97.4056	34.0563	526.186	272.357	275.176	54.2735	106.071	47.4289	171.33
LOC_Os01g14440	10.2266	23.478	9.0988	13.3407	6.1111	10.3459	5.7372	14.715	6.7232	10.7394	6.1146	14.3094	8.9348	17.385	12.9111	21.1622	8.9745	16.5975	8.6811	21.0662	8.2221	15.665	7.3365	20.8478	6.9669	24.3051	10.5469	26.3278	11.4777	43.9025	7.316	11.476	7.4945	15.0432	14.7511	19.435	12.4112	17.2773	13.4074	41.2994	13.2361	41.0475	8.5552	21.5728	6.1261	11.2816	10.9307	15.9803	8.2509
LOC_Os01g14510	8.7139	3.4504	12.7248	6.6206	11.0942	6.4158	8.336	5.0407	3.8747	2.3422	5.2427	5.5293	10.0275	5.7409	9.9598	6.1218	11.5039	4.8605	7.9706	6.0406	6.7809	3.9294	6.5238	7.4752	15.7045	8.2	25.0719	9.5079	27.7829	8.6981	15.174	6.4468	15.0063	6.406	13.0147	7.1521	13.5707	5.0268	23.6861	6.8305	27.0408	9.1527	16.7315	8.6841	16.1968	2.9971	16.1801	6.8692	16.3135
LOC_Os01g14520	0	0	0.01	0	0.0164	0.0142	0.0244	0	0	0	0.0189	0.0091	0.0294	0	0.0295	0.0129	0.0061	0.01	0.129	0	0.0262	0	0.0299	0.0074	0.0247	0	0	0	0.0112	0.0075	0.2359	0	0.0315	0.026	0.0482	0.0262	0.0281	0	0.0098	0	0.0153	0	0.1422	0.1046	0	0.0663	0.0535	0	0.0604
LOC_Os01g14550	0	0	0.0443	0.043	0.0633	0	0	0.1796	0	0.2227	0.0777	0.1419	0	0	0.0174	0.0599	0.0433	0	0	0	0	0.0879	0.1454	0.2	0	0.1171	0	0	0	0.0357	0	0	0	0	0.0443	0.1728	0	0.0604	0	0.0586	0	0	0	0	0	0.0731	0.1393	0.1047	0
LOC_Os01g14590	3.9913	3.18	5.5914	6.6396	3.7178	3.9553	4.2541	4.5435	2.284	4.1166	5.9712	5.5896	4.5125	5.2499	6.6145	5.6569	4.32	4.1079	5.2265	4.9246	4.338	3.3226	6.9219	6.7545	3.8213	5.035	4.1062	6.2227	3.3237	5.5218	4.1838	4.4222	3.4041	3.749	5.8407	6.9477	3.2721	5.4968	6.5975	22.4776	4.5822	10.2197	3.5896	3.4294	3.3881	4.2985	5.9825	7.2931	3.6991
LOC_Os01g14630	1.9446	4.7842	1.4173	4.1748	2.8874	4.0666	5.8822	8.6829	4.6845	3.6894	9.6306	5.2689	3.2141	0.3802	0.4937	0.8272	3.7367	0.5833	0.615	1.3969	0.6849	0.1796	5.2544	10.255	0.1053	0.6541	1.1038	0.1279	1.68	0.4698	0.3663	0.4019	0	6.4122	7.8832	1.0336	0.1209	0.3455	0.1566	0.1798	0.601	0.2747	0	0.2605	0.1241	0.4348	1.751	0.6248	0
LOC_Os01g14640	3.0755	1.9254	0.852	2.5357	4.3793	3.6355	2.9032	5.6443	2.0198	2.1956	3.8622	6.0836	2.2366	2.4987	3.5331	2.2983	3.0614	2.7628	5.9677	6.7116	2.1507	1.9569	3.402	6.2117	1.1202	1.8704	1.0696	2.1209	1.7347	2.68	3.913	3.8784	1.6071	1.8285	2.6406	2.89	1.6262	0.4868	1.4799	2.1361	0.8666	1.6888	2.6454	3.9452	0.2725	0.9426	1.0632	2.7496	0.3216
LOC_Os01g14670	1.0239	2.2599	1.2994	1.662	1.385	1.3494	1.9142	3.606	1.8293	2.8445	1.8667	2.0252	1.4219	1.5212	2.087	2.1866	1.8034	1.5314	3.0418	2.0897	0.4111	1.0988	1.4839	1.6813	1.4276	2.2413	2.8199	0.8758	2.1879	1.4068	3.4026	1.7294	2.2218	0.8813	3.4939	1.4807	0.6809	1.5859	2.0658	2.4468	1.5793	1.4677	2.46	2.3628	0.6871	0.4566	1.7138	1.9356	1.1558
LOC_Os01g14720	0.1371	0	0.0462	0.1248	0.0382	0.032	6.9701	7.3925	0	0	0.0192	0	0	0	0.2016	0.1156	0.0148	0.0555	9.8659	10.625	1.4538	0	0.0247	0.0348	0	0.065	0.1713	0.1378	0.0684	0.0379	10.0478	10.1906	0	0.1907	0.078	0.1028	0	0	0.1836	0.0935	0.0909	0.0833	9.1154	11.7546	0.2154	0.1673	0.054	0.0577	0.0795
LOC_Os01g14770	0.0075	0.0284	2.9994	6.0801	1.8278	1.616	17.2786	18.058	0.016	0.0049	0.0355	0.007	0.0159	0.0164	5.5965	7.12	1.6981	2.3545	19.2908	16.6577	1.4039	0.0292	0.0064	0.0037	0.0406	0.0221	7.1203	5.7488	2.9654	2.5913	19.6993	21.0843	0.0085	0.0071	0.0094	0.0105	0.0076	0.0151	7.08	4.478	1.8344	1.5164	27.8806	22.6189	0.0526	0	0.006	0.002	0.073
LOC_Os01g14880	0	0	0	0	0	0	0	1.164	0	0	0	0	0	0	0	0	0	0	0	0	0	0	0	0	0	0	0.7202	0	0	0	1.1589	0	0	0	0	0	0	0	0	0	0	0	0	0	0	0	0	0	0
LOC_Os01g14890	25.321	23.949	22.0337	22.6583	24.0961	23.931	18.6272	21.9611	18.7977	24.5799	23.8622	29.2029	23.5393	19.2249	21.0505	17.8941	21.2492	22.6178	17.0604	17.8253	23.6728	23.2402	20.3228	27.5658	24.5017	21.0528	26.9666	20.7114	27.1343	23.7744	26.8187	17.0488	24.4742	19.4817	24.8812	21.0071	20.8077	19.3772	19.8522	11.9933	19.5412	16.6784	19.4064	21.0262	20.8664	16.347	23.3474	22.2525	24.618
LOC_Os01g14960	0.4826	0	0.5564	0.096	0.2166	0.2435	0.4057	0.7667	0.3026	0.5042	0.1933	0.2564	0.2695	0.1307	0.109	0.1269	0.3015	0.1888	0.4747	1.3931	0.2938	0.1904	0.2755	0.451	0.1084	0.1132	0.1593	0.0894	0.2728	0.3138	0.1262	0.3175	0	0.34	0.0607	0.1642	0.3937	0	0.1992	0.0592	0.1664	0.0823	0.3579	0.2801	0.6724	0	0.0783	0.1748	0.6412
LOC_Os01g14970	0.0977	0	0.1652	0.1678	0.2421	0.2034	0.2075	0.3978	0.4691	0.2302	0.1613	0.1621	0.2153	0.1052	0.3256	0.3599	0.0959	0.0427	0.2471	0.6153	0.9149	0.4531	0.0886	0.3978	0.2615	0	0.51	0.0366	0.1816	0.2432	1.1328	0.0898	0.5389	0.4584	0.3466	0.2105	0.2078	0.0972	0.4054	0.0479	0.057	0.0956	0.3945	0.2198	0.3173	0.2406	0.3314	0.2544	0.3838
LOC_Os01g15010	60.9113	25.7084	80.3249	46.7491	60.2831	49.6659	67.4693	52.4706	52.5766	42.7566	63.1967	54.0386	67.5073	64.0444	67.6918	50.5972	59.3141	69.0175	60.7867	76.3744	62.2038	57.7169	69.8455	68.5191	84.8538	77.3242	91.5172	98.5146	95.2068	82.1536	88.8851	82.0914	82.86	79.7373	102.076	80.9298	73.2201	55.613	110.273	77.6366	99.6171	73.6723	93.2929	77.379	87.9528	65.3321	95.3045	72.7212	58.3059
LOC_Os01g15090	0	1.0915	0	0	0	0.328	0	0	0	1.0619	0	0	0	1.5888	0.175	1.8444	0.1427	0.5489	0	0	0	0	0.1655	0.1687	0	1.5303	0.2282	0.2291	0	0	0	0.8328	0	0	0.3095	0	0	1.5569	1.4255	3.1327	0	0.1933	0.8512	0.8765	0	0.9414	0.203	0	0
LOC_Os01g15100	0	0.4312	0.3322	0.5922	0.1322	0	0	0.4795	0	0.1994	0.081	0.2313	0	0	0.5234	0.5688	0.139	0.4006	0.6074	0.5849	0	0.3506	0.3062	0.3661	0	0	0.2522	0.8346	0	0.48	0.4808	0.5968	0	0.4224	0.196	0.3548	0	0	0.5745	2.8285	0.0722	0.3643	0	0	0	1.1594	0.1821	0.6994	0
LOC_Os01g15130	0.5754	0.498	0.2551	0.9646	1.4586	2.268	0.513	0.5919	0.1948	0.9349	0.2434	0.4873	0.4294	2.2471	0.3656	0.8002	1.2742	5.5183	0.6301	1.4014	0.1209	2.2039	0.1921	0.5472	0.8741	1.4202	1.2605	1.4239	2.5695	2.7162	0.2961	1.4513	0.7473	2.1268	0.2889	0.5378	0.2386	0.28	0.4451	0.3884	1.6045	1.0903	0.5219	0.8309	0.5999	0.9049	0.3428	0.4237	0.5989
LOC_Os01g15220	0.5055	0	0.2201	0.5113	0.113	0.3655	0.1873	0	0.4296	0.2791	0.1664	0.0541	0.1828	0	0.4503	0.1851	0.3128	0.1762	0	0.4126	0	0.2508	0.2316	0.0499	0.4514	0	0.3526	0	0.3298	0.2864	0	0	0	0	0.1795	0.2875	0.1762	0.3238	0.155	0.2798	0.0513	0.3651	0	0	0	0.813	0.2637	0.1574	0.415
LOC_Os01g15229	0	0.5807	0.2709	0.6343	0	0.653	0	0	0	0.2813	0.0514	0.0982	0	0.3828	0.0466	0.8411	0.1301	0.7463	0	0	0	0.2669	0	0.1865	0	0	0	0.4286	0.1929	0.2949	0	0	0	1.44	0.0842	0.2679	0	0.1664	0.0773	0.25	0.1432	0.4564	0	0.1851	0	0.4225	0.0833	0.1431	0
LOC_Os01g15250	0.1749	0.1569	0.2242	0.5417	0.2879	0.3051	0.3023	0.094	0.5605	0.303	0.2968	0.6612	0.3879	0.1927	0.6756	0.8348	0.3793	0.8711	0.2316	0.1138	0.3149	0.1361	0.4966	0.8529	0	0.9786	0.5753	0.737	0.6967	2.8925	0.1817	0.0755	0.1905	0.3224	0.6442	0.9219	0.2753	0.34	0.4762	2.0381	0.5554	2.8016	0.0835	0.9769	0.2825	0.7611	0.8137	0.7085	0.4493
LOC_Os01g15270	224.494	159.804	117.856	162.57	155.201	154.833	3.8668	8.6037	137.501	203.114	164.666	158.524	134.906	51.0558	247.315	154.263	212.194	78.1346	8.2634	6.0714	250.861	156.213	238.479	274.437	223.566	107.131	504.594	153.968	470.553	233.037	15.1289	5.2142	273.954	227.346	323.758	129.673	141.983	41.3469	285.716	229.807	461.298	188.332	19.3186	12.4773	180.823	112.508	277.613	153.883	261.719
LOC_Os01g15280	1.1367	1.3108	1.8199	3.3875	3.5926	5.4038	1.9355	1.6519	1.4022	1.9229	13.8683	21.1898	0.7402	1.1716	3.0863	3.4134	4.1697	7.4321	1.7	1.2851	1.6521	2.0787	9.818	15.2446	1.083	0.9715	2.5992	2.9619	2.5484	6.3854	1.815	2.3187	1.9472	1.7085	5.0132	7.7452	1.6477	1.0564	3.6033	6.4248	6.2422	10.4878	1.6936	1.6055	2.5256	2.2104	4.1572	6.3314	1.4826
LOC_Os01g15320	5.5506	2.5311	6.3334	4.2419	4.9747	2.9889	7.1304	9.074	4.5766	4.3585	5.9321	4.7225	4.3026	3.3235	5.371	3.2449	3.8524	3.0397	7.6858	6.1854	4.6275	3.978	4.6718	4.2836	5.1477	2.7009	6.1531	2.5464	4.388	2.3707	11.4359	5.367	6.6383	3.3367	7.0072	3.5159	1.2838	0.8856	6.013	1.6768	2.5726	1.1157	4.4256	6.0154	7.4341	3.7697	5.7302	2.5121	3.8401
LOC_Os01g15520	2.2056	1.4503	2.2535	2.1725	0.8488	0.7777	1.5977	0.3407	2.2829	1.2235	1.5525	1.9179	3.1162	3.0624	2.6148	2.5866	1.6045	1.6949	2.2222	3.2139	1.2195	1.9931	1.4453	2.0443	3.3245	3.0374	3.1542	2.3653	2.1265	1.5871	1.1939	3.235	1.6831	2.038	3.1078	1.4899	2.9322	2.779	3.4998	2.0842	1.848	1.2264	2.032	4.5335	1.9911	2.5537	2.9163	2.7712	4.6559
LOC_Os01g15530	0.1834	0.431	0.2678	0.3409	0.2167	0.3163	0.2376	0.2964	0.2277	0.1973	0.1881	0.4047	0.2453	0.612	0.2587	0.5569	0.244	0.7043	0.1815	0.7702	0.1516	0.8018	0.1963	0.6256	0.4187	0.5235	0.2873	0.4254	0.2312	0.4386	0.2156	0.9288	0.3462	0.6214	0.3224	0.455	0.6115	0.4629	0.3375	0.5918	0.27	0.6332	0.3738	0.5553	0.4203	0.2475	0.2232	0.4862	0.2249
LOC_Os01g15620	0.0695	0.1655	0.2218	0.2369	0.2173	0.1551	0.2349	0.2497	0.0927	0.0827	0.0911	0.1008	0.0878	0.1048	0.3666	0.3446	0.2254	0.1381	0.1808	0.1248	0.0414	0.0734	0.145	0.0692	0.0498	0.0402	0.5383	0.1915	0.5877	0.3255	0.6867	0.4429	0.0764	0.0768	0.1641	0.1101	0.0706	0.096	0.464	0.6375	0.3965	0.8334	0.6734	0.3438	0.0702	0.1159	0.2672	0.0648	0.0456
LOC_Os01g15640	15.5695	15.2742	13.3641	12.4475	11.631	12.202	15.0537	13.3153	11.7032	12.3855	14.1648	16.6372	14.2868	16.757	14.7729	17.8908	11.8004	18.5414	15.892	16.1533	14.2971	15.1403	15.2637	16.5866	18.3652	24.8371	14.3689	18.8951	15.0751	27.6319	17.9363	18.8687	17.7306	17.822	19.263	21.6106	18.1183	19.6316	19.9694	42.712	19.8538	26.2268	23.6714	20.6565	18.978	16.8666	17.9582	17.806	19.7015
LOC_Os01g15650	0.0292	0.2173	0.2115	0.3119	0.1908	0.2067	0.3021	0.3781	0.0794	0.1731	0.1486	0.1422	0.1061	0.078	0.3932	0.4462	0.2769	0.1679	0.6377	0.2689	0.0832	0.074	0.2054	0.097	0.0521	0.0846	0.3033	0.1295	0.7664	0.3996	1.4294	0.7913	0.1275	0.0666	0.2607	0.1642	0.0878	0.1149	0.4254	0.9246	0.6041	1.0553	1.1813	0.9339	0.0866	0.1882	0.4436	0.0874	0.0306
LOC_Os01g15680	0	0	0.0419	0.0872	0	0	0	0	0	0	0	0	0	0	1.2675	0.2864	0.0824	0.0552	0	0	0	0	0.0286	0	0	0	0.3458	0.2036	0.0407	0.0687	0	0	0	0	0	0.0312	0	0	0.1912	0.2706	0.0651	0.2096	0	0	0	0	0.0863	0.1674	0
LOC_Os01g15750	0.7272	2.3505	1.6678	6.205	1.557	2.1091	0.1805	0.1652	1.0642	0.8489	0.7241	1.1381	0.5529	0.8504	2.8878	6.3981	2.6005	3.002	0.0409	0	0.2961	1.0057	1.3515	2.2537	0.7825	0.6331	2.2736	1.8174	4.3278	3.2665	0.1938	0.0818	0.2037	0.7677	1.9932	1.912	2.7878	1.2468	3.3092	2.7898	2.7029	3.2404	0.18	0.239	0.7636	1.2177	2.269	1.6201	1.0021
LOC_Os01g15760	0.4939	3.29	1.4122	5.195	1.357	1.4977	0.1763	0.1209	0.9713	0.7298	0.6692	1.2724	0.2608	0.7995	2.5253	7.3085	1.6402	2.3327	0.2662	0.2243	0.382	0.6584	0.6879	1.7318	0.5101	0.4938	1.6869	1.3528	2.4596	2.2735	0.2497	0.2508	0.28	0.3601	1.1686	1.2766	2.683	1.5157	2.6865	2.6379	1.7279	2.3388	0.3958	0.3785	0.4825	1.2547	1.4858	1.0036	0.457
LOC_Os01g15880	0.2199	0.7227	0.084	0.4369	0.3828	0.2772	0.0809	0.0751	0.0894	0.1184	0.2821	0.1724	0.3192	0.318	0.2955	0.8989	0.3585	0.2886	0.094	0	0.3369	0	0.2195	0.2553	0.5184	0.1352	0.3707	0.3034	0.8215	0.2741	0.3017	0.1299	0.3165	0.133	0.3908	0.2856	1.2042	0.3544	0.3064	0.1799	0.6026	0.3843	0.5647	0.1563	1.3866	0.1782	0.7491	0.2258	0.4551
LOC_Os01g15890	0.2609	0.4375	0.282	0.6822	0.3369	0.4126	0.3089	0.2323	0.709	0.1776	0.2538	0.3736	0.379	0.2827	0.4528	0.652	0.3887	0.3679	0.1099	0.2518	0.5767	0.4229	0.2821	0.3108	0.6495	0.2198	0.3793	0.2066	0.7887	0.3629	0.3317	0.2998	0.7335	0.1616	0.3532	0.2432	0.8849	0.6531	0.6127	0.3276	0.6289	0.3807	0.6552	0.2414	0.3599	0.5599	0.6107	0.2727	0.4204
LOC_Os01g15900	0.962	0.3188	1.1704	0.2913	0.694	0.424	2.0495	0.4909	2.1785	0.6488	1.562	0.4225	1.6632	0.1745	1.3223	0.2043	1.2615	0.1251	2.09	0.2509	2.7363	0.5084	1.5464	0.2417	1.2993	0.1744	1.0776	0.2013	1.3981	0.2205	2.3518	0.2494	1.7537	0.4062	0.9938	0.2148	1.5153	0.4575	1.547	0.5387	1.5592	0.3944	1.7386	0.341	2.6969	0.8267	1.1999	0.2856	1.4892
LOC_Os01g15910	0	0	0.007	0	0	0	0.1	0	1.0185	0.421	0.0202	0.0215	0.023	0	0.0228	0.0093	0.0049	0	0.0256	0	0.4021	0.366	0.0196	0.0281	0.0387	0.0209	0.0143	0.0072	0	0.0057	0.0914	0	0.6332	0.4236	0.0095	0.0106	0.022	0.0216	0	0	0	0	0.1114	0.0411	0.3923	0.4893	0.1298	0.0238	0
LOC_Os01g15970	0.4752	0.1079	0.6562	0.4177	0.3062	0.574	0.5664	0.2101	0.2606	0.1031	0.4431	0.4083	0.3335	0.085	0.6812	0.3798	0.8297	0.6084	0.3682	0.0887	0.4639	0.4137	0.3864	0.384	0	0.3035	0.354	0.5868	0.5811	0.9665	0.2458	0.3237	0.3496	0.5131	0.3436	0.5269	0	0.7065	0.2182	0.3343	0.4055	0.603	0.1605	0.0783	0.4787	0.948	0.4062	0.4042	0.0888
LOC_Os01g16020	0.8065	3.1118	0.6995	1.1396	0.8018	0.9914	1.2406	0.6436	1.3425	1.3836	1.3005	1.329	0.7773	0.9008	2.008	2.9617	1.6655	1.3002	0.6234	2.1848	1.8626	1.1158	1.1007	2.0098	1.8529	0.7406	2.5055	0.995	2.5495	1.1924	2.2738	0.66	2.755	1.8948	2.8793	1.2636	2.5289	0.2225	1.7788	1.2096	1.4997	0.9328	1.3964	0.9199	1.4916	0.144	1.787	1.4226	2.774
LOC_Os01g16030	0.1188	0.1411	0.1522	0.2197	0.057	0.141	0.1639	0.1548	0.5025	0.2591	0.17	0.0976	0.1238	0.1244	0.2895	0.0903	0.1009	0.0368	0.2054	0.1951	0	0.2257	0.0614	0.0532	1.4056	0.0561	1.1419	0.0722	0.2073	0.0827	0.5504	0.1249	1.6253	0.0543	0.8684	0.1153	0.1173	0	0.1176	0.1142	0.0433	0.0289	0.0612	0.0548	0	0.1369	0.0446	0.0141	1.0119
LOC_Os01g16124	0.1246	0.2947	7.4458	17.994	18.6358	18.5396	0	0.0304	0.2572	0.369	0.1604	0.0878	0.2417	0.172	17.1358	18.0157	16.8094	15.653	0	0.0196	1.5153	0.3329	0.1771	0.1093	0.0632	0.2914	14.8434	13.5455	13.2672	18.1327	0.075	0.0194	0.4429	0.281	0.1178	0.1404	0.0356	0.1933	20.6425	19.5713	18.0273	20.5879	0	0.0161	0.7154	0.5649	0.1383	0.2594	0.1309
LOC_Os01g16130	0.0711	0.0266	6.3452	15.3304	10.1637	10.2194	0.0204	0	0.1441	0.0991	0.1699	0.1229	0	0	16.8293	16.7011	12.5702	12.0549	0.027	0.0261	0.9752	0.0878	0.2192	0.1684	0.0211	0	12.1919	10.9593	9.8521	13.7471	0	0.0268	0.1089	0.1566	0.181	0.2064	0.0233	0	15.4398	14.6539	9.926	12.8105	0	0	0.2306	0.1662	0.2362	0.2688	0
LOC_Os01g16140	0	0	0.3854	0.4809	0	0	0	0	1.3168	0.7347	0.3316	0.7021	1.1115	1.0388	0.8803	0	0.4792	1.7849	0	0	0	0	0.4898	2.6739	0	0	0.3314	1.0705	0	1.5647	0	0	1.0309	0	1.0192	0.8317	0	0	0.866	1.4426	1.3991	1.2515	0	2.2974	0	0	0.3176	0.2982	0
LOC_Os01g16146	5.2252	6.1427	7.0361	8.6335	7.046	7.4617	6.9817	10.5944	7.7059	8.1446	7.4488	8.1167	10.1339	7.3322	8.4089	7.6293	10.3382	7.1087	9.8247	11.0603	11.8272	10.6067	9.1765	7.0722	6.2498	7.3255	7.7151	10.0428	8.6647	10.13	9.5432	13.3454	11.2196	13.8475	8.2145	9.3552	8.8103	8.3888	9.1946	9.3242	9.785	7.7406	9.3802	8.8461	8.4165	10.981	7.6105	7.3464	3.9109
LOC_Os01g16170	35.9208	4.9282	48.953	14.2438	44.4977	24.9011	81.859	34.3572	59.2491	17.3827	47.1081	13.5439	28.6105	5.6411	35.1221	6.2049	43.034	8.6659	72.5533	17.4993	51.0585	8.7345	30.7198	5.4494	26.8297	5.3315	30.5264	9.6021	28.2447	9.5032	57.733	27.5045	40.1185	11.6098	25.5972	8.0022	30.7564	11.6883	26.0845	8.8489	32.0412	11.4748	64.0487	28.4519	51.6346	17.4561	27.3714	12.4058	12.5966
LOC_Os01g16260	20.3099	13.4054	3.4129	3.2537	3.7346	4.2953	7.7897	7.1825	17.6462	18.9515	5.4681	4.5607	26.3383	24.1587	4.5246	2.8043	4.559	3.4816	9.0109	7.7884	28.7767	22.7969	5.9239	4.2525	22.4133	28.1262	3.026	5.0578	4.1008	4.9241	6.5402	11.7579	21.2013	31.7482	5.7373	5.8302	28.1135	34.7378	5.1938	8.394	6.6279	8.055	8.6123	14.9554	35.0346	31.3824	7.4135	8.4912	26.0774
LOC_Os01g16270	0.8775	8.9624	0.8488	2.4785	1.2944	1.3391	1.0644	1.4565	3.3807	2.8263	1.1075	1.2075	0.904	1.2515	1.351	2.9311	1.6893	1.5912	0.7636	0.8558	1.3298	1.2654	1.4288	1.296	0.9281	0.8938	0.935	0.8456	1.8594	1.4604	1.0648	1.093	1.4348	2.1655	1.3411	1.2186	2.1678	2.3967	2.082	1.5543	2.1184	1.682	1.6397	1.6317	2.366	2.6808	1.9912	1.5858	0.9656
LOC_Os01g16310	0.7457	1.1648	0.0651	0.2153	0.0652	0.5764	0.5757	0.8207	0.1715	0.6623	0.5183	1.0262	0.7082	0.8587	0.0689	0.2537	0.1354	0.1807	0.7885	0.8604	0.1893	0.3707	0.4123	0.9805	0.4075	0.8011	0.0373	0.1284	0.1419	1.202	0.2355	0.3412	0.1233	0.6245	0.4444	0.7845	0.1176	0.6962	0.0233	1.3288	0.1092	1.0864	0.0839	0.299	0.0597	0.4834	0.2787	0.7516	0.3809
LOC_Os01g16340	15.5436	13.9447	12.9482	15.7673	12.8881	16.6431	9.5853	11.4928	16.8947	17.9586	12.0346	15.3787	13.2815	19.6921	13.559	18.8431	13.0661	21.9714	9.8463	21.2751	15.0682	22.3827	12.4075	20.5458	14.444	16.7818	16.2401	19.8266	14.2018	15.787	16.3898	18.8183	15.8221	18.8062	16.4459	16.8608	10.8518	16.1191	12.8913	15.5339	11.787	14.1845	12.243	18.4355	12.5473	17.6717	14.2524	18.646	16.7413
LOC_Os01g16370	0.7737	0.6687	0.7101	0.5882	0.7022	0.5615	1.0348	0.9841	0.8256	1.1783	0.7949	0.824	1.1192	1.1715	0.9473	0.6009	0.7895	0.5389	1.1926	0.9814	1.2338	0.7429	0.8327	0.7141	1.7812	0.8932	1.1039	0.5091	0.8694	0.5248	1.5478	0.98	1.9539	1.0152	1.1346	0.7671	1.6958	1.1525	1.5018	0.74	1.2244	0.6688	1.8568	1.2119	2.1348	1.3766	1.8049	0.9401	2.3345
LOC_Os01g16430	33.8695	16.5935	30.1123	24.6472	29.069	27.3649	35.1258	31.1909	26.4502	30.9783	27.3829	26.4683	38.6248	32.2664	32.3977	23.4754	29.8932	29.8766	38.8394	39.5597	32.2595	31.9169	29.4683	30.9896	48.8001	38.1476	44.5187	35.1566	45.4905	31.7953	53.1796	40.3249	44.2175	36.7157	42.0277	31.0729	33.5559	23.558	47.02	30.5079	51.6465	30.8382	50.063	39.3271	43.1585	24.1524	41.3055	28.3036	54.1372
LOC_Os01g16470	0	0	0	0	0	0	0	0	0	0	0	0	0	0	0.0164	0	0	0	0	0	0	0	0	0	0	0	0	0	0.0211	0	0	0	0	0	0	0	0	0.1741	0.0264	0.2031	0	0.0193	0.4647	0.315	0	0.1443	0.0146	0.0334	0.0744
LOC_Os01g16490	0.0772	0.2519	0.4169	1.0441	0.1732	0.2699	0	0.0779	0	0.1211	0.2919	0.22	0	0.0829	0.7097	1.5799	0.4864	0.5317	0	0.0949	0.0874	0	0.2658	0.5782	0.068	0	0.7211	0.4278	0.6161	0.4556	0.1585	0.2078	0.0831	0.0699	0.3145	0.3575	0.1581	0.1476	0.6514	0.8023	0.6514	0.5286	0.0741	0.0809	0.0804	0.1865	0.5619	0.1307	0
LOC_Os01g16550	41.3544	19.7904	38.0397	34.7838	21.013	26.7867	33.4818	36.2665	41.1959	36.7253	30.01	22.1675	48.9773	53.3394	37.6152	25.1158	44.5163	27.2872	28.2047	34.7488	42.1688	46.4463	35.6094	34.741	52.2149	41.282	40.8041	61.1232	34.0453	26.2284	35.1647	42.2451	36.1917	44.7441	35.6656	36.3258	26.6841	40.3086	23.5938	55.7807	27.8492	34.5803	31.4257	42.7588	29.7262	32.6851	29.0871	36.8091	52.7442
LOC_Os01g16600	1.1696	0.9731	1.3744	1.1257	0.9398	1.1152	1.0859	1.9732	0.9778	1.2584	0.9541	0.9875	1.043	1.6685	1.2635	1.1643	0.862	1.006	1.2313	2.3427	1.3438	1.8476	1.2455	1.4368	0.8768	1.9625	1.3193	1.2642	0.5169	2.1169	0.9154	1.38	0.7551	1.5758	1.184	1.7874	0.4797	1.3106	1.2049	3.0657	0.8346	3.5311	1.3967	1.4209	1.0008	1.4764	0.9806	1.2069	0.6261
LOC_Os01g16620	8.2904	33.4355	5.0648	20.6385	4.4115	14.1421	2.537	21.7	3.7933	31.3333	2.3232	17.2836	14.5404	67.1806	8.0739	34.8029	6.5236	44.3171	7.1558	61.7691	8.5676	51.4451	4.7959	39.4086	23.0923	54.8569	11.2267	36.6754	9.0836	29.2334	8.3196	38.9258	17.7992	48.6071	11.0757	30.6309	22.6952	40.4768	15.722	29.9877	13.1927	32.6223	10.0811	34.7242	18.3684	36.0213	14.5767	34.4003	46.1943
LOC_Os01g16714	0.3473	0	0.4502	0.4844	0.2564	0.6398	0.1968	0.0908	0.7849	0.5826	1.0499	1.121	0.4732	2.4569	0.8689	1.2465	0.4478	1.7284	0.2248	1.9514	0.9281	3.7217	1.0552	5.297	0.1533	2.4802	0.4723	0.8788	0.2201	10.0333	0.4405	0.7419	0.8281	0.6212	2.1951	5.214	0.0905	2.7331	0.4635	3.9045	0.2473	10.8909	0.6538	1.3243	0.5508	0.8444	1.6294	0.8934	0.1091
LOC_Os01g16750	0.3835	0	0.9946	1.1372	4.4799	4.5909	5.208	4.9991	0	0	8.1776	5.7252	0.2836	0	1.244	1.4198	4.0778	2.6483	7.2792	4.9888	0.6286	0	3.3614	5.5787	0.4552	0	1.2492	1.2086	4.4355	2.4281	15.553	3.6377	0.4099	0	8.1619	3.2463	0.1347	0	0.9314	0.7042	2.057	2.3411	6.6194	6.5423	0.9672	0	6.6666	3.181	0.1686
LOC_Os01g16780	0.3129	1.9795	1.5567	4.2452	1.1322	1.2565	0.1592	0.2921	0.306	0.5313	0.3937	0.7111	0.304	0.8995	2.1659	4.3224	1.719	2.2215	0.2702	0.3965	0.3276	0.3714	0.5537	1.2373	0.2777	0.5087	1.4603	1.0745	2.7379	2.0568	0.4619	0.48	0.0373	0.1888	0.8028	0.9616	1.9157	0.7722	2.7114	2.1972	2.0175	2.7373	0.4629	0.5711	0.1471	0.5902	1.2553	0.8626	0.5772
LOC_Os01g16790	0.6583	4.9698	1.8666	6.0278	1.9367	2.3274	0.1974	0.2433	1.2274	1.2682	1.014	1.6095	0.4349	1.1051	2.8631	8.0796	2.1839	3.2417	0.1809	0.124	0.5362	1.332	0.8823	2.3115	0.9238	0.7158	2.0331	1.5879	3.2278	2.7956	0.2386	0.2281	0.4249	0.5956	1.2907	1.5437	3.2491	2.0671	3.14	2.95	2.5771	3.3326	0.4216	0.2845	0.6391	2.0307	1.8933	1.5555	0.8657
LOC_Os01g16820	0.0541	0.4083	0.4953	1.9768	1.1344	0.8747	0.0096	0.0744	0.1615	0.2549	1.5403	1.4138	0.1584	0.081	1.3317	2.1058	1.2201	1.3806	0.0995	0.0355	0.1933	0.2452	1.7386	1.3503	0.0767	0.104	1.0364	1.4439	1.7776	2.7517	0.0338	0.058	0.1447	0.2786	2.1821	2.0326	0.1406	0.278	1.3171	2.0589	1.9463	3.172	0.055	0.0887	0.0425	0.6448	1.852	1.4868	0.0573
LOC_Os01g16850	0.1817	0.5227	2.1247	5.0489	2.2391	1.7485	0.6127	0.6721	2.0441	1.6828	1.7264	2.063	0.1341	0.2479	3.3896	5.4564	2.3871	2.3869	0.5929	0.6286	1.4852	1.8626	1.8503	3.1387	0.2648	0.2541	2.7405	2.6344	3.318	2.473	0.7654	0.5436	1.4422	1.789	2.2861	2.3301	0.8525	0.429	5.2472	5.2898	3.648	3.7849	1.485	0.9855	2.2908	2.5061	3.235	2.1026	0.1553
LOC_Os01g16910	4.063	4.2519	3.7888	4.6127	2.5443	3.5466	3.4971	5.697	3.5441	5.0651	2.5771	4.5264	5.3392	10.3636	4.9607	7.172	3.4188	8.699	4.927	13.1625	3.6781	12.1408	4.0422	9.5862	8.1588	10.1144	5.8042	11.394	3.8477	6.7773	5.6703	9.4843	5.6501	8.8853	5.6877	8.1903	4.117	6.6151	4.2492	13.4994	4.1473	9.6597	4.7326	7.8889	4.9856	8.5075	4.6284	8.4744	9.7402
LOC_Os01g16950	1.2265	0.7516	0.7331	1.1324	0.6768	1.1067	0.5842	0.8222	1.3056	1.0088	1.155	1.4172	0.3873	0.5695	1.3378	1.3783	0.9886	0.4256	1.1386	1.3377	1.2275	0.3989	0.8202	1.683	1.1597	0.8821	2.3844	0.6382	1.5249	1.45	1.3586	0.9763	0.7597	0.5574	1.451	0.838	0.8984	0.3337	0.7566	0.8129	0.8119	0.8135	0.5791	2.0894	0.4615	0.4247	1.1645	0.9568	0.4454
LOC_Os01g16960	4.609	3.8139	6.6022	9.0165	8.2128	9.5119	4.0112	4.9427	4.2363	5.231	8.773	9.3632	4.5237	4.8659	8.549	7.4977	9.0242	10.187	4.4143	4.4889	5.3222	4.784	8.2931	8.4187	5.7549	6.7916	10.3063	11.7894	9.7924	13.9053	4.5299	5.4471	4.7075	5.1436	10.4902	10.6887	3.0515	4.1234	8.5668	18.9225	8.9375	12.3797	4.4009	3.7968	4.0748	3.9834	8.5045	9.8131	4.4661
LOC_Os01g16980	60.4038	25.4476	51.7661	34.182	67.3247	52.4663	78.0391	59.3388	59.4942	31.2457	60.0886	43.177	56.4841	55.4514	59.701	39.6606	83.822	69.9136	75.2355	77.8298	59.0431	59.3127	51.023	45.6702	56.0008	63.8236	104.885	77.4604	60.9719	53.7922	65.3121	81.5886	54.8712	60.2234	53.8102	47.5577	30.8307	33.2319	60.4674	60.4345	47.0296	36.3736	59.7416	51.439	52.442	31.7854	43.7091	30.695	27.7299
LOC_Os01g17000	0.6898	0.8671	0.8573	1.6587	1.1688	0.8376	1.1252	1.3224	0.8414	1.207	0.9091	1.4434	0.7527	0.83	1.0937	1.6938	0.9121	1.3112	1.323	1.1181	0.7406	1.0776	1.0983	1.3467	0.535	0.7265	1.1531	1.4006	0.874	1.2421	1.1963	0.9965	0.9034	1.0348	0.9531	1.3605	0.4677	0.8568	1.1122	1.6508	0.9735	1.499	1.2311	1.6495	0.6371	1.9023	1.0676	1.42	0.9121
LOC_Os01g17050	6.3208	17.0513	1.2826	1.8511	0.9969	0.9844	1.7561	1.7868	3.515	3.0355	1.0711	3.1893	0.9535	2.6874	0.8724	2.5741	1.0718	1.69	0.7464	2.0028	1.1546	1.9261	0.8687	1.5984	1.4414	4.5006	0.8403	1.868	0.7146	3.3608	1.2232	1.598	1.7699	1.3455	0.8374	2.3793	2.4473	2.4493	0.6744	1.7883	1.5274	1.2787	1.8732	0.7813	1.8437	0.717	0.9659	1.9323	0.5357
LOC_Os01g17160	0.1818	0.1159	0.2781	0.2261	0.3082	0.2849	0.1824	0.1619	0.1173	0.107	0.2215	0.1922	0.1728	0.117	0.3897	0.242	0.3438	0.1278	0.1281	0.0414	0.2649	0.1418	0.2352	0.1322	0.0973	0.1048	0.6574	0.2272	1.0085	0.1231	0.1335	0.0565	0.2644	0.1185	0.3316	0.1195	0.1842	0.0544	0.3831	0.1504	0.4876	0.0886	0.1296	0.0522	0.1095	0.0868	0.3588	0.0642	0.1399
LOC_Os01g17170	1467.43	848.75	1168.6	904.548	1121.1	1038.84	1071.68	890.927	1427.72	1002.47	985.46	778.238	1219.71	822.863	928.86	710.062	962.218	752.268	1026.51	877.319	1139.87	893.91	842.896	599.889	1126.51	810.888	944.107	997.254	860.298	643.203	982.196	823.791	1068.14	808.697	707.795	624.732	683.423	639.199	501.826	420.299	516.995	363.704	808.848	566.962	755.313	583.987	528.023	429.001	1016.58
LOC_Os01g17190	42.5692	24.9728	33.7188	25.4061	22.7689	25.0018	46.6646	56.6121	35.9267	53.7631	27.1675	31.4127	54.6959	62.0174	32.997	22.9423	25.7084	30.2874	53.2855	70.2123	47.7979	56.38	34.0493	38.2959	47.8438	79.9336	31.2968	36.7043	25.287	39.2427	48.0943	59.987	61.5286	80.3855	40.1274	43.7826	41.2719	59.9107	42.612	62.1091	42.9705	49.7444	61.9866	85.9092	62.6286	77.908	44.1023	52.1972	52.7617
LOC_Os01g17214	16.7632	14.1615	19.2847	43.5007	19.88	27.8678	20.9307	28.7714	7.2417	19.1765	21.5416	35.7999	11.7198	25.1309	32.7192	41.3234	19.6117	36.6309	28.4722	40.4527	10.4229	14.7666	22.0517	39.5836	5.9769	24.7842	20.3212	55.7914	8.3551	27.4536	9.6331	27.4358	4.0137	8.6343	21.263	35.7813	4.1012	22.9379	18.455	56.0828	12.3566	29.654	14.5879	27.3255	2.7521	8.4603	11.6499	49.2045	3.3902
LOC_Os01g17320	4.6372	8.5048	3.7532	4.2389	3.0881	5.0607	2.1833	5.3808	4.7246	8.745	1.2124	2.4036	4.2191	15.5319	2.7089	6.9176	3.2535	10.3415	3.0102	11.8763	4.4914	17.9559	1.6009	3.9361	7.843	12.1934	3.2224	7.0773	2.8592	5.7341	2.4734	7.4486	8.1235	12.6348	2.0556	3.3277	3.9605	8.8224	2.3324	6.865	2.8692	7.1165	1.847	7.6974	4.0355	10.0127	1.8405	4.1155	11.774
LOC_Os01g17360	0	0.1936	0.2583	0.7644	0.1657	0.1982	0.0435	0.0814	0.2134	0.1448	0.0731	0.0357	0.0215	0.0642	0.5647	1.2072	0.3107	0.2773	0.076	0.0499	0.1128	0.0889	0.0718	0.1988	0.1054	0.055	0.386	0.2808	0.4263	0.4116	0.3265	0.1943	0.1073	0.0724	0.1087	0.1105	0.202	0.1149	0.4971	0.5232	0.3718	0.3291	0.0953	0.1698	0.1448	0.0719	0.1652	0.0623	0.0988
LOC_Os01g17390	112.862	33.0674	118.657	56.7799	115.347	72.7762	124.018	67.8345	140.115	53.8871	114.786	68.8233	101.928	42.3013	81.8913	51.4052	97.44	50.0217	107.152	55.4368	124.905	52.5892	98.1877	49.7306	90.0463	49.2785	88.2409	50.1612	97.8264	55.7808	103.809	60.3014	112.457	51.4833	82.8991	54.4297	89.2299	38.9709	73.9197	27.9699	79.1536	33.0346	102.773	58.5312	110.98	54.4998	79.0809	41.0886	63.978
LOC_Os01g17396	13.4843	2.2079	22.4327	6.3063	26.9217	11.7438	15.6332	4.2626	11.4878	4.4416	25.3092	6.0457	12.5376	2.1763	19.2576	3.7053	23.8988	6.1082	16.0417	3.0028	13.709	3.1384	17.5896	3.7715	8.3994	2.9677	25.0638	7.6021	25.4916	8.9538	10.9304	4.3802	9.6643	2.7227	20.5896	5.9402	8.3134	3.5965	20.2431	6.5287	25.425	6.7258	13.445	5.0828	11.2866	3.0687	17.8766	5.9398	7.1911
LOC_Os01g17460	0	0.0734	0.1957	0.608	0.0264	0.1378	0.0832	0.0783	0.1455	0.0369	0.0415	0.0289	0.0333	0.0333	0.4269	0.9563	0.1548	0.1709	0.0587	0.0386	0.0517	0.0455	0.0691	0.0996	0	0.0431	0.3594	0.2497	0.2963	0.1259	0.0636	0.0419	0.0503	0.0566	0.0982	0.0404	0.0941	0.06	0.3962	0.3603	0.193	0.2733	0.0744	0.049	0.048	0	0.1002	0.079	0
LOC_Os01g17470	0.2351	0.3012	0.0928	0.1348	0.0935	0.0916	0.3943	0.1964	0.226	0	0.236	0	0	0.2055	0.04	0.0836	0.0287	0	0	0	0	0.1801	0	0.034	0.1695	0	0.2349	0	0.3594	0	0.252	0	0.1336	0.1785	0.2441	0.1729	0	0.1858	0.1019	0	0.0497	0	0	0.1287	0.1996	0	0.0939	0.0514	0.4494
LOC_Os01g18000	0.0696	0.0611	0.1228	0.2609	0.6336	0.5891	0.2942	0.1104	0.0182	0.0053	0.0209	0.0145	0.0635	0.1213	0.2728	0.2447	0.5353	0.5882	0.2857	0.2554	0.0079	0	0.0312	0.0343	0.1638	0.2206	0.2184	0.0833	0.6723	0.4894	0.3537	0.1923	0	0	0.0362	0.0384	0.0696	0.3252	0.4447	0.1959	1.1352	0.752	0.5835	0.3486	0	0	0.029	0.0319	0.0273
LOC_Os01g18050	1.487	1.9865	0.8122	1.0423	0.5725	1.1354	3.2583	2.66	2.5248	1.2243	1.3798	1.1246	0.3202	0.5905	0.522	0.8028	0.6743	0.5683	1.5007	2.0774	0.594	1.2761	0.5634	0.7361	5.4229	0.9296	3.8187	0.4732	3.0555	0.5805	4.8706	1.8489	4.5894	1.2116	5.9734	0.951	0.9448	0.2933	0.5512	0.4618	0.4249	0.2826	1.4698	1.6177	0.8872	0.5559	0.6946	0.4236	3.6344
LOC_Os01g18060	0.5663	0.6052	0.5052	0.5305	0.2645	0.4447	0.5195	0.6577	0.7274	0.6583	0.5878	0.6418	0.523	0.7767	0.5159	0.6433	0.5052	0.5577	0.67	1.0394	0.6236	0.7827	0.6697	0.8058	0.9912	0.7033	0.6943	0.7112	0.6025	0.4667	1.107	0.8587	1.0227	1.1507	0.9292	0.8112	0.8072	0.6139	0.7949	0.4789	0.6699	0.5121	0.7298	0.741	0.8803	0.702	0.9134	0.8485	1.006
LOC_Os01g18080	10.1302	14.7072	9.7508	17.2291	18.6971	20.4171	8.1391	8.509	13.5459	10.4876	13.3303	13.7434	17.8685	18.2751	20.8079	33.4438	20.109	17.4624	10.6925	11.1721	14.5665	14.9911	15.1721	11.2854	12.9703	16.4617	23.5149	33.1123	22.9356	20.6381	10.3897	17.5486	12.5221	18.7679	12.2347	17.0505	20.3911	24.9419	24.0329	22.3523	22.367	21.4734	14.164	21.1688	20.0722	31.8023	17.4171	22.1178	10.2658
LOC_Os01g18100	7.5298	2.5904	6.5382	3.594	5.4112	4.2322	8.8913	5.0073	6.3496	4.4956	5.5715	3.979	6.5977	4.5023	5.6587	4.3075	5.5605	5.0311	9.9493	8.1949	6.9293	6.9703	5.6989	4.7905	11.3296	6.5146	9.4855	11.174	10.7943	9.0262	13.9077	12.9528	8.8351	9.5973	9.1616	6.431	8.1091	4.582	10.146	7.3388	10.4811	5.8753	15.4272	7.5754	10.4082	5.6206	7.4768	5.1304	8.1952
LOC_Os01g18120	0.7619	0	6.7941	0.8026	2.2968	1.3217	5.3069	4.0585	4.241	2.9937	0.4643	0.372	0	0	1.2515	0.4738	1.9593	0.9911	5.656	3.6159	4.6543	4.0324	0.5221	0.3106	0	0	1.186	1.2085	1.1966	1.9652	2.5078	2.6872	5.5098	4.4257	0.3756	0.1507	0	0	0.991	0.7159	1.4646	1.6467	2.4369	3.9161	3.4847	2.7969	0.4549	0.1798	0
LOC_Os01g18160	0.4332	1.4349	0.909	0.6996	0.6053	0.7957	0	0.8764	0	0	0.5102	1.1434	0.4693	0.4541	1.6327	2.0225	1.8148	1.268	0	1.5888	0	0	1.8156	1.9403	2.2544	0.7941	4.1437	1.7477	3.0884	0.8289	0.9032	1.1915	0	0	3.3984	1.7044	1.3593	1.6567	3.5076	0.5716	3.0863	0.882	0.4306	1.8775	0	0	3.3038	2.0216	1.6339
LOC_Os01g18170	0	0.1362	0.0335	0.0212	0.0453	0	0	0	0	0	0.026	0	0	0	0.258	0	0.0434	0.0373	0	0	0	0	0.083	0.0241	0	0	0.9804	0.0991	0.9525	0.1103	0.3034	0	0	0	1.3942	0.088	0	0.0936	3.8093	0	2.5968	0.1594	0.0956	0	0	0	5.0625	0.1193	0
LOC_Os01g18220	1.7952	0.4763	2.9008	0.9652	0.7335	0.5619	0.4343	0.3721	0.6015	0.2411	1.2288	0.7984	0.888	1.9159	1.3177	0.9754	0.9621	0.4997	0.237	0.5211	1.6786	0.6791	1.0352	0.695	6.3339	1.0878	7.1386	1.1713	7.6985	0.9178	2.3773	0.6467	1.9105	0.9668	2.5448	0.8353	7.3516	0.3308	8.8246	1.0933	11.9765	0.5061	4.8438	0.821	6.8248	0.2844	5.6492	0.6149	6.6296
LOC_Os01g18230	1.064	1.0298	1.0528	0.3953	1.3961	1.7152	7.8921	8.7895	0	0.8579	1.1204	0.937	0.9422	1.6554	1.2164	0.6365	0.9939	0.8976	11.7634	12.7713	1.1986	0.6318	1.8065	2.4717	3.04	0.799	2.9545	0.9557	4.0159	0.6161	16.6538	8.8834	0.7018	0.3902	3.3666	2.1175	2.8533	1.0414	1.6805	0.3071	2.5741	0.2787	12.1288	7.1184	1.1013	0	3.0724	1.547	4.9063
LOC_Os01g18240	0.2372	0.422	0.2148	0.238	0.1333	0.119	0.4124	0.3444	0.0626	0.0861	0.1241	0.1117	0.2718	0.3365	0.1811	0.1797	0.1192	0.0998	0.092	0.2205	0	0.0503	0.1141	0.0838	1.0432	0.4197	0.4656	0.2437	0.2652	0.1864	0.6637	0.0637	0.0892	0.1104	0.2419	0.0953	0.5687	0.2553	0.3832	0.1369	0.3909	0.1397	0.3047	0.0911	0.2722	0.0692	0.3253	0.1026	0.8242
LOC_Os01g18400	0.3469	0.7974	1.8582	2.8561	2.3981	2.4175	3.3981	3.9226	0.2887	0	1.0779	1.53	0.6462	0.385	2.3906	2.5859	3.3566	3.8849	3.9495	4.8482	1.92	1.2511	1.56	2.1456	1.0425	0.9791	6.0854	2.1814	7.0309	2.9773	4.3765	2.1347	0.7704	0.6437	5.3063	2.097	1.4432	0.6787	8.334	4.1837	6.9126	4.6482	6.0958	4.1939	0.4889	0.7148	5.6539	1.9294	3.5659
LOC_Os01g18480	0.0102	0.1471	0.1864	0.2399	0.199	0.1478	0.2979	0.2388	0.0789	0.0676	0.1165	0.0851	0.0429	0.044	0.3839	0.2674	0.2675	0.1538	0.3138	0.1723	0.0403	0.0805	0.1251	0.0588	0.0274	0.0392	0.4932	0.1726	0.7714	0.3792	0.9101	0.479	0.0224	0.0654	0.1529	0.0712	0.1336	0.0401	0.525	0.7264	0.5245	0.8559	0.7865	0.7024	0.0613	0.1813	0.3152	0.0607	0.0554
LOC_Os01g18584	1.5964	2.0309	0.863	1.5164	1.7425	6.5985	0.5455	0.7489	1.0849	0.8116	2.578	3.055	0.9141	1.419	5.4391	5.2202	3.4619	2.3489	1.3996	2.0854	1.9204	0.5483	3.4076	6.6246	1.567	1.9493	2.6557	3.4644	5.6447	9.0206	1.6055	1.2822	0.9266	1.3161	7.4552	3.8442	3.302	2.5638	2.0553	17.5565	3.5798	17.5331	1.5941	2.2179	0.628	0.7193	3.3208	4.7699	0.3743
LOC_Os01g18620	0	0	0.2082	0.1753	0.3238	0.2681	1.1632	0.2969	0.1165	0.3265	0.1659	0.0629	0	0.2947	0.0651	0.1481	0.168	0.0993	0.5992	1.3104	0.3345	0.4318	0.1028	0.1026	0.0794	0.1633	0.23	0.1329	0.1662	0.1762	0.9204	0.2179	0.2872	0.2433	0.3749	0.1011	0.2824	0	0.0879	0.0483	0.1548	0.0992	0.4139	0.405	0.2896	0.3346	0.1852	0.0265	0
LOC_Os01g18650	0	0.1459	0.005	0	0	0	0	0	0	0	0.0154	0.0057	0	0	0	0	0	0	0	0	0	0	0.0127	0	0.0284	0	0	0	0	0	0	0	0	0	0	0	0.1281	0.016	0	0	0	0	0	0	0	0	0.0186	0.0042	0
LOC_Os01g18660	0.5331	0.3181	0.5522	0.4405	0.2977	0.7162	0.4375	0.892	0.9603	0.9651	0.8175	1.0335	0.9557	0.8766	0.7879	1.3381	0.5827	0.2351	0.5146	0.9309	0.5293	1.0916	0.4071	1.1943	1.5046	0.4415	1.1957	0.6395	1.1449	0.9842	1.6758	0.3635	0.9573	0.8101	1.6134	0.9302	1.7929	0.7209	0.7053	0.3035	0.4085	0.4632	0.5201	0.5687	0.8459	0.5746	1.6416	0.5501	0.4932
LOC_Os01g18670	1.0015	1.4995	0.9326	1.2874	1.1591	1.4744	0.4912	0.8259	0.4478	1.1646	1.6059	1.6669	0.7853	0.8108	1.2952	1.3123	1.2371	1.5238	0.6002	0.9407	0.7311	1.2709	1.5276	2.099	0.8697	0.9834	1.0111	0.9098	1.1689	2.1384	0.4962	0.7807	0.8313	1.2716	1.6383	2.501	0.9473	1.3127	1.2142	2.0196	1.1445	2.6477	0.532	0.6823	0.7126	0.8453	1.1633	1.7557	0.6284
LOC_Os01g18744	1.0266	0.6453	0.6162	0.3442	0.5797	1.3011	1.3076	1.2969	1.3849	0.0612	2.3395	1.0564	1.283	0.7943	0.7806	0.2334	1.513	0.4189	1.3252	1.8465	0.3472	0.224	2.4808	1.6041	1.3551	0.6726	1.0188	0.3433	1.7555	0.5622	1.2848	1.1336	0.2363	0.3332	4.8079	1.2449	0.0762	1.3323	0.5343	0.1972	0.5513	0.4519	1.1143	2.0945	0.156	0.1793	3.3023	1.2828	0.7535
LOC_Os01g18760	0.1298	0.4845	0.6352	1.2632	0	0	0.1414	1.1152	0.96	0.222	0	0.1121	0.4379	0.5805	0.6124	1.1423	0.059	0	0.5118	0.1729	0.307	0.2028	0.0966	0.0337	0.3432	0.3597	0.49	0.5142	0.1884	0.2797	0.5634	1.0262	0.2959	1.2338	0.1573	0.069	0.686	1.2447	1.9261	0.9461	0.0991	0.3306	0	0.8523	0.5515	0.9807	0.0842	0.0717	0.515
LOC_Os01g18770	0	0	1.0765	1.2633	0.1469	0.1241	0.2932	0	0	0	0.2272	0.0748	0.6277	0.316	1.5243	1.2653	0.9016	1.1008	0	0	0	0	1.0725	1.3005	1.2698	0.8093	1.2455	0.5585	0.6819	1.2627	0	1.6352	0.3227	0	3.9426	1.6231	1.7603	1.4027	2.3309	0.8415	0.8896	1.0267	1.1394	1.1577	0	0	3.4908	2.8899	0.3406
LOC_Os01g18800	618.494	371.329	395.668	290.914	483.738	401.473	475.475	424.458	377.957	429.302	378.455	329.639	790.484	337.981	341.68	141.727	526.053	180.608	414.345	255.283	413.409	236.666	417.878	275.475	613.744	349.19	284.555	184.859	408.214	201.417	368.034	270.618	366.269	410.36	322.523	240.335	480.963	282.694	263.61	135.57	443.532	156.689	412.044	257.374	384.566	234.015	344.595	209.597	576.673
LOC_Os01g18840	5.8735	2.2446	4.2714	5.9233	8.2104	6.4087	5.7134	3.5467	3.0122	2.4785	8.0184	6.1948	8.2825	2.5966	7.269	2.2811	9.1088	2.4819	5.4847	1.9584	5.4256	2.3855	8.2896	4.8451	5.225	3.189	5.3256	2.987	5.8073	4.4611	6.0019	3.4194	4.1245	2.9655	6.2135	5.0342	4.1415	2.5998	5.2044	2.6099	5.633	4.1784	4.7242	2.41	4.98	2.9157	5.5585	4.767	6.8404
LOC_Os01g18850	13.1762	15.4958	15.3613	20.9417	16.6217	18.4395	13.262	19.3513	11.045	19.3006	19.4454	22.2453	15.2393	18.9995	20.6034	22.09	15.521	20.1758	15.2383	17.4037	14.3751	19.1067	22.2787	24.0088	16.8436	24.5245	16.4857	21.8111	15.4508	36.1316	16.8771	19.5701	15.2509	20.1455	21.1144	29.0173	16.3351	21.1912	19.9861	47.9593	19.3291	47.1097	19.0049	20.673	14.9264	21.0542	21.7344	25.0983	16.5227
LOC_Os01g19020	3.4732	1.0288	0.933	1.9598	1.2188	0.7982	0.1463	0.4162	1.5181	0.9859	0.4931	1.2534	0.9034	0.2221	0.4109	1.0215	0.7546	0.3869	0.2608	0.086	0.0771	0.5089	0.0677	0.0548	0.061	0.1287	0.2991	0.0463	0.0513	0.1487	0.0725	0	0.0769	0	0.0769	0.1453	0	0	0	0.1256	0.0355	0.0595	0	0	0	0	0	0.0349	0
LOC_Os01g19050	0	0.3105	0.0409	0	0	0	0	0.0552	0	0	0	0	0.0539	0.1944	0	0	0	0	0.0148	0.042	0	0	0	0	0.1144	0.0497	0	0	0	0	0.0266	0.0417	0	0	0	0	0.0636	0.0256	0	0	0	0	0.013	0	0	0	0	0	0.0939
LOC_Os01g19100	0	0	0.0811	0.2871	0.1653	0.1442	0.1413	0.2119	0.6698	0.4147	0.1235	0.1717	0	0	0.1369	0.3138	0.2253	0.2855	0.0782	0.2361	0.1934	0.4073	0.195	0.2594	0	0.0186	0.1202	0.0886	0.2286	0.2291	0.2685	0.3146	0.3942	0.4617	0.169	0.2566	0	0	0.2367	0.1429	0.2832	0.2616	0.371	0.252	0.598	0.5855	0.2793	0.2234	0
LOC_Os01g19160	0.8802	0.6388	0.545	0.8177	0.2046	0.6493	0.5071	0.7501	0.2674	0.75	0.492	0.7693	0.7292	1.3999	0.8135	0.9295	0.4202	1.1845	0.5476	1.6952	0.5746	1.3589	0.7856	1.4849	1.0828	1.5338	0.7371	1.2413	0.3793	0.8598	0.5622	1.0278	1.1915	1.2713	0.94	1.1739	0.6397	0.7643	0.7298	1.1672	0.5559	0.8898	0.4516	0.8725	0.5885	0.7107	0.712	1.4858	0.8604
LOC_Os01g19170	2.4766	2.4548	5.0732	2.3561	8.4851	3.9893	8.2594	1.8478	6.1861	1.0713	5.4173	3.1301	1.8254	0.9367	1.9855	1.9852	4.6268	3.1537	3.7194	1.337	2.6254	0.9762	2.2327	2.4233	0.4162	0.8663	2.2169	1.4597	3.1261	2.8245	0.7302	0.5967	0.9358	1.5736	2.1377	2.1539	1.5202	2.0963	2.4202	3.5157	2.6682	4.3825	1.688	1.5317	4.6127	0.9542	2.0579	2.4308	0.1007
LOC_Os01g19190	0	0.0255	0.1016	0.4742	0.0532	0.0556	0.0174	0	0.0571	0.0257	0.0145	0.0263	0.0174	0	0.3764	0.7835	0.1178	0.0706	0	0	0.018	0	0.0609	0.1451	0.0429	0	0.3205	0.2241	0.1298	0.1237	0	0.0146	0	0.0147	0.0866	0.0712	0.1635	0	0.26	0.3444	0.1059	0.1492	0	0.051	0	0	0.1006	0.0548	0
LOC_Os01g19260	0	0	0.3034	0.1004	0	0.2405	0	0.0991	0.0582	0	0.0755	0.1185	0	0.0518	0.7829	1.1949	0.0614	0.2061	0	0.2437	0.0549	0	0.1521	0.8587	0.0427	0.1797	0.3698	0.7272	0.188	1.7332	0.0498	0.0854	0	0	0.2398	0.7408	0.0492	0.5588	0.6875	5.7134	0.2196	2.9669	0.1388	0.2055	0	0	0.2799	0.0544	0
LOC_Os01g19320	0	0.3937	0.5263	0.479	0.9616	0.3766	0.492	0.452	0	0.1748	1.2606	1.2537	0	0.2562	0.5682	0.3588	1.2927	0.8786	0.2875	0.2702	0.5253	0	1.2355	1.0751	0	0	0.6277	0.569	0.6308	1.3391	0.4722	0	0.491	0.2097	1.4813	1.4957	0	0.227	0.8094	0.8317	1.327	1.6393	1.3693	0	0.2444	0.2806	1.7113	1.5779	0
LOC_Os01g19330	0	0.4801	0.0789	0.1803	0	0.1912	0.1071	0	0	0.078	0.1514	0.3044	0	0.2071	0.2157	0.5407	0.2952	0.9902	0	0	0	0	0.1931	0.7405	0	0	0	0.8449	0.0383	5.329	0	0	0	0.0877	0.1924	1.1249	0	0.092	0.2453	4.3744	0.0556	7.5365	0	0	0	0.1174	0.1777	0.1669	0
LOC_Os01g19380	0.3634	0.5951	0.3019	0.5241	0.4283	0.5425	0.2952	0.4045	0.1507	0.4425	0.6372	0.7464	0.2869	1.4022	0.4593	0.5983	0.5579	1.0301	0.5904	0.7086	0.2708	0.7723	0.6665	1.0953	1.65	1.0788	0.8214	0.8785	0.8529	0.776	0.6147	1.0705	0.4511	0.4996	1.1026	1.1218	1.0645	0.977	0.7123	0.7862	0.5081	0.5051	0.5529	0.7332	0.3214	0.538	0.7286	1.0072	1.2448
LOC_Os01g19600	0	0.0522	0.0311	0.1534	0.0077	0.0071	0.0129	0.0368	0.1067	0	0.0126	0.0088	0	0.0298	0.0883	0.1886	0.0426	0.0326	0.0162	0.0309	0	0	0.0434	0.0107	0.0124	0.0134	0.0046	0.0332	0.0399	0.0505	0.0143	0.116	0	0	0.067	0.0503	0.0551	0.055	0.02	0.0428	0.0341	0.076	0.0696	0.0386	0.0819	0	0.0485	0.0492	0
LOC_Os01g19630	1.9001	2.2507	0.1803	0.3024	0.2123	0.1686	0	0	0	0	3.264	2.9531	3.3349	3.3727	0.2449	0.3174	0.19	0.2464	0	0	0	0	3.5225	3.5843	3.8894	3.7472	0.2872	0.1695	0.2663	0.1804	0	0	0	0	5.2429	4.3564	5.0303	2.8981	0.357	0.2765	0.2869	0.2011	0	0	0	0	5.9099	3.6213	5.1101
LOC_Os01g19710	0	0	0.4247	1.1584	0	0	0	0	0	0.0222	0.1216	0.124	0	0	1.1967	1.0064	0.0039	0.0076	0	0.0189	0	0	0.381	0.4916	0	0	0.4604	0.4902	0	0.0046	0.0173	0.0348	0	0	0.3379	0.4664	0	0	0.7575	0.7827	0	0	0	0	0	0	0.4434	0.5687	0
LOC_Os01g19770	0	0	0.1195	0.0602	0	0.0783	0.1718	0.4011	0	0.0612	0.0247	0.0232	0.0877	0.1747	0.098	0.0704	0.018	0.1746	0.1015	1.1635	0.0897	0.3507	0.0379	0.0624	0.285	0.1506	0.1809	0.1671	0.1501	0.1189	0.3337	0.8172	0.7003	0.2178	0.1357	0.1258	0.743	0.3909	0.2399	0.1166	0.0656	0.049	0.862	0.2484	0.5808	0.0966	0.0774	0.0225	0.9685
LOC_Os01g19800	1.3799	1.9978	0.9546	0.5527	0.4916	0.5579	1.0347	1.4536	1.2821	2.4231	1.0073	1.7351	1.2374	1.9228	0.3601	0.3486	0.3572	0.8474	0.8894	0.8407	1.0287	1.5498	0.6556	0.7515	1.851	1.9007	0.4236	0.5474	1.0116	0.9987	0.8036	1.4973	1.0756	1.632	0.5669	0.9753	1.9401	1.5073	0.671	0.246	1.4498	0.346	1.2057	0.9591	2.1763	1.6293	0.6386	0.7696	1.9568
LOC_Os01g19820	1.6471	2.4425	0.7511	1.2815	1.1858	2.6017	1.4429	3.3376	1.6833	5.444	2.1213	4.7106	2.3813	2.2915	1.2569	0.6944	2.3306	1.6885	4.0017	2.3906	1.7973	3.2961	4.2859	3.7504	2.5528	2.5009	0.6085	1.033	1.144	2.4913	2.1772	3.2376	1.3973	3.0184	1.4299	3.4716	0.621	2.8832	1.0626	1.4266	0.9009	2.3265	0.9233	2.073	1.4773	5.0332	1.7652	3.5895	3.4502
LOC_Os01g19850	0.3081	0.1546	0.1761	0.198	0.2163	0.2138	0.1298	0.0537	0.1776	0.052	0.1076	0.1787	0.1932	0.2414	0.237	0.2821	0.2468	0.1895	0	0.1814	0.3549	0.2624	0.1196	0.1467	0.468	0.4279	0.2425	0.2514	0.3182	0.204	0.1704	0.1498	0.3415	0.1315	0.2072	0.1539	0.3669	0.26	0.4218	0.2522	0.4376	0.2297	0.1651	0.1706	0.4246	0.1916	0.281	0.2536	0.3302
LOC_Os01g19880	0.1634	0.5609	0.3547	0.4355	0.2801	0.2578	0	0.1647	0.205	0.5268	0.1603	0.2729	0.5266	1.0492	0.2316	0.3645	0.2096	0.7987	0.4111	0.1987	0	0.4791	0.3561	0.5283	0.4236	1.6131	0.3322	0.6014	0.1896	1.6526	0.1629	0.1387	0	0.858	0.4722	1.2979	0	0.3043	0.6872	0.9641	0.2879	0.8599	0.4519	0.3454	0	0.1929	0.1753	0.3495	0.1979
LOC_Os01g19894	0.0471	0.1257	0.0946	0.2656	0.0883	0.0711	0.7367	0.8418	0.2302	0.0441	0.1582	0.1434	0.109	0.0709	0.1999	0.3027	0.0853	0.1081	1.0398	0.6588	0.1402	0.1367	0.1853	0.199	0.1172	0.1169	0.1973	0.2047	0.1259	0.0964	0.7575	1.2263	0.124	0.1808	0.3307	0.2799	0.2564	0.2398	0.3305	0.2208	0.0786	0.0892	1.3362	1.0142	0.1506	0.2008	0.3023	0.2828	0.0925
LOC_Os01g19910	0.5919	0	0	0.188	0.3512	0.2961	0	0	0	0	0	0	1.0125	0.3375	0.2798	0.2779	0.2197	0.3256	0	0	0.6636	0	0	0.1673	0.5562	0.5713	0.2998	0.2215	0.3397	0.3559	0.3219	0.271	0	0.2847	0	0	0.3077	0.3067	0.2659	0.2924	0.1561	0.1931	0	0.3224	0	0.3724	0.073	0	0.3596
LOC_Os01g19940	4.1082	4.2609	8.3946	7.8489	5.8518	5.9139	8.7743	12.1811	6.7444	10.104	6.5732	5.7304	8.0846	5.1307	10.2156	6.9054	5.1969	6.4713	9.7033	10.8814	10.6239	11.6691	7.5223	6.1031	2.9783	8.7668	5.3298	8.0423	4.8757	12.9539	4.2771	11.1808	6.2823	20.1223	4.6558	8.0588	3.4513	8.0533	9.0838	16.2656	9.1964	12.1055	5.8021	14.5062	8.9942	13.4548	5.8027	7.0964	2.3423
LOC_Os01g19970	6.1439	4.6374	3.1863	1.0644	2.7638	2.5398	4.3994	3.074	4.64	1.9242	2.2654	1.1257	6.123	5.5188	1.1824	1.0719	3.2179	2.0736	3.1865	4.1664	2.803	3.5236	1.2802	1.2054	7.8703	4.739	1.7544	0.9946	2.0171	0.9233	3.5163	3.9995	2.7281	3.3761	1.8408	1.027	3.5117	2.2552	1.8042	0.7301	2.9398	0.912	3.0388	5.7106	4.7278	2.5702	1.4413	1.0464	4.3574
LOC_Os01g20110	34.046	29.2144	24.3261	38.3171	21.2017	32.291	15.9525	20.828	17.6784	31.6753	17.455	29.6297	29.7709	84.6195	36.0914	59.1874	30.0235	80.8334	26.6673	48.7204	20.1354	60.141	28.128	65.4498	62.0682	67.8555	44.4465	77.5508	30.6756	65.9931	38.2573	45.9577	31.0205	43.8991	35.6752	54.7797	18.3114	49.9346	23.7011	54.2323	18.5532	48.8268	20.8114	33.2609	21.1295	36.2801	25.3066	50.0426	76.6428
LOC_Os01g20130	0	0	0.0302	0.1524	0.032	0.0312	0.2184	0.2827	0.013	0	0.0458	0.1316	0	0	0.0534	0.1493	0.0213	0.0487	0.2496	0.2647	0.0344	0.0153	0.0377	0.0588	0.0107	0	0.0159	0.0326	0.055	0.0383	0.4082	0.2797	0	0.033	0.0476	0.0555	0.0956	0.0119	0.0354	0.0687	0.0195	0.0353	0.6319	0.7081	0.0591	0.056	0.0396	0.0298	0
LOC_Os01g20160	0.6784	0.5227	0.6499	0.4199	0.7362	0.5322	0.2463	0.1562	0.7339	0.9364	0.5815	0.4351	0.9583	0.8734	0.8921	0.4175	0.6908	0.3969	0.3497	0.195	0.7753	1.1999	0.8124	0.6805	1.0763	0.8025	0.4248	0.481	0.6697	0.7686	0.4182	0.4969	0.4877	0.6694	0.5142	0.8985	0.8515	1.0533	0.861	0.5773	0.9196	0.6782	0.3929	0.5222	0.6547	1.1547	0.9016	1.0733	0.8471
LOC_Os01g20206	3.5362	3.0554	2.3455	1.5766	0.3595	0.931	1.6863	0.9116	3.4271	5.2899	0.9434	1.105	2.5835	3.0164	0.2759	0.9819	0.7163	0.8608	0.8323	1.1123	6.0597	4.612	1.8071	1.4119	1.8831	10.2098	0.4104	2.2047	0.8735	4.4284	1.3245	0.3615	3.7039	5.0511	0.9657	1.2201	2.4356	3.4669	1.6282	11.6675	1.6964	1.0818	0.8049	0.9387	2.008	3.6508	1.1732	0.546	2.1903
LOC_Os01g20760	0.0674	0.0904	0.175	0.1454	0.0824	0.026	0.1689	0.1726	0.1211	0.1098	0.0794	0.0654	0.0285	0.0437	0.2654	0.2066	0.1523	0.1067	0.2899	0.1073	0.0948	0.0899	0.0514	0.0516	0.0364	0.1038	0.3077	0.0573	0.3205	0.2254	0.4297	0.3144	0.074	0.0745	0.114	0.0597	0.1097	0.0798	0.3124	0.5131	0.2185	0.6837	0.5009	0.3103	0.0137	0.0805	0.1495	0.0295	0.0149
LOC_Os01g20800	3.9211	0	0	0.7903	0	1.4833	4.1129	1.9191	0	0	0	0.3126	1.0391	1.9555	1.1988	0	0.2298	0.3982	0	4.5166	2.2555	5.7644	1.2158	1.3479	0.8202	1.7616	0.6568	1.8134	1.1053	2.0337	2.0072	0	2.0426	1.7633	0.9905	1.087	1.0297	0.9173	0.3624	0	0.7955	1.1916	0	1.0979	0	2.2854	0.303	0.2681	0
LOC_Os01g20830	43.8508	96.3609	55.2416	144.929	101.367	146.444	39.6326	106.702	34.699	116.008	135.795	201.786	58.3497	85.5589	102.819	89.1034	97.1442	96.8612	54.3276	74.6118	55.2698	86.804	146.432	148.931	16.3872	58.8196	41.4278	106.24	31.8635	89.5722	25.3674	60.9242	24.9674	72.7456	67.1717	127.502	13.2121	70.6582	42.4613	94.7863	32.6432	104.333	17.9556	61.1032	17.4707	89.9655	67.4426	145.033	20.8469
LOC_Os01g20860	2.7491	1.9654	3.3416	1.7591	2.6024	1.6633	2.1826	2.1272	3.1667	2.421	2.7694	2.1755	2.9257	2.4897	3.2719	1.9232	2.8089	1.8365	2.6744	2.0736	3.4256	3.4631	2.809	1.8657	4.3821	2.6712	3.1239	1.364	3.195	2.0897	2.9662	2.6324	6.1256	2.384	3.8325	2.2284	6.904	2.7879	4.5982	1.6919	5.3018	2.1993	3.9451	2.7995	6.038	3.5209	4.8341	2.3639	3.9022
LOC_Os01g20880	0.0987	0	1.1974	3.1062	2.4449	2.5341	1.5773	2.2416	0	0	3.0312	3.7132	0	0	3.2012	2.6904	2.5732	2.3534	2.1426	1.5956	0.0781	0	3.5464	3.0959	0.0126	0	2.1825	1.7638	1.8781	2.1199	2.2946	2.1708	0	0	3.2014	3.1925	0	0	2.9126	2.7239	3.1654	3.3436	2.8773	2.6573	0	0	4.0126	4.1741	0
LOC_Os01g20890	12.0143	10.1372	15.0642	20.9711	17.2418	18.6701	13.6405	18.3758	10.0624	13.6249	18.0241	19.2704	12.5317	15.188	19.6203	19.2645	18.637	20.0665	15.0464	19.5817	11.1029	14.9382	19.5445	20.3748	11.849	15.0042	12.7053	19.8441	11.6252	15.7967	13.7776	22.9641	11.7499	14.9588	15.3574	18.4392	12.285	17.8301	12.0753	22.3358	14.3847	23.4155	14.517	19.5899	10.8135	17.3445	17.7324	24.3342	12.3804
LOC_Os01g20894	0	0	18.419	24.0558	19.7507	24.4559	2.5985	2.4196	11.9344	14.8561	23.0176	34.7523	0	0	20.4623	13.77	22.2488	12.6014	4.7061	3.3335	9.9056	3.5006	23.3919	23.2685	0	0	19.1384	11.8626	21.0935	17.0007	4.6013	4.3978	11.332	9.8727	25.3901	21.4848	0	0	11.5897	7.283	10.9234	10.8387	1.6942	3.9755	12.3127	4.0737	18.1089	18.6798	0
LOC_Os01g20910	5.2646	5.7081	5.659	7.6559	3.2398	8.3179	4.983	8.214	3.0033	8.2686	6.5735	10.7842	4.5876	9.5595	8.6697	12.0313	5.9303	12.1019	5.6626	14.2403	5.9349	9.7914	5.5842	15.1875	4.9583	15.9577	5.8006	14.2757	4.0419	36.1035	4.9175	6.1788	3.6336	5.628	8.9439	16.6683	3.5831	8.1107	2.35	16.8569	3.0573	30.8147	1.7619	10.56	1.3326	3.0682	5.7791	11.0214	3.3891
LOC_Os01g20930	3.2726	3.0945	0.2407	0.7949	1.9689	1.6907	0.8346	1.1697	0.4822	1.4269	1.2683	2.351	3.1686	1.1705	1.452	1.5549	1.5911	0.6206	2.138	3.2467	3.7794	1.4292	1.13	2.7509	1.3086	1.8738	2.753	2.4454	1.9172	2.4968	2.6034	1.7306	1.5292	2.191	1.7277	1.7113	1.9953	0.7112	0.7708	1.5781	1.3726	1.8068	0.8868	1.0483	1.0138	0.232	2.0204	0.8332	2.5802
LOC_Os01g20970	0	0	0	0	0	0	0	0	0	0	0	0	0	0	0	0	0	0	0	0	0	0	0	0	0	0	0	0	0	0	0	0	0	0	0	0	0	0	0.0869	0	0	0	0.1778	0.3954	0	0	0	0.0549	0
LOC_Os01g21090	0	0	0.6054	0.7315	0.4482	0.1749	0.1528	0	0	0	0.306	0.1269	0	0	0.7201	1.2146	0.2087	0.0323	0.0859	0	0	0	0.2877	0.0414	0	0	1.215	0.4357	0.7228	0.208	0.1342	0.0555	0	0	0.4558	0.1888	0	0	0.7981	0.1442	0.3863	0.1845	0.311	0	0	0	0.2847	0.0394	0
LOC_Os01g21120	0.5244	0.4258	0.2191	1.2941	0.0825	0.8249	0	0.8042	0	0.7224	0.1299	1.8362	0.2899	0.1437	0.4568	0.994	0.3259	0.911	0	0.8345	0.4432	1.561	0.2137	1.6133	0	0.6171	0.1364	1.3615	0.2075	1.1784	0.4145	0.1197	0.1456	0.3638	0.1638	0.7136	0.1352	0.7805	0.3424	1.7233	0.2276	2.0664	0	0.5605	0	0.9567	0.1745	1.7716	0.1661
LOC_Os01g21144	0.2347	0.454	0.245	0.3837	0.1528	0.2307	0.1781	0.4372	0.2903	0.4306	0.1257	0.138	0.1962	0.2818	0.2305	0.5623	0.2197	0.2862	0.3488	0.2146	0.1863	0.4238	0.1917	0.1854	0.3514	0.2495	0.316	0.2757	0.3502	0.2522	0.6888	0.3424	0.3515	0.4628	0.2119	0.18	0.5044	0.2586	0.4102	0.2062	0.3589	0.19	0.2915	0.1781	0.3195	0.4062	0.1902	0.189	0.4155
LOC_Os01g21240	3.4094	3.0849	1.6478	0.5845	0.5304	0.534	3.625	3.2433	2.234	2.2807	0.5482	0.5927	3.3205	2.5022	0.7011	0.665	0.53	0.4711	4.6547	2.7415	3.1123	2.0591	0.7472	0.4954	4.0217	3.1482	0.6777	0.6282	0.5874	0.4021	3.7929	3.2999	3.1658	2.0307	0.916	0.721	4.7575	3.2093	0.9471	0.511	0.6356	0.3475	4.2595	2.9285	3.7531	2.7019	1.2075	0.7746	4.5488
LOC_Os01g21250	175.277	24.1072	99.3444	15.2035	132.129	34.054	316.313	44.0021	328.613	24.8388	160.824	23.5903	79.6236	10.3653	90.5279	19.7317	198.376	20.0352	230.582	26.2888	159.332	27.7291	96.1319	23.3325	53.5032	76.6292	118.502	61.2899	112.109	95.5301	155.381	29.848	85.2434	50.4274	65.9032	36.3326	52.8521	39.3441	67.6257	221.367	115.554	52.7645	209.886	67.6687	171.83	28.3258	70.4231	19.526	25.7005
LOC_Os01g21310	0.1126	0	0.2922	0.0257	0	0	0	0	0.1339	0	0.0316	0	0.1232	0	0.0625	0	0.2666	0.1022	0	0	0.2494	0	0	0.0596	0.5091	0.3226	0.2888	0.0752	0.4892	0.0936	0.5835	0	0.1233	0	0.0264	0	0.1169	0.1103	0.3811	0	0.3747	0.1086	0.3342	0	0.1176	0	0.1009	0	0.5394
LOC_Os01g21390	0	0	0	0.4598	0	0.2322	0	0	0	0.2966	0	0.2932	0	0	0.1479	1.0383	0.438	0.4174	0	0	0	0	0.2	0	0	0	0.2602	0.1439	0.1487	0.5434	0	0	0	0.3075	0.473	0.2679	0	0	0.2172	1.9328	0.4013	0.4903	0	0.4221	0	0.4466	0.4677	0.2949	0
LOC_Os01g21420	46.7214	14.2411	44.6085	15.5793	32.0609	15.9007	54.6742	22.8515	47.5421	21.3513	27.1901	14.4049	51.2987	27.1771	33.0022	17.3694	29.8043	20.8941	50.5103	29.8569	51.3817	23.8467	29.9931	18.4824	90.4343	38.8029	50.8944	27.273	56.6427	24.3885	99.7874	51.1255	90.5499	50.649	47.5607	25.9366	88.6768	24.9911	56.7943	17.2101	64.9941	20.6736	108.838	32.1093	92.2331	29.9743	53.7539	17.3153	66.52
LOC_Os01g21490	0.0914	0.4813	0.1781	0.2472	0.0835	0.186	0.3225	0.084	0.0678	0.0622	0.0736	0.0646	0.3907	0.1309	0.167	0.2295	0.1479	0.0908	0.1095	0.2473	0.0615	0.082	0.0534	0.114	0.2723	0.0587	0.0616	0.0344	0.1154	0.1087	0.4455	0.1248	0.1355	0.0284	0.1394	0.0903	0.3676	0.0606	0.213	0.1833	0.1679	0.1976	0.6798	0.3574	0.2461	0	0.1514	0.0586	0.1708
LOC_Os01g21510	0.0123	0.1569	0.1498	0.4438	0.6312	0.6632	0.1152	0.0768	0.1645	0.0808	0.2934	0.3088	0.0388	0.0397	0.3056	0.3737	0.6144	0.8594	0.0288	0.0551	0.0361	0.064	0.3516	0.4015	0.033	0.0355	0.271	0.2629	0.712	0.6634	0.1141	0.0508	0.1629	0.101	0.338	0.4487	0.2451	0.0365	0.4256	0.3354	0.5816	0.6614	0.0737	0.0575	0.0607	0.1008	0.5018	0.4216	0.0798
LOC_Os01g21520	15.3824	20.1675	8.2366	1.0073	0	1.0804	13.3176	20.22	22.8031	19.9275	0	0	16.5335	10.3531	0.2024	0.7396	0.3464	0.2962	13.3534	29.4634	11.6621	25.652	0	0	12.504	11.2707	0.7275	0.2695	0.2968	0.8371	14.2118	16.8239	20.096	7.5628	0	0	12.2935	15.2409	0.3194	0.7188	0.4065	0	13.7677	10.2611	8.1217	18.2247	1.4535	0	7.9221
LOC_Os01g21560	5.343	6.4105	6.4407	5.384	4.312	5.922	5.9219	9.6193	4.5852	6.8921	4.6701	6.0818	4.0151	4.914	5.337	7.6199	5.198	5.565	4.5047	12.856	4.2594	7.4663	2.2946	7.1523	4.2745	4.7987	7.2204	5.3255	5.4412	6.8361	7.6772	4.353	5.2766	4.083	6.6979	5.1837	4.476	4.7495	4.5543	4.5567	3.0614	5.5116	4.72	7.6382	4.7327	4.7344	7.0525	6.8861	3.4438
LOC_Os01g21600	0.5455	3.731	1.7898	5.2936	0.9225	1.4981	0.0877	0.0552	0.9614	0.8146	0.827	1.2244	0.357	0.6836	2.636	7.4041	1.4564	2.0724	0.2086	0.2394	0.2421	1.0398	0.904	1.9177	0.5631	0.5666	2.0482	1.5883	1.755	1.9634	0.2002	0.2043	0.4226	0.2532	1.2144	1.1761	2.5988	1.9621	2.8858	4.0171	1.4279	2.3158	0.4834	0.3155	0.5385	1.2612	1.8747	1.2561	0.6331
LOC_Os01g21840	0.0861	0.1572	0.1375	0.1107	0.1876	0.1438	0.2357	0.1759	0.024	0.0866	0.067	0.1005	0.0114	0.0581	0.1684	0.1703	0.1739	0.0807	0.2562	0.1951	0.0429	0.0856	0.0769	0.0564	0.0578	0.0517	0.4365	0.0808	0.4943	0.2262	0.6971	0.4156	0.0473	0.0197	0.1015	0.0828	0.0653	0.0529	0.2893	0.5159	0.3538	0.5409	0.5714	0.358	0.0108	0.0384	0.2497	0.0292	0.0353
LOC_Os01g21960	0.3929	0.3971	0.1029	0.0921	0.0717	0.0782	0.0757	0.1439	0.3065	0.1307	0.158	0.1085	0.2592	0.2843	0.0247	0.0644	0.0573	0.0283	0.2635	0.0686	0.1185	0.2619	0.054	0.0338	1.6073	0.4703	0.5728	0.0136	0.6242	0.0309	0.6228	0.1092	1.0113	0.2266	1.0078	0.0668	0.7138	0.2435	0.2332	0.0512	0.2338	0.034	0.4437	0.057	0.4679	0.0476	0.1427	0.0487	1.1676
LOC_Os01g21970	0.1697	0.0894	0.0825	0.1134	0.0562	0	0.1999	0.0315	0	0.0237	0.0763	0.0651	0.1087	0.0362	0.0624	0.03	0.0153	0.0257	0	0.1185	0	0.0455	0.1305	0.124	0.1815	0.1603	0.1343	0.0454	0.0523	0.0282	0.2123	0.1691	0	0.0312	0.0936	0.0924	0.1688	0.501	0.3891	4.7986	0.093	0.4347	3.3579	7.8921	0.136	1.2332	0.2676	1.2203	0.3453
LOC_Os01g21990	29.3849	37.9826	33.2854	42.5389	37.4723	37.2827	26.2454	30.6764	29.5716	38.2401	34.2949	41.0701	30.6967	34.3946	35.8151	43.2097	31.7933	40.4548	23.8524	32.6525	30.4373	34.9499	30.2866	36.8844	36.3471	29.8295	38.3868	42.2383	35.9102	28.9075	29.3947	31.3819	33.7829	30.8671	38.1248	35.4857	34.7592	31.0377	37.5887	25.1597	34.1165	27.0992	24.3483	27.7661	26.1735	28.3579	35.2523	35.0279	41.8334
LOC_Os01g22010	61.741	28.5012	82.8872	38.9466	52.9844	48.1348	65.5391	53.3302	86.103	41.4103	92.0299	40.008	48.9063	27.7326	55.7151	49.0146	48.2237	34.8795	44.743	24.902	56.8936	30.5275	64.6417	43.9581	60.7716	49.6191	59.8113	51.8939	54.5601	79.3601	44.7987	24.6586	52.4329	39.5541	72.5822	53.8371	50.971	65.3089	63.5527	157.323	59.2419	83.8563	56.3912	34.3845	55.5923	34.0318	55.7061	38.0752	58.4078
LOC_Os01g22090	0.0219	0	0.418	1.8431	1.1875	2.0723	1.1305	1.6209	0	0	2.5777	2.5491	0.0457	0.0473	1.3561	2.8266	1.5584	2.5595	1.6967	2.4146	0.0623	0	2.6012	4.1174	0.0192	0.0209	1.8978	1.9159	1.3619	2.0035	1.9066	4.4073	0	0	2.9308	3.7779	0.0439	0	1.2885	4.6163	1.5415	2.9796	1.4551	2.3156	0	0.0258	2.9082	4.1725	0
LOC_Os01g22170	0.0104	0.1786	0.0377	0.1444	0.0272	0.0197	0.0702	0.0191	0.1947	0.0426	0.0329	0.0256	0.0555	0.0673	0.0487	0.1134	0.0583	0.0291	0.0873	0.0241	0.0315	0	0.065	0.042	0.0463	0.0396	0.0266	0.0249	0.105	0.0667	0.0651	0.0525	0	0.0096	0.0477	0.0466	0.2804	0.0307	0.0273	0.0643	0.0251	0.0297	0.1041	0.0398	0.0208	0.0245	0.0456	0.0412	0.0117
LOC_Os01g22180	0	0.0713	0.0513	0.1869	0.0157	0.0206	0	0.0345	0.1158	0.0124	0.0246	0.0062	0	0.0214	0.0615	0.1693	0.0536	0.036	0.0114	0.0221	0.0466	0.0251	0.0285	0.0226	0.0089	0.0193	0.0334	0.0102	0.1148	0.0372	0.0421	0.0326	0.0226	0.0464	0.0233	0.0211	0.1486	0.02	0.042	0.0378	0.0474	0.079	0.0308	0.0632	0.0489	0.0816	0.0381	0.0106	0.0319
LOC_Os01g22249	0.0771	0.8648	0.0592	0	0.0374	0.0734	0.2497	0.7097	0	0.0614	0.068	0.2086	0.0852	0.2523	0.1107	0.1056	0.1585	0.134	0	0.8798	0	0.3466	0.3625	0.2651	0	0.2949	0.1233	0.0525	0.1692	0.0458	0	0.2149	0	0	0.055	0.2656	0.2432	0	0.124	0	0.1227	0.2206	0	0	0	0	0.1763	0.3539	0.0968
LOC_Os01g22336	0	0	0	0	0	0	0	0	0	0	0	0	0	0	0	0	0	0.0657	0	0.1591	0	0	0.0291	0	0	0	0.0383	0.0417	0	0.075	0	0	0	0	0	0	0	0	0	0.7193	0	0.1628	0	0.2727	0.1317	0	0	0	0
LOC_Os01g22352	2.9374	1.2736	0.888	1.2354	0.8931	0.9118	0.54	1.0317	0.7038	0.2832	0.0456	0.0208	2.673	0.7281	1.212	1.9499	0.6648	1.2966	0.8376	0.5488	0.2464	0.2174	0.0527	0.0582	1.5396	1.2673	1.4147	1.5556	1.2402	0.8182	1.1698	0.278	0.4142	0.2791	0.2364	0	0.5473	0.1466	0.7379	1.9639	0.4733	0.7247	0.1481	0.0785	0.2358	0	0	0	1.0902
LOC_Os01g22370	1.4224	1.9361	6.1575	7.3222	5.8413	4.9086	1.9598	2.2788	2.4781	1.6239	3.1427	2.5031	4.5002	3.05	10.5722	11.573	7.5035	6.9509	2.0565	2.58	1.6166	3.0412	3.9537	4.885	5.4519	3.7778	26.8973	5.8335	22.2049	13.0739	1.8605	1.469	1.6257	2.7253	1.9298	4.7534	2.9048	6.1218	24.3621	24.0876	23.9562	14.3161	2.553	2.5788	3.3845	2.1946	2.6416	2.1713	3.0076
LOC_Os01g22380	0	0	0.3729	0.6302	0	0	0	0	0.2098	0	0.0508	0	0.3809	0.1891	2.1786	1.4419	0.1578	0.2528	0	0	0	0	0	0	0.3117	0	5.851	3.0746	1.4143	0.5479	0	0.3303	0	0	0	0	0	0	3.5938	1.9441	2.2759	0.7575	0	0	0.3646	0	0	0	0.212
LOC_Os01g22420	0.0501	0.211	0.0717	0.1219	0.0501	0.0562	0.0133	0.0125	0.1619	0.097	0.038	0.0316	0.0272	0.0684	0.0854	0.1903	0.051	0.0298	0.0158	0.0155	0.0275	0.0546	0.0406	0.0348	0.0899	0.0593	0.0247	0.0537	0.0538	0.0663	0.0261	0.0591	0.0828	0.0232	0.0271	0.0318	0.6415	0.1726	0.0749	0.0875	0.0461	0.0412	0.0493	0.0131	0.0778	0.0759	0.0453	0.0318	0.0151
LOC_Os01g22450	0	0	0	0	0	0	0	0	0	0	0.2584	0	0	0	0	0	0	0	0	0	0	0	0.8472	0.4756	0	0	0	0	0	0	0	0	0	0	0.4354	0.7442	0	0	0	0	0	0	0	0	0	0	0	1.0055	0
LOC_Os01g22490	120.385	51.4024	125.034	92.8852	73.8791	86.1009	131.299	95.91	147.371	107.559	102.325	92.9627	114.947	143.116	100.294	87.7211	105.469	117.519	126.86	157.84	115.174	177.537	104.397	131.201	123.644	139.578	119.46	181.447	93.1178	105.409	111.446	123.063	105.069	163.271	107.467	132.247	54.6479	98.3464	87.752	170.229	85.5108	118.356	99.0953	117.907	114.234	112.161	101.9	123.26	133.03
LOC_Os01g22520	80.2473	74.3604	55.5658	52.7916	54.51	58.3075	59.44	56.3281	64.2104	66.5325	53.696	54.1679	78.2233	74.826	48.4651	43.002	54.0956	45.6756	59.488	48.2687	54.8872	63.0773	45.0306	44.6569	58.0817	76.4389	33.5094	45.6153	29.9545	44.1825	48.3214	52.3868	47.0529	50.6735	31.0416	43.3865	47.0387	96.6507	35.01	58.221	36.6041	53.9285	52.6625	60.1086	47.8369	72.0976	39.7927	51.0483	67.8878
LOC_Os01g22600	10.8163	4.2664	10.6299	7.1835	8.7579	8.0755	11.0844	8.969	11.941	7.9262	11.6691	8.344	11.5298	6.3375	9.3932	5.7503	10.1883	7.4772	11.1709	7.1772	10.788	8.8072	11.7115	8.0381	11.5746	7.8181	11.3131	9.1896	11.1751	9.8267	12.585	7.9894	10.6394	8.0278	11.9082	9.4627	9.4046	7.7767	10.527	13.2951	13.1499	11.8474	12.8833	8.5739	12.8631	8.2438	12.3958	9.5448	10.3482
LOC_Os01g22620	2.1983	3.1045	0.7659	1.9127	0.5007	0.5285	3.3768	4.5518	2.8253	1.4935	1.0107	0.6383	1.6486	0.9907	1.4021	2.9519	1.1496	1.2589	2.315	2.3293	1.3689	1.8186	1.0362	1.1189	1.313	0.5552	2.1198	2.2932	1.4887	0.8396	4.8523	3.9504	1.9697	1.2584	2.1098	1.2379	3.2491	1.5636	4.0256	2.4236	0.8074	1.0679	5.1613	2.0836	2.1827	2.966	1.7484	1.8235	0.7532
LOC_Os01g22640	0.312	0.0812	0.3676	0.3419	0.25	0.176	0.6121	0.4201	0.5546	0.3995	0.5634	0.4222	0.1145	0.1686	0.3916	0.3059	0.1722	0.1905	0.6635	0.3219	0.1752	0.4596	0.2918	0.2216	0.7924	0.1473	0.5162	0.1237	0.3724	0.1991	0.8181	0.5291	0.8009	0.3417	0.7806	0.157	0.054	0.0509	0.0838	0.0743	0.153	0.0487	0.6701	0.2769	0.4418	0.0641	0.2444	0.2395	0.5819
LOC_Os01g22710	0	0	0.2092	0.2807	0.2893	0.8037	0	0.9837	0	0.4427	0.7251	0.4779	0	0	0.1636	0.4065	0.0725	0.4839	0	0.6626	0.2445	0.6332	0.2785	0.4423	0	0	0.0926	0.1763	0.0767	0.2144	0	0.0846	0.1092	0.2776	0.0756	0.1865	0	0	0	0.1021	0	0.1059	0	0.1117	0	0.3762	0.0329	0.3999	0
LOC_Os01g22780	1.5002	0.9935	0.8329	1.1136	1.1841	1.2995	0.6223	0.4427	1.7685	1.0052	0.9152	0.8719	1.0368	1.4033	1.6173	1.6932	1.9664	3.3505	1.2047	0.273	2.1153	3.226	1.4079	1.8582	4.0577	2.1827	2.2851	1.4415	0.9826	1.8231	3.967	1.8048	3.6716	2.0307	1.304	1.392	2.8845	1.6128	1.3311	2.2097	1.268	3.1571	2.5671	0.5358	1.9692	1.4974	1.3576	1.4668	5.0706
LOC_Os01g22850	0	0	0.0382	0.1953	0.0669	0.0605	0.1609	0	0.1868	0.074	0.0554	0.0367	0	0.3154	0.2109	0.4208	0.1796	0.1972	0	0.1341	0.114	0	0.143	0.1541	0.0536	0.0582	0.1196	0.1461	0.1148	0.1598	0.1909	0.1974	0	0	0.037	0.1776	0.3628	0.2411	0.2766	0.3225	0.1395	0.2108	0.3809	0.1133	0.0605	0.2134	0.1854	0.1396	0.1307
LOC_Os01g22890	0.148	0.2442	0.4013	1.3872	0.794	0.5779	0.0187	0.0453	0.1352	0.3077	1.2467	0.9908	0.2098	0.113	1.031	1.6698	0.9919	1.0487	0.0485	0.0347	0.1093	0.1464	1.3175	1.1072	0.0469	0.0914	0.8721	1.2783	1.4114	1.9158	0.022	0.0114	0.1299	0.3792	1.8163	1.5189	0.1375	0.3142	0.9805	1.5875	1.4474	2.448	0.0323	0.0385	0.1351	0.7037	1.4678	1.2828	0.0673
LOC_Os01g22900	38.7601	187.841	37.9194	167.132	43.8524	112.017	53.2709	137.524	45.1533	135.571	58.6819	141.024	66.678	111.717	70.6464	115.578	70.2702	96.7653	57.7445	70.8956	57.2093	82.5424	69.5357	115.061	28.9102	85.4983	35.6698	93.9023	39.6921	60.2283	30.3136	62.2048	32.6901	64.6735	37.429	65.1431	30.7327	116.312	41.2515	125.983	41.3158	102.403	32.7882	99.9138	26.569	81.957	41.2782	91.4543	42.2055
LOC_Os01g22910	0.0778	0	0.1383	0.4021	0.0833	0.5692	0	0.6414	0	0.1291	0.0245	0.3455	0.17	0.5075	0.274	0.5195	0.3151	1.367	0.2008	0.2916	0.1797	0.3469	0.1541	0.7851	0.0682	0.3523	0.2949	0.8706	0.3991	0.4561	0.159	0.334	0	0.415	0.1232	0.3512	0	0.1481	0.0336	0.9637	0.2804	0.5862	0.0733	0.7478	0.0814	0	0.3268	0.553	0.2877
LOC_Os01g22980	99.9722	63.7567	93.4664	114.221	105.556	146.489	103.468	141.971	76.4877	122.795	121.596	133.573	98.9523	109.106	94.8906	72.2707	115.379	131.351	120.433	133.678	107.118	112.065	101.619	103.222	66.2133	105.779	72.3297	122.059	58.0152	110.573	71.0903	115.13	66.9803	91.1988	71.4724	113.972	44.7313	98.2431	47.1647	90.2429	60.4467	108.21	59.7638	89.794	65.3028	110.502	63.2184	147.744	72.9595
LOC_Os01g23010	0	0	0	0.2037	0	0	0	0	0	0	0	0	0	0	0.5506	1.2971	0	1.058	0	0	0	0	0	0.2308	0	0	0.666	0.4833	0.2916	0	0	0	0	0	0.2101	0.2263	0	0	0	0	0.2297	0	0	0	0	0	0.8673	0	0
LOC_Os01g23020	0.0306	0.1338	0.0871	0.2488	0.0587	0.0777	0.0098	0	0.3367	0.0623	0.0095	0.0256	0.0543	0.0219	0.1056	0.1847	0.1023	0.0801	0.0122	0	0.0411	0.1092	0.0212	0.0282	0.0545	0.0485	0.0581	0.0409	0.1552	0.0561	0.0319	0.0412	0.091	0.0845	0.0177	0.0191	0.2953	0.0904	0.0729	0.0757	0.0537	0.0726	0.0409	0.0097	0.1734	0.1683	0.0221	0.0159	0.0459
LOC_Os01g23040	0	0.0236	0.0152	0.016	0	0.0086	0.0175	0	0.191	0.0306	0.0196	0.008	0.0195	0.0098	0.0116	0.0189	0.0142	0.0033	0	0.0211	0.0366	0	0.0181	0.0235	0.0247	0.0265	0.0089	0.003	0.02	0.0023	0.0476	0.0188	0.0305	0.0595	0.0158	0.0088	0.0277	0.0272	0.0032	0.0081	0.0097	0.0108	0.0744	0	0.0462	0.0217	0.0312	0.0169	0.0102
LOC_Os01g23230	0.1323	1.0421	0.9311	4.6287	0.9354	1.8037	0.7678	0.567	1.1995	0.2801	1.4842	1.3253	0.0692	0.2733	2.1545	4.8466	2.3349	1.5881	0.4504	0.3583	0.566	0.422	1.9007	1.5353	0.4513	0.3059	2.2137	1.4234	3.5027	2.0051	0.4746	0.6106	0.936	0.7639	1.9998	1.4162	1.7227	0.5629	3.0861	1.517	2.6891	1.5371	1.907	1.3062	0.4444	0.1468	2.6721	1.4365	0
LOC_Os01g23239	0	0	0.6049	1.1125	0.5093	0.2649	0	0	0.6325	0	0.1638	0	0	0	3.193	3.5907	1.9431	1.607	0	0	0	0.7082	1.1085	0.6919	0	0	1.4809	1.9829	1.3582	0.9334	0	0	0	0	1.5822	1.8897	0	0	1.0807	1.2317	2.5165	1.8326	0	0	0	0	0.9316	0.9091	0
LOC_Os01g23520	0	0	1.2439	1.2521	0.5387	0.2394	0.3991	0	2.1523	0.2899	0.2991	0.628	0	0	0.701	2.2784	0.5166	0.6448	0	0	0.4466	1.0963	1.7109	1.4804	0.3051	0.6433	0.5158	1.2123	0.3156	0.8072	0.6658	0.5881	0	2.097	0.8113	1.1631	0.7954	0.3228	2.3893	0.9506	0.6603	1.436	1.3098	0.4091	1.1789	1.3048	1.0234	1.287	0
LOC_Os01g23850	0	0	2.3659	0.9963	0.9001	0.3982	1.7073	2.0485	3.1132	2.3611	0.5286	0.7961	0	0	0.717	1.323	0.7964	0.9393	0.8419	0.9485	2.368	2.478	0.566	0.7254	0	0	0.7824	0.6737	0.9886	0.7537	2.7253	1.4699	3.0446	2.5336	1.0407	0.6944	0	0	1.1386	0.4948	0.598	0.5997	0.3861	1.0474	1.7877	1.9785	1.0387	0.5142	0
LOC_Os01g23870	0	0	1.8639	1.7729	1.5017	1.067	0.2066	0.1977	0.9943	0.7651	1.4466	1.5202	0	0	1.1954	2.5126	1.379	1.9092	0	0.1229	1.5244	0.7179	1.0861	1.3846	0	0	1.116	1.4655	1.8001	1.7322	0.3026	0	1.6963	0.7182	1.2661	1.2321	0	0	1.3766	1.9235	1.3877	1.0418	0.187	0.2049	0.9072	0.9407	1.6825	0.7575	0
LOC_Os01g23880	0	0	0.0411	0.0282	0.1253	0	0	0	0	0	0.0542	0.0181	0	0	0.0351	0	0.0835	0.0698	0	0	0	0	0.0221	0.0157	0	0.1689	0.0798	0	0.1709	0.0691	0	0.1746	0	0	0.014	0.0597	0	0.2329	0.2508	2.3847	0.1471	0.2391	1.89	3.7195	0.12	0.1402	0.1966	0.8411	0.1384
LOC_Os01g23970	1.0973	2.1039	1.3399	2.1687	2.5824	2.4756	1.7492	3.1015	0.492	0.6381	2.5225	2.4128	2.1524	1.3604	1.9621	2.2129	2.322	2.1494	1.9239	2.8345	1.3492	1.0132	2.209	1.8854	1.0091	2.2769	1.5525	2.007	1.6423	3.9828	2.8426	3.2526	0.1326	0.9361	1.7967	2.0609	1.1032	1.7038	1.3407	2.1002	1.8812	3.8	1.7878	3.8592	0.3074	1.0762	1.7136	2.5463	1.764
LOC_Os01g23980	0.0206	0.013	0.1765	0.7242	0.4482	0.465	0.0193	0.0186	0	0	0.1777	0.3253	0	0.0222	0.3126	0.6664	0.3431	0.3803	0	0	0.0101	0.0136	0.1982	0.203	0.0094	0	0.1254	0.1453	0.2591	0.5599	0.0109	0.011	0	0.0196	0.1293	0.2002	0.042	0	0.2231	0.4135	0.2463	0.7185	0.0214	0.0099	0	0.0372	0.1827	0.2529	0
LOC_Os01g23990	33.0134	14.6223	68.6929	40.0062	43.8229	44.3795	60.3156	71.0653	54.1612	46.4746	58.9389	58.1221	39.6474	40.5562	59.8597	26.4641	53.0196	52.011	73.3768	98.3359	76.2952	37.6792	75.911	62.2167	30.9791	73.7463	51.0344	98.8929	50.9819	71.7122	42.4098	158.008	63.4643	108.843	96.5084	71.1427	29.8202	38.3478	50.5702	68.8465	70.0963	75.6246	43.533	124.552	87.8747	99.2232	77.7226	79.9738	15.2658
LOC_Os01g24090	7.666	4.4393	6.2749	8.5137	4.4638	7.2358	1.3638	3.5939	4.8093	4.4406	8.6856	11.086	5.7955	9.7693	8.1779	7.1386	7.0229	8.8269	2.9822	2.6341	3.3561	3.9944	9.0364	12.9167	9.156	9.5197	8.1569	11.168	5.4663	8.3922	3.5372	3.2696	2.8517	6.4393	10.1806	11.2842	4.988	9.7018	6.2823	9.3028	4.4336	9.1028	2.8267	2.8907	6.0126	5.9295	7.7211	13.2216	14.0291
LOC_Os01g24100	1.0364	1.1219	2.1544	3.23	3.2215	4.4886	1.0913	1.3591	1.3262	1.7805	17.8575	27.9818	0.7133	0.9969	2.8733	3.2637	3.7662	6.4752	1.2453	1.3862	1.5802	1.4732	10.7949	17.921	1.2013	0.7496	2.8538	2.6916	2.0853	5.8304	1.6732	1.9174	1.1562	1.5859	4.9435	8.6154	2.0379	1.2056	3.7506	4.6253	5.1832	9.1237	1.6878	1.7992	2.0452	2.4604	3.994	7.0383	1.5599
LOC_Os01g24420	1.4273	1.5418	1.8061	4.2181	3.6305	2.8278	2.5327	2.9811	0	0.1468	4.3472	4.8533	2.3023	1.7136	4.7457	3.7138	3.8085	2.5368	2.7883	3.282	0.325	0.0359	5.3813	4.4549	1.2358	2.2336	2.4849	3.3779	2.5983	3.4348	1.9661	2.3181	0.0295	0.222	4.1069	5.0078	1.6671	2.1877	3.9	5.2405	3.1133	4.4009	2.5124	3.3386	0	0.3473	5.0609	6.2044	0.7522
LOC_Os01g24430	1.1217	0.7112	1.9907	1.1179	1.2874	1.159	1.8251	0.8462	2.3689	3.6543	1.3017	1.3751	1.491	0.608	1.0856	0.9339	1.1308	0.7695	2.7831	1.5918	2.4129	2.3036	1.0968	1.0783	1.5154	3.1629	1.3811	0.6768	1.1663	1.1	1.7743	1.5873	2.9879	2.7837	1.2374	1.2911	1.3533	1.9657	1.5871	1.0138	1.1612	1.2809	2.2235	2.6512	2.0999	2.3674	1.413	1.1796	1.2619
LOC_Os01g24440	12.8571	10.0145	22.8114	18.6663	31.5854	25.2568	16.1104	17.6635	24.0075	14.9196	26.9457	25.3707	13.9453	10.1944	21.8045	22.9676	22.0827	21.4279	13.6707	14.8483	16.9584	10.6386	21.9941	19.2043	9.0319	9.6329	23.5193	18.6431	27.2322	20.6284	16.3192	22.1225	13.4932	13.4897	25.0741	20.4979	14.2881	9.9914	30.0299	14.1329	29.4386	18.613	24.6986	22.9613	24.049	17.1488	27.4234	21.63	9.2254
LOC_Os01g24460	0	0	0.1515	0.0067	0	0.0359	0	0	0	0	0.0124	0	0	0	0.0633	0.0459	0.0325	0.0267	0	0.0427	0.0365	0	0.1145	0.092	0	0	0.9873	0.6941	0.4127	0.1331	0.0821	0	0	0	0.6325	0.1893	0	0	1.2008	0.0929	0.5522	0.01	0.2051	0	0	0	0.3721	0.0896	0
LOC_Os01g24480	1.2895	1.0216	1.2364	0.6233	0.7613	0.4577	1.1922	0.5608	1.6528	0.997	0.9276	0.7232	1.7371	2.3739	1.1348	0.8758	0.9828	1.0893	1.1764	0.9709	1.5273	1.0069	1.3	1.0101	3.2134	2.1772	1.9371	0.9743	2.3416	1.6181	2.2021	1.2845	1.5125	1.6846	2.4494	1.6142	2.7573	1.7281	2.5494	1.7563	2.4097	1.2063	2.473	1.211	2.9425	1.9153	2.3683	1.1049	2.8597
LOC_Os01g24490	0.6145	0.5302	1.9641	1.7077	1.175	0.6533	0.8844	0.75	0.4665	0.5085	0.8945	0.9186	0.8532	0.431	2.5232	1.4424	1.3836	1.3036	0.9161	0.7078	0.8056	0.828	1.181	0.922	0.745	0.8303	1.8196	1.6454	2.0496	1.0772	1.2979	0.6716	0.659	0.8397	1.7767	1.0105	1.1686	0.8506	3.0754	2.506	2.5373	1.4436	1.674	0.9033	0.6642	0.4796	1.6393	0.7991	1.3529
LOC_Os01g24500	0.1232	0.2471	0.4823	0.5049	0.6972	0.396	0.2398	0	0.272	0.2113	0.2923	0.2348	0	0.3954	0.8095	0.4319	0.6113	0.3205	0.2962	0.1437	0.0627	0.0827	0.3169	0.1603	0.2686	0.2866	0.8145	0.2376	0.6249	0.425	0.3855	0.182	0.1361	0.1679	0.453	0.2099	0	0.1185	0.3905	0.383	0.3086	0.1399	0.365	0.0585	0	0	0.2774	0.1256	0
LOC_Os01g24510	0	0	0.1389	0.2824	0.2356	0.0521	0	0	0.1136	0	0.1256	0.0975	0.5589	0	0.3126	0.0423	0.1912	0.2103	0	0	0.1036	0.139	0.1943	0.0833	0.1882	0.2049	0.0363	0.0359	0.2107	0.2829	0.1108	0.1126	0.1176	0.1005	0.1149	0.1245	0.2153	0.3167	0.2186	0.2202	0.4119	0.1756	0.4419	0	0.3219	0.3781	0.1401	0.0835	0.1165
LOC_Os01g24520	0.1033	0.3526	0.3003	0.2544	0.1994	0.2032	0.4113	0.0979	0.0582	0.1083	0.0318	0.0668	0.056	0	0.1253	0.2179	0.1405	0.1344	0.4403	0.1229	0.1076	0.0719	0.0939	0.0683	0.0927	0.0993	0.2196	0.07	0.1419	0.1861	0.3796	0.3647	0.0577	0.1929	0.0696	0.0998	0.5754	0	0.2131	0.1651	0.2376	0.1377	0.7343	0.5137	0.1573	0.0613	0.1838	0.1115	0
LOC_Os01g24690	39.9188	24.2793	36.3775	33.2394	27.9992	38.6998	51.4505	36.6649	50.9233	47.0564	38.257	34.9442	36.5642	44.8687	36.5996	32.7691	38.8021	41.5431	51.2116	53.6469	38.6146	67.2351	41.4082	47.6128	43.8156	41.8365	36.0732	59.4127	32.7415	37.8114	44.3851	49.0609	41.1639	61.9133	38.4989	46.3951	21.5821	37.149	31.3076	68.0901	32.2377	47.1474	33.4929	39.2986	43.2795	54.7792	38.4519	48.3066	54.7224
LOC_Os01g24710	0.3807	0.2413	2.2523	0.2902	0.1018	0.295	0.0618	0	0.1373	0	0.6708	0.7208	1.2894	0.5425	0.3211	0.1517	0.2583	0.1316	0.1566	0.0703	0	0.1739	0.6173	0.4862	0.6181	0.3192	0.1397	0.0606	0.1034	0.2874	0.0651	0.0688	0	0	0.9256	0.5246	0.2548	0.1292	0.1941	0.1602	0.5918	0.083	0	0.0626	0.0665	0.0779	0.5169	0.2711	0.2888
LOC_Os01g24764	5.1576	7.528	5.5039	21.492	23.7417	28.7473	2.6172	5.6641	0	0	20.6534	28.3202	10.3341	6.3352	23.3642	16.1989	25.7446	17.8121	5.5692	3.6562	0.4894	0.0724	22.4595	28.4587	6.7852	7.1552	22.087	21.4898	20.8635	21.6147	3.3699	5.7291	0	0.1001	16.7443	19.5759	3.2325	7.5139	15.7821	14.9618	16.4345	16.8707	3.0157	3.7213	0.1646	0	17.8008	23.1499	8.6426
LOC_Os01g24780	0	0	0.7299	2.2712	1.7712	1.7494	0	0	0	0	2.0616	1.7641	0	0.0359	2.1268	2.5876	1.218	1.4455	0	0	0	0	1.3104	1.0345	0.0297	0	0.8142	1.9961	0.4029	1.9534	0	0	0	0	0.8298	1.1873	0	0	1.058	2.0358	0.448	2.4239	0	0.0325	0	0	0.8208	0.7778	0
LOC_Os01g24790	0	0	3.516	8.7159	11.1263	8.0391	0	0	0	0	11.6849	9.9254	0	0	8.848	11.3346	7.7948	9.6186	0	0	0	0	8.1459	7.2434	0	0	4.0771	9.5779	3.1903	11.1244	0	0	0	0	7.1962	8.6403	0	0	3.5555	5.6225	1.9811	6.9436	0	0	0	0	5.1466	4.395	0
LOC_Os01g24810	0.1901	0	0.3079	0.205	0.0674	0.1803	0.2041	0.2539	0.1501	0	0.1493	0.1122	0.3427	0	0.0722	0.2581	0.0722	0.0511	0.4788	0	0.0705	0	0.0655	0.0993	1.5639	0	0.1396	0.0868	0.1374	0.1656	2.2156	0.1716	0.9601	0	0.0453	0.0979	2.3648	0.0607	0.1004	0.0906	0.0512	0.019	1.8914	0.0655	1.2409	0	0.194	0.0693	3.0677
LOC_Os01g24820	1.1179	0.4211	0.6274	0.016	0.0246	0	0.7069	0.254	0.384	0.2186	0.0072	0.0081	1.4351	0.4968	0.0185	0.0095	0.0327	0.0165	0.7771	0.4816	0.5333	0.1234	0.0184	0	4.9773	0.4015	0.202	0	0.0913	0	4.2875	0.7406	2.3	0.2177	0.0349	0.0108	6.2386	0.2784	0.1395	0	0.1619	0.0065	5.4671	0.7427	3.3064	0.0556	0.1026	0	7.6627
LOC_Os01g24980	0	0.0355	0.6515	0.6564	0.1588	0.0961	0.0353	0.0333	1.4773	1.6088	0.6329	0.5391	0.0298	0.0402	0.7401	0.8319	0.1892	0.1813	0.0442	0.3823	0.8065	1.1785	0.5509	0.7133	0.0336	0.1078	0.4512	0.5028	0.1003	0.2328	0.0788	0.029	1.2644	1.5307	0.5634	0.6417	0.075	0.083	0.4343	1.5856	0.1811	0.2299	0.0387	0.0796	1.0168	1.7601	0.5595	0.487	0.1234
LOC_Os01g25010	1.4069	0.4375	9.6565	1.977	3.2962	5.5481	1.0404	0.4468	27.6086	12.6573	8.4543	5.7528	2.0036	1.1908	4.2093	1.7469	4.5447	2.1866	1.7426	2.2651	18.289	6.8044	10.8047	5.7764	1.1609	1.2309	3.4761	3.1251	5.8486	4.0624	0.705	0.5849	12.643	17.5362	17.4772	5.4472	2.6243	1.7408	6.5026	4.1887	8.1884	6.6782	1.5811	0.9242	21.5569	11.6321	12.742	10.3482	4.0378
LOC_Os01g25065	0.5625	0.7002	0.1263	0.2555	0.0171	0.0846	0.2874	0.2254	0.4162	0.1217	0.1052	0.0756	0.1716	0.0355	0.1341	0.7032	0.1217	0.0926	0.2257	0.1814	0.2437	0.1641	0.1007	0.0919	0.2024	0.4115	0.0774	0.1389	0.0639	0.0855	0.1037	0.2163	0.0371	0.152	0.0278	0.1087	0.6167	0.3936	0.1171	0.1524	0.037	0.1536	0.2024	0.2408	0.0963	0.1536	0.1115	0.1259	0.1378
LOC_Os01g25070	0	0	0	0	0	0	0	0	0	0	0	0	0	0	0	0.2954	0	0.4482	0	0	0	0	0	0.1564	0	0	0	0.1946	0.2097	0.1668	0	0	0	0	0.4674	0	0	0	0	0.2876	0	0.1935	0	0	0	0	0.1982	0	0
LOC_Os01g25189	0.282	0.1725	3.5449	0.699	0.405	0.8042	0.2109	0.1222	5.4238	5.1152	0.816	1.0335	0.1468	0.2008	0.6545	0.8346	0.6384	0.4925	0.2169	1.5008	4.1401	7.8037	0.7964	0.8701	0.0419	0.2264	0.4652	0.3203	0.3811	0.7528	0.2471	0.2031	5.3177	7.097	0.5532	1.1798	0.1433	0.0933	0.4601	1.0273	0.5506	0.792	0.0979	0.1741	6.0797	6.5771	1.0916	1.2	0.2513
LOC_Os01g25250	0	0	0	0.2561	0	0	0	0	0	0	0	0	0	0	6.3563	2.1495	0.2546	0	0	0	0	0	0.2009	0.3787	0	0	0.1174	0.1222	0.1437	0.2094	0	0	0	0	0.0863	0.1888	0	0	0.8484	0	0.195	0.5489	0	0	0	0	0.2272	0	0
LOC_Os01g25270	0.3877	1.3711	0.8984	0.2421	0.0921	0.1459	0.4125	0.5897	3.011	2.7614	0.1542	0.2213	0.7936	0.8093	0.1517	0.3094	0.1578	0.3035	0.5438	0.7944	2.1393	3.1326	0.1946	0.3264	0.7778	0.8948	0.2022	0.2936	0.1311	0.2075	0.5341	0.5592	1.9872	2.2284	0.232	0.3239	0.8293	1.1891	0.1197	0.245	0.0811	0.1964	0.7047	0.5766	2.3394	2.4611	0.2403	0.3028	0.8737
LOC_Os01g25360	0	0	0.9884	1.174	2.0786	2.1591	0	0	0	0.1511	2.2213	1.8961	0.3949	0	2.8395	1.2969	2.165	0.9692	0	0	0.4194	0.2689	1.6569	1.4603	0.1603	0.3311	3.5359	2.1761	2.1917	1.2632	0	0	0.3867	0.1624	3.0677	2.0052	0	0.518	2.7668	1.5874	1.587	1.6253	0	0	0.5722	0.4409	1.8598	1.5884	0
LOC_Os01g25386	53.4963	57.5655	49.3406	29.9135	36.3165	37.6498	70.0259	56.15	80.3383	37.3384	39.3238	28.5324	48.8848	28.9363	31.1215	40.2516	40.0645	24.4854	52.4663	41.6712	59.255	32.715	25.8571	27.9168	44.8447	30.2407	34.4042	27.6149	46.5442	31.6115	59.9708	39.2896	45.4862	30.7713	37.6543	23.3838	91.4309	51.9271	29.5823	31.6497	27.3041	28.7517	54.7332	58.8893	49.0577	43.5135	38.5954	25.0549	27.2239
LOC_Os01g25460	0	0	0	0	0	0	0	0	0.1661	0.0581	0.0203	0	0	0	0	0	0.0172	0	0	0	0	0	0	0	0	0.0679	0	0	0	0	0	0	0	0	0	0	0.0746	0.1402	0	0.8276	0.059	0.0459	0.214	0.635	0	0.1791	0.0831	0.0191	0
LOC_Os01g25484	122.514	50.4012	184.913	73.6184	225.19	75.5122	113.555	32.5723	179.503	19.725	178.525	86.2198	128.77	46.2944	232.085	111.518	288.718	98.524	109.142	56.2218	147.699	27.0018	179.902	81.1245	57.9806	52.4067	194.438	156.236	141.138	141.636	65.3126	54.6836	82.7539	36.0167	162.311	142.113	90.0848	57.0578	130.32	77.0608	106.683	87.7106	59.7402	71.915	93.2331	37.6602	162.932	97.7632	40.4015
LOC_Os01g25520	1.0071	0.3257	1.0506	0.583	0.7947	0.1938	0.4287	0.1994	2.2336	0.1529	0.6024	0.345	0.4311	0.4274	3.3358	0.5722	1.515	0.2841	0	0	0.8954	0	0.846	0.4202	1.037	0.9128	1.2015	1.3736	0.5902	0.6919	0.4082	1.0747	0.2121	0	0.7936	0.7424	1.6183	0.3759	1.1881	0.8829	1.1241	0.923	0.5659	0	0.8086	0	1.1233	0.6286	0.7149
LOC_Os01g25540	11.2299	15.0564	10.5312	7.6157	9.0866	7.4559	8.9946	11.1783	8.391	5.4103	9.3066	9.6401	5.3026	6.7776	7.8338	8.4338	9.2667	10.7698	9.3026	9.0852	5.612	7.0607	6.4589	7.2883	6.9489	12.071	7.8066	6.4482	6.6372	8.8752	9.4667	8.3047	8.9549	5.9021	8.8938	5.9845	4.6029	8.9906	9.4084	14.575	8.8155	9.6016	17.8388	16.1601	5.6053	6.0796	10.8789	6.8301	6.1557
LOC_Os01g25580	0.0848	0.6189	1.2186	3.162	0.5265	0.646	0.0905	0.0996	0.3684	0.166	0.3132	0.3759	0.0307	0.1847	2.2662	4.3969	0.6966	0.6462	0.1614	0.0351	0.0471	0.2069	0.4948	0.7198	0.1642	0.093	1.3694	1.2987	0.9227	0.8191	0.1322	0.1701	0.0774	0.1171	0.7421	0.6662	0.7508	0.3871	2.3339	2.887	1.0206	1.2573	0.3168	0.2073	0.2201	0.4114	1.0331	0.5731	0.1549
LOC_Os01g25590	0.1805	1.0007	1.3138	3.6143	1.2582	1.1454	0.2042	0.0312	0.1859	0.1502	0.217	0.2644	0.2292	0.2595	2.4987	4.2067	1.6607	1.6585	0.0776	0	0.244	0.2711	0.4109	0.6872	0.2683	0.0832	2.0969	1.5571	2.5112	1.8612	0.0616	0.0265	0.162	0.2186	0.592	0.4901	1.4792	0.5541	2.7162	3.2194	2.1965	2.5717	0.1446	0.0326	0.0318	0.1097	0.9573	0.5281	0.2264
LOC_Os01g25720	1.3321	2.9222	12.6852	20.1768	16.1172	19.1684	1.6548	4.2717	1.0993	1.7201	17.8988	21.4774	0.935	1.5279	14.1988	15.8363	14.4488	17.5638	1.4899	2.5534	1.0022	1.7058	18.6997	17.032	1.0636	1.0857	10.4174	12.6777	11.447	13.197	1.5963	2.9011	1.4047	1.2276	17.2667	17.329	2.1185	1.5406	11.0009	12.5955	12.8929	15.5667	1.851	2.5307	1.2714	1.5294	14.7046	20.7797	1.6427
LOC_Os01g25740	6.0496	9.6679	5.0971	7.2453	3.9759	5.5533	3.1395	6.3277	0	0	5.6731	6.7895	6.5123	11.8828	6.407	7.2631	4.426	5.598	4.5164	6.9284	0.2837	0	6.4694	7.4055	9.146	11.6394	5.5415	6.4384	4.3205	7.0436	4.4082	6.8033	0	0	6.9211	7.9446	8.0646	12.3275	6.6526	8.2283	5.6963	9.4861	4.5549	6.745	0.0088	0	6.4016	8.8015	9.767
LOC_Os01g25760	0.4807	0.7294	0.2243	0.2513	0.1285	0.1337	1.473	1.1484	0	0	0.1238	0.1791	0.3837	0.5392	0.1395	0.2821	0.1255	0.3598	1.2588	1.0312	0.1717	0	0.1745	0.3715	0.5766	0.5353	0.205	0.2401	0.1264	0.2376	1.9702	1.3555	0	0	0.217	0.3122	0.652	0.508	0.1713	0.2511	0.219	0.2946	2.1609	1.2006	0.0091	0	0.234	0.3708	0.6389
LOC_Os01g25820	30.0642	49.0539	27.0312	57.9911	23.1765	36.3248	21.1658	39.1868	22.8306	54.861	31.2312	64.1972	35.7559	46.2469	29.4382	47.1002	22.7133	50.1443	25.7939	33.4985	26.3821	50.6505	35.8351	62.6666	36.2225	47.9745	26.3187	34.1843	19.198	34.696	22.9208	28.988	29.7751	45.4007	33.8754	60.8943	21.4502	40.556	24.3233	35.0292	24.7716	31.6565	17.6437	21.5523	24.0919	40.5922	30.8002	50.2647	31.1997
LOC_Os01g25890	0.1541	0.2201	1.0442	4.021	0.3173	0.4717	0.6455	0.152	0	0.116	0.6348	1.1424	0	0.3365	2.4682	5.5867	0.9727	0.5602	0.3849	0.1911	0	0	0.5766	1.1796	0.1388	0.2942	2.3081	1.43	0.9662	0.8085	0.8106	0.5955	0	0.1444	0.8568	0.9242	0.4676	0.4586	2.8726	2.9942	1.0166	1.3491	0.6154	0	0.1572	0	0.989	0.6126	0.7284
LOC_Os01g25900	0.0937	0.6239	1.503	3.8663	1.3057	1.5438	0.1414	0.0969	0.3101	0.285	0.2374	0.2098	0.2377	0.2349	1.978	4.7393	1.8623	1.8354	0.0402	0.1171	0.1446	0.3276	0.3729	0.7213	0.2779	0.2581	1.9859	1.2577	2.6624	1.6624	0.1274	0.1094	0.1339	0.1129	0.6259	0.6225	1.0531	0.5744	2.9552	3.2583	2.0588	2.5745	0.2392	0.2026	0.0989	0.1891	0.6634	0.7	0.1567
LOC_Os01g25920	0.2367	0.1075	28.7993	63.2387	61.852	55.0686	0.038	0	0.234	0	57.3268	59.545	0	0.1254	54.6193	53.0294	50.5187	51.2721	0.0426	6.231	0.0384	0.1062	51.7636	54.4184	0.0675	0.0721	52.2537	55.3418	47.179	50.1989	0.0402	0.0773	0.0414	0.0985	51.5205	54.7283	0.0413	0.149	57.305	62.3194	56.4412	61.0076	0.1439	0.0713	0.0814	0.1725	59.4333	71.4671	0
LOC_Os01g25990	21.6837	12.8364	36.8606	27.2063	36.3995	30.022	26.2173	23.6811	24.8445	23.5344	32.4152	23.4257	17.7035	13.8162	34.6754	15.6824	31.7762	19.7602	23.7002	17.7105	27.9854	17.3446	26.7843	16.8918	14.7374	15.8022	38.8213	21.8746	39.5108	20.7654	19.9187	18.7497	26.6925	24.979	27.7114	19.023	16.8252	15.7576	53.431	18.7161	54.2664	20.113	22.8999	20.2685	32.7963	23.4898	39.5143	21.6721	12.9538
LOC_Os01g26039	43.4316	19.436	80.0112	43.1926	59.5236	37.3451	51.2677	45.4466	65.7606	41.4972	50.3468	30.4735	40.5726	29.3041	60.604	36.9607	46.2648	54.7647	41.6956	42.1372	71.1463	41.9633	35.8665	21.1528	51.3406	37.29	76.8764	79.2873	64.4131	33.0242	42.3091	49.8691	91.4489	73.5618	64.6125	33.2638	58.0403	35.3555	97.3524	42.2253	77.006	34.88	41.432	47.0846	94.2245	62.8596	60.3232	41.2654	40.4148
LOC_Os01g26070	0	0	3.4124	7.34	4.6128	5.0164	0	0	0	0	5.1919	5.2434	0	0	7.6757	7.6139	5.8218	8.8622	0	2.4362	0	0	6.9098	8.9048	0	0	8.7725	10.9109	4.4575	8.2486	0	0	0	0	7.311	6.8362	0	0	7.8836	9.5003	5.907	8.5336	0	0	0	0	6.4247	8.8064	0
LOC_Os01g26080	0	0	0.6917	0.1795	0	0.694	0	0	0	0	0	0.2165	0	0	0.7529	0	0.6439	0.8875	0	0	0	0	0.325	0.5478	0	0	0.8764	0.6557	0.2341	0	0	0	0	0	0.9663	0.709	0	0	0.5347	1.1917	1.2525	0.9606	0	0	0	0	1.3087	0.5589	0
LOC_Os01g26120	23.3878	8.7897	18.2925	11.7469	20.52	20.4673	36.4057	29.7442	23.9549	16.1566	24.7208	25.4385	24.1517	9.0545	20.4057	9.9114	25.6243	8.054	60.4088	22.7651	36.9622	14.9483	29.5965	25.2406	23.8618	14.2346	16.1131	10.87	18.5495	18.9624	55.486	32.1496	29.2423	22.956	23.2749	22.4348	24.6712	9.9156	15.1046	8.4111	15.3295	13.5971	53.6938	29.7294	31.311	16.2245	23.7878	18.6474	22.2122
LOC_Os01g26130	7.7735	6.7231	9.7174	8.8649	8.9868	9.0469	0	0	7.0189	8.7857	10.2266	10.4114	10.5201	9.5329	10.6835	8.3067	9.9694	8.1659	0	1.227	8.6073	8.5591	10.2555	10.741	13.7514	8.9337	13.5913	9.1046	12.4734	9.541	0	0	12.2099	9.5449	13.034	10.5186	10.8785	8.1806	11.4844	8.348	10.218	9.7834	0	0	10.3485	9.5373	12.9414	11.1862	9.2545
LOC_Os01g26174	1.0395	1.7651	1.4366	1.9672	1.9907	1.8684	1.476	2.0907	0.7533	1.0167	2.063	1.7618	0.9938	1.4133	2.2564	1.7622	1.7092	1.6907	2.2277	1.9544	1.0362	0.8026	1.9297	1.7107	1.4372	2.2963	1.7051	1.3454	1.5418	2.5513	1.871	4.134	0.8926	0.7746	1.9233	2.5676	2.0001	2.8872	3.1405	3.4167	2.7267	4.7435	3.8516	5.2771	1.1149	1.1721	2.6472	2.4342	2.0548
LOC_Os01g26210	3.8327	3.6513	3.0374	7.6295	1.4885	2.7117	5.417	6.0441	0.0301	0	8.1736	6.0454	6.1547	7.8981	9.3721	8.0355	2.3666	2.8004	7.2787	6.777	0.5917	0	7.5383	5.1979	4.5999	12.0188	4.7882	9.5819	1.1186	5.8589	4.7584	8.806	0	0	4.9199	5.9136	5.8321	15.1437	6.3618	14.7562	2.3362	10.4953	6.2855	11.722	0	0	8.1048	9.7033	4.8324
LOC_Os01g26224	0	0.0317	0.0552	1.3669	0.1012	0.0823	0.0943	0.0748	0	0.0329	0.1128	0.0797	0.0088	0	0.3546	1.2966	0.1341	0.0789	0.049	0.0376	0	0	0.1494	0.079	0.0074	0.008	0.0747	0.0697	0.1828	0.1495	0.0343	0.0428	0	0	0.0672	0.0908	0.0247	0.0082	0.1665	0.579	0.1004	0.4995	0.0416	0.0156	0.0247	0.0194	0.1573	0.1654	0
LOC_Os01g26240	0.0851	0.3562	2.6017	6.8058	3.6501	4.3841	0.0152	0.0295	0.4928	0.2729	8.338	7.3337	0.0625	0.0457	6.6138	7.5014	4.0714	5.1284	0.0295	0.0094	0.1696	0.335	8.6772	7.712	0.0682	0.0901	6.0224	8.8354	5.3508	10.8345	0	0.0545	0.2286	0.5886	11.4878	10.4245	0.0855	0.0507	6.197	10.5149	6.1335	14.0491	0.0347	0.0391	0.4786	0.8088	8.4951	8.6663	0
LOC_Os01g26270	0.0528	0	1.2586	1.0245	0.5739	0.7689	0.5317	1.212	1.7113	1.8811	1.1077	0.9143	0	0	1.458	1.5559	0.5767	0.8971	0.4968	1.4774	2.0495	1.9202	1.0535	0.9031	0	0	0.8457	1.2958	0.4856	2.8469	0.7137	1.2273	2.4084	1.6134	0.7297	2.4952	0	0	0.8153	3.1485	0.4335	2.6274	0.6976	1.5234	1.6722	2.5479	0.9142	1.2884	0
LOC_Os01g26280	0.0239	0	2.224	2.4751	1.3804	1.4111	1.295	2.0976	1.5383	1.6573	2.8111	2.4546	0	0	3.2365	3.0955	1.1246	1.9173	1.3831	2.7713	1.47	1.7432	2.6694	2.7809	0	0	1.8807	2.772	0.7492	4.9398	0.8926	3.0405	2.2422	1.8932	2.1057	4.6725	0	0	1.5984	4.8897	0.831	4.2521	0.5971	3.3844	1.5761	2.5116	1.8469	2.8208	0
LOC_Os01g26300	0	0.1724	0.4074	0.4504	0.1199	0.0725	0.7147	0.5503	0.4136	0.3228	0.5724	0.5597	0.0377	0	0.5526	0.6005	0.1813	0.2221	0.3278	0.8577	0.2021	0.2715	0.5308	0.5404	0.192	0.1406	0.317	0.288	0.0386	0.736	0.2269	1.054	0.0404	0.2373	0.538	0.8442	0.073	0.1803	0.4354	0.9405	0.1055	0.5339	1.2933	2.4665	0.7895	0.8951	0.6703	0.7138	0.0384
LOC_Os01g26310	0.0758	0	0.2366	0.3082	0.0358	0.1053	0	0.3471	0.331	0.0506	0.2821	0.443	0.0813	0.0822	0.502	0.9011	0.0475	0.3164	0.1823	0.2651	0.1538	0.1021	0.3469	0.4846	0.1356	0.0733	0.0237	0.218	0.0527	1.6258	0	0.6333	0.1704	0.143	0.2068	1.0969	0.1541	0.0749	0.2166	1.4154	0.0575	1.4104	0.2357	0.5929	0.0771	0.3636	0.3882	0.6022	0
LOC_Os01g26340	0	0	0.5001	1.6018	0	0.1053	0	0.0947	1.2991	0	0.2263	0.0968	0	0	2.1885	2.422	1.5283	1.2723	0	0	0	0	1.7987	1.9293	0	0	1.2942	1.2851	1.2067	1.9983	0	0	0	0.3036	1.945	2.3814	0	0	1.4895	2.1503	1.4919	1.9015	0.345	0.4179	0.6672	1.6638	2.1731	2.4532	0
LOC_Os01g26370	0	0	2.4647	7.2139	4.746	5.7445	0.0134	0	0	0.0096	6.8141	6.4301	0.017	0.0177	7.1523	9.912	6.4835	8.0888	0	0	0	0	7.7673	9.1327	0.0146	0.0321	7.2476	9.4273	7.1313	6.8753	0	0.0753	0.019	0.0156	9.5096	9.6853	0.05	0.0165	7.6149	8.6166	7.573	8.4181	0	0.0147	0	0	9.4356	8.7352	0
LOC_Os01g26390	0	0	0.2876	0.4784	0.2678	0.3253	0	0	0	0	0.6416	0.404	0	0	0.6276	0.8193	0.453	0.7862	0	0	0	0	0.7055	0.5273	0	0	1.0597	0.7381	0.8221	1.54	0	0	0	0	0.9461	1.0878	0	0	1.2673	1.4267	1.1472	1.1495	0	0	0	0	1.7366	0.8303	0
LOC_Os01g26950	0	0	0.2041	0.3102	0	0	0	0	0	0	0	0	0	0	0.1633	0	0	0	0	0	0	0	0	0	0	0	0	0.1932	0	0	0	0	0	0	0	0	0	0	0	0.5196	0	0	0	0	0	0	0	0	0
LOC_Os01g27050	3.939	4.2208	2.2275	1.3326	1.1435	2.0076	2.1931	4.5661	2.1558	4.139	0.9946	2.1844	3.5193	3.9798	1.0308	0.6755	1.01	0.8567	2.9322	2.7885	2.689	4.5061	0.882	1.156	4.1987	3.0901	1.6055	0.7107	1.1436	0.8902	3.42	2.7361	3.1083	1.8837	0.7993	1.3393	1.508	2.9851	0.4724	0.3035	0.4384	0.6286	0.9122	2.7348	2.0812	2.5021	1.115	1.1259	2.446
LOC_Os01g27080	0.041	0.0731	0.1488	0.1392	0.1334	0.1509	0.4334	0.1276	0.124	0.0759	0.0797	0.0983	0.1025	0.0293	0.0989	0.1807	0.1209	0.1495	0.2482	0.1434	0.014	0.0558	0.0931	0.051	0.0492	0.0394	0.0961	0.0433	0.1594	0.1334	0.3679	0.1376	0.136	0.0757	0.0595	0.0915	0.2471	0.1224	0.1884	0.1351	0.1255	0.1435	0.3577	0.201	0.1244	0.0486	0.1187	0.0528	0.0462
LOC_Os01g27120	0.2206	0.5416	1.775	0.7895	1.6283	1.3433	1.4556	1.3928	1.7163	2.2359	1.5773	1.2127	1.4089	1.0506	0.9381	0.9164	1.1694	0.7789	1.5116	1.7968	1.696	2.5595	1.2783	1.0225	0.9324	0.5708	1.3721	1.0957	1.3626	1.5006	2.7463	1.9093	1.7886	2.2679	1.5302	1.6164	1.3168	0.5116	1.4581	0.8053	1.5212	1.2906	1.2635	1.4138	2.2825	2.7001	1.3727	2.3577	0.7607
LOC_Os01g27140	63.3609	27.7126	28.6007	16.4716	22.8875	18.7037	60.0044	39.366	39.2953	45.4878	42.2276	25.0196	58.6824	20.7577	50.2632	11.4565	29.8476	3.8623	70.2673	23.7068	47.9346	18.1776	32.7075	16.6623	20.889	29.6768	40.124	17.2432	22.8033	11.1115	38.1576	19.568	18.6023	15	7.8075	11.8872	12.008	10.8079	22.7471	12.8371	13.6919	4.6383	31.2959	13.0412	13.3639	6.0455	11.7518	8.2301	21.0583
LOC_Os01g27160	0.1906	0.0514	0.1378	0.1367	0.142	0.066	0.1948	0.1629	0.17	0.0543	0.2397	0.094	0.4297	0.2177	0.2355	0.1815	0.1683	0.1519	0.336	0.1767	0.2191	0.183	0.3359	0.1643	1.0748	0.4343	1.0261	0.6405	0.4005	0.3338	0.8453	0.445	0.6272	0.2705	0.7264	0.5859	1.0408	0.3788	0.7481	0.4855	0.3956	0.3504	0.6314	0.3466	0.7875	0.3058	0.8911	0.6309	1.3621
LOC_Os01g27190	0	0.2035	0	0	0.1384	0	0	0	0	0	0	0	0	0	0	0	0	0	0	0.1439	0	0	0	0	0	0	0	0	0	0.0332	0.3532	0.0998	0	0	0	0	0.1199	0.4381	0.288	3.4395	0.1259	0.3473	1.6397	6.3345	0.3657	0.8509	0.4178	0.8283	0.1464
LOC_Os01g27210	7.0624	5.1493	27.0333	10.7625	9.511	11.4783	26.6845	30.6068	37.2773	25.9827	10.8403	8.7778	9.8953	12.1765	18.1152	10.474	17.6587	10.5973	33.2397	36.4762	50.7325	41.6024	15.5576	12.6573	7.0556	24.0477	19.6122	30.3584	16.1115	21.9197	18.121	57.7572	36.971	96.4578	14.8063	18.1073	4.6305	9.0557	16.3143	26.2286	19.559	15.1646	22.8353	33.4219	33.8626	43.5015	10.2284	12.5326	6.9328
LOC_Os01g27230	5.9938	9.0394	7.8827	10.1413	5.1359	6.274	2.6727	7.1258	6.8941	10.7236	2.3206	3.8411	13.0735	19.6419	11.8557	11.4925	4.3984	5.2013	5.1703	10.7459	8.4076	9.6203	2.6221	2.5908	7.9372	22.9346	4.448	10.9116	1.4193	7.8043	2.4359	9.2891	4.546	32.001	1.4891	3.8871	6.2672	15.0524	3.6316	8.7583	1.9132	5.5954	3.0663	8.9334	5.9518	17.3436	3.0483	4.1663	6.4091
LOC_Os01g27250	0.0502	0.1052	0.1819	0.1701	0.1606	0.1409	0.2176	0.1358	0.0333	0.0664	0.0625	0.0558	0.0212	0.1082	0.3213	0.2506	0.1599	0.103	0.2261	0.1812	0.0397	0.0529	0.0878	0.0534	0.0809	0.0193	0.3562	0.1216	0.3464	0.2886	0.4546	0.2781	0.0221	0.0092	0.1138	0.0745	0.0608	0.0198	0.3972	0.6554	0.2915	0.7824	0.5149	0.3802	0.0403	0.0834	0.1779	0.0544	0.0219
LOC_Os01g27320	0.0239	0.1307	0.0702	0.1521	0.0504	0.0184	0.0108	0.0104	0.1519	0.0225	0.0149	0.0147	0.0502	0.1151	0.0892	0.1484	0.0443	0.0431	0.0276	0	0.0113	0	0.0445	0.0183	0.0423	0.0114	0.0195	0	0.1329	0.0251	0.0627	0.0254	0.0135	0.0551	0.0178	0.023	0.2128	0.1888	0.0388	0.0508	0.0289	0.0359	0.085	0.0218	0.1169	0.0139	0.0358	0.0379	0.0385
LOC_Os01g27340	0	0	0.1144	0.1124	0.2702	0.2009	0.9331	0.4009	0	0	0.0719	0	0	0	0.2476	0.2318	0.1151	0.032	0.9257	0.3004	0.0883	0	0.0669	0	0	0	0.2133	0.1688	0.0892	0.3457	0.6974	0.2478	0	0	0.0767	0.0215	0	0	0.2537	2.833	0.3197	0.1533	1.1699	0.5017	0	0	0.0535	0	0
LOC_Os01g27360	8.5084	2.9002	42.0324	13.1547	15.9125	12.3687	31.4634	21.4339	43.4254	20.0542	17.2286	11.6669	13.785	5.9819	21.6487	7.7821	23.2163	13.1838	30.4959	21.5537	40.1482	18.7043	20.3241	13.8553	35.2492	9.5591	34.4232	23.6929	50.0399	15.1235	63.8654	41.8565	66.968	60.4143	44.2984	19.3336	21.1569	6.3257	24.6741	17.315	49.1541	16.3203	53.8677	14.8479	93.4028	29.8753	31.3583	15.2534	27.955
LOC_Os01g27380	0	0	0.0828	0.1172	0	0.0642	0	0	0	0	0.1535	0.0757	0	0	0.1086	0.1754	0.059	0	0	0	0	0	0.0669	0.065	0	0	0.0419	0	0.0437	0.0335	0	0	0	0	0.0579	0.0301	0	0	0	0.2805	0.0995	0	0	0	0	0.1543	0.0742	0	0
LOC_Os01g27390	0	0	0.3665	0.1917	0	0.1111	0	0.0669	0	0	0.0915	0.2496	0	0	0.5951	0.3043	0.2468	0.3378	0.1739	0.1672	0	0	0.2886	0.3388	0.2585	0	0.3357	0.175	0.4012	0.1841	0	0	0	0	0.4393	0.214	0	0	0.4969	0.4151	0.4354	0.2104	0.0738	0	0	0	0.306	0.039	0.0822
LOC_Os01g27449	1.1446	0.7002	2.6276	0.3863	1.1722	0.6273	0	0.0961	1.0102	0.2806	0.4517	0.3737	1.1048	0.6564	0.8356	0.4033	1.2136	1.3845	0	0.1211	0.6471	1.0012	0.7139	0.3971	2.9155	0.6828	1.4438	0.5062	2.3838	1.287	0	0	0.7024	0.9728	0.6171	0.8224	2.9765	1.7315	3.3435	1.028	3.9614	1.7983	0.4309	0	2.5667	1.4868	1.7538	0.707	2.4231
LOC_Os01g27480	0.6066	1.0672	2.389	0.8426	0.6299	1.9399	0.5109	1.7539	2.2827	2.2919	1.9264	2.0272	0.4991	1.826	1.4396	1.3862	1.0758	2.7997	0.9813	0.9662	4.6342	3.2265	1.8038	3.5672	0.9526	6.6727	1.0708	2.0898	0.6681	9.9305	0.1557	1.1984	4.0784	4.4321	1.8194	4.9238	0.4748	1.6228	0.4628	6.7452	1.1756	11.3247	0.4345	2.4883	4.8173	3.3594	2.0548	2.7418	1.5322
LOC_Os01g27650	0.2397	0.7289	0.1325	0.3442	0.2108	0.1647	0.1728	0.1442	0.1312	0.2988	0.1519	0.2751	0.3937	0.5296	0.141	0.5149	0.2179	0.4704	0.3863	0.3853	0.1373	0.6329	0.1614	0.4229	0.335	0.3829	0.3062	0.4306	0.19	0.3153	0.2688	0.297	0.4936	0.2989	0.3019	0.3983	0.5472	0.4851	0.2112	0.3232	0.2196	0.3639	0.285	0.2366	0.2333	0.4423	0.2278	0.3599	0.6513
LOC_Os01g27730	10.4152	7.9759	9.5783	10.3908	7.9367	10.499	10.0004	11.3886	10.3643	9.4245	8.4191	9.2335	9.9971	14.6521	10.7901	9.3865	11.3187	13.2866	11.5846	15.089	9.2962	16.2682	9.2872	11.9429	14.8358	15.0584	11.4872	17.7377	8.2239	11.0824	11.4948	14.1558	9.8104	14.2258	9.6354	12.7185	7.6451	12.3614	8.2565	19.8074	8.747	14.4942	10.9373	12.211	10.4861	12.2821	9.5712	13.3801	14.2129
LOC_Os01g27750	2.1968	1.7755	2.017	1.8579	1.5086	1.5509	2.0702	2.6377	1.7685	2.1292	1.9571	1.7348	2.2262	1.7248	2.2127	1.6084	2.2178	2.0062	1.889	2.5801	1.5492	2.2719	2.2475	2.1705	3.2443	2.4362	2.5095	2.2275	2.2098	2.8072	2.5963	2.3378	2.9089	3.0686	2.6625	2.3692	2.2345	2.2463	2.7485	5.1818	2.6136	3.6693	3.0416	2.7854	2.5008	2.3983	2.5707	2.0499	4.2547
LOC_Os01g27770	0	0	0.0315	0.1644	0.2547	0.2591	0.0316	0	0	0	0.296	0.3129	0	0	0.117	0.1311	0.2923	0.7126	0	0	0	0	0.1892	0.4063	0	0	0.134	0.1646	0.4139	0.4689	0	0	0	0	0.4671	0.3662	0	0	0.1074	0.1845	0.304	0.4616	0	0	0	0	0.2156	0.4072	0
LOC_Os01g27880	23.4102	8.9167	25.4516	18.1152	25.7306	22.4757	19.8152	16.9094	26.3482	19.5734	26.0728	21.8544	27.8515	18.59	26.6972	15.2904	25.0489	24.8492	19.9363	16.4237	27.3227	20.795	23.31	21.0082	34.6702	20.1099	25.0901	22.4965	21.4879	19.7373	19.948	20.5957	33.6698	17.4035	26.6574	21.7525	21.6312	15.2495	20.0024	15.5992	22.5074	18.7196	16.838	15.2186	23.5644	19.7954	21.747	21.1195	24.7496
LOC_Os01g28134	0.1879	0.2379	0.2562	0.3667	0.3859	0.348	0.086	0.1667	0	0	0.1346	0.1974	0.2957	0.0985	0.3153	1.0159	0.2727	0.6091	0.1086	0	0.2747	0	0.3513	0.8219	0.1667	0.3582	0.7684	0.9215	0.2877	0.6088	0	0	0.106	0.0896	0.5954	0.804	0.1944	0.1871	0.61	0.811	0.4579	0.6272	0.303	0.3633	0	0	0.5175	0.7693	0.2092
LOC_Os01g28140	0.1568	0.1479	0.1546	0.2831	0.1002	0.2064	0.1592	0.1825	0.448	0.1046	0.102	0.0919	0.1766	0.2775	0.1286	0.3085	0.1578	0.1834	0.1065	0.3417	0.1224	0.1774	0.1055	0.1391	0.1998	0.1397	0.1292	0.1465	0.2681	0.1475	0.3454	0.2965	0.1472	0.1842	0.1315	0.1653	0.2817	0.2089	0.2313	0.1911	0.1833	0.1752	0.448	0.2332	0.2578	0.292	0.153	0.1145	0.0244
LOC_Os01g28170	0.0135	0.2212	0.2413	0.3914	0.5151	0.4627	0.0632	0.0603	0.0748	0.0798	0.2391	0.2285	0.0285	0.0291	0.3181	0.3095	0.5189	0.6891	0.0317	0.0152	0.0658	0.1054	0.3289	0.4234	0.0363	0.0261	0.2988	0.229	0.5629	0.612	0.07	0.0423	0.06	0.0621	0.3761	0.3727	0.0942	0.0135	0.2808	0.3546	0.5391	0.5346	0.1223	0.0759	0.0933	0.0949	0.3818	0.3438	0.0292
LOC_Os01g28184	0.0389	0.14	0.1617	0.2679	0.2661	0.2269	0.3504	0.1709	0.0894	0.1181	0.0916	0.0553	0.1674	0.0279	0.1598	0.2222	0.2172	0.3152	0.3629	0.2131	0.067	0.0534	0.09	0.0817	0.1173	0.1249	0.0886	0.0895	0.3171	0.2822	0.3231	0.1565	0.1438	0.0721	0.0546	0.0653	0.261	0.0519	0.1873	0.1951	0.2047	0.2238	0.392	0.2679	0.1844	0.0154	0.1714	0.0655	0.0883
LOC_Os01g28270	0	0	0.0262	0.0548	0.0461	0.0436	0	0	0.308	0.0256	0.0268	0.0671	0	0	0.0994	0.1789	0.0671	0.0173	0	0.0462	0.0397	0	0.0261	0.0758	0	0	0.0286	0.0633	0.0488	0.0563	0	0	0	0	0.0273	0.0504	0	0	0.0788	0.0545	0.0358	0.082	0	0	0.1233	0	0.0247	0.0917	0
LOC_Os01g28300	2.9853	3.8218	3.9747	0.0057	0	0	4.6438	5.6687	5.5836	6.0336	0	0	5.1092	5.3399	0.0073	0	0	0	5.255	6.311	6.5266	7.1231	0	0	6.7842	6.2259	0.01	0	0	0	6.5725	7.7348	8.2054	9.9422	0	0	6.1386	6.8045	0.0101	0	0	0	8.0879	8.3626	10.4625	10.1001	0.4862	0	8.1911
LOC_Os01g28330	0.0222	0.1074	0.0247	0.1608	0.0237	0.0053	0.02	0.0386	0.1058	0.0069	0.0208	0.02	0.0232	0.0238	0.0769	0.1611	0.0531	0.026	0	0.0246	0.0209	0.0141	0.0389	0.0417	0.0197	0.0319	0.0219	0.0192	0.1251	0.0286	0.0347	0.071	0	0.0205	0.0238	0.052	0.0879	0.0657	0.0396	0.0618	0.0181	0.0556	0.0113	0.0403	0.0217	0.0388	0.0742	0.0597	0.0355
LOC_Os01g28390	0.0075	0	0.0584	0.1049	0.1121	0.1518	0.1507	0.0408	0.0668	0.0502	0.0739	0.0803	0.0159	0.0161	0.0834	0.0943	0.0965	0.1076	0.1244	0.0427	0.0297	0.0297	0.053	0.0887	0.0471	0.0144	0.0599	0.0553	0.134	0.1247	0.1474	0.0694	0.0332	0.0207	0.0559	0.1135	0.097	0.0149	0.0985	0.0926	0.1056	0.1403	0.2109	0.1139	0.0522	0.0176	0.1014	0.0805	0.0165
LOC_Os01g28450	7.2968	4.5072	17.3002	5.8936	5.6771	3.1859	7.7897	5.4804	0.4405	0.278	17.2224	11.6368	21.5342	46.205	46.0881	93.0581	8.4442	10.9862	15.0338	6.3954	1.9271	0	45.3169	65.4214	32.9699	42.0603	12.2862	11.5586	9.1348	4.7045	7.0351	6.6756	0.9257	0.2258	12.3236	15.5126	10.0051	149.891	23.0455	111.996	10.1078	2.0092	23.581	14.6946	2.056	0	27.345	2.4976	12.8645
LOC_Os01g28500	0.4106	0.4339	5.0078	7.6144	21.4911	4.7008	0.1455	0	4.6605	1.1439	75.7854	86.1469	1.3471	1.7517	13.7807	8.7666	9.5509	12.0625	0	0	3.6882	1.6193	40.0772	40.3163	0.8453	0.7661	17.8801	3.4833	5.3004	46.1517	0	0	10.9426	9.1779	14.3351	30.4404	0.2831	5.2133	36.6176	31.3822	20.1297	56.1164	0.2649	0.1439	45.661	28.574	7.2399	26.2765	0.3341
LOC_Os01g28680	61.7434	51.6739	78.9682	69.6452	105.693	89.7052	66.6713	70.2591	62.2845	63.3865	75.4347	68.171	69.0231	62.4095	90.0722	79.393	117.354	123.431	69.5462	71.2458	85.1589	67.68	85.1357	65.452	50.7406	81.8821	64.1272	108.921	83.1089	150.85	52.1836	102.301	74.0438	98.4226	82.6989	107.08	62.9933	89.6518	97.9363	117.053	137.931	159.88	56.8416	97.7263	68.3288	94.4237	85.4006	116.605	51.9955
LOC_Os01g28790	18.6862	34.0085	11.2813	22.7955	10.9001	20.8127	12.4038	15.3278	12.6004	10.6695	12.3657	40.6067	8.3209	14.5926	17.0192	21.6718	12.8276	27.5748	13.6909	16.0696	13.3752	13.2989	14.8248	24.391	12.6861	24.5528	21.2859	24.7916	17.4691	45.1291	14.9383	11.7643	18.54	11.019	11.8924	28.6116	16.7637	16.1419	22.3118	43.9836	20.7303	31.8709	21.0153	12.4716	29.4577	15.3146	17.8565	15.5189	18.6913
LOC_Os01g28840	0.0481	0	0.2128	0.1067	0.1911	0.089	0.157	0.0992	0.0572	0.0382	0.1237	0.0434	0.2126	0.1049	0.1731	0.1252	0.2429	0.1263	0	0	0.1653	0.1449	0.126	0.0751	0.6448	0.1357	0.9848	0.1446	1.5403	0.4037	0.7603	0	0.8516	0.5841	0.6553	0.2621	0.9377	0	1.3912	0.2738	1.6566	0.2086	0.5627	0.0511	0.8117	0	1.0428	0.1147	1.9301
LOC_Os01g28870	0.3754	3.0164	0.9743	3.3243	0.9634	1.2011	0.301	0.2839	0.4736	0.6613	0.4764	0.7055	0.1897	0.7607	1.86	4.2684	1.2833	1.4332	0.0851	0.1505	0.1485	0.8054	0.4892	0.9602	0.4085	0.2908	1.4277	1.0414	1.6954	1.5277	0.2654	0.2002	0.2508	0.1363	0.6643	0.7257	1.8911	0.8557	2.1719	2.1628	1.366	1.6437	0.2888	0.2954	0.2921	0.7317	0.9718	0.5819	0.3754
LOC_Os01g28950	0	0	0.0034	0.0385	0.0117	0	0.0302	0.0192	0.1039	0	0.1011	0.0971	0	0.0113	0.0334	0.0355	0.0141	0.0045	0.0252	0	0.0211	0	0.1807	0.1169	0.0095	0	0.0035	0.0073	0.0242	0.0082	0.011	0.0328	0	0.0098	0.1663	0.1674	0.0638	0	0.0156	0.0138	0.0143	0.0089	0.0431	0.0101	0.0107	0.05	0.2287	0.1437	0
LOC_Os01g28980	0	0	0.7737	0.8109	0.7675	1.1379	0.2568	1.7318	0.5652	1.3144	0.9277	0.8465	0	0	1.2174	0.8963	0.7018	1.0131	3.0894	1.5598	1.0914	0	0.7153	0.7478	0.2214	0	1.3176	1.125	0.5986	1.0784	1.8642	1.4398	2.8097	1.4165	1.0402	0.955	0	0	1.4264	0.7559	0.6885	0.3495	1.7781	0	0.7745	0.6025	0.6609	0.6213	0
LOC_Os01g29060	0	0	1.2956	5.9409	0	0	0	0	0	0	0	1.2794	0	0	14.2675	2.1168	1.8304	1.4963	0	0	0	0	1.3419	0	0	0	1.1779	2.414	1.5462	3.5961	0	0	0	3.402	4.2514	1.2887	0	0	1.6089	5.3454	3.1401	8.0034	0	0	0	0	0	3.4957	0
LOC_Os01g29110	0.1473	1.1134	0.25	0.1733	0.1324	0.0753	0.2243	0.1813	0.4285	0.4972	0.0932	0.1041	0.3812	0.7319	0.1336	0.3086	0.1625	0.0692	0.219	0.2078	0.1315	0.2951	0.1707	0.0922	0.6355	0.6211	0.0342	0.0242	0.148	0.0833	0.2065	0.4456	0.3334	0.5273	0.1439	0.0918	1.4592	0.8624	0.0245	0.0615	0.0915	0.0604	0.5132	0.2824	0.3126	0.3749	0.1519	0.1004	0.5265
LOC_Os01g29120	0	0	0.1731	0.7511	0	0	0	0	0	0	0	0	0	0.5869	0.5554	0.2383	0	0	0	0	0	0	0.567	0.1351	0.5151	1.1164	0	0.3777	1.0234	0.5444	0	0.6321	0	1.1184	0.2262	0.2485	0	0	0.39	0.4304	0.4136	0.265	0.6343	2.3884	1.2203	0.6829	0.2954	0.3937	0
LOC_Os01g29150	0.7029	0.6434	0.8953	0.7156	0.9935	0.3123	0.7905	1.7009	0.441	0.7299	0.769	1.1621	0.3618	0.269	0.3937	0.2367	0.4016	0.2698	0.4702	1.0752	0.3226	0.2428	0.9491	0.691	0.5961	0.2359	0.5777	0.0888	0.954	0.1602	1.3805	0.2301	1.0458	0.3854	0.7527	0.3098	0.2993	0.0813	0.3464	0.1049	0.4003	0.2428	0.8132	0.6095	0.3044	0.6571	0.4594	0.337	0.4591
LOC_Os01g29180	1.0513	1.0917	0.9674	0.6758	0.6253	0.4264	1.8	1.4251	0.8229	0.9793	0.5969	0.6284	1.226	2.0574	1.1974	0.6866	0.655	0.7718	1.3394	2.0429	0.9143	1.2291	0.6171	0.8103	2.6389	1.6456	1.8445	0.7445	1.7973	0.7121	3.3488	2.4591	2.6392	1.8474	1.4127	0.9191	2.4617	2.121	2.1317	1.6358	2.0544	0.9564	3.631	2.064	2.9069	1.9994	1.5838	0.9028	3.5335
LOC_Os01g29240	0.4779	0.1436	0.2465	0.2123	0.1412	0.1849	0.3965	0.5687	0.2183	0.4964	0.3125	0.215	0.528	0.2065	0.2037	0.0405	0.1803	0.2638	0.4814	0.47	0.7321	0.8294	0.1138	0.1792	0.3429	0.5449	0.1515	0.2386	0	0.163	0	0.9031	0.4239	0.8025	0.0659	0.1639	0.1957	0.6507	0.1481	0.1729	0.1015	0.2059	0.1891	0.3949	0.1974	1.0355	0.143	0.3071	0.2325
LOC_Os01g29280	0.0801	0.1219	0.027	0.0187	0.0391	0	0.0813	0.3102	0	0.1763	0.0259	0	0	0.0873	0.0969	0	0	0.0684	0	0.0968	0	0.2339	0.0478	0.1886	0	1.923	0.0256	0.0528	0.0272	0.6972	0	0.2323	0	0.2254	0.018	0.2785	0	0.3946	0	0.881	0	0.6192	0	0.0841	0	0	0	0	0
LOC_Os01g29330	2.5651	12.3908	0.857	9.7034	1.5268	8.6534	0.9542	5.6175	0.3927	2.5586	3.417	15.6975	1.3069	11.3174	4.2952	10.1767	1.7632	13.8159	1.1632	4.9655	0.9268	5.8473	4.3581	19.3421	0.6815	27.67	2.5687	24.1069	1.6414	35.8826	0.2702	2.7691	0.1903	4.9416	3.2001	20.3304	0.8667	18.4363	2.4268	85.9808	2.3487	34.6906	1.2747	3.0824	0.264	2.4415	2.1642	17.5683	1.0308
LOC_Os01g29670	0	0.0368	0.0093	0.0474	0.0147	0.0219	0.0138	0.0797	0.1283	0.0096	0.0449	0.0222	0	0	0.0254	0.0799	0.023	0.0113	0.0176	0.0169	0	0.0194	0.0366	0.0259	0	0	0.0098	0.0047	0.046	0.027	0	0.0313	0.0168	0.0277	0.0253	0.0412	0.0296	0.0147	0.0107	0.0064	0.0235	0.0248	0.0304	0.0277	0	0.0696	0.0635	0.0388	0
LOC_Os01g29780	0	0	0.4035	0.87	0.5799	0.4154	0	0	0	0	0.135	0.179	0	0	1.6056	1.2862	1.3584	0.9424	0	0	0	0	0.6154	0.5582	0	0	0.4094	0.052	0.2966	1.1419	0	0	0	0	0.8844	0.6409	0.1478	0.2817	1.3628	0.7001	1.4598	1.5298	0	0	0.2994	0.1743	0.9295	0.3741	0.1744
LOC_Os01g30950	0.2963	1.6931	0.4479	0.2393	0.1191	0.0864	0.2661	0.2019	1.1114	0.5267	0.2356	0.3361	0.7908	0.8391	0.0792	0.1955	0.1721	0.036	0.3843	0.1562	0.1538	0.7105	0.4267	0.359	1.2325	0.9598	0.0164	0.0081	0.1787	0.0648	0.4664	0.815	0.5022	1.038	0.3817	0.237	1.7882	1.1151	0.0265	0.0713	0.1031	0.0692	1.0348	0.5245	0.8468	1.0135	0.4217	0.2627	0.6289
LOC_Os01g30956	0.0712	0.0559	0.3957	0.3645	0.2143	0.145	0.4143	0.4236	0.2312	0.087	0.1549	0.1209	0.0496	0.0926	0.3613	0.2605	0.261	0.1586	0.3158	0.2585	0.0804	0.0589	0.194	0.1135	0.1273	0.069	0.3444	0.1928	0.3994	0.2026	0.3569	0.3223	0.0446	0.0814	0.2349	0.1315	0.1273	0.0477	0.5153	0.1588	0.321	0.1737	0.5091	0.2607	0.1015	0.0653	0.1957	0.1087	0.0166
LOC_Os01g31040	0.2143	1.5239	0.1698	0.2357	0.1358	0.1858	0.2139	0.1582	0.7235	0.373	0.2583	0.3217	0.3539	0.5253	0.1426	0.3279	0.2269	0.0936	0.1195	0.1359	0.3054	0.2058	0.3417	0.2285	0.3835	0.2301	0.0649	0.0565	0.1593	0.1275	0.3374	0.3671	0.3148	0.482	0.2699	0.2097	1.1056	0.8211	0.079	0.142	0.1082	0.1534	0.519	0.1526	0.3589	0.4049	0.3068	0.1667	0.5236
LOC_Os01g31210	0.2615	0.8195	0.0994	0.282	0.5598	0.2634	0	1.2793	0	0	0.0829	0.4929	1.4063	0.2832	0.6979	1.0016	0.1274	0.5949	0	0.9479	0	0	0.5183	0.9331	0.7131	0.7535	0.926	1.0067	0.2066	0.2303	0.8066	0.9911	0	0.4905	0.4323	0.7972	0	0.7739	0.2082	1.1193	0.2122	0.492	0	0.2794	0	0	0.3598	0.5081	0.3086
LOC_Os01g31350	0	0	0.0656	0	0	0	0	0	0.0722	0	0	0	0.0697	0.1056	0	0	0	0	0	0	0	0	0	0	0.0885	0.1586	0	0	0	0	0	0	0	0.2143	0.0071	0	0.2349	0.2288	0	0	0	0	0	0	0.0996	0.3526	0.0156	0	0
LOC_Os01g31370	0.1963	0.3166	0.1497	0.1392	0.0809	0.0231	0.5398	0.7089	0	0.194	0.114	0.182	0	0	0.0618	0.0497	0.035	0.0253	0.3164	0.0616	0.1688	0	0	0.08	0.3065	0.0919	0.0462	0.0824	0.0712	0.0871	0.0507	0.0439	0	0.2253	0.058	0.0381	0.1005	0.142	0.0772	0.4367	0.0531	0.109	0.1419	0.155	0.1031	0.0596	0.0277	0.0403	0
LOC_Os01g31494	0	0	1.6223	0.7419	0.341	0.2121	0.8555	0	2.4992	1.2872	0.5066	0.4775	0.4329	0	1.8753	1.4162	1.4382	1.0654	2.0066	0.2466	0.6903	0.8888	1.1731	1.1384	0.1794	0.7442	1.9476	1.0791	3.3324	1.0405	1.2233	0.8926	1.2749	0.5609	2.3794	0.9393	0.2138	0.3862	2.0091	1.0481	2.0949	0.6893	1.5728	1.5685	2.4006	1.2531	2.1444	0.8382	0
LOC_Os01g31800	3.913	0.2219	2.1042	1.601	2.0567	2.45	2.071	0.8332	3.534	1.6496	1.471	2.5584	2.8477	4.4252	1.974	3.1569	2.1772	6.055	1.555	2.9177	1.5446	3.6531	2.3594	2.4101	5.5524	6.6787	5.3628	3.2599	2.5092	2.7253	1.8331	4.3136	4.3298	4.2038	2.6395	2.9114	4.4396	3.8293	1.4346	2.5878	2.2922	3.6	1.5444	3.0329	3.63	3.7317	2.9505	3.2614	4.3895
LOC_Os01g31840	0.021	0.0384	0.0534	0.2283	0.1456	0.0624	0	0	0.0225	0.0326	0.0976	0.0796	0.0549	0	0.1322	0.3117	0.1707	0.1348	0	0.023	0.0198	0.0265	0.1051	0.0705	0.0093	0	0.0551	0.1033	0.1632	0.2059	0	0.0112	0.0117	0.0193	0.1302	0.1174	0.0105	0.0728	0.0837	0.2036	0.2244	0.3178	0.0107	0	0.0103	0	0.1187	0.1207	0.0223
LOC_Os01g31870	17.3678	31.5828	7.8957	4.8235	4.5822	5.8711	9.8054	13.7685	14.5301	42.2076	5.4429	6.6372	20.2234	29.1742	5.7832	5.9854	6.3986	5.5772	14.1551	12.3461	21.9097	37.0388	7.489	9.5677	24.253	32.7326	5.3551	3.8481	4.53	9.2717	11.0341	13.3928	20.501	22.592	4.8534	10.4384	15.4694	26.0549	3.9887	5.4251	3.0804	7.3188	6.7852	7.1048	15.4554	22.6932	5.2166	4.9943	31.2794
LOC_Os01g31940	26.6149	30.5395	30.8145	27.8368	33.7637	42.6267	26.488	31.7749	31.1307	31.1681	30.4538	30.0386	22.2246	21.2468	26.8554	29.9552	31.268	35.4266	25.0592	33.8099	34.5298	36.5694	23.0717	32.0142	21.7147	18.1406	38.988	29.6828	41.7812	20.5628	30.6393	24.5671	32.0599	34.0341	32.3467	23.4761	23.4021	16.335	26.9619	13.5472	31.773	19.2654	22.5502	32.3937	27.4922	28.4296	31.2011	29.2712	20.0611
LOC_Os01g31980	8.7728	3.7558	10.3727	6.7697	14.6854	11.8268	7.3443	5.1747	9.8251	7.562	13.0564	8.1627	7.7412	4.9817	10.9515	4.9352	17.1336	6.5929	7.6289	3.776	9.3005	5.9385	12.617	7.4599	5.5808	4.6672	11.9754	7.323	11.7698	8.3816	2.8884	2.7249	6.0312	11.3312	14.5196	7.7665	6.5311	3.2406	11.1679	11.2093	15.0166	8.5759	3.0922	3.05	10.5641	5.7275	12.1558	7.0929	4.4177
LOC_Os01g32220	0.0089	0.0436	0.0084	0.0358	0.0146	0.018	0.0327	0.0079	0.0572	0	0.0376	0.0362	0	0.019	0.0132	0.0432	0.0255	0.0164	0.0104	0.03	0.0258	0.0115	0.0286	0.0311	0	0	0.0058	0	0.0645	0.0362	0.0279	0.0564	0	0	0.0246	0.0268	0.0443	0	0.0096	0.0112	0.0264	0.0195	0.0272	0.0165	0	0	0.0353	0.0327	0.0096
LOC_Os01g32330	176.303	81.2526	105.797	64.2094	99.6675	85.9459	143.942	142.926	116.484	111.22	117.412	82.9976	201.482	130.92	78.7898	43.3467	100.643	58.9245	149.912	118.981	104.456	97.5275	85.9295	58.5674	285.092	164.818	137.067	72.3967	102.733	62.452	185.286	146.733	152.802	128.318	100.826	77.2702	174.186	121.346	106.184	49.1279	115.393	56.5397	173.255	145.614	148.623	117.2	125.611	92.5107	219.333
LOC_Os01g32364	4.3283	2.2486	6.6318	5.701	8.6069	5.6517	3.4998	2.2878	2.1772	3.1443	7.8608	5.6998	4.613	3.4916	7.4804	4.578	8.0502	4.8019	2.1217	1.2036	2.2019	1.7504	6.3124	4.5493	10.4743	3.1974	14.7634	5.3222	15.001	4.3398	4.746	1.2169	4.2905	2.3064	11.559	5.9079	5.161	1.346	13.2549	3.5808	13.6312	2.7189	2.0735	0.5172	2.3591	0.6138	9.8347	3.911	5.9428
LOC_Os01g32380	10.9766	5.8512	2.107	0.3507	1.2576	1.2879	8.9604	5.8873	6.4518	4.8721	1.0975	0.9215	9.7814	9.7631	0.7929	0.3871	1.3908	0.9657	3.9206	4.806	4.0887	3.417	0.5325	0.8546	7.134	9.7457	0.1029	0.446	0.8007	0.4819	2.3431	5.4959	6.7045	8.316	0.9603	0.4313	0.9661	3.3891	0	1.3295	0.3727	0.1038	1.7685	3.0705	0.9668	3.8674	0.8395	0.6643	3.5374
LOC_Os01g32460	33.5372	21.3422	6.3355	4.0105	10.6428	6.7247	15.0261	13.8099	4.0973	4.4746	13.1881	8.1785	21.5978	14.8036	8.46	3.6335	9.3172	3.297	6.3879	9.9267	4.3819	2.7686	8.3803	6.2513	13.7572	12.8786	5.0275	5.2576	5.296	2.6862	9.3995	7.9523	3.8975	5.6645	19.1174	6.0648	6.8541	7.6067	2.526	4.6493	4.2964	1.5686	2.5033	7.3418	1.1533	4.0588	14.8653	9.5272	5.5265
LOC_Os01g32640	0	0.0426	0.0835	0.1031	0.0496	0.048	0	0	0.036	0.0212	0.0403	0.0973	0.0671	0.102	0.1564	0.2409	0.0581	0.0898	0.0754	0	0.0641	0.2124	0.1322	0.1384	0.0282	0.0602	0.1246	0.1492	0.0217	0.1367	0.0652	0.1273	0.0346	0.0869	0.2377	0.1185	0	0.0311	0.0237	0.1311	0.0253	0.2354	0.0319	0.0912	0.0641	0.1127	0.1541	0.1067	0.0709
LOC_Os01g32660	34.0992	27.8616	35.8022	32.7421	30.0283	33.5293	32.8354	41.4023	29.9859	39.9029	36.9102	40.3039	37.1966	41.9281	33.9688	29.5401	30.1619	33.9554	35.6882	40.8452	32.534	40.0912	36.5266	37.1924	35.0002	51.3249	30.0136	40.6431	26.0809	43.5384	31.508	39.8034	35.294	43.4829	39.8971	46.4294	26.337	41.6887	33.1813	62.6759	34.5852	50.0499	33.7148	43.5863	31.5218	37.1319	39.155	47.9042	36.4112
LOC_Os01g32770	0.3588	0.8861	0.2217	0.5326	0.343	1.8931	0.1539	0.9478	0.3388	0.2803	0.3799	1.1135	0.1578	0	0.4237	0.3435	0.5214	0.2995	0.1835	0.1794	0.403	0.2122	0.2919	0.4532	0.3206	0.4036	0.8758	0.3814	0.4564	0.4719	0.1502	0.264	0.0791	0.3342	0.1539	0.5072	0.0735	0	0.0628	0.0683	0.3346	0.3579	0.2117	0	0	0.0873	0.2033	0.1768	0.3537
LOC_Os01g32780	1.9533	1.9672	3.0533	3.8807	3.9576	2.996	3.0961	2.9146	1.9983	1.8784	3.6509	3.4897	4.0684	3.1166	5.3512	2.7923	4.963	3.3331	2.7219	3.4047	5.4561	2.3559	5.0498	4.0776	5.5649	3.5269	9.031	5.5321	14.2448	4.1541	4.0047	3.0596	3.9647	4.1238	10.7706	4.1798	6.331	2.4892	14.1907	5.2182	20.0598	3.9125	4.9477	2.4948	5.3755	1.1362	10.4794	4.1863	14.5805
LOC_Os01g32830	35.056	63.0512	29.8173	51.6385	47.7307	54.6884	37.1965	34.4226	32.3184	27.2539	44.0544	62.0066	34.3071	43.564	40.9724	70.599	47.0043	59.5962	32.1713	31.4754	27.0195	33.6326	36.5098	50.6708	32.2896	35.2217	37.7849	45.6332	44.3516	41.645	35.5485	43.5698	28.4027	23.1964	34.1172	48.7041	40.8285	58.0954	36.4063	47.8698	41.8493	45.2741	35.1218	43.5162	33.2268	41.5887	42.9607	49.5069	44.0027
LOC_Os01g32840	0.2946	0.7344	0.3511	0.905	0.9512	0.4124	0.8055	0.6891	0	0	1.0073	0.7572	0.5182	0.6305	1.6546	1.5139	0.8182	1.1909	0.4578	0.6549	0.0966	0	1.1755	1.2663	0.3459	0.376	0.7765	1.3789	0.5626	1.2282	0.4105	0.3181	0	0	0.5154	1.1837	0.2951	0.3857	1.1719	1.0497	0.7278	1.7283	1.4365	0.5652	0	0	0.9049	1.1596	0.5386
LOC_Os01g32890	0.2737	0.342	0.1858	0.1948	0.2808	0.2732	0.1615	0.075	0.275	0.0849	0.2013	0.1618	0.168	0.2082	0.2783	0.2494	0.2935	0.3222	0.2391	0.2297	0.0829	0.0546	0.2208	0.266	0.2423	0.1821	0.4594	0.1103	0.2819	0.1684	0.4006	0.1116	0.2553	0.1418	0.3114	0.214	0.1179	0.3035	0.2441	0.1727	0.2469	0.2634	0.1533	0.1173	0.0792	0.0919	0.1453	0.1805	0.1822
LOC_Os01g32990	0.0295	0.3104	0.0771	0.1494	0.0916	0.0695	0.0614	0.0509	0.1154	0.0738	0.0731	0.0501	0.0617	0.0421	0.1216	0.2	0.2345	0.1167	0.0791	0.0108	0.0555	0.0496	0.1594	0.124	0.1137	0.0379	0.0752	0.0695	0.3681	0.148	0.0613	0.1483	0.0328	0.1543	0.2329	0.1335	0.1275	0.1467	0.2465	0.1052	0.2541	0.169	0.1606	0.1536	0.1834	0.2646	0.3171	0.1376	0.0208
LOC_Os01g33080	0.1538	0.0893	0.0504	0.0549	0.0625	0.1119	0.0169	0.0985	0.0995	0.1296	0.086	0.0834	0	0.1009	0.04	0.0731	0.0491	0.0695	0.0439	0.1262	0.1426	0.1679	0.0891	0.0699	0.0509	0.0919	0.0596	0.0196	0.0605	0.1296	0.0808	0.0207	0.0864	0.1602	0.0916	0.11	0.1139	0.0573	0.0481	0.0568	0.0964	0.0436	0.0985	0.0176	0.2248	0.1335	0.1159	0.0729	0.0409
LOC_Os01g33110	2.2146	2.3908	2.754	2.1723	2.2813	2.4099	2.5269	3.4798	2.2192	2.798	3.8729	3.3682	2.9598	6.1171	3.4639	4.1494	2.4397	4.888	3.8453	5.3961	2.7991	6.6152	4.0388	5.0955	2.6881	11.7966	1.9491	3.4219	1.5567	12.825	2.8314	6.0609	3.5068	3.4496	4.0122	8.2252	2.2832	8.4563	2.81	9.9919	2.5707	11.1141	3.647	6.6372	3.5768	3.9533	4.479	4.1329	2.7186
LOC_Os01g33230	0.3182	0.8212	0.7202	1.2775	1.0691	1.1804	0.9372	1.0356	0.9381	0.7931	1.1594	1.2774	0.7005	0.8457	1.1408	1.2879	1.2056	1.2574	1.208	1.016	0.6782	0.7789	1.2351	1.3249	0.8304	0.7041	1.4842	1.2072	1.3459	1.0634	1.9678	1.1555	1.2963	1.3815	1.5483	1.265	0.7665	0.612	1.6451	1.1598	1.7277	1.1927	1.7626	1.7693	1.7432	1.4318	1.8708	1.7721	0.6193
LOC_Os01g33460	0	0	0.3714	1.022	1.0267	0.8684	0.546	0.7181	0.0509	0.061	0.5114	0.6113	0.0102	0	0.6195	1.1508	0.9027	0.7007	0.5583	0.4316	0.0457	0.0123	0.5226	0.4105	0	0	0.584	0.4197	0.9362	0.8007	0.6567	0.6357	0.0108	0.0356	0.5364	0.5366	0	0	1.0321	0.6429	1.089	0.9535	0.9039	0.7751	0.0283	0.0445	0.8701	0.6189	0
LOC_Os01g33470	0	0	0.3095	1.5738	1.093	0.5939	1.0134	0.9193	0	0	0.5081	0.5133	0	0	0.6842	1.8762	0.847	0.6155	0.2235	0.2183	0	0	0.3271	0.4454	0	0	0.4037	0.2679	0.9647	0.6629	0.5252	0.6805	0	0.0572	0.5011	0.6068	0	0	0.6908	0.7236	0.8193	0.7569	1.125	0.5379	0	0	0.8352	0.3419	0
LOC_Os01g33630	0.0132	0.0174	0.0268	0.0626	0.015	0.0398	0.0914	0.0491	0	0.0091	0.0277	0.0241	0.0282	0.0424	0.0673	0.0508	0.0238	0.006	0	0.0768	0.0135	0	0.0063	0.0069	0.0474	0.0506	0.0353	0.0231	0.0836	0.04	0.0546	0.0267	0.0584	0.0487	0.0091	0.0164	0.0264	0.0525	0.0368	0.0305	0.0376	0.0484	0.133	0.0644	0.0266	0	0.0473	0.0216	0.0444
LOC_Os01g33670	0	0	0	0	0	0	0	0	0	0	0	0	0	0	0	0	0	0	0	0	0	0	0	0	0	0	0	0	0	0	0	0	0	0	0	0	0	0	0	0	0	0	0	0	0	0	0	0	0
LOC_Os01g33760	0.6843	0	0.4	0.3649	0	0.1793	0	0	0.3991	0.2391	0.3418	0	0.7239	0.3605	0.7075	0	0.4313	0.3007	0	0	0.7143	0	0.3408	0.8691	0.8931	2.2203	0.2311	0.2502	0.7913	0.4143	0.3472	0.6516	0.3616	1.2453	0.1638	0.6205	0.7039	0	0.4044	0	0.8546	0.8504	0	0.6949	1.4003	0.404	0.2188	0.5819	0.3895
LOC_Os01g33770	0.3266	0.2745	0.1799	0.2388	0.3914	0.2729	0.3332	0.1545	0.2109	0.2245	0.3421	0.3077	0	0.3127	0.3602	0.3561	0.61	0.1487	0.1946	0.1713	0.3716	0.2389	0.3327	0.1718	0	0.1476	0.5723	0.2913	0.6617	0.291	0	0.1467	0.1564	0	0.3742	0.2343	0.3469	0	0.6531	0.3179	0.4094	0.3649	0.1603	0.5334	0.6897	0.1916	0.094	0.2254	1.0052
LOC_Os01g33869	0	0	0	0.004	0.0093	0	0	0	0	0	0.0053	0	0	0	0.0254	0	0	0.0137	0	0	0.017	0	0.0045	0.0047	0.0318	0	0	0	0	0	0	0	0	0.0332	0	0	0	0.0356	0	0.0159	0.0048	0	0	0	0.1402	0	0	0	0.0385
LOC_Os01g33960	0.0213	0.3776	0.0203	0.172	0	0.0103	0.0601	0	0.116	0	0.0067	0.0064	0	0	0.0983	0.493	0.1176	0	0.0251	0	0.0418	0	0.0246	0.033	0.0189	0.0204	0.0279	0.0464	0.1523	0.0175	0.0221	0.1096	0	0.0195	0.0094	0.0305	0.8392	0.1047	0.057	0.0569	0.0402	0.0863	0.0426	0.0803	0	0.1481	0.0166	0.0286	0
LOC_Os01g34010	0	0.0534	0.0419	0.0184	0.0109	0.0316	0.0406	0.2134	0	0.0561	0.014	0.0331	0.0924	0.046	0.0226	0.0562	0.0424	0.0166	0.1023	0.1481	0.0213	0.0566	0.0153	0.033	0.0581	0.0415	0.0498	0.0464	0.0168	0.0229	0.1366	0.1582	0.0976	0.1012	0.0465	0.0356	0.1728	0.0642	0.0078	0.0552	0.0056	0.0118	0.1984	0	0.0432	0	0.0124	0.0228	0.1189
LOC_Os01g34060	25.0328	21.0411	13.207	23.3949	22.8924	31.7342	14.7811	16.6183	16.9193	20.991	24.6106	34.6435	24.4785	18.9413	27.2881	27.3724	28.742	17.2386	21.212	19.9957	19.5398	15.7422	22.2795	38.537	19.9213	14.5228	24.2157	17.3953	18.8871	18.6471	27.753	12.3814	11.893	8.3491	19.236	20.3409	18.1593	16.8924	13.6975	14.1221	10.0673	17.2955	16.4031	26.9901	8.9298	15.5607	22.4052	27.0725	14.4747
LOC_Os01g34080	10.5469	7.955	9.7657	8.291	10.4864	8.0105	11.5474	6.8403	11.6318	7.9429	7.9056	5.6756	10.1989	9.8191	11.454	13.0041	11.4498	13.0972	12.3557	9.7833	13.4375	11.5663	8.207	7.8695	19.1497	9.7569	17.6943	14.0039	18.841	10.108	27.163	13.2514	21.1826	10.7095	16.0184	9.8251	20.2871	10.4756	16.6239	9.0506	16.7486	9.3797	23.0937	10.7242	21.2543	12.6158	12.8306	8.0045	19.7643
LOC_Os01g34420	2.7628	3.2755	3.912	4.9671	4.8389	4.8288	2.2044	4.4852	3.656	3.802	4.8716	4.6128	5.2934	3.7342	5.8339	7.6904	6.388	6.6106	2.1849	3.3544	3.5221	4.6741	7.1603	8.5575	4.0151	2.875	7.9829	4.4927	7.4651	5.7443	2.981	3.2477	3.4833	3.1075	8.8457	8.4163	4.3237	3.331	6.5799	4.6005	4.7308	4.7258	2.9795	2.1075	3.4602	3.0772	7.7726	7.7112	3.9255
LOC_Os01g34450	0.2833	0.0956	0.0693	0.0292	0.0385	0.0323	0.8241	1.1115	0	0.0484	0.0408	0.0237	0.1499	0.0748	0.0522	0	0.0149	0	0.2562	0.5737	0.3634	0.0951	0.0308	0.0346	0.3153	0.0673	0.087	0.0486	0.0461	0.0178	0.443	0.2133	0.5474	0.1313	0.061	0.0163	0.0716	0.1383	0.1206	0	0.0723	0.0208	0	0.2101	0.4323	0	0.1274	0.018	0.16
LOC_Os01g34490	0.2823	0.7614	0.2841	0.6247	0.1628	0.0466	0.2913	0.4945	0.5455	0.1373	0.1115	0.1751	0.2742	0.3921	0.2724	0.8764	0.2741	0.2864	0.1235	0.3014	0.3843	0.308	0.2443	0.2197	0.3646	0.1225	0.2258	0.2274	0.4335	0.3792	0.3583	0.2148	0.4116	0.5563	0.2977	0.2835	0.4646	0.7356	0.4014	0.4825	0.4318	0.38	0.2649	0.4158	0.4398	0.4604	0.3226	0.2205	0.2871
LOC_Os01g34560	0.8307	1.0788	0.6881	0.2123	0.1708	0.1253	1.4707	1.2328	1.1435	0.5608	0.0935	0.09	1.9313	0.9264	0.424	0.7502	0.0847	0.0928	1.9101	1.2345	1.2483	0.4102	0.1474	0.1206	1.8174	1.8679	0.741	0.6555	0.1172	0.179	2.4645	0.7723	1.5778	0.3598	0.1647	0.0962	2.5697	0.3291	0.4389	0.214	0.1312	0.0336	1.3011	2.2216	1.115	0.8978	0.2748	0.0454	1.6684
LOC_Os01g34590	0	0	0.8193	1.1186	0.9909	0.8906	1.7603	1.7107	0	0	1.7735	1.0052	0	0	1.4094	0.7933	1.0255	0.9617	1.8127	2.1614	0.1528	0	0.8918	1.1552	0	0	2.5222	1.2779	2.1725	1.3248	1.3909	0.9339	0	0	2.2018	1.1825	0	0	2.8845	1.345	1.6468	0.9769	1.7399	2.0569	0	0	2.6363	1.2398	0
LOC_Os01g34610	7.8598	3.8659	0.3075	0.2207	0.1429	0.2211	0.3923	0.458	6.7342	9.2089	0.2022	0.1491	9.357	8.5863	0.432	0.4302	0.1951	0.6287	0.5869	1.3151	8.9474	9.9325	0.3337	0.7932	11.3979	10.9477	0.8598	0.9164	0.5529	0.6834	0.6702	1.0469	13.1658	11.2682	0.7489	0.7868	8.8366	8.6085	0.7525	1.4969	0.8444	1.1999	0.5945	0.816	13.1763	12.6194	0.6388	0.5775	12.8035
LOC_Os01g34630	0.4779	0.6902	0.4949	0.8177	0.4326	0.4719	0.2269	0.9039	0.5591	0.5509	0.6427	0.6491	0.5298	0.9745	0.6738	1.1699	0.5436	1.3275	0.5157	1.1771	0.4581	1.3292	0.8055	1.4048	0.8372	0.6896	0.6956	0.9321	0.7097	0.9343	0.5421	0.8736	0.7201	1.0287	0.957	1.2545	0.8854	0.7542	0.7732	1.0088	0.5782	0.943	0.4857	0.9323	0.7053	0.9315	0.9474	1.0815	1.0896
LOC_Os01g34690	0.2541	0.1634	0.1422	0.135	0.1995	0.168	0.2617	0.2945	0.0554	0.0833	0.1487	0.2207	0.3457	0.2967	0.145	0.2008	0.1814	0.1108	0.0901	0.1698	0.2512	0	0.1565	0.106	0.3438	0.3443	0.1096	0.115	0.1567	0.1485	0.3431	0.0805	0.0842	0.0715	0.1971	0.105	0.3918	0.2768	0.157	0.1719	0.1988	0.2143	0.2646	0.1974	0.1563	0.1526	0.351	0.1328	0.5248
LOC_Os01g34790	6.5117	9.6653	10.6727	22.3775	13.9669	18.334	16.8483	17.4158	9.597	10.944	17.5934	35.1648	8.4818	10.8188	13.3476	18.1926	10.2864	18.0526	9.8652	12.1877	12.1337	5.1971	22.2858	25.6819	4.2098	13.8561	7.9358	21.6723	5.6183	21.6303	8.0088	22.6492	6.1806	11.611	12.1123	30.3961	3.6442	11.1703	12.9376	22.7041	7.2703	18.1773	8.0129	17.3868	5.5917	11.9816	10.2147	25.971	2.5048
LOC_Os01g34800	0.1001	0.8992	0.557	2.0498	0.6644	0.7493	0.0266	0.0751	0.2385	0.2342	0.1787	0.3257	0	0.1903	0.9482	2.3267	0.7051	0.9909	0	0.0308	0.0553	0.1822	0.2597	0.4879	0.2005	0	0.8148	0.7495	1.1054	0.8494	0.0258	0.0924	0.1088	0.0458	0.4144	0.3677	0.4325	0.1947	1.3782	1.3588	1.1426	1.1711	0.1699	0.0785	0.2072	0.1509	0.3736	0.3236	0.1209
LOC_Os01g34810	0.0293	0.6752	0.5035	1.2783	0.3572	0.6443	0.0941	0.1184	0.3083	0.3202	0.1152	0.2675	0.064	0.1918	0.982	1.7267	0.5669	0.5986	0.0745	0.1839	0.0324	0.2144	0.1754	0.364	0.1575	0.0828	0.8505	0.5006	0.6976	0.5099	0.1848	0.22	0.1304	0.1355	0.3504	0.2855	0.955	0.3466	0.809	1.0637	0.7632	0.652	0.4029	0.3962	0.1509	0.354	0.4139	0.2778	0.0358
LOC_Os01g34820	0.1627	1.5974	1.1774	3.7558	0.8173	1.2995	0	0	0.7688	0.5228	0.4517	0.7367	0.3921	0.6311	1.6831	3.8623	1.4552	2.2446	0.0422	0.0414	0.1526	0.5442	0.7317	1.6551	0.6079	0.209	1.304	1.1252	2.256	2.1932	0.1004	0.0567	0.422	0.3264	1.0474	1.0631	1.8631	1.0399	1.9007	1.4718	1.5799	2.1444	0.1248	0.0714	0.3106	0.9495	1.122	0.9542	0.2071
LOC_Os01g34850	9.7586	5.9613	7.7481	0.8764	0.6523	0.4832	0.2873	0.3094	11.785	11.9206	2.5541	1.9324	9.6498	6.6721	1.5666	0.5063	0.6358	0.1239	0.8673	0.7157	12.0098	10.4154	2.2744	1.2222	9.7898	9.9573	1.8062	1.0288	0.7002	0.4318	1.0137	0.3383	13.4786	12.0989	2.3342	1.8645	5.634	9.1078	1.4739	0.54	1.5328	1.1288	1.4034	0.7625	12.347	10.5165	3.6071	2.4283	9.9811
LOC_Os01g34880	0.4023	0.4207	0.7545	0.3467	0.4296	0.311	0.3008	0.4088	1.1469	1.1041	0.3034	0.1388	0.4547	0.6099	0.4259	0.3892	0.2437	0.3487	0.3109	0.2591	1.0596	0.9397	0.3369	0.266	0.5639	0.4161	0.6627	0.2045	0.3967	0.1369	0.5247	0.3887	1.7955	1.5471	0.6414	0.3856	0.641	0.3619	0.9565	0.5165	0.5567	0.3123	0.375	0.4034	1.8656	1.3439	0.7817	0.1946	0.7883
LOC_Os01g34890	0.1987	0.1412	0.2592	0.2157	0.1409	0.1597	0.053	0.0951	0.3939	0.3667	0.128	0.1269	0.1192	0.3642	0.2234	0.3674	0.1744	0.2006	0.0938	0.1115	0.4504	0.405	0.1397	0.1445	0.2133	0.1213	0.3569	0.2339	0.2634	0.1226	0.1971	0.1173	0.755	0.5636	0.2357	0.1552	0.2491	0.2083	0.5053	0.2638	0.3438	0.1175	0.2834	0.177	0.5599	0.718	0.3336	0.1545	0.2795
LOC_Os01g35030	6.5495	7.0315	7.872	7.948	5.3753	4.9864	0.3574	0.4142	0.5398	0.6901	7.0726	5.6482	6.1346	5.5523	7.955	7.946	4.5912	3.8107	0.4268	0.4055	0.3279	0.5369	5.8811	4.3384	5.5925	5.9375	6.5345	5.9854	4.8938	5.2829	0.6364	0.4302	0.6329	0.5547	6.2588	4.5948	5.6922	5.8871	8.355	12.2559	7.9182	10.2977	0.4059	0.3792	0.512	0.5566	6.2541	3.9407	4.5509
LOC_Os01g35050	13.0695	15.9729	10.8136	8.4079	9.6113	8.4942	14.8466	19.1151	11.2476	17.5911	8.6653	11.932	14.5931	16.5544	6.162	6.9132	6.4867	10.1371	12.813	20.8438	11.1405	17.1773	8.1554	9.803	23.9147	16.1108	11.4418	6.0008	8.4794	7.3652	22.0063	15.9123	29.2295	21.1342	12.9492	11.3988	15.9011	8.5725	11.0698	4.6294	11.2277	5.2687	21.2905	18.6518	23.1527	18.2819	15.0377	10.5185	18.9229
LOC_Os01g35170	8.8205	10.1143	5.0545	8.606	5.7792	9.4779	4.4084	10.6115	3.9882	12.4542	6.5723	11.7312	10.1835	15.1472	7.899	7.1123	7.7357	9.8585	7.9672	10.8878	8.5215	14.1607	10.1808	13.506	9.1408	11.838	6.5718	8.3888	6.0349	10.7265	6.3933	8.5425	6.8536	8.9464	7.1545	11.9554	8.1859	12.9944	5.949	9.2807	6.2881	10.281	5.5792	6.6876	6.3242	10.7366	8.5683	14.4619	17.403
LOC_Os01g35184	21.8916	12.8242	24.5913	14.0584	21.7415	16.9141	27.3336	20.5724	19.9891	20.5668	21.2473	14.8423	23.5851	15.1601	18.3277	9.6527	18.9661	10.479	27.5507	16.3314	25.6737	15.6217	19.1079	11.3555	23.8753	17.6094	18.6086	13.0696	16.4194	14.3349	24.1434	18.3758	24.1147	17.2708	19.1503	15.4056	20.4535	15.6459	21.5216	10.8313	19.1568	12.308	23.207	18.1172	24.9863	17.8909	19.4145	14.8844	18.821
LOC_Os01g35220	0.0102	0.0668	0.1339	0.1079	0.0254	0.0292	0.0578	0.0276	0.0452	0.0406	0.0353	0.0146	0.0537	0.033	0.2226	0.1517	0.0785	0.1054	0.0846	0.0806	0.0303	0.0134	0.0508	0.0278	0.0639	0.0588	0.1922	0.0538	0.2804	0.1839	0.1574	0.1774	0.0225	0.0655	0.0971	0.0486	0.0514	0.0401	0.2306	0.465	0.1873	0.541	0.174	0.1446	0.0409	0.0968	0.0982	0.0166	0
LOC_Os01g35330	0.6262	0	3.1445	15.8431	23.3273	33.5611	14.7931	25.3439	119.586	229.502	165.61	246.185	0	0	19.3944	23.9638	25.1177	44.7988	25.4695	40.7729	136.346	238.683	180.644	269.309	0	0.0976	11.2119	25.8811	14.585	60.308	17.0154	38.2765	116.726	185.515	190.871	269.539	0	0	13.7415	32.5616	19.5584	63.3031	13.473	47.8501	108.121	208.437	182.922	284.31	0
LOC_Os01g35480	0.0096	0.1031	0.0203	0.1629	0.0658	0.0635	0.0093	0.009	0.074	0.0067	0.0028	0.0029	0.0311	0.062	0.0342	0.1247	0.1621	0.149	0	0	0.0295	0.0131	0.0035	0	0.0086	0.0461	0.0161	0.0236	0.09	0.1507	0.0102	0.0097	0.0218	0.0362	0.0044	0.0023	0.0775	0.0477	0.0531	0.0224	0.1257	0.2193	0.039	0.0284	0	0.0691	0.012	0.0052	0
LOC_Os01g35580	43.4155	43.639	17.0337	39.0356	35.8933	34.7229	38.464	36.2283	38.8972	36.143	34.4967	33.612	41.5619	44.4667	36.2212	42.9818	39.259	40.9783	36.3114	41.9432	37.2088	40.7415	35.812	37.8374	55.5851	46.508	37.2608	40.5557	40.6437	39.2394	47.3032	42.9025	42.5189	41.3078	39.548	39.0328	49.7461	43.6987	39.5034	45.2855	41.1469	42.5318	45.0312	37.1068	40.1301	35.6414	37.3534	35.6705	50.0486
LOC_Os01g35660	0.0397	0.1076	0.0203	0.0994	0.011	0.019	0	0.1104	0.1118	0.0414	0.036	0.0697	0.0422	0.0213	0.0758	0.0917	0.0525	0.0715	0	0	0.0204	0.0269	0.0269	0.0306	0	0	0.0064	0.0065	0.0677	0.043	0.0205	0	0.0218	0.018	0.053	0.0521	0.1976	0.0968	0.0151	0.0179	0.0266	0.0353	0.0195	0.0575	0.0198	0	0.0226	0.0426	0.0451
LOC_Os01g35690	0	0.1811	0.055	0.2327	0.0351	0.0662	0.1304	0.2165	0.2623	0.1833	0.0197	0.0589	0.0718	0.145	0.071	0.1237	0.0956	0.0363	0.0403	0.1939	0.1023	0	0.0556	0.0345	0.0914	0.0327	0.0323	0.012	0.091	0.0879	0.2101	0.1042	0.0746	0	0.0737	0.0731	0.3787	0	0.0118	0.0298	0.0089	0.0686	0.2409	0.3281	0.137	0	0.0412	0.0354	0.1515
LOC_Os01g35720	0.0143	0.0168	0	0.0028	0.0035	0.0034	0	0	0	0	0.0043	0	0.2816	0.2488	0	0.0089	0.0015	0	0	0	0	0	0.0043	0.0053	0.352	0.2656	0.0047	0	0.0079	0.0036	0	0	0	0	0.0073	0	0.373	0.3655	0.0051	0	0	0	0	0	0	0	0.002	0.0019	0
LOC_Os01g35740	0	0.0913	0.0277	0.1491	0.168	0.1563	0	0	0.0642	0	0.0032	0.0064	0.0105	0.0417	0.0437	0.124	0.2108	0.3069	0.0118	0.0116	0.0398	0	0.0059	0.0051	0.0173	0.0649	0.0129	0.0142	0.1492	0.2776	0.0103	0	0	0.0091	0.0044	0.0045	0.1461	0.0672	0.0268	0.0307	0.2793	0.3404	0.0293	0.0286	0.0295	0.0578	0.0069	0.0052	0.0336
LOC_Os01g35789	2.0323	0.4766	35.6085	80.449	75.0447	76.575	61.3876	72.186	58.6254	63.8302	69.3674	74.2706	0.0726	0.0376	79.6796	88.1171	77.8218	85.0793	71.9803	83.5717	66.0119	70.581	67.1882	79.7833	0.1256	0.102	72.6324	75.5647	73.1168	76.136	79.5014	78.2252	74.1119	61.956	72.198	72.4745	0.1074	0.1412	73.1143	74.0038	76.7839	88.2845	72.094	84.0579	64.9271	82.9521	76.1517	88.9282	0.1102
LOC_Os01g35830	0.407	0	4.4432	10.7681	8.0574	8.8362	9.8925	10.2192	11.9999	10.9523	9.218	9.3208	0	0	10.0891	11.4817	9.7586	10.163	9.5061	11.7181	9.4441	12.8371	9.9585	10.6635	0	0	8.3224	10.2081	8.3439	8.8272	9.8265	8.9949	10.8908	11.1433	9.2141	10.6956	0	0	9.339	13.9002	9.4513	11.5844	9.955	10.6095	11.9849	11.7384	9.6153	10.7589	0
LOC_Os01g36020	0.118	0.3857	0.1382	0.2529	0.0786	0.1345	0	0	0.1056	0.1943	0.1539	0.1143	0.3149	0.2497	0.2075	0.2558	0.2413	0.2867	0	0	0.0385	0.1287	0.2368	0.2083	0.5353	0.1723	0.1513	0.1305	0.3552	0.3093	0	0.021	0.289	0.1873	0.3464	0.3016	0.6372	0.4192	0.2672	0.2312	0.3022	0.2624	0	0	0.3787	0.5156	0.34	0.2747	0.3066
LOC_Os01g36040	0	0.0545	0.0209	0.0768	0.0152	0.01	0.0199	0	0.1138	0.0141	0.0095	0.003	0.011	0.0222	0.0294	0.0771	0.0453	0.0216	0.0124	0	0	0.0417	0.0145	0.013	0.037	0.0099	0.0199	0	0.0945	0.0195	0.0325	0.0105	0.0231	0.0288	0.0135	0.0074	0.1559	0	0.0226	0.0092	0.0276	0.0218	0.0625	0.0199	0.052	0.0245	0.0136	0.0054	0.035
LOC_Os01g36060	0	0	0.1044	0.3482	0.2961	0.1314	0	0	0	0	0.2826	0.5111	0	0	0.6107	0.3978	0.502	0.3184	0	0	0	0	0.3364	0.3578	0	0	1.103	0.179	0.6877	0.2712	0	0	0	0	0.6179	0.4264	0	0	0.5607	0.3357	0.4041	0.4818	0	0	0	0	0.4849	0.307	0
LOC_Os01g36070	1.9987	3.1243	1.2178	2.1542	1.887	1.3671	2.6465	3.7305	2.592	2.137	1.0048	1.1978	2.3211	0.6459	2.0479	0.9269	2.3159	0.3366	1.7336	1.299	1.3193	1.4074	0.9856	0.6943	1.2917	1.2046	2.182	0.5072	1.4066	0.4644	2.3375	0.6879	0.9826	1.0487	0.7412	0.4655	0.8735	0.7207	2.1937	0.5101	1.6937	0.3753	1.4263	0.8197	1.396	0.4736	0.694	0.4795	1.1118
LOC_Os01g36080	9.7698	6.988	11.9408	10.2744	9.5191	9.1357	12.874	13.126	9.9644	10.9287	10.1881	9.6009	8.8292	11.4714	10.4407	10.9765	8.0488	13.8072	10.0275	13.3528	10.8807	10.6759	9.5802	9.6724	8.313	12.0842	9.5613	13.4713	8.1605	13.9282	9.3319	14.8781	10.8753	12.6932	9.8734	11.2964	9.6217	11.7984	11.3455	16.7777	9.7158	14.4355	10.6005	14.5504	11.3088	13.7557	9.3757	11.0206	6.2621
LOC_Os01g36090	20.1842	55.2464	18.4882	29.4312	22.2063	22.482	16.8146	32.3717	21.9528	31.1125	20.4703	28.6116	26.6737	34.5005	22.1433	47.118	20.9513	35.3346	23.0826	36.0391	24.6146	36.3886	23.3121	33.9225	23.4321	31.913	24.5295	31.9273	26.1981	24.6184	24.1832	47.5454	32.5955	31.741	25.3999	30.2582	33.6822	32.0225	32.5635	31.0557	28.4282	33.7148	30.4044	52.5262	22.6639	37.5574	24.6206	30.7648	27.414
LOC_Os01g36110	0	0	1.0134	8.5655	0	0	0	0	0	0	0	0	0	0	5.0373	15.3007	0.0478	0	0	0	0	0	0	0.168	0	0	2.2162	1.9951	0	0	0	0	0	0	0.0506	0.0539	0	0	1.8912	5.3918	0	0	0	0	0	0	0	0.058	0
LOC_Os01g36170	0	0.0935	0.0275	0.0966	0.0112	0.0145	0	0.028	0.1678	0.0276	0	0.01	0	0.0219	0.0315	0.1438	0.0264	0.0249	0.0244	0.0118	0.0307	0.0136	0.01	0.0156	0.0273	0.0195	0.0064	0.0073	0.0878	0.0298	0.032	0	0.0228	0.0283	0.0066	0.0094	0.1633	0.0302	0.0265	0.0271	0.0083	0.0317	0.0205	0.0195	0.0204	0.0241	0.0176	0.0162	0
LOC_Os01g36220	18.02	6.848	18.664	11.0958	18.329	12.5733	24.952	22.1489	11.481	9.4516	16.7863	8.0952	16.7184	7.7877	19.6895	14.4208	22.5956	14.4359	22.8545	20.0172	18.1701	9.3954	16.0667	10.3556	16.0594	15.627	20.9763	13.5557	21.5826	28.3692	30.6082	18.3622	19.4048	12.6733	18.5402	12.123	24.3344	9.5895	26.0507	18.0782	25.3949	26.1135	27.5113	18.9661	19.752	14.3916	23.5432	14.3735	14.8714
LOC_Os01g36229	7.532	6.3958	4.1961	3.5116	3.7784	3.1761	6.7146	4.5154	4.8476	2.1907	4.3223	3.5024	9.2856	10.1842	5.0729	4.7912	4.682	4.3029	6.166	5.7044	3.8832	3.393	5.171	4.6811	13.7835	13.0691	6.8409	4.8651	6.0678	4.2807	7.2861	8.1549	5.0998	3.0864	6.5063	5.4096	11.1484	11.9205	7.1089	5.479	5.9961	4.4639	7.7291	5.2758	4.6216	3.2644	7.0761	4.6003	9.2075
LOC_Os01g36240	0	0.0958	0.5881	0.1519	0.1298	0.2234	0.2739	0.4623	0.1519	0.4423	0.2823	0.3947	0	0.0734	0.2029	0.1788	0.3057	0.2498	0.2522	0.4138	0.1451	0	0.3297	0.3951	0	0.0646	0.9262	0.2694	0.5039	0.5495	1.0147	0.5312	0.5349	0.2569	0.5732	0.3802	0.069	0.0673	0.4413	0.5896	0.2768	0.759	0.0688	0.3483	0.2104	0.2474	0.3712	0.3835	0
LOC_Os01g36294	0.4253	0	9.0591	1.1671	2.8357	2.7649	3.1106	2.938	2.6087	9.6946	1.2196	2.7321	0.5928	0.9482	3.7043	1.7734	7.5061	3.6686	17.3307	8.3347	10.8808	8.4555	8.4158	6.7519	0.1164	0.7809	3.73	3.54	7.3621	10.2416	7.3476	16.1871	4.5832	25.9215	12.0414	6.9255	0.4218	0.5786	12.5482	13.1091	15.7659	28.7104	21.7687	30.985	10.2241	20.1189	12.7835	9.9707	0.0364
LOC_Os01g36350	0.1967	0	3.8571	3.057	4.009	2.7009	2.7549	3.1309	3.0134	5.5336	4.3342	4.7722	0.228	0.1984	4.0682	2.5758	4.593	2.0807	4.3374	2.9622	4.2847	3.2463	5.9065	3.9494	0.1099	0.2373	2.7783	1.8483	2.9196	3.1243	3.903	2.9443	4.2218	5.2677	4.316	4.5485	0.1543	0.2432	5.3275	3.227	4.3655	2.8405	4.8071	2.8781	4.2528	6.076	6.9439	4.0514	0.0671
LOC_Os01g36410	0.4139	0.4907	0.0617	0	0	0	0.2969	0.9612	0.7138	0.8803	0	0.0475	0.4428	0.7336	0	0.0728	0	0	0.1731	0.3279	0.4783	0.8158	0	0	0.2378	0.8698	0	0.051	0	0	0.4082	0.8257	0.9848	0.7288	0.0739	0.0398	0.1418	0.5114	0	0	0	0	0.5154	0.8944	0	1.1635	0	0	0.1662
LOC_Os01g36540	0.833	1.2188	0.7927	0.8161	0.6356	0.9856	0.3457	1.2245	0.7356	1.4038	0.7503	1.0632	0.7122	0.9358	0.6756	1.1391	0.9305	1.3245	0.5734	1.1684	1.2363	1.2547	0.8523	1.1506	1.3846	1.1256	0.8793	1.0451	1.0835	0.9839	0.8649	0.5996	1.3009	1.3663	1.1113	1.0449	0.5744	0.8981	1.1739	0.9907	0.7938	0.9041	0.8171	0.7767	1.5213	1.1699	0.9035	1.1301	0.6422
LOC_Os01g36580	8.176	2.8279	3.8199	0.3257	1.4169	0.579	4.957	2.3181	5.0205	3.1262	1.9871	0.6168	6.4113	2.7826	0.5577	0.1263	1.3971	0.458	4.7445	1.8385	5.4693	2.1594	1.513	0.4937	5.4672	2.7913	0.5202	0.4117	1.0257	0.5716	3.5304	2.7088	4.5873	3.8388	2.2539	0.5322	4.9443	2.2968	0.6219	0.2945	1.4011	0.583	5.1697	2.2548	5.4034	2.9672	2.1597	0.6115	3.2449
LOC_Os01g36600	2.4707	3.6451	2.3852	1.3981	1.1753	1.2258	2.5833	3.3761	2.6666	2.7375	1.4931	1.5768	3.3427	5.8651	1.5421	1.9499	1.5084	2.462	2.3852	6.4615	3.3305	6.6803	1.4577	3.1253	5.0387	4.2796	3.3201	3.91	2.8425	2.0988	4.2322	5.623	4.8543	5.2613	4.0769	3.4969	2.4827	2.3772	2.5837	2.3516	2.2396	1.9126	3.8111	4.1118	3.3044	3.2167	2.5574	2.5594	5.2881
LOC_Os01g36620	2.0223	2.6515	3.0736	3.4643	2.7492	3.3539	3.0584	4.5974	2.7978	2.8363	5.0583	4.5402	3.1388	2.3282	4.3372	5.6224	3.662	3.3779	2.5242	3.6524	3.2831	3.6943	3.4058	4.9496	2.4398	2.109	3.4903	3.2433	3.6179	5.4205	3.2763	2.0913	4.217	2.9662	5.1577	3.9167	3.2115	1.8411	3.4218	5.2743	3.6324	5.6215	2.9209	2.2969	2.7132	3.3579	5.6215	4.5826	3.0412
LOC_Os01g36710	0.417	0.3831	0.7438	0.7529	0.5317	0.354	0.9356	0.8459	0.6864	0.7686	0.5424	0.3227	0.9104	0.5736	0.6924	0.7064	0.6669	0.4871	0.7699	0.6991	0.4963	0.4273	0.5559	0.4948	0.4797	0.5147	0.4537	0.586	0.6007	0.4576	1.0149	0.962	0.6259	0.8522	0.9111	0.5464	0.211	0.2929	0.3606	1.3153	0.5137	0.2128	0.3631	0.5095	0.1796	0.5983	0.7981	0.3963	0.1933
LOC_Os01g36720	40.8933	11.3975	24.5974	7.6252	22.0802	5.9462	18.6339	10.8282	27.778	3.8309	17.1896	4.9602	35.7333	11.7956	22.1259	13.5144	18.9807	4.7956	18.1972	12.8693	26.9111	7.201	12.9573	4.034	17.4161	10.9406	28.9141	7.7755	15.9408	6.7103	35.6813	12.8507	28.967	12.7929	29.4825	4.4393	40.514	7.9793	20.372	2.1735	12.4266	2.9664	21.0355	32.507	26.8331	13.1193	25.587	4.4909	7.7915
LOC_Os01g36790	0.157	0.3451	0.2273	0.1646	0.1849	0.1973	0.2361	0.114	0.2495	0.2148	0.1513	0.1831	0.5771	0.5278	0.3478	0.3568	0.2934	0.2035	0.3019	0.232	0.5983	0.2329	0.2511	0.2166	1.2991	0.5008	1.1267	0.3593	1.0001	0.3865	0.5202	0.3895	0.3518	0.2676	0.6506	0.4304	0.34	0.2594	0.7791	0.3636	0.7604	0.1987	0.4856	0.4437	0.7289	0.2457	0.5177	0.2938	1.6643
LOC_Os01g36820	13.9878	8.2404	0	0	0	0	0	0	0	0	0	0	15.1913	17.3801	0.0122	0	0	0	0	0	0	0	0	0	16.9041	15.9347	0	0	0	0	0	0	0	0	0	0	9.6293	11.5946	0	0	0	0	0	0	0	0	0.9643	0.0135	16.9154
LOC_Os01g36910	0.0786	0.1077	0.17	0.1257	0.0818	0.0283	0.3054	0.1272	0.1107	0.1346	0.0511	0.0512	0.0208	0.085	0.3719	0.1814	0.2177	0.1458	0.3308	0.2929	0.0598	0.0529	0.0696	0.0684	0.0704	0.0942	0.4784	0.1595	0.4388	0.2205	0.7071	0.3348	0.1073	0.0541	0.0943	0.0516	0.1399	0.0965	0.5515	0.7536	0.3328	0.7464	0.5706	0.3409	0.0399	0.1409	0.2017	0.0264	0.0218
LOC_Os01g37000	0	0	0.0443	0.0206	0	0	0	0	0	0	0	0	0	0	0.3149	0.6323	0.055	0.2905	0	0	0	0	0.0387	0.1178	0	0	0	0.0707	0.0137	0.7427	0	0	0	0	0.0157	0.2691	0	0	0.0404	1.1423	0.0199	1.901	0	0	0	0	0.0508	0.0682	0
LOC_Os01g37020	0	0	0.0305	0.0109	0	0	0	0	0	0	0	0	0	0	0.2732	0.1711	0.0543	0.1949	0	0	0	0	0.0349	0.0718	0	0	0	0.0476	0	0.5001	0	0	0	0	0	0.071	0	0	0.0381	0.6575	0	1.4193	0	0	0	0	0	0.0394	0
LOC_Os01g37050	11.8684	7.9356	14.3677	19.24	22.9908	25.7298	19.2495	24.5292	19.4031	22.4034	20.6062	22.3099	15.6706	13.0473	19.7826	13.7227	20.8928	21.9588	25.2181	24.259	28.0218	24.7105	21.7713	20.3406	9.2592	18.038	22.7764	22.9077	22.705	26.8143	17.7977	26.4175	23.8333	27.3106	21.0493	23.6863	5.8841	14.4455	21.7547	27.7758	22.351	28.9084	16.4808	22.1316	23.5989	25.299	17.8829	26.3951	6.3675
LOC_Os01g37060	0.0104	0.0953	0.0276	0.101	0.0222	0.01	0.0199	0.0381	0.1705	0.007	0.0031	0.0036	0.011	0.0445	0.0344	0.0949	0.0249	0.0164	0.0372	0.024	0.0104	0.0139	0.0043	0.0107	0.037	0.0099	0.0066	0.0067	0.0661	0.0253	0.0433	0.0315	0.0462	0.0575	0.009	0.0023	0.2284	0.0205	0.0345	0.0185	0.0107	0.0326	0.1146	0.0099	0.0208	0.0613	0.0136	0.0081	0
LOC_Os01g37070	0.2149	0.4534	0.5363	1.904	0.6708	0.8224	0.5941	0.3182	0.8064	0.5248	0.197	0.2399	0.11	0.2344	1.1594	2.4669	0.962	0.9209	0.2405	0.2361	0.4203	0.5003	0.3263	0.4488	0.2946	0.0954	0.854	0.671	1.1941	0.8926	0.6183	0.7076	0.3611	0.4907	0.4248	0.3619	0.9201	0.4098	1.2735	1.0061	0.8302	1.2076	0.9525	0.6645	0.5513	0.3838	0.4824	0.2432	0.2776
LOC_Os01g37080	0.2042	0.7159	0.7176	2.2375	0.9382	0.9152	0.6499	0.4722	0.3745	0.1865	0.2505	0.3342	0.2497	0.2181	1.2853	2.9727	1.2046	1.0407	0.752	0.2227	0.1177	0.1149	0.3486	0.7195	0.2697	0.1401	0.7963	0.6562	1.2844	1.1846	0.9202	0.5601	0.1926	0.2775	0.6003	0.4633	1.0926	0.4907	1.2418	0.9281	0.99	1.5674	0.8591	1.1305	0.2152	0.308	0.6488	0.4349	0.258
LOC_Os01g37325	0.3533	0.7158	0.2099	0.4688	0.0271	0.1367	0.1805	0.4147	0.5247	0.3788	0.0521	0.0995	0.1846	0.3504	0.6361	0.6789	0.1517	0.3908	0.2218	0.1947	0.2543	0.3032	0.2371	0.1854	0.3716	0.4065	0.3222	0.35	0.178	1.1528	0.4391	0.4028	0.4894	0.7549	0.2809	0.1867	0.8837	0.7509	0.816	0.718	0.1951	2.2518	0.5645	0.4186	0.6389	0.9065	0.2539	0.1795	0.4408
LOC_Os01g37410	0.3221	1.7741	0.3179	0.8882	0.8256	0.8337	0.5139	0.7876	0.907	0.4939	0.7464	0.7864	0.2589	0.2124	0.516	1.0383	0.814	0.6368	0.4577	0.2869	0.3878	0.4254	0.6228	0.4981	0.3299	0.2263	0.5137	0.2898	1.08	0.553	0.3731	0.2643	0.7018	0.5373	0.7755	0.4918	0.8161	0.7755	1.2319	0.5654	1.3083	0.7247	0.4535	0.675	0.9878	0.7996	1.1806	0.6281	0.3038
LOC_Os01g37460	3.0622	2.3781	8.4003	37.4749	31.7591	46.7502	4.9501	21.8095	1.5265	7.9089	4.8742	10.497	2.7884	3.075	17.9965	16.6148	20.4254	10.8077	3.4132	5.6738	1.0608	3.4283	4.8991	7.6593	1.055	2.22	10.1087	6.8594	11.266	5.4943	1.8135	3.9417	2.6318	4.174	1.6886	1.1054	1.2908	1.014	4.88	3.3844	5.638	2.839	1.6654	1.0981	0.2434	0.5673	2.63	0.3958	2.2685
LOC_Os01g37470	3.5223	2.8213	7.8923	4.8782	6.8788	6.3371	5.8799	4.9234	4.5593	3.7017	5.0851	4.5089	3.0629	3.7942	8.6234	5.6254	8.6732	8.2747	5.42	4.765	4.4377	3.3643	6.6995	6.4969	6.0499	4.6167	14.774	10.1979	23.9771	13.704	11.6516	6.117	8.3972	5.934	15.3517	8.1705	4.8488	3.5382	17.056	6.5723	21.185	8.1913	10.7883	3.5834	8.3517	5.37	11.69	5.3176	4.2032
LOC_Os01g37490	0.8591	1.4103	0.5242	0.6616	0.5915	0.7607	0.362	0.8352	0.5066	0.5444	0.7916	0.85	1.2201	1.5786	0.8021	1.0718	0.7001	1.7112	0.6021	0.5737	0.3353	1.0005	0.9043	1.2206	1.8634	1.7064	0.7531	0.6626	0.9751	1.0799	0.6183	0.7592	0.6152	0.7892	1.2155	1.4769	1.0201	0.8754	0.3933	0.6994	0.3126	0.68	0.3072	0.5631	0.3867	0.7465	0.7262	0.7447	2.1368
LOC_Os01g37510	5.0796	3.6317	2.3737	2.569	2.5057	2.3151	2.6814	2.4197	2.105	3.819	3.056	4.3375	4.0923	9.2781	2.9119	5.0483	3.5158	7.059	4.5116	6.3178	2.7719	7.9879	3.6407	6.4826	7.9533	9.5234	3.4887	4.9541	3.1993	5.2943	4.6624	5.8449	4.4641	3.7798	4.235	5.0449	2.0807	5.0797	1.5951	2.5884	1.4386	2.8705	2.1749	3.0478	1.9908	3.1645	3.184	3.6859	6.8219
LOC_Os01g37590	115.853	119.456	149.675	71.704	121.731	62.4431	197.588	114.336	227.55	51.7235	122.771	67.4509	96.0374	68.4338	126.96	116.36	129.743	51.7897	151.87	70.9006	152.453	65.7549	71.2726	60.8753	52.3167	50.2028	165.284	62.9375	138.95	55.0718	146.521	70.3765	122.639	58.7106	93.3173	55.873	128.371	85.6798	180.229	62.7872	113.86	52.3751	154.985	109.167	166.541	83.3567	113.463	50.3371	31.7822
LOC_Os01g37610	0.035	0.0409	0.4593	0.7435	1.1941	1.0663	0.8414	0.6894	0.0364	0.0107	0.03	0.044	0.0548	0.1222	0.6791	0.6538	1.2416	0.9714	0.9224	0.4579	0.0639	0.0217	0.0536	0.0488	0.0629	0.2055	0.8359	0.3511	1.4198	0.7897	0.9239	0.5154	0.0099	0	0.0495	0.0668	0.0613	0.2394	1.3566	0.5598	2.4622	1.2948	1.5869	0.9907	0	0.0103	0.0633	0.0344	0.0092
LOC_Os01g37630	15.2105	11.1777	19.4851	18.0112	19.492	20.498	29.5332	29.7676	20.6705	20.7832	15.6372	14.8409	25.9517	16.7083	24.1934	17.6601	22.1158	18.533	33.8717	37.9561	34.8231	23.4933	19.5855	17.1556	11.52	28.3893	19.0678	31.5407	16.1846	27.5249	19.0948	38.3248	24.1878	37.2821	20.5001	20.7904	11.5473	22.4286	16.6641	27.846	15.8666	30.8767	16.2708	48.9142	16.6856	38.5966	18.983	28.3952	6.0644
LOC_Os01g37690	99.5438	46.239	114.239	35.4763	46.2192	35.7571	199.95	79.7072	148.573	52.0288	83.8563	41.797	89.6978	50.8421	75.3935	52.6958	70.051	32.4034	158.237	84.489	127.416	65.8319	86.7133	46.1862	78.0683	64.472	89.3198	56.8611	95.593	53.5119	150.542	91.515	113.319	70.3949	86.1372	54.4566	102.483	72.4982	106.215	59.8216	85.6754	54.4658	193.887	99.3675	125.094	77.9033	78.8598	56.566	48.028
LOC_Os01g37750	4.5855	3.6653	4.8884	5.4997	5.4882	7.9294	4.9261	8.9829	7.1956	4.9249	6.2432	6.1829	5.1759	7.3504	8.003	8.2333	7.986	9.8129	7.1021	10.6329	6.0485	11.5546	5.9552	11.8425	5.3187	11.1463	10.9611	13.7624	11.0945	16.2562	3.6134	9.1652	6.9904	10.8239	10.6008	10.234	6.6202	6.4558	11.6395	20.9583	11.5017	16.0442	7.5228	10.6286	8.4228	5.3044	9.4732	10.0942	7.5826
LOC_Os01g37810	0.9433	1.2296	0.31	0.5671	0.4172	0.2936	0.4068	0.1931	0	0	0.4283	0.8362	1.0321	0	0.6949	0.3933	0.3246	0.7918	0	0	0.2136	0	0.4228	0.9932	0.1691	0.7069	0.321	0.6999	0.2855	0.6899	0.3953	0.339	0.4143	0	0.9447	0.8704	0.3923	0.5564	0.8214	0.7769	0.4239	1.5721	0.7363	0.2045	0.7982	0.9305	0.6643	0.8254	0.7052
LOC_Os01g37837	14.3719	12.7345	12.9919	16.3039	13.9168	17.3171	15.0869	17.1402	12.066	15.5648	13.8482	16.5654	14.6895	18.8006	15.2944	13.9672	15.1311	17.2464	15.6112	18.5395	13.3314	17.2421	15.4646	18.169	13.8636	22.3823	13.2869	21.8738	11.901	20.7812	12.1841	16.3492	11.1458	18.4446	15.5241	20.0486	11.0999	14.9946	12.7557	31.8269	13.8647	22.5118	11.8874	15.6879	13.3374	15.2208	13.8529	20.2926	15.9148
LOC_Os01g37900	0.2696	1.3629	1.4683	1.7499	1.0437	1.0155	0	0	0.2394	0.304	2.3042	2.4723	0.365	0.4087	0.7915	1.4161	1.0491	0.9405	0	0	0.1062	0.2887	2.8393	4.286	0.3398	0.4065	1.116	0.822	0.8427	1.1363	0	0	0.2165	0.8879	3.0704	3.3208	0.1502	0.423	1.1683	1.6824	1.2312	1.4413	0	0	0.1858	0.1329	3.4226	3.0388	0.1225
LOC_Os01g37910	179.165	273.993	148.605	250.074	247.072	262.009	141.583	304.927	106.373	250.313	202.429	369.511	212.943	336.343	172.35	167.068	146.176	230.474	162.176	356.559	175.466	202.672	236.39	248.662	105.16	312.816	97.6196	166.081	115.134	218.584	100.065	261.168	145.708	270.431	202.466	296.694	123.517	295.588	181.742	159.095	161.384	210.345	120.147	404.29	137.387	333.411	209.23	392.25	137.817
LOC_Os01g37920	42.8482	76.602	41.0992	27.4401	51.675	26.5489	45.9967	32.5477	67.2947	22.8734	33.0432	28.2304	34.2679	38.7086	31.2184	44.359	41.3884	43.8738	23.9805	30.9517	29.4347	23.9848	31.0503	30.031	32.7473	30.1302	70.2717	47.4987	72.3433	40.0955	38.3781	31.4755	52.2874	47.6573	50.7518	38.7703	54.1257	38.9648	83.2428	50.4013	103.862	44.8129	61.871	78.7001	70.6046	40.7478	54.1647	35.8952	19.9712
LOC_Os01g37950	0	0	0	0	0	0	0	0	0	0	0	0	0	0	19.0894	4.9129	0.4747	0.9145	0	0	3.1442	0	1.0747	1.2366	4.3186	0	1.4807	0	2.6216	0.6475	2.6125	0	2.6358	6.9903	1.6883	0	0	0	1.8972	0	1.7168	0	8.0489	0	0	0	1.2154	0	0
LOC_Os01g38058	0.1236	0.2011	0.1164	0.3954	0.1096	0.122	0.1137	0.1809	0.5777	0.052	0.0626	0.0506	0.2174	0.1306	0.1764	0.3684	0.2135	0.1527	0	0	0.0796	0	0.0607	0.052	0.2548	0.1959	0.0815	0.0432	0.2643	0.1929	0.1709	0.0865	0.0916	0.1134	0.061	0.0787	0.4897	0.3624	0.1188	0.1233	0.0644	0.3214	0.253	0.1537	0.1223	0.095	0.133	0.0648	0.3572
LOC_Os01g38070	0.1552	0.5619	0.2469	1.3909	0	0	0.5057	0.4973	0.1903	0	0	0	0.1749	0	0.5074	0.9413	0.0729	0	0.2037	0.2085	0.547	0.241	0	0	1.1072	0	0.676	0.2239	0.1163	0.0903	0.6801	0.2773	0.5387	1.0385	0.0371	0.0389	1.1459	0.4529	1.0274	0.7293	0.0394	0.0486	0.4547	0.6758	0.8236	0.3896	0	0	0.2039
LOC_Os01g38180	0	0	0.0554	0.0406	0.0331	0.0323	0	0	0	0	0.2311	0.1076	0	0.0231	0.047	0.0648	0.0389	0.0876	0.0256	0	0	0	0.1272	0.147	0	0	0.0217	0.0452	0.0322	0.1823	0	0	0	0.0598	0.1546	0.2539	0	0	0.0082	0.224	0.0121	0.2227	0	0	0	0	0.0731	0.0837	0
LOC_Os01g38190	0.0687	0	1.2277	1.6361	1.1509	0.6039	0.0739	0.0707	0.5635	0.3781	0.8403	0.8095	0	0.3023	1.9989	1.6907	0.8274	0.595	0.4427	0.2635	0.0778	0.5162	1.0131	1.0068	0.1861	0.1312	1.2207	1.5236	0.8239	1.7077	0.4369	0.4468	0.5355	0.7137	1.0808	1.336	0.0712	0.337	1.3418	3.4385	0.7045	2.9399	0.409	0.6552	0.3633	0.3386	0.9072	0.8745	0
LOC_Os01g38229	1.5569	2.8067	13.0796	43.9363	22.9241	28.7994	0.9357	2.2793	2.5151	3.7476	21.0402	39.9295	2.9482	8.1847	26.6562	48.8763	18.5333	29.2467	1.2153	2.6613	1.3262	4.7794	21.1272	38.0466	2.688	11.6047	12.7541	26.623	10.7573	46.5113	1.0889	4.944	1.1653	6.9774	16.389	45.9895	2.5265	9.5785	17.986	56.1808	13.5742	47.6847	1.1221	5.5194	2.0205	7.9324	18.8079	35.8062	1.2494
LOC_Os01g38359	0.7384	1.0292	5.4029	4.3048	4.2628	3.8911	1.4834	1.2204	2.4516	0.8945	9.4254	6.8675	1.395	2.8843	7.9818	5.3421	4.0905	4.7227	1.4501	1.4712	0.7867	1.3906	11.3627	9.5617	1.6298	3.9005	5.8358	5.0205	4.2787	7.493	0.5661	2.7197	0.6825	2.677	13.3431	10.7735	1.477	4.6342	9.8917	15.9474	7.152	11.4104	1.7297	4.0397	1.7291	2.5622	12.8781	10.2259	0.2844
LOC_Os01g38480	13.1919	8.2923	30.9395	38.2095	41.3229	39.1915	10.9051	15.8099	17.0846	13.1262	43.146	45.2832	23.8433	26.7374	38.5925	29.6939	35.1952	40.1654	14.6076	17.1917	9.8375	12.7442	41.3161	39.6763	21.9538	24.2139	36.3804	45.2133	33.5797	40.5668	12.338	30.527	10.9906	27.9478	41.7077	43.5842	14.3143	21.3937	36.282	41.082	38.8799	41.931	23.4112	26.2841	19.4572	22.0944	37.0649	42.7587	12.294
LOC_Os01g38490	0.5334	0.2903	5.592	13.2072	13.3298	14.4546	0.3848	0.1792	1.5097	0.1409	14.4594	18.7618	2.1168	1.4865	11.9061	13.7472	12.8043	13.7944	1.1226	0	0.4025	0.5218	13.2187	20.8757	2.4548	0.9609	14.0133	17.588	14.7546	15.3731	0.183	1.565	0	1.8946	16.065	16.5141	0.5425	0.3382	10.0255	13.0393	11.1883	12.1605	1.5366	2.6482	0.9201	1.2613	13.6537	17.0958	0.439
LOC_Os01g38510	20.185	13.4953	17.2362	7.6909	9.0489	9.9058	24.0108	32.9676	12.0371	20.2389	8.1544	9.4364	13.7907	23.6531	18.1558	11.9965	14.0913	19.9537	39.5254	53.3432	13.126	29.6945	13.3354	17.1841	25.3543	27.2065	23.9382	27.5543	14.5957	19.1725	41.4884	56.1239	26.8876	23.0395	15.0658	14.2816	16.1438	32.9252	25.4036	57.8562	24.4931	41.2022	50.552	57.7654	24.8186	42.172	14.3789	14.3256	21.0121
LOC_Os01g38530	1.2706	3.4707	2.0052	4.315	2.1762	3.5668	1.6661	3.5035	1.2061	4.4682	2.6106	6.7538	1.7104	4.7319	2.5622	6.5589	2.2485	7.9157	2.1786	6.9324	2.048	4.3882	3.2058	8.6906	3.8448	5.6241	3.4776	6.2638	3.2779	7.4807	3.5865	5.6715	3.3492	4.782	5.4176	8.4301	3.5352	4.5316	4.31	6.5103	3.2166	6.8762	2.7632	4.7356	3.5891	5.5581	4.2301	8.2465	5.5129
LOC_Os01g38580	0.7091	1.4275	0.2196	0.5456	1.5313	0.6223	0.1357	0.1699	2.6173	1.9554	0.2127	0.2233	0.7754	1.2213	0.0755	0.0798	0.2935	0.3059	0.1062	0.0517	1.8145	2.8826	0.0543	0.0667	0.2245	1.9004	0.6679	0.017	0.2683	0.2061	0.0432	0.076	1.9524	4.1361	0.2382	0.1576	0.2649	0.3242	0.1696	0.0519	0.1749	0.0298	0	0.0445	1.6362	2.3848	0.0379	0.0252	0.1043
LOC_Os01g38610	1.0436	1.2731	0.4299	0.5271	0.3683	0.3113	0.1555	0.4068	2.3457	2.4731	0.5095	1.1208	1.0663	1.0188	0.446	1.2917	0.3382	0.5068	0.2832	0.1842	1.9136	2.3175	0.5552	1.2456	2.1065	1.2696	0.2676	0.1685	0.1005	0.6671	1.332	0.2087	3.9392	2.0339	0.3563	1.6676	1.9803	1.4913	0.0862	0.1563	0.0724	0.1941	0.4018	0.2681	2.4567	3.8085	0.9884	1.0786	2.4605
LOC_Os01g38650	0.9252	1.1089	0.6236	1.1413	1.1761	0.5871	0	0	0.8667	0.67	0.9222	0.404	3.7919	0.8196	1.1752	0.3708	2.7291	0.094	0	0	0.0814	0	0.9051	0.7622	1.9003	0.4303	0.1212	0.3589	0.7131	0.1146	0	0	0.1704	1.1437	2.4244	0.1628	0.6295	0.3003	0.0857	0.3453	0.4631	0.0452	0	0	0.2385	0.463	1.219	0.2481	0.4556
LOC_Os01g38810	0	0.0308	0.0152	0.0617	0.0763	0.0453	0.0225	0.0841	0.0514	0.0157	0.0404	0.0146	0	0	0.0121	0.029	0.067	0	0.1627	0.0519	0.0232	0.0306	0.021	0.012	0.0402	0	0.0074	0.0157	0.0529	0.0437	0.0686	0.0663	0.0244	0	0.0211	0.023	0.1575	0.044	0.0282	0.032	0.025	0.0284	0.178	0	0.0454	0	0.0583	0.0126	0.0507
LOC_Os01g38980	6.8397	16.8314	5.4094	9.4598	5.6398	9.7784	5.7574	7.875	5.8727	9.4136	7.8995	16.5655	4.2315	5.9002	6.9336	11.0589	5.4464	10.7404	6.4628	7.7839	5.7471	8.6639	7.7421	10.5323	2.9156	9.6514	4.616	10.6992	3.8557	20.0541	4.63	6.0469	3.2598	5.725	6.7357	13.1777	2.7498	7.0581	6.4551	20.087	6.1411	16.391	6.4512	5.8852	3.7595	7.2236	6.3089	8.9977	2.6134
LOC_Os01g38990	2.4718	5.2109	5.9145	3.5692	4.0445	3.611	8.8261	9.5699	2.9215	3.1821	4.4638	3.8402	3.0075	3.8084	3.4607	3.1836	3.6124	4.1471	8.7598	8.815	2.842	2.8566	3.5738	3.1777	3.187	3.3455	4.8223	2.8013	4.4476	3.2168	8.8812	10.3529	3.963	5.1421	4.686	3.4402	3.288	3.1617	7.7487	3.579	6.6827	3.0155	14.4655	14.1453	3.468	3.5514	6.4176	3.872	3.2825
LOC_Os01g39020	0.7205	0.4	0.701	0.2254	0.4662	0.2219	0.3905	0.5851	0.686	0.6161	0.1617	0.1573	0.6857	0.6961	0.2882	0.3538	0.2586	0.4094	0.8471	0.5784	0.7778	0.8529	0.1941	0.15	1.6514	0.7173	0.615	0.3791	0.5905	0.3799	0.5662	0.6944	1.3234	0.7511	0.5044	0.1231	0.6906	0.3724	0.3338	0.1827	0.5129	0.2565	0.3441	0.2935	1.4359	0.6829	0.314	0.0929	1.7364
LOC_Os01g39060	25.7444	31.7182	16.8101	8.812	8.0405	8.0043	8.0392	11.1748	27.0058	28.6909	9.1068	9.6727	23.3706	24.5875	8.0335	7.7363	7.8381	7.071	8.8926	7.9009	21.1184	27.1636	9.3178	8.4651	24.9669	21.1758	5.4583	5.3977	5.6648	7.109	6.8097	8.2561	21.842	18.8561	7.3297	7.9079	25.5793	31.2131	7.9313	7.9375	8.1348	8.7463	7.1145	8.6056	20.1399	23.5977	10.886	9.216	19.0647
LOC_Os01g39110	2.8182	5.9263	3.3028	3.6291	2.8422	4.4175	2.1397	5.1033	1.9518	4.4032	3.616	4.5351	3.8074	3.2266	4.1925	4.2008	3.5148	2.7261	3.2185	5.0183	3.0221	3.9555	3.4216	5.4846	2.9027	2.3969	2.9643	2.2012	3.4855	3.6376	3.627	2.5749	2.7041	2.274	5.0389	4.7397	4.5161	5.1763	3.8314	3.2431	2.6592	4.1611	2.5536	5.4628	1.6932	4.5072	5.1621	5.2677	2.7899
LOC_Os01g39136	0.0409	0.3223	0.0888	0.1005	0.2779	0.142	0.2839	0.2654	0.0842	0.09	0.0741	0.0687	0.2151	0.2239	0.071	0.2128	0.338	0.2475	0.1414	0.253	0.1521	0.0776	0.0803	0.0384	0.2416	0.448	0.0631	0.2237	0.1891	0.1871	0.1313	0.6697	0.1182	0.1582	0.1056	0.0584	0.1901	0.4011	0.0789	0.2978	0.2339	0.1142	0.1521	0.644	0.0819	0.1995	0.0932	0.0498	0.0661
LOC_Os01g39200	0.0199	0.0951	0.0612	0.1494	0.0156	0.0052	0.0088	0	0.1673	0.0185	0.0188	0.009	0.0207	0.0529	0.0589	0.1776	0.0547	0.0435	0.0341	0.0219	0.0186	0.025	0.0281	0.0275	0.0882	0.0095	0.0162	0.0133	0.1	0.0312	0.0518	0.0427	0.0112	0.0367	0.0149	0.0317	0.345	0.1182	0.0319	0.0548	0.0258	0.0402	0.0607	0.0631	0.0389	0.0231	0.0527	0.0266	0.0422
LOC_Os01g39290	5.3191	3.754	9.2199	6.7898	8.9099	10.681	7.3002	8.9558	8.2633	6.5578	11.3744	11.3438	7.6758	5.9882	9.0847	6.4204	10.3041	5.5145	10.7301	6.9348	8.3587	6.2639	10.806	9.3086	6.7099	4.5261	7.3715	6.3981	7.5139	8.7101	9.6644	7.4238	5.7884	5.4456	9.3295	8.9621	4.7364	4.3072	6.336	5.7294	5.0569	5.6646	5.2257	8.1742	4.1927	6.8868	9.633	8.3022	3.4506
LOC_Os01g39330	0.5922	0.8023	0.7607	1.7362	0.6247	1.2408	0.4378	1.126	0.3721	0.4591	2.3222	2.2288	0.3387	1.1497	1.821	4.3169	0.7716	2.7874	0.2419	0.8771	0.2486	0.9827	1.953	4.8811	0.3851	2.6121	1.0876	4.712	0.8979	12.0061	0.6061	1	0.3002	0.9576	2.2738	6.2986	0.48	0.9172	1.764	23.3848	1.0815	11.0438	0.6906	0.592	0.2008	0.702	1.4447	3.9859	0.6332
LOC_Os01g39464	0.0171	0.1153	0.1343	0.188	0.1292	0.1446	0.3732	0.1285	0.1156	0.0954	0.1062	0.0796	0.1106	0.1662	0.0904	0.1824	0.1436	0.2172	0.2908	0.2012	0.1581	0	0.1199	0.1276	0.0462	0.0822	0.0796	0.0777	0.0828	0.2001	0.3738	0.2745	0.1523	0.0633	0.0429	0.0713	0.1717	0.0849	0.1451	0.1039	0.1319	0.1263	0.4116	0.418	0.1206	0.1418	0.159	0.0889	0.0582
LOC_Os01g39500	0	3.3664	1.4203	1.6643	1.2214	0.5569	1.2286	2.3222	1.3529	0.8024	1.5044	0.6902	2.6712	2.468	6.0194	7.3926	1.1764	0.8667	0	1.3873	1.3346	0	2.3757	1.6818	5.4216	3.519	1.8434	1.5085	3.6516	1.489	0	2.7139	0	3.5554	1.7688	3.5951	7.8372	2.3948	1.2313	2.2363	1.1327	1.1421	2.7941	0	5.4331	2.9287	2.7593	1.4071	1.5759
LOC_Os01g39580	0.6645	0.336	0.5262	0.075	0.0622	0.0286	0.9843	0.2291	0.0696	0.211	0.1018	0.0167	0.3862	0.1271	0.1151	0.1284	0.0423	0.0446	0.5875	0.5637	0.2545	0.1659	0.0105	0	0.3668	0.4423	0.2278	0.0628	0.1498	0	0.4316	0.3949	0	0.1069	0.054	0.0149	0.2351	0.2855	0.1617	0.055	0.0471	0.0178	0.5214	0.2316	0.1785	0.1376	0.0791	0.0162	0.2073
LOC_Os01g39650	0.0862	0.1057	0.3195	0	0	0	0.385	0.4076	0	0.1066	0	0	0.2251	0.1839	0	0	0	0	0.5977	0.4688	0.287	0.1644	0	0	0.266	0.1647	0	0	0	0	0.7569	0.5043	0.3335	0.1179	0	0	0.2147	0.1261	0	0	0	0	0.7818	0.5874	0.2948	0.2501	0	0	0.4063
LOC_Os01g39660	0.9868	0.709	1.2975	2.0699	7.2544	9.3143	5.2012	6.1086	1.0576	1.0529	9.4723	12.8604	0.8686	0.6273	1.9866	2.1512	6.5314	11.4957	5.3866	5.5867	0.9197	1.1238	6.2596	9.9024	0.515	0.7545	1.8282	1.5426	3.9662	10.0025	6.5008	5.9354	0.7438	1.1711	3.9499	5.97	1.2161	1.0404	1.9176	3.3225	9.618	14.8895	6.716	5.4484	1.4987	1.4267	3.5175	5.3922	0.8486
LOC_Os01g39770	0.6104	0.5454	3.6918	3.6873	2.3771	3.0278	0.2988	0.7001	0.7349	0.8801	1.9522	3.8611	1.0693	0.5983	3.4323	1.6018	2.1237	1.1045	0.8246	0.5983	0.7355	0.6709	2.4401	2.7369	0.9289	0.6976	2.0015	1.223	1.4316	2.3325	0.572	0.7531	0.7694	0.602	1.9387	2.8077	0.4903	0.6803	2.5318	2.6465	1.9501	2.9599	0.5036	0.5712	0.8511	1.3385	2.6161	2.6699	0.7424
LOC_Os01g39860	0.7672	0.562	0.2242	0.3432	0.0792	0.2008	0.5318	0.8727	0.2546	0.3476	0.3602	0.4014	1.0434	0.8405	0.0986	0.3264	0.0463	0.1569	0.6592	0.6979	0.17	0.3018	0.1204	0.1833	1.0145	0.4674	2.3785	0.1112	0.4789	0.0699	0.5648	0.2114	0.4773	0.1984	0.3684	0.2497	0.6699	0.2137	0.6575	0.682	0.2741	0.0625	0.5339	0.1598	0.66	0	0.229	0.1	1.0634
LOC_Os01g39890	4.5827	4.1288	2.6834	2.226	2.8538	3.9786	4.1838	4.2161	4.7323	3.4888	3.2922	2.7946	3.9377	2.896	2.5311	3.2971	3.2398	1.6656	4.6462	6.5731	5.1433	3.178	1.81	2.777	3.0139	2.1556	4.0921	1.4411	3.9941	2.6626	6.8575	2.4368	2.8194	1.813	3.5442	1.5942	5.9184	1.3213	1.5953	1.2978	1.1991	1.2376	3.2489	2.8415	1.9819	1.681	2.5746	1.3261	1.8722
LOC_Os01g39930	0	0.0335	0.0452	0.315	0.0156	0.0136	0.0084	0.0163	0.3678	0.0234	0.0147	0.0155	0.0298	0.0203	0.0947	0.2565	0.0964	0.0132	0	0.0105	0.0707	0.0119	0.019	0.021	0.0085	0.0092	0.0095	0.017	0.2009	0.0344	0.01	0.0311	0	0.0442	0.018	0.0242	0.066	0.0189	0.0366	0.0558	0.0609	0.062	0	0.0086	0.0559	0.0554	0.0095	0.02	0
LOC_Os01g39970	0.6079	0.8245	0.6493	0.6745	0.9122	0.9774	0.2819	0.4887	0.9114	1.0636	0.7156	0.769	0.8285	0.9311	1.0251	1.0069	0.7201	0.6077	0.6518	0.5043	0.6251	0.7106	0.588	0.6961	0.5409	0.4975	0.6476	0.7611	1.0555	0.9035	0.8522	0.2812	0.5447	0.2294	0.5602	0.5094	1.7094	0.9602	0.8304	1.5084	0.434	0.8358	1.7111	3.0931	0.5264	0.4753	0.7139	0.6345	1.2214
LOC_Os01g39990	0	0	0.0092	0.0065	0.033	0.0454	0	0	0	0.0572	0.0467	0.0102	0	0.0643	0.0291	0	0.0733	0.0843	0	0	0.0888	0	0.0288	0.0297	0.0536	0	0.0096	0.0301	0.0718	0.3641	0	0	0	0	0.0383	0.0284	0.0904	0.1492	0.1466	0.0382	0.0835	0.206	0	0	0.2406	0.035	0.2105	0.0078	0
LOC_Os01g40010	0.0172	0.0962	0.0786	0.2112	0.0466	0.0594	0.1692	0.1603	0.0607	0.0299	0.0579	0.0857	0.0263	0.0447	0.1679	0.2044	0.1337	0.1401	0.227	0.2258	0.0379	0.0102	0.2124	0.1541	0.0457	0.0415	0.1306	0.1549	0.1345	0.1776	0.1448	0.5101	0.0194	0.0081	0.1362	0.1813	0.0866	0.0698	0.1325	0.1489	0.1808	0.1523	0.3821	0.309	0.0339	0.0405	0.2288	0.2043	0
LOC_Os01g40070	13.6106	29.2067	5.6302	6.6743	5.1821	9.9859	6.952	7.875	8.3542	6.8072	5.5484	16.1795	4.9867	4.7345	5.9479	8.7631	7.391	5.5349	6.4181	8.3168	5.0301	6.2602	3.611	7.6684	4.1438	6.6485	7.4892	6.5047	8.3662	10.1836	7.5819	3.7047	3.1567	4.4137	8.1625	6.4671	7.981	4.4709	3.7073	4.9199	4.0751	3.3693	3.9177	5.1355	3.3303	3.795	5.9974	4.8211	1.7808
LOC_Os01g40094	50.0534	22.4155	65.4319	33.1347	41.0672	18.4025	48.9752	25.1002	51.0379	27.834	28.2646	23.1962	47.8363	27.0847	47.4993	24.6117	34.2763	22.1397	41.0843	30.0574	61.8625	32.7059	24.4668	20.5133	65.9362	30.8555	80.9124	27.2705	81.7289	17.0319	91.306	23.0546	109.82	47.8937	57.7669	22.7525	99.3497	29.796	139.079	21.939	128.16	15.6332	132.601	59.3123	165.512	38.2298	104.15	24.5307	64.4388
LOC_Os01g40190	0.3961	1.3463	0.5226	0.132	0.1623	0.1826	0.7849	0.5128	0.5293	0.162	0.1441	0.4544	0.609	0.3873	0.2016	0.1674	0.1633	0.1933	0.1694	0.694	0.2651	0.1972	0.1392	0.2818	0.9583	0.2114	0.4652	0.1571	0.6811	0.1623	1.2681	0.2007	0.3835	0.1467	0.578	0.1812	1.9883	0.409	0.3924	0.0698	0.308	0.0998	0.7506	0.8787	0.3093	0.1953	0.4046	0.2624	0.5297
LOC_Os01g40230	0	0	0.0602	0.044	0.0278	0.0322	0.0423	0.0101	0	0.0596	0.0198	0	0.0117	0.0359	0.1005	0.0607	0.0593	0.0183	0.0924	0.0879	0.0111	0.0147	0.026	0.0141	0.0298	0	0.1992	0.0449	0.1888	0.07	0.2848	0.1237	0.0244	0.0102	0.0534	0.0214	0.0112	0.0218	0.2152	0.2527	0.11	0.3486	0.2886	0.1373	0.0112	0.0396	0.0894	0.015	0
LOC_Os01g40260	1.2268	0.5933	0.5436	0.3559	0.6912	1.7991	0.5839	0.4558	0.5462	0.645	0.8145	1.1573	1.061	3.0391	1.3824	2.2328	0.8646	2.614	1.358	0.8845	1.0245	1.737	1.0382	2.0926	1.1026	7.8671	1.4281	6.0433	1.9032	8.2365	2.1698	0.3136	1.0397	1.8723	1.8852	3.6953	1.1958	6.1659	2.1022	19.9994	2.0082	5.6612	3.3331	2.1487	1.6027	0.9763	2.2018	3.9016	0.6686
LOC_Os01g40280	6.3197	1.9853	4.3001	1.0193	2.6343	1.052	14.5688	4.4784	7.111	2.1046	2.8678	0.8526	8.1801	1.6328	3.0277	1.1139	2.3839	1.3907	12.8891	4.8941	9.3797	1.2884	2.2419	1.0382	21.2768	5.6561	12.4052	2.8162	14.1119	2.5464	37.2235	8.2414	15.7717	4.6042	7.9783	1.9779	20.6663	3.7424	10.9425	3.3502	12.3436	1.9567	35.4445	5.7352	17.773	3.6192	6.8667	1.2256	18.1751
LOC_Os01g40290	0	0	0.0595	0.201	0.2833	0.0841	0.1526	0	0	0	0.214	0.1014	0.17	0	1.8982	1.0813	0.2733	0	0.3804	0	0	0	0.1195	0.5418	0	0.2976	0.0547	2.0665	0	1.261	0	0	0	0	0.2292	0.8547	0	0	0.3079	16.5757	0.1743	1.808	0.1555	0	0	0	0	0.4675	0
LOC_Os01g40310	338.848	190.985	209.953	148.398	217.896	199.736	284.938	222.269	232.414	168.567	229.308	214.359	318.159	180.097	194.96	147.839	218.933	151.405	275.18	220.023	210.129	153.772	180.579	177.628	265.881	186.773	241.217	166.771	246.63	165.571	351.612	236.495	235.879	165.797	213.967	154.765	245.976	177.935	150.267	99.2868	161.115	114.249	251.78	166.165	183.438	140.497	172.447	125.345	247.752
LOC_Os01g40480	0.7475	2.0396	1.0784	1.1812	0.9128	1.9944	1.7948	1.7589	1.7744	1.8185	1.0248	1.2326	1.0001	0.6552	0.7916	1.9951	0.7929	0.6973	1.4953	2.1127	1.2874	1.0754	0.5092	1.5453	0.2673	0.4833	1.1974	0.8327	1.6271	1.1726	1.6163	0.7458	1.2045	0.4781	1.5149	0.4916	1.2892	0.3936	0.3778	0.4273	0.3253	0.5398	0.3852	1.3079	0.8456	0.9745	0.7784	0.4581	0.0496
LOC_Os01g40570	2.3569	1.2073	1.9331	1.5623	0.7032	1.1287	3.1726	1.602	2.6155	1.2993	2.8015	1.3211	1.8753	1.1067	2.0177	1.4764	1.8513	1.4965	3.0307	1.2711	2.47	1.4095	2.0938	1.9533	3.7891	1.8263	2.6313	1.9819	1.9017	2.0495	3.0109	2.5144	3.1301	2.0495	2.6138	1.8335	3.238	1.6447	2.8249	4.3602	2.8345	2.4094	3.0916	1.7436	2.5179	1.6794	2.8166	1.4879	3.9744
LOC_Os01g40580	0	0	0.0734	0.0822	0	0.0454	0	0	0.2381	0	0.0549	0.0271	0.1066	0.2126	0.085	0.0501	0.0879	0	0	0.1252	0.1123	0.1477	0.1016	0.2065	0.4326	0.724	0.1824	0.2363	0.1441	0.2512	0	0	0.6324	0	0.1402	0.1987	0.1963	0.0937	0.1251	2.0394	0.1054	0.3083	0.0918	0.1031	0.1009	0.5878	0.2017	0.2138	0.7228
LOC_Os01g40630	348.572	269.627	363.791	478.29	550.883	619.12	504.37	510.984	463.558	408.804	451.447	455.762	368.481	292.389	396.313	240.224	464.786	342.099	404.601	306.275	415.873	293.64	366.236	364.372	214.621	304.479	376.993	274.154	401.252	301.28	285.638	319.187	312.722	377.072	282.926	294.681	188.629	270.881	351.582	233.023	389.844	329.922	331.841	393.479	393.046	379.653	342.714	315.777	213.67
LOC_Os01g40660	1.0054	0.3044	0.6807	1.453	0.3672	1.5291	1.7217	4.0804	0.4322	0.2828	0.7405	1.0301	0.9218	1.4566	1.0345	0.9568	0.514	0.6016	3.5029	3.6186	0.4036	1.2971	0.8887	0.5914	0.7487	0.7856	0.8493	0.5909	0.6188	0.4034	2.4212	5.9858	0	0.7685	0.6816	0.4501	0	0.3239	0.6711	1.0541	0.5141	0.6858	3.5686	3.3661	1.0865	1.0411	0.755	0.6721	0.6469
LOC_Os01g40680	0.5104	1.0365	0.2229	0.951	0.5879	0.5861	0.281	0.5933	0.3091	0.3631	0.2302	0.3219	0.3516	1.1163	0.3867	0.8647	0.4281	0.7312	0.2477	0.808	0.3655	0.3834	0.4287	0.8996	0.4033	0.7836	0.4519	0.7191	0.4253	0.546	0.267	0.6358	0.5614	0.8884	0.4178	0.8095	0.3304	0.4394	0.6782	0.6345	0.3524	0.6663	0	1.0973	0.4732	0.8653	0.5711	0.7529	0.7147
LOC_Os01g40720	0.1553	0.8322	0.3104	0.6854	0.3948	0.4565	0.1368	0.4794	0.4344	0.8615	0.2858	0.4458	0.2487	0.7333	0.3921	1.3399	0.4897	1.1279	0.2742	1.0962	0.5285	0.8777	0.3744	0.9285	0.4869	0.6192	0.5144	0.8086	0.5075	0.7614	0.4388	0.802	0.8632	0.9192	0.4477	0.8601	0.5508	0.4438	0.6137	0.8089	0.6755	0.905	0.3609	0.7152	0.793	1.3004	0.6408	0.8167	0.6771
LOC_Os01g40730	0.4545	0	5.2449	12.8049	12.7109	12.7027	0.266	0.2567	0	0	14.1071	14.0753	0.1557	0	14.4062	12.8367	13.2521	12.434	0.1711	0.1585	0	0	15.0646	14.0805	0	0	14.5697	17.4398	12.2076	14.2712	0.1505	0	0	0	14.8367	14.4322	0	0.1408	12.8776	18.7159	12.4645	15.0282	1.2351	0	0	0	12.445	13.9878	0
LOC_Os01g40740	0	0	0	0.046	0	0	0.1413	0	0	0	0.0208	0	0	0	0.218	0.1243	0.0149	0.0251	0	0.0823	0	0	0.0454	0	0	0	0.0229	0.025	0	0	0.0735	0	0	0	0.0314	0.0168	0	0	0	0.0302	0.0185	0.0202	0.432	0	0	0	0.0163	0.0191	0
LOC_Os01g40790	0	0	1.8663	1.5904	0	0	0	0	2.5144	0	0	0.2611	1.5631	0.7244	2.0067	2.7525	0.6527	0.5836	0	0.8344	0	0	0.7776	1.0628	0	1.3875	0.8977	0.5062	0	0.7702	0	2.9522	0	2.0781	0.7687	0.6824	1.5914	0.7042	0.9652	1.7209	1.371	0.9228	1.5576	0	0	0.8871	1.3472	0.3478	0
LOC_Os01g40800	0.5074	3.8704	1.238	4.1456	1.7734	2.1762	0.0377	0	0.7477	1.2148	0.7844	1.649	0.5871	0.6527	1.9411	5.7076	1.9264	2.8836	0	0.042	0.543	1.406	0.8376	1.8754	0.7211	0.5905	1.9338	1.3589	3.0061	2.3254	0.0347	0.03	0.6205	0.5833	1.0653	1.0361	1.9343	1.2106	2.5411	2.6759	1.9286	2.572	0.0325	0.0725	0.5696	1.0237	1.3013	1.1862	0.505
LOC_Os01g40810	0.0279	0.3903	0.6641	2.0648	0.4331	0.4254	0.2233	0.1823	0.198	0.0764	0.2084	0.2833	0.0152	0.0761	1.3868	2.5901	0.7115	0.558	0.0177	0.1039	0.0617	0.1427	0.2702	0.4759	0.1127	0.0527	0.844	0.7443	0.832	0.705	0.2759	0.1825	0.0613	0.1162	0.4506	0.3605	0.4583	0.1784	1.6759	1.5302	0.9108	1.1251	0.1505	0.2345	0.1016	0.1527	0.5077	0.2661	0.0848
LOC_Os01g40820	0	0	2.1501	3.0972	2.8872	2.6259	1.2314	1.0714	0.7282	0.9522	2.9835	3.0427	0	0	3.9204	3.2148	3.0467	3.4535	1.0138	1.8062	1.5113	1.64	3.315	3.0253	0	0	6.0524	4.2032	4.0884	3.2259	2.7804	1.9683	2.4476	1.529	5.1517	4.0707	0.0143	0	5.4305	3.338	4.6934	3.629	2.4089	1.2547	1.6616	1.646	5.0141	4.1694	0.0152
LOC_Os01g40860	40.2642	12.862	35.5821	18.7605	25.74	16.956	46.6062	39.5853	40.4368	21.9702	20.2135	13.1524	30.976	20.6046	22.2666	20.3952	19.6267	20.7706	32.0812	32.0652	32.9934	31.7743	13.9283	11.1575	34.1323	24.4194	26.4654	23.9154	23.0407	16.6697	26.8969	35.398	48.437	36.8451	17.9843	13.4925	37.9967	24.7258	34.1079	20.5806	26.0753	17.0357	37.8887	48.2198	61.2955	32.8348	21.9228	14.6473	28.9136
LOC_Os01g40870	3.8859	1.932	15.6775	20.0991	14.6833	21.9352	7.6638	12.1306	6.0992	11.548	14.8962	17.4779	6.3485	7.688	27.1662	23.7606	19.167	25.8697	15.9872	20.8921	12.341	18.7533	28.8949	31.5039	2.2059	10.8509	15.7865	40.3624	12.6654	32.1923	6.7397	22.1365	7.3125	18.7696	22.1006	30.3121	3.7255	16.7768	23.6792	59.4282	23.5459	66.8484	8.3573	27.8618	10.8497	16.0594	18.0933	30.6477	4.318
LOC_Os01g40950	0	0	0	0	0.8827	0	0	0	0	0	0.5096	0	0	0	0	0	0.3243	0	0	0	0	0	0	0	1.4996	0	0	0	1.5916	0	0	0	0	1.6228	0.3369	0	0	0	0	0	0	0	0	0	0	0	0	0	0
LOC_Os01g40970	0	0.1547	0.1096	0.0236	0.0508	0	0	0.104	0	0	0.0598	0	0.4688	0.1139	0	0.0991	0.0242	0.0501	0	0	0	0	0.0185	0.0563	0.0954	0.1007	0.0681	0.035	0.0363	0.0591	0	0	0.1189	0.0992	0.0939	0.0755	0.3295	0.3127	0	0.047	0.0276	0	0.2173	0	0	0	0.1119	0.0272	0.5216
LOC_Os01g40980	1.6104	2.1643	1.1194	2.3835	1.4697	1.8356	1.0524	2.0108	0.3858	0.3955	1.4525	1.9133	1.732	2.8255	2.2616	2.9555	1.773	2.9591	1.5051	1.8159	0.3751	0.3487	2.0385	2.7748	3.0485	2.8303	2.7467	2.9679	2.2077	2.2027	1.565	2.3566	0.5052	0.4508	2.5122	2.8109	2.6735	2.5705	3.0451	3.8662	2.65	3.1003	1.928	1.268	0.3647	0.4573	2.7014	3.1452	3.0513
LOC_Os01g41010	4.352	1.3356	2.7801	1.6601	2.0165	2.4266	6.5356	3.0292	2.2939	1.7138	2.9216	1.8423	5.2766	3.6347	2.5301	1.4633	3.059	1.8676	5.8803	2.6075	2.1502	1.2404	2.8727	1.4191	6.9099	3.5187	3.4815	2.1078	2.6536	1.8384	6.3119	3.3054	1.8166	0.934	2.5352	1.7048	4.4873	4.3893	2.222	2.569	2.8547	2.5227	5.6811	3.5894	2.4381	2.0829	2.5562	2.3754	6.161
LOC_Os01g41145	0.2632	0.4483	0.546	0.3358	0.1785	0.1494	2.4056	1.1993	0.5188	0.2593	0.0861	0.0804	0.7239	0.841	0.604	0.4685	0.2393	0.2738	2.0309	1.5392	0.1742	0.1188	0.2463	0.2161	0.7288	0.5717	0.363	0.2101	0.289	0.3642	2.3428	2.2652	0.0919	0.5872	0.289	0.2305	1.0032	0.63	0.5056	0.4273	0.3754	0.348	2.5017	2.2434	0.5043	0.4485	0.3506	0.2297	0.3438
LOC_Os01g41160	0.0815	0.7274	0.4145	0.2756	0.1274	0.2771	0.5965	0.1587	0.1923	0.0614	0.6195	0.6088	0.2629	0.2603	0.2744	0.3361	0.5825	0.53	0.1012	0.9748	0.2659	0.2303	0.3057	0.3372	0.8599	0.527	1.2659	0.3918	1.4447	0.6911	0.2513	0.6724	0.3519	0.6644	0.8001	0.7536	0.4908	0.1568	0.4707	0.1895	0.6247	0.2974	0.2362	0.3309	0.2511	0.2915	0.7878	0.1779	0.2887
LOC_Os01g41240	17.0185	14.584	119.991	162.219	85.0739	190.724	39.0985	46.2793	41.6285	49.751	57.4712	117.754	41.994	40.2156	273.334	269.137	194.985	220.335	90.4995	134.116	76.6239	141.799	124.246	262.438	7.5189	57.9418	85.7759	301.272	66.744	360.504	12.0406	120.327	18.4121	118.64	90.3742	207.107	5.6525	21.9254	30.6469	189.561	32.0426	166.268	5.4097	100.073	10.8477	36.0917	30.8886	126.388	6.3255
LOC_Os01g41400	0	0	9.3636	23.0723	19.4275	24.0565	0	0	0	0.0513	9.4052	10.4803	0	0	27.2829	15.0743	32.6776	28.4033	0	0	0	0	13.6037	15.5596	0	0	26.807	25.7825	40.1992	31.4298	0	0.0665	0	0	15.8526	13.9633	0	0	29.1485	17.8334	36.9728	25.2608	0	0	0	0	15.9273	16.1954	0
LOC_Os01g41420	1.8881	14.9741	2.3592	3.1628	2.6431	2.0788	0.9912	5.1376	2.851	7.0502	4.7162	9.4329	0.1963	0.1956	0.5448	1.2026	2.0579	0.8688	0.8465	0.9883	0.7622	2.8922	3.6801	3.594	0.1596	0.1661	0.2295	0.0218	0.6817	0.5217	0.3693	0.5196	0.5838	3.6108	1.4767	1.0171	0	0.0575	0.7106	0.2966	1.5711	0.1803	0.3975	0.8391	1.6984	1.1675	2.0648	0.6109	0.4489
LOC_Os01g41430	0	0.1858	0.9877	2.2392	2.0658	2.3691	0.2378	0.3952	0.5409	0.4435	1.0171	1.3979	0.0602	0.0606	2.5595	2.6982	2.1989	2.2904	0.4947	1.3838	0.6902	1.1489	0.8987	1.6097	0.1486	0.2069	1.8613	3.9028	2.8483	7.5723	0.4026	1.5392	0.97	1.373	1.8013	2.343	0	0.0538	1.1133	9.0833	1.2002	2.1996	0.3208	1.4752	0.2925	0.6134	0.7176	0.8756	0
LOC_Os01g41550	2.456	3.0546	1.8771	1.8781	2.0456	3.5279	2.4236	3.3786	2.7772	2.4184	2.2312	1.8372	2.3685	1.4017	2.0518	3.9493	3.1208	2.5975	3.479	3.2829	3.4018	3.4381	1.4541	2.2652	1.9775	1.9307	2.8404	1.9222	1.8839	2.7049	3.9506	2.5426	2.9514	2.8939	2.427	1.5834	2.1679	1.3287	1.326	1.867	0.9877	1.6059	2.1473	2.9254	2.2769	3.5287	2.5352	2.1217	0.9955
LOC_Os01g41710	6753.23	9239.23	5941.66	7496.77	7652.52	10085.3	7540.77	8688.17	7157.95	10596	9484.93	12270.5	5192.67	5818.5	4413.58	6802.84	5491.94	8347.58	5645.07	6488.03	4464.68	8592.47	7730.06	10295.1	2934.45	4487.71	3811.45	3983.89	4127.86	7449.68	4951.13	5563.64	4085.73	5373.85	4431.63	8342.4	2696.36	5334.26	2866.1	4288.99	2583.38	5167.94	4480.06	4399.19	3576.64	5919.19	4977.19	7351.6	1665.74
LOC_Os01g41720	0.4413	0.3859	0.4318	0.1711	0.4004	0.3465	1.7856	1.2996	0.49	0.3893	0.6648	0.3023	0.3506	0.6583	0.4348	0.2392	0.297	0.6388	1.3979	3.0377	0.7685	0.9679	0.7631	0.3559	0.5158	0.8263	1.0789	0.4438	1.1036	0.5464	1.3012	2.2965	1.9865	1.5684	1.2225	0.6534	0.7343	1.2097	1.9058	0.4863	1.8814	1.121	2.4385	3.6256	2.2642	0.8155	1.8474	0.977	0.2437
LOC_Os01g41740	0.8817	1.1671	0.1449	0	0	0	0	0	0.2159	0.6956	0	0	0.9502	0.9437	0	0	0.044	0	0	0	0.5969	0.7745	0	0	2.0056	0.1612	0	0	0	0	0	0	1.6947	0	0	0	1.8134	1.0027	0	0	0	0	0	0	0.5518	0.8472	0.1767	0	2.7819
LOC_Os01g41750	0.8189	0.8286	0.4694	0.0028	0	0	0.0443	0.0873	0.9301	1.9791	0	0	1.1536	1.6627	0	0	0	0	0.1036	0.0997	1.2298	2.4691	0	0	1.3402	2.0393	0	0	0	0.0033	0.0139	0.0734	1.26	1.7599	0	0	1.1522	2.5472	0	0	0	0	0	0.0235	1.3832	1.7638	0.0587	0	1.5225
LOC_Os01g41780	0	0	0.7294	1.222	0.3998	0.315	0.0644	0.1519	0	0	0.5615	0.6514	0	0	1.0536	1.1874	0.4554	0.6027	0.0687	0.1318	0	0	0.6721	0.7186	0	0	0.5476	0.6392	0.4743	0.727	0.1281	0.0501	0	0	0.7673	0.8389	0	0	1.0954	2.0573	0.7623	1.4128	0.1099	0.1079	0	0	0.7317	0.8883	0
LOC_Os01g41810	31.1496	17.8261	22.2721	14.2817	18.0507	16.4017	11.7125	9.1339	6.5585	8.9898	28.2154	22.8548	41.145	31.8129	27.3019	24.1054	23.8935	18.3481	18.4019	11.1719	13.0474	14.1052	41.7609	36.0008	42.5895	53.3227	35.6022	41.7283	32.3376	55.7605	19.2354	13.1321	10.9511	15.0711	42.8286	43.5869	35.6321	40.135	38.4444	104.645	29.8622	48.8242	23.8399	11.2332	12.6371	11.8364	40.4465	30.5226	42.428
LOC_Os01g41820	0.1911	0.1592	1.0237	2.0974	1.381	2.1497	3.9273	6.7562	1.5387	3.0069	2.6516	3.3014	0.2684	0.4412	3.4949	3.3543	3.2076	3.6227	10.0854	6.5801	4.1318	6.1616	5.3097	6.9022	0.3433	0.6711	3.4783	4.1427	3.6957	7.0019	7.1861	5.3993	3.1183	6.6652	4.7396	6.4544	0.963	1.0115	4.8298	10.6735	4.2673	10.1464	8.1521	7.872	4.5585	5.5772	5.848	5.2746	0.7271
LOC_Os01g41850	0	0	0.1193	0.1675	0.2345	0	0	0	0	0	0	0	0	0	1.0355	1.2542	0.505	0.5911	0	0	0	0	0.3468	0.3059	0	0	0.3828	0.1274	0	0	0	0	0	0	0.3502	0.4772	0	0	0.2931	0	0.5153	0.8778	0	0	0	0	0.6232	0.2098	0
LOC_Os01g41890	1.1856	0.5445	0.8966	0.7926	0.9125	0.6723	1.137	0.6588	0.6382	0.6744	0.9853	0.7853	1.5825	0.4385	0.9225	0.6995	0.9025	0.5502	0.8932	0.7029	1.063	0.7606	0.9496	0.7985	2.0369	0.483	1.2053	0.7407	1.4484	0.7334	1.5587	0.7782	1.4094	0.6296	1.39	0.7813	1.6901	0.4808	1.4001	0.4425	1.1666	0.5018	1.2198	0.4422	1.2916	0.4625	1.2506	0.4627	1.8233
LOC_Os01g41900	25.0343	7.0351	20.7835	13.2245	23.7739	16.348	24.7467	14.8418	19.3381	5.8224	16.4759	12.2447	25.392	6.5408	13.3372	6.6611	15.5419	7.976	18.8838	11.408	15.1614	5.3949	11.7674	6.9744	16.152	7.9486	12.2147	9.0926	10.9821	8.5596	12.0605	13.1515	13.5444	7.3732	8.5223	6.815	13.9609	5.894	7.8404	5.0549	8.0945	4.7837	12.7553	11.9038	14.9886	7.5987	6.7143	6.0813	7.3983
LOC_Os01g41910	0.6439	1.3417	5.6674	13.0281	9.2021	9.0893	10.4191	12.545	0.6352	1.5469	12.517	12.8367	2.342	1.1477	15.3626	13.568	10.2674	12.1821	12.4689	13.7161	2.1189	1.2214	14.2719	19.1527	0.7433	1.7753	8.5707	12.8768	7.4552	15.75	7.3084	11.5464	1.3681	2.321	13.022	15.8026	1.2204	1.3483	12.4983	20.1042	11.7107	19.7806	10.362	12.3719	1.7568	1.6785	12.451	17.6241	1.0522
LOC_Os01g41930	0.8321	0.6436	2.865	1.3098	1.2638	0.8774	1.9014	1.7306	0.6211	0.7626	1.2267	0.752	0.806	0.8743	1.9281	1.224	1.3967	0.5764	2.1567	1.2728	0.72	0.5058	1.1393	0.6372	0.9922	0.8998	1.5119	1.0436	0.9817	0.7948	2.0887	1.6153	0.8341	0.8654	1.0974	0.7979	0.7848	0.6123	2.0549	0.9025	1.7323	0.8267	1.7142	2.5411	0.9367	0.8698	1.9885	0.9057	0.9341
LOC_Os01g41970	0.1531	0	0.1455	0.5025	0.2038	0.1345	0.1528	0.144	0.5267	0	0.1666	0.1846	0.1639	0.4814	0.2563	0.4376	0.4088	0.3351	0	0.1792	0	0	0.1219	0.2867	0	0.1413	0.4066	0.3304	0.4044	0.3399	0	0.1462	0.1642	0.1375	0.61	0.2707	0	0	0.6529	0.4397	0.5235	0.6683	0.451	0.1494	0	0.1773	0.4976	0.3414	0
LOC_Os01g41990	1.3195	1.5543	0.7019	0.5536	0.4042	0.7808	0.2238	0.4915	1.1049	1.5288	0.6292	1.3214	1.0228	1.2012	0.5762	0.5557	0.2667	0.7024	0.5003	0.5526	1.2579	1.1162	0.684	0.7234	0.3181	1.7106	0.2678	0.5516	0.158	1.2481	0.0638	0.4877	0.808	0.8443	0.5021	0.905	0.6091	1.4866	0.4405	0.9783	0.2624	0.7658	0.123	0.1172	0.7945	1.2235	0.4702	0.5446	0.1363
LOC_Os01g42030	1.7888	0.7557	2.3936	1.1258	1.6528	1.299	1.4213	1.3934	2.0871	1.4166	1.6204	1.4217	1.8786	1.7788	2.1023	1.7775	1.5925	2.0673	1.2094	1.7902	2.418	1.8539	1.8781	2.1829	1.7904	3.0255	1.7143	2.1067	1.8647	3.9111	1.4324	1.5072	3.0243	3.3278	2.448	2.7737	1.4136	2.3499	1.6942	8.1647	2.1154	5.2707	1.6728	1.4648	2.6227	2.8535	1.7746	1.6212	1.4981
LOC_Os01g42090	2.4036	3.7905	8.0725	4.4293	5.9628	4.0967	5.6976	4.5949	6.427	4.2249	4.7003	5.0207	7.4633	3.5596	4.7567	3.7266	5.2146	4.5041	7.1622	4.1501	6.7295	7.0758	4.8399	4.0156	4.7939	3.6601	7.6276	4.8302	6.1718	4.7527	8.7518	7.167	14.7607	5.2596	4.1581	4.4149	5.0413	3.4746	7.2466	4.0323	8.5878	4.3434	8.8545	8.6769	18.6548	4.348	6.0231	5.4024	5.9469
LOC_Os01g42110	2.6691	2.4419	0.7596	0.676	1.0246	0.3685	2.7056	1.0802	2.7349	2.5027	0.2925	0.4188	4.677	1.6653	0.7455	0.4154	1.26	0.6409	2.0686	0.8376	1.2088	1.1912	0.4132	0.3914	5.719	2.1133	1.5205	0.2618	1.6852	0.5379	3.5311	0.4052	4.6427	1.6662	0.8509	0.4592	3.737	1.3572	1.1986	0.423	1.9476	0.5133	3.0765	0	2.437	0.4985	0.8152	0.6792	2.3101
LOC_Os01g42140	2.0364	7.0135	2.9911	3.0579	2.3035	3.0414	3.9795	3.9977	3.3817	3.8519	2.7218	3.2551	5.1605	4.139	2.9871	4.8655	3.3562	3.0621	3.5986	5.7391	4.8933	3.9843	2.6781	5.129	2.396	4.2826	3.5398	4.3378	3.2679	6.3912	4.7241	3.6657	3.6885	4.8066	3.814	3.6338	3.1125	3.1261	2.5977	5.8627	2.5277	3.726	2.4935	4.461	2.3154	2.588	3.5576	4.2224	3.3998
LOC_Os01g42160	1.6484	1.261	1.2643	4.3513	1.3339	0.6371	9.5638	12.0256	0	0	2.6389	3.174	1.8099	1.3996	5.6671	4.4719	3.2803	4.093	8.7407	14.1824	0	0	4.6667	5.2397	1.4786	0.9491	5.4866	6.3466	5.1447	4.5501	17.7336	21.9321	0	0	5.7181	5.8318	3.6614	1.2986	6.6704	3.364	4.064	3.1511	24.2166	16.0861	0	0	3.7519	3.1603	0.7592
LOC_Os01g42190	15.111	36.6825	8.4927	19.1187	6.964	10.591	6.2195	18.9356	4.7573	25.9956	6.3324	26.7772	17.0661	70.6678	10.9053	31.0534	7.2196	44.5456	5.9624	40.7755	7.4473	54.5307	9.0568	47.7738	41.7021	64.8644	26.1154	60.9437	24.206	45.7739	12.0684	34.6818	14.8103	44.277	18.6626	42.4748	19.6592	56.8799	19.5083	25.8938	23.6237	28.4639	14.041	37.7216	23.9525	41.4029	17.8962	36.9533	48.3729
LOC_Os01g42234	2.2275	2.4804	2.1952	2.8867	2.0835	2.0362	2.3862	5.004	1.3244	1.8243	1.369	2.5772	2.0358	3.0096	1.591	3.0839	1.5581	2.6332	2.9629	4.6896	1.6681	1.7782	1.5156	2.327	1.1663	3.253	1.5275	2.589	0.9183	3.8401	1.7885	3.4277	1.4743	3.1396	2.0804	3.4202	1.5307	2.1473	2.1606	3.0806	1.3186	2.8106	2.1705	2.6057	1.1596	1.7849	1.805	2.8731	1.1258
LOC_Os01g42280	8.4311	8.4348	10.2082	8.5972	7.8584	8.1308	8.279	9.7568	7.256	9.0924	6.6889	8.9375	8.5978	11.4362	7.491	9.6136	6.8022	8.9008	8.9404	10.7397	8.0607	9.7292	6.0418	8.587	11.7207	9.3848	10.2759	9.23	8.2084	7.9473	12.1287	12.1849	8.7512	7.6666	7.4128	8.3643	8.2231	8.4783	6.4526	4.9047	5.9071	5.3971	8.8238	10.6072	6.9162	7.174	6.8842	7.3125	12.113
LOC_Os01g42294	0.4459	0.6008	0.2136	0.331	0.3251	0.551	0.3294	0.5685	0.2442	0.3723	0.6004	0.4142	0.1617	0.3752	0.3597	0.5378	0.3797	0.288	0.6407	1.066	0.2899	0.2254	0.541	0.5229	0.3046	0.2264	0.2266	0.2908	0.2611	0.6606	0.3575	0.2961	0.0532	0.3593	0.7097	0.677	0	0.0474	0.0659	0.1001	0.0978	0.3178	0.0936	0.2701	0	0.2428	0.1672	0.4635	0.1261
LOC_Os01g42330	0.0685	0.1972	0	0	0	0	0.1774	0.3111	0	0	0	0	0.1447	0.2564	0	0	0	0	0.1869	0.1277	0.0219	0	0	0	0.1832	0.976	0	0	0	0	0.0951	0.2174	0.0128	0	0	0	0.091	0.859	0	0	0	0	0.0929	0.3175	0	0	0	0	0.3438
LOC_Os01g42410	0.0697	0.399	0.1502	0.2859	0.1376	0.2593	0.2165	0.3376	0.1167	0.2952	0.314	0.5438	0.2184	0.372	0.4819	0.6128	0.176	0.5521	0.4045	0.4175	0.4259	0.756	0.5388	0.9799	0.2214	0.7531	0.2002	0.2537	0.2644	2.009	0.2702	0.2969	0.2005	0.4957	0.4284	1.3469	0.1395	1.7311	0.6847	4.4616	0.623	2.0975	0.7139	0.4405	0.5027	0.4551	0.4983	0.3769	0.2959
LOC_Os01g42520	0.0955	0.1501	0.2025	0.1607	0.137	0.045	0.197	0.3742	0	0.1793	0.2281	0.3096	0.0514	0.1044	0.132	0.156	0.099	0.0632	0	0.1147	0.159	0	0.1469	0.0729	0	0.0454	0.1055	0.017	0.0184	0.013	0.049	0.1339	0.311	0	0.0223	0.0975	0	0.0467	0.0179	0.0443	0.013	0.0151	0.1882	0	0.0502	0	0.0411	0.0927	0
LOC_Os01g42550	0	0	1.1359	1.884	1.7951	2.9287	0.8742	1.6344	1.0064	0.5788	0	1.0872	0	0	1.3535	1.1302	0.9588	2.153	1.0417	2.9046	0	1.2533	0.2531	1.1013	0	0	0.8248	0.5367	1.5558	2.0559	0.8889	0	0.918	0	0	2.3121	0	0	0.8803	1.0725	1.5309	2.061	0.929	6.752	0	0	0.901	1.9528	0
LOC_Os01g42570	0	0	0.1615	0.3509	0	0	0	0	0	0	0	0	0	0	1.3374	0.9545	0.2158	0.2255	0	0	0	0	0.1385	0	0	0	0.303	0.3239	0.3501	0.4232	0	0	0	0	0.1159	0	0	0	0.3625	0.2253	0.519	0.2878	0	0	0	0	0.1598	0	0
LOC_Os01g42610	0.0343	0	0.0938	0.3026	0.0169	0.0868	0	0.03	0	0.6232	0.2704	0.4523	0.1078	0.0733	0.1232	0.4335	0.038	0.6276	0	0.0378	0	0.3941	0.3178	1.8635	0.0306	0.0994	0.0673	0.1699	0	2.0043	0	0.0734	0.0763	0.1907	0.2189	2.566	0	0.1355	0.1293	0.5145	0	0.545	0.0352	0.3793	0.1359	0.2011	0.5523	0.1729	0
LOC_Os01g42690	4.1489	1.3183	4.2213	5.2254	11.959	19.162	10.8983	13.3947	5.9548	4.646	12.0541	12.6216	3.1941	1.8289	2.2362	1.344	9.9933	5.7896	3.4414	5.5561	2.7709	1.7544	5.312	7.3576	2.9669	2.7147	4.2673	1.5129	6.9258	2.9755	3.8456	3.4972	2.372	2.8705	4.8354	4.0123	2.7049	0.8796	2.1443	0.4619	4.1347	3.648	4.8246	2.1221	1.9717	0.8232	3.4232	2.4959	2.2759
LOC_Os01g42730	9.8588	7.0205	9.1062	5.9878	6.6699	6.8041	14.6675	11.6111	13.5753	7.519	7.5416	6.0563	8.5273	8.6945	7.0592	6.2334	5.9416	6.7648	12.9594	7.9137	8.7751	7.7854	6.5193	5.9638	8.8638	8.1369	5.5464	5.7688	4.8783	5.2422	10.4522	8.779	9.4558	6.7496	5.1973	5.3927	6.3565	7.6828	6.4054	8.0555	6.0917	7.5984	11.3758	13.524	10.6308	9.7261	6.4779	6.0632	8.2845
LOC_Os01g42790	0.7808	0.5421	0.9163	1.2865	1.2065	9.8798	0.4463	0.4133	0.9909	0.9361	4.3453	4.9577	0.4344	3.5305	2.2983	6.5921	2.9361	11.9212	1.2297	2.6094	2.669	12.8875	4.2026	19.2371	0.6358	11.8361	1.0864	6.0118	1.0566	66.6133	0.2415	2.5033	0.5938	3.2938	3.7879	21.5721	0.7305	9.668	0.9075	15.1878	0.6516	89.446	0.9679	2.6633	0.1662	2.2102	3.7082	4.6622	0.1973
LOC_Os01g42860	1.1735	0	1.151	0.3166	0.4059	0.9967	0.9293	1.4327	1.2974	1.2728	0.5617	0.4243	2.0706	0.8189	1.2471	0.3411	0.9518	0.8587	1.1484	0.6695	2.3959	0.2658	1.2198	0.7261	2.3921	1.2913	3.0706	0.241	6.7768	0.7139	0.2004	0.3926	0.4206	2.5385	2.117	0.1778	2.7818	0.5592	3.0506	0.9699	7.4267	0.2643	2.0018	0.577	1.7922	0.4596	1.6105	0.389	3.5494
LOC_Os01g42870	7.3452	10.1259	4.5547	4.3567	2.9997	6.4601	6.9878	6.8145	6.0279	7.9954	4.7827	5.3429	6.0372	5.9474	5.5296	6.5806	4.3351	4.0714	6.3918	12.772	5.1465	8.5147	2.4126	8.0326	9.1702	5.0839	7.4008	3.5892	7.4484	6.5656	10.6479	3.8455	6.6491	6.431	8.6788	4.3466	10.6425	4.5103	5.069	4.4925	3.9602	3.7778	5.6207	6.6108	5.8143	4.0832	6.1598	3.8515	4.7608
LOC_Os01g42880	6.8463	11.0023	6.8102	7.0007	4.5466	6.2573	6.2755	10.5184	7.3837	10.3605	6.5205	7.1714	8.2354	10.2935	6.7746	9.2489	5.4331	7.2292	7.4585	10.4306	8.8924	11.2056	5.6064	8.0883	9.1524	14.1117	6.3956	7.6797	5.4823	11.8255	8.3904	8.1756	9.7274	10.3719	7.7335	9.0218	8.7631	11.8192	8.8979	20.1909	6.3401	16.6278	9.6938	12.0503	10.207	10.8646	7.6517	8.3902	10.2365
LOC_Os01g42920	0	0	0	0.0154	0.0497	0.0683	0.0164	0	0	0	0.0294	0.1745	0	0	0.0099	0	0.0624	0.1588	0	0	0	0	0.1299	0.2786	0	0.0183	0	0.0138	0.0284	0.1334	0	0	0	0	0.0672	0.2916	0.0561	0.0375	0.0065	0.0078	0.0102	0.2172	0.0194	0.0171	0	0	0.0572	0.1253	0
LOC_Os01g42990	1.1563	1.5289	0.9738	1.1573	0.6101	1.1363	0.5191	0.6884	1.1171	0.7715	0.883	1.6276	0.7901	1.345	1.6806	3.0541	1.7935	2.1678	0.3388	1.6785	0.9093	1.4799	0.9556	3.2998	1.377	1.1243	2.4831	2.6953	2.5182	1.8282	0.5372	1.3264	1.3404	1.2808	2.8699	2.3933	0.9794	0.8738	1.3768	2.4655	1.2806	1.8886	0.9744	1.1149	0.8063	0.8522	2.1431	2.5823	1.1528
LOC_Os01g43020	38.5859	61.7705	32.8855	58.1056	52.1255	70.7791	28.73	48.9535	31.1237	67.1369	50.574	74.6949	39.9913	67.2238	45.5332	51.7921	49.0064	65.2163	36.4524	50.6649	35.3643	68.5076	59.2618	70.8386	42.8069	67.1426	39.4098	61.9213	37.3473	73.4012	32.0717	50.796	33.0251	49.5684	46.1932	87.0567	30.0533	63.3643	33	57.4218	31.2669	64.5742	27.0816	44.5377	26.1444	56.9473	40.4916	78.6596	45.1504
LOC_Os01g43040	1.789	2.3912	1.1489	1.766	1.0189	1.3404	1.4545	2.2889	1.061	1.8665	0.9804	1.5157	1.8764	2.1526	1.4731	2.8885	1.478	2.5341	1.837	3.2432	1.7321	2.8399	1.4144	2.4492	2.7013	2.1965	2.4255	2.7485	2.214	1.9646	3.0572	2.457	2.3647	2.682	2.3951	2.2291	1.2528	1.4505	1.7976	2.294	1.8702	2.185	1.8289	2.7465	1.9301	1.919	1.8856	2.2802	1.8454
LOC_Os01g43090	128.741	105.763	93.3819	102.507	101.743	101.428	93.8926	139.327	74.0305	138.561	98.5621	127.136	147.302	149.56	105.291	70.5465	101.872	90.4095	115.992	143.343	120.82	130.219	118.602	120.214	150.915	147.862	134.53	106.663	130.243	99.431	141.36	139.332	136.138	151.22	137.973	123.122	96.5598	101.146	133.846	73.7859	146.752	89.7278	134.317	129.298	111.088	99.6574	132.562	113.749	160.666
LOC_Os01g43100	4.2007	4.1243	4.4992	5.1907	3.9049	4.5234	3.5528	5.0662	3.6515	5.2565	4.0761	4.8179	2.9386	7.2624	4.4733	5.9411	3.9603	6.5258	3.5863	6.3716	3.5368	6.1572	4.5802	6.3124	3.6098	6.5213	3.7918	4.8906	3.4345	5.6521	3.9398	5.3125	3.1838	4.4644	4.3784	6.22	2.6478	6.3678	4.3475	6.4036	4.106	6.965	3.5114	5.9361	2.9703	5.8596	5.3007	6.6876	4.5546
LOC_Os01g43110	0.366	0.2503	0.3761	0.1594	0.3079	0.0555	0.234	0.1658	0.3264	0.0212	0.1099	0.0428	0.6135	0.1519	0.3659	0.286	0.1703	0.0608	0.2469	0.1379	0.4883	0.0402	0.214	0.0887	0.505	0.1869	0.2204	0.0803	0.1832	0.0802	0.1479	0.1074	0.2499	0.1053	0.1503	0.161	0.2878	0.1941	0.3257	0.0787	0.2273	0.0667	0.3357	0.1758	0.2338	0.1024	0.2707	0.1139	0.4029
LOC_Os01g43230	24.7999	16.0437	15.4466	15.3702	18.3087	19.3176	19.8706	23.7003	8.7886	18.4811	13.3955	15.2572	25.6377	24.0325	15.9687	6.3418	20.3283	13.036	20.4391	19.5333	11.5972	10.4382	15.1878	14.6951	16.7884	22.4302	8.739	9.7844	7.2667	13.9182	13.9013	15.0903	8.179	15.2948	8.5507	13.9978	6.5506	25.0639	8.0926	11.1432	7.3068	11.6787	7.108	16.9828	4.7495	18.1142	9.2205	15.3057	5.2947
LOC_Os01g43270	6.5493	8.5501	18.8128	22.3937	13.001	10.4911	8.9079	12.6733	10.8163	5.4753	10.1134	10.7722	10.5594	7.8351	14.7857	19.8164	15.5809	17.2743	8.187	10.3857	3.402	5.2767	10.7442	15.7095	6.3071	8.0094	10.012	14.0139	9.9487	12.3661	4.9908	9.7351	6.4821	5.5419	10.547	14.4959	7.9023	8.8836	11.0222	12.2675	7.0668	9.7645	6.0907	15.7552	5.146	8.6677	11.0156	13.0575	2.9757
LOC_Os01g43280	0.2635	0.9389	0.4492	0.1936	0.1091	0.0335	1.1838	1.2544	0.7404	0.7232	0.0196	0.0918	0.7999	0.8666	0.2838	0.2521	0.1167	0.1046	1.1176	0.4216	1.0906	0.714	0.0586	0.1284	0.9431	0.3686	0.2149	0.12	0.2198	0.0631	2.9422	0.6848	0.7842	0.6075	0.0994	0.0699	0.8997	0.4471	0.4301	0.0329	0.2234	0.1786	1.0716	0.5105	0.6362	0.3272	0.1947	0.0191	0.2559
LOC_Os01g43290	0	1.2028	0.7185	1.0372	0.9256	0.674	1.5896	2.6493	0.4302	0.5986	0.3127	0.5345	1.1918	0.3869	0.3352	0.5455	0.6526	0.1519	2.7759	0.4653	1.655	0.5406	0.7766	0.4828	0.3226	0	1.0209	0.5006	0.5088	0.4225	3.8265	1.3025	1.2014	0	1.0347	0.4518	0	0.3541	0.9637	0.3441	1.397	0	2.8459	1.5925	1.8922	0	0.946	0.5739	0
LOC_Os01g43360	16.1342	8.2973	11.4695	10.9688	9.4622	10.4583	12.1891	13.6212	9.2303	13.728	10.8218	11.985	17.69	16.3009	11.0032	8.5699	9.476	12.65	14.0146	16.1688	13.0372	13.1402	12.7454	13.8949	15.5585	21.1276	10.7101	13.7582	8.9289	15.4769	11.0561	11.2491	12.3568	17.3685	12.3737	13.4619	10.4812	16.4255	12.6566	20.9517	10.512	15.7595	12.1264	16.6741	14.594	14.9045	11.9442	14.3052	12.8653
LOC_Os01g43370	44.3924	18.8616	35.8543	24.7999	37.8196	36.6172	61.3686	34.7602	65.6882	31.5514	40.2498	28.2137	37.5724	26.7923	34.3293	24.1883	42.8005	32.108	59.6779	33.4898	55.4012	40.4969	34.0951	25.2855	51.1198	36.0925	37.1201	35.4856	40.1863	26.5963	58.693	39.3538	44.7487	35.565	28.5913	28.9555	37.7789	40.4856	31.7614	40.4222	39.0704	30.0156	56.7845	38.9329	49.8776	32.3662	28.3672	27.8546	39.4328
LOC_Os01g43380	6.2619	12.779	7.2108	11.8627	8.8349	9.9309	10.1163	15.3143	7.3851	14.6526	9.4195	13.7574	6.3156	10.7992	8.8125	10.1469	7.2213	10.1463	9.0702	11.9921	7.4925	12.6428	8.2814	10.5818	6.8353	8.3925	6.0888	8.4947	4.5397	8.3372	6.3586	10.7988	7.4682	10.1843	7.5808	11.3552	4.9504	13.2331	7.5162	13.9948	5.1441	11.7335	6.3257	14.9156	8.3664	16.7178	7.9664	14.4813	5.8261
LOC_Os01g43390	15.7771	17.1363	10.7195	13.4885	12.1163	14.8207	14.2585	20.6359	11.6341	21.1996	11.388	15.8198	14.5363	27.9376	12.8081	14.9344	12.079	18.378	15.248	24.0374	12.5365	26.4822	11.8027	18.2602	20.001	24.7016	13.6882	19.9199	12.3353	16.4952	17.0654	23.0546	14.9401	19.6391	13.929	17.941	10.1827	21.1482	11.45	14.4068	10.731	14.9852	13.0764	21.1338	11.8905	18.6906	12.1231	16.9833	23.5536
LOC_Os01g43400	0	0	3.5815	8.0962	4.4316	3.0192	0	0	0.2949	0.1853	3.7087	3.2778	0	0	8.6142	7.895	6.2517	7.7916	0	0.578	0	0.3536	6.8056	6.8253	0	0	6.9208	8.306	5.8455	6.871	0.4877	0	0.2549	0	7.1225	7.7157	0	0	7.4525	9.6808	6.2942	7.7411	0.2438	0.2633	0.2586	0.292	7.2441	7.7087	0
LOC_Os01g43410	21.3474	31.7068	20.1617	26.4505	20.0981	26.2045	22.8494	32.0992	18.2914	27.7004	22.0888	32.6488	20.8099	27.5836	21.8899	24.2191	21.249	27.6775	23.1789	30.5364	17.1363	27.4802	22.2332	29.2655	17.1758	33.4967	18.41	28.1133	16.321	32.0869	18.505	26.177	12.6845	24.7028	18.3616	29.4298	13.6473	30.4038	19.949	42.002	21.5781	37.067	22.3843	27.1064	14.589	22.975	18.9014	28.58	16.6063
LOC_Os01g43460	0.245	0.4006	0.6312	0.3851	0.0541	0.0714	0.7947	0.2539	1.1646	0.0791	0.2063	0.0609	0.1618	0.2475	0.3397	0.4984	0.2391	0.3729	0.8863	0.8738	1.6696	0.6747	0.0819	0.1316	0.1311	0.183	0.7812	0.4352	0.5325	0.1774	1.9667	1.6471	1.6963	1.0861	0.2973	0.1761	0.3545	1.1425	1.5093	0.5152	0.9128	0.4593	3.0716	1.5394	0.9392	0.6571	0.3024	0.242	0.1251
LOC_Os01g43480	16.0457	8.476	10.6771	5.9913	13.7785	9.4369	18.1672	10.1899	11.9741	7.2016	10.5823	6.256	11.7394	7.8493	7.7901	7.8494	10.3239	7.3396	11.2043	7.5144	7.6678	6.4043	8.501	6.2372	8.1806	13.8624	5.3023	7.8086	5.8508	14.8123	7.4173	7.8692	7.1912	10.438	8.4016	8.2984	5.7851	10.8046	7.6382	24.5264	8.743	15.8856	8.9067	9.0849	7.1521	7.53	7.1113	7.2464	3.3054
LOC_Os01g43510	0	0	0.0331	0.0411	0	0	0	0	0	0.0598	0.077	0.0247	0	0	0.0783	0.2031	0.1001	0.2179	0	0.1967	0	0.1143	0.1507	0.2704	0.1405	0.3703	0.1649	0.2334	0.0873	1.4713	0.0833	0.0735	0.1754	0.0735	0.135	0.2756	0	0.2351	0.0996	0.2724	0.022	1.5037	0.0778	0.0824	0	0	0.052	0	0
LOC_Os01g43540	64.8115	43.7128	72.5958	51.388	43.3622	42.5955	71.3825	50.5587	60.293	50.1706	60.5307	50.7225	67.4924	80.052	66.4024	80.332	52.6639	67.3286	70.7233	82.5607	56.1846	69.577	65.223	73.8571	109.782	104.417	95.7509	125.156	81.7777	135.82	113.433	104.874	86.6144	96.1128	108.083	106.58	86.937	79.8942	104.92	145.417	88.9139	111.78	107.255	71.8729	79.3849	67.8678	100.641	76.503	68.5195
LOC_Os01g43580	0.4098	0.3005	0.6288	0.2788	0.4317	0.2682	0.4526	0.3128	0.6893	0.4535	0.5858	0.4364	0.4135	0.4405	0.2747	0.2958	0.3281	0.2708	0.3444	0.1913	0.4139	0.4763	0.4418	0.2825	1.015	0.1829	0.7962	0.2402	0.6983	0.3061	0.6717	0.0678	0.9337	0.2044	0.7128	0.3558	0.9738	0.3938	0.7608	0.2725	0.8814	0.3235	0.6291	0.1593	1.1621	0.1845	0.7918	0.2369	0.7501
LOC_Os01g43590	2.3413	1.2015	1.8335	1.1178	1.8377	1.2281	2.6154	3.0425	2.793	0.8487	1.3156	0.557	1.8063	1.7239	1.9211	1.1482	1.307	1.1469	4.2007	5.7868	2.7855	2.3017	0.7633	0.6059	1.1342	0.9809	2.0232	1.2092	1.4951	0.81	1.6647	2.9681	2.4029	2.0851	0.8626	0.8163	1.2045	0.7667	1.5006	0.8778	0.8304	0.4775	2.4629	5.6701	3.2295	1.7767	0.8922	0.9273	0.8902
LOC_Os01g43600	0	0	3.0761	10.4946	5.2193	5.7947	8.5337	8.9186	0	0	5.6491	5.9952	0	0	12.2021	7.5469	8.7895	9.0648	9.8736	10.4499	0.9454	0	9.5676	10.1772	0	0	7.3892	9.1985	5.8763	10.7494	7.5422	8.3884	0	0	6.6861	9.1343	0	0	6.5424	8.83	4.7816	11.2612	6.0177	6.6001	0	0	5.3222	9.8537	0.2021
LOC_Os01g43610	0.5965	0.5182	0.8581	0.7922	0.7551	0.5719	0.1455	0.3416	1.1795	0.776	0.8328	1.3639	1.0202	0.0715	0.744	0.586	1.2731	0.4686	0.4258	0.3317	0.7523	0.2981	1.2695	0.8738	0.2926	0.6812	0.448	0.2712	0.6133	1.2355	0.4136	0.3596	0.578	0.2428	0.5555	0.9775	0.2681	0.6348	0.6985	0.769	0.4753	0.9752	0.2568	0.5598	0.4112	0.7939	0.4186	0.6634	0.0821
LOC_Os01g43700	4.9064	1.7962	7.9295	7.2086	13.3625	11.9803	11.4892	10.5377	7.9539	3.7352	7.8736	7.5723	7.3207	3.4648	11.7921	7.0794	14.1319	15.4396	11.2594	15.1849	13.6646	6.7859	10.4396	7.5816	7.7527	8.2826	13.2568	20.1739	19.9826	16.4744	13.275	25.2171	11.2613	10.5119	9.9918	11.2945	15.4016	6.708	22.4155	12.4951	28.1525	16.3056	19.5465	26.2876	18.1917	10.2001	13.9372	15.2452	13.9298
LOC_Os01g43720	0.0304	0	0.0203	0.0795	0.0151	0.0726	0.0599	0.1135	0.034	0.0422	0.0183	0.0464	0.1304	0.0326	0.1678	0.0902	0.0272	0.066	0.1842	0.4274	0.28	0.2886	0.0432	0.0789	0.0552	0.0586	0.1493	0.1009	0.0914	0.134	0.1273	0.1544	0.1014	0.4861	0.083	0.1435	0.0622	0.0303	0.0708	0.6785	0.0741	0.1323	0.1553	0.1214	0.0313	0.1464	0.0614	0.0587	0.2083
LOC_Os01g43740	0.6865	0.1381	0.6478	0.5187	0.3507	0.7634	4.2462	4.6335	1.7144	1.1748	0.4062	0.3157	0.4929	0.2808	0.6821	0.4002	0.6288	0.3529	2.7082	4.4461	4.4335	1.2321	0.3008	0.2817	0.9647	0.4022	1.3366	1.1711	2.5267	0.2662	2.4281	6.3539	1.0494	1.9021	1.219	0.3402	1.7251	0.1915	1.9172	0.281	1.648	0.2531	5.0251	1.1139	1.9837	0.9778	0.853	0.2506	0.9879
LOC_Os01g43750	0.0641	0.0412	0.2181	0.6659	0.0348	1.148	0.0925	0.0586	0.2453	0.3675	0.271	0.6096	0.0343	0.6179	2.7575	3.788	0.3903	2.3831	0.1531	0.4467	1.1863	2.3434	1.4099	4.2869	0.1733	3.1117	0.5775	14.0781	0.5665	17.3704	0.0674	0.5611	0.1081	6.3875	2.2021	5.2838	0.1291	3.8396	1.6443	66.4652	0.9172	24.6744	0.3937	0.7775	0.2921	0.7621	0.9925	6.1824	0.2164
LOC_Os01g43844	8.9431	10.6016	12.496	30.15	16.0945	28.6652	17.1169	29.8213	14.942	38.4296	23.0827	29.8815	12.7054	11.8162	21.5185	16.6992	18.0642	22.0412	20.9962	26.2589	25.6395	27.4782	30.8688	29.4034	9.4998	15.1971	15.7742	25.0426	16.4599	27.6782	9.7928	16.6627	13.5753	25.961	21.5198	32.099	9.7751	8.7579	20.98	19.7984	19.2052	23.1204	9.4694	11.4861	12.3367	17.2708	19.3594	30.2221	15.5563
LOC_Os01g43930	0	0.0345	0.036	0.0988	0.0164	0.0551	0.0368	0.2082	0.0916	0.0175	0.0148	0.0245	0	0.0473	0.0831	0.0641	0.0916	0.04	0.0333	0.0953	0.0401	0	0.1014	0.0596	0	0.0145	0.0701	0.0526	0.0436	0.0935	0.2071	0.326	0.0171	0.0425	0.0832	0.0863	0.0914	0.0455	0.1056	0.1199	0.0913	0.1271	0.1907	0.2023	0.0148	0.0178	0.1119	0.0974	0.0465
LOC_Os01g43970	0.0126	0.0495	0.0392	0.0708	0.0261	0.0305	0.0475	0.0227	0.028	0	0.0227	0.0185	0.0133	0.0272	0.0657	0.0583	0.0391	0.0053	0.0298	0.0425	0	0.0166	0.0111	0.0093	0.0113	0	0.0552	0.033	0.1081	0.0489	0.1034	0.0646	0	0.0346	0.0359	0.0118	0.0127	0	0.0932	0.1927	0.0781	0.2381	0.2148	0.1543	0.0126	0.015	0.0535	0.0139	0
LOC_Os01g44000	0	0	0	1.1701	1.363	0.6749	0	0	0	0	1.239	1.407	0	0	1.4251	3.0285	0	0	0	0	0	0	0.9709	0	0	0	1.6977	0	2.0932	0.9667	0	0	0	0	0.3605	1.2185	0	0	0	1.3847	2.321	0.4509	0	0	0	0	0.8194	0.8532	0
LOC_Os01g44010	0	0	0.4055	1.3759	0.7294	0.2379	0	0	0	0	0.934	0.7161	0	0	1.1768	2.5215	1.1685	1.033	0	0	0	0	1.1886	0.7816	0	0	1.3907	1.4519	2.0091	0.7937	0	0	0	0	1.2213	0.8489	0	0	2.9915	1.8903	2.0144	0.7372	0	0	0	0	2.483	0.9293	0
LOC_Os01g44020	0	0	17.9276	25.6451	18.7687	15.4888	0	0	0	0	25.1384	22.7865	0	0	26.4571	25.8965	18.2251	13.8839	0	0	0	0	24.3095	14.7324	0	0	24.601	15.1397	22.0088	16.991	0	0	0	0	25.8123	20.2427	0	0	34.2005	25.5734	28.3033	15.5893	0	0	0	0	32.2588	16.0317	0
LOC_Os01g44050	9.5545	3.0141	10.3545	3.4725	6.767	3.1915	9.6313	3.9152	10.6886	4.6094	7.8509	3.8688	5.3921	3.9587	7.7794	4.3699	5.8716	3.9358	8.1437	4.9938	8.7079	6.6499	6.6149	3.2859	2.9908	8.1505	5.9647	7.3766	2.539	4.2505	3.5766	5.2244	5.7643	6.5341	4.7248	7.1946	2.9031	6.1854	3.2523	6.6381	2.2413	3.908	4.3628	9.4611	7.4002	8.4428	3.6422	7.7236	1.9373
LOC_Os01g44110	0.2049	0.2084	0.2773	0.5243	0.2828	0.5267	0.4411	0.1462	0.2825	0.7826	0.7917	1.0103	0.2917	0.437	0.3191	0.6056	0.354	0.561	0.2164	0.3685	0.2501	0.6154	0.714	1.0776	0.3451	0.3533	0.3127	0.3217	0.2038	0.9371	0.0963	0.1558	0.2264	0.2711	0.4889	0.9942	0.1112	0.5292	0.1358	0.8048	0.1002	0.6383	0.1128	0.1717	0.4029	0.9541	0.343	0.6452	0.1987
LOC_Os01g44120	0.5739	0	0.136	0.3326	0.0543	0.5176	0	0.8044	0.1102	0	0.3797	0.4781	0	0.5988	0.5571	0.584	0.2388	1.0317	0.3424	0.2196	0.3986	0.7773	0.3441	0.8773	0	3.0612	0.1241	2.9196	0.508	5.1228	0	0.627	0	0.2563	0.5133	1.6523	0	0.4605	0.2659	7.8948	0.3931	4.155	0.3707	0.3771	0	0.226	0.2279	1.0835	0
LOC_Os01g44170	3.8792	3.3532	2.4263	0.1762	0.4546	0.4403	4.9239	4.3762	2.9255	3.9784	0.2718	0.0897	5.0231	5.306	0.3404	0.4145	0.4075	0.7046	4.313	5.3765	4.339	5.5053	0.3008	0.3243	4.9397	4.6808	0.4417	0.4236	1.008	0.7263	5.0125	6.5233	5.8119	5.8546	0.5675	0.5105	4.1894	4.2298	0.3762	0.3404	0.6911	0.5525	6.4407	6.477	5.101	5.2318	0.7523	0.2264	7.3159
LOC_Os01g44200	0.0263	0.0079	0.0926	0.0056	0	0.0032	0.1057	0.1194	0.007	0	0.0019	0	0	0	0.0066	0.0026	0	0.0022	0.0759	0.1452	0.037	0.0166	0	0.0033	0	0.0255	0	0.0024	0.0026	0.0018	0.1914	0.2481	0.0221	0	0.0085	0.0032	0	0.0065	0.0048	0.0086	0	0.002	0.301	0.3354	0.0129	0	0.0245	0.0018	0.0069
LOC_Os01g44250	0.8102	0.4717	2.6198	3.4237	1.0546	0.5923	2.979	4.1045	0.6843	0.6959	3.5268	3.2782	1.497	1.506	5.5211	3.2329	0.9589	1.0643	4.803	3.4912	1.2551	1.0059	4.7204	3.4675	2.636	1.8227	9.0482	4.8472	2.736	1.1812	6.3222	3.3854	2.0278	1.8181	7.3238	4.5586	3.191	1.5969	10.216	4.359	2.8883	1.3828	7.9836	4.6435	3.4573	1.3483	8.0073	5.1331	5.5412
LOC_Os01g44260	0	0	0	0.0363	0	0	0.6319	0.9815	0	0	0.0385	0	0	0	0	0.0343	0	0	0.7365	1.1126	0	0.0959	0.0123	0	0	0	0	0.0221	0	0	0.6614	1.5962	0	0	0.0159	0.0168	0	0	0.0296	0.0342	0	0.0425	1.1701	0.202	0	0	0	0	0
LOC_Os01g44370	0	0	0.4471	0	0	0	0	0	0	0	0	0	0	0	0	0	0	0	0	0	0	0	0	0	0	0	0	0	0	0	0	0	0	0	0	0	0	0	0	0	0	0	0	0	0	0	0	0	0
LOC_Os01g44390	95.8391	64.7841	86.1596	78.0177	115.133	115.897	64.1495	95.4992	89.6966	152.318	76.1198	94.7961	110.598	144.277	58.8545	70.066	77.9011	145.936	64.8596	83.6835	111.316	148.356	59.6934	83.5852	55.493	124.543	28.4671	63.7475	39.7403	111.387	34.4835	97.32	84.1918	128.847	33.9422	85.2266	46.2247	141.54	23.3956	61.6756	40.0672	88.0596	30.1844	62.5665	95.5692	157.605	35.3785	78.0794	60.3335
LOC_Os01g44960	0.3557	0.1805	0.255	0.1736	0.1752	0.142	0	0	0.2091	0.5654	0.0366	0	0.6438	0.3142	0.345	0.054	0.0823	0.0518	0.0741	0.2133	0.131	0.2569	0.0425	0	0.4147	0.4921	0.1129	0.0799	0.1266	0.088	0.122	0.3813	0	0	0.164	0	0.0597	0.5064	0.0943	0	0.1234	0.0186	0.057	0.4203	0.1812	0.2097	0.0189	0.0159	0.7146
LOC_Os01g45030	0.2446	1.02	0.2695	0.9225	0.2664	0.2991	0.3856	0.352	0.3204	0.1248	0.3232	0.2606	0.1521	0.4303	0.5402	1.6443	0.4816	0.6234	0.2592	0.2201	0.1362	0.1915	0.352	0.5253	0.3662	0.2632	0.3368	0.3409	0.4866	0.4571	0.4565	0.4272	0.1362	0.1861	0.4238	0.4862	1.0045	0.6574	0.8069	0.7528	0.5965	0.6765	0.5135	0.4487	0.1992	0.1416	0.6476	0.5285	0.4945
LOC_Os01g45050	0.0176	0	0.1635	0.2848	0.6796	0.5784	0.2354	0.1929	0.0456	0	0.0293	0.018	0.0825	0.0565	0.3164	0.3932	0.6877	0.6609	0.2982	0.1146	0.0799	0	0.033	0.0298	0.0314	0.1027	0.3204	0.1224	0.7433	0.528	0.4128	0.1755	0	0.0082	0.0209	0.0406	0.0262	0.0798	0.511	0.2922	1.3911	0.9207	0.5535	0.3024	0.0086	0	0.0494	0.0194	0.0092
LOC_Os01g45110	0	0.1704	0.0625	0.2432	0.0532	0.1829	0.0561	0	0.2544	0.2056	0.0795	0.0155	0.1146	0.0568	0.2716	0.1628	0.227	0.1375	0.134	0.1311	1.4885	0.0779	0.125	0.1754	0	0.7797	0.1206	1.0793	0.2756	1.4984	0.1643	0.707	0.1727	1.198	0.232	0.9187	0.1616	0.8102	0.4478	1.7466	0.3571	0.4844	0.354	0.2179	0	0.3179	0.1596	0.1665	0.0645
LOC_Os01g45210	0.0196	0.183	0.0173	0.0483	0.026	0.0197	0.0763	0.1102	0.0538	0.0272	0.0063	0.0064	0.0634	0.0843	0.0134	0.0305	0.0423	0.0548	0.0715	0.0817	0.02	0	0.0018	0.008	0.1052	0.0375	0.0227	0.0036	0.0643	0.0457	0.0416	0.0891	0.0333	0.0184	0	0.0071	0.285	0.1553	0.0152	0.0134	0.053	0.0724	0.0891	0.2401	0	0.0351	0.0029	0.0027	0.079
LOC_Os01g45220	0	0	0.0195	0.0497	0	0.0101	0.0361	0.0172	0.0205	0	0.0062	0	0.0203	0.0202	0.0384	0.0414	0	0.0085	0.0226	0.022	0	0.0252	0	0.0156	0	0.0364	0.0198	0.0073	0	0	0	0.0395	0.0214	0.0356	0.0042	0	0.0189	0.038	0	0.0087	0	0.0162	0.0582	0.1285	0.0379	0.0224	0	0	0.0638
LOC_Os01g45250	11.049	8.0551	6.9928	7.7947	9.6059	10.9672	5.2543	8.5043	5.0561	3.8564	6.4877	7.5368	10.0675	14.7481	11.4692	11.5898	10.9766	12.1495	11.0331	10.8659	5.4675	5.3038	7.9313	8.5603	9.7913	17.1413	11.0109	16.3443	12.6606	23.3629	7.1242	11.3481	5.0899	6.9138	7.4986	9.5995	6.7139	9.9654	6.9073	15.4246	10.9788	18.7641	5.2933	8.0632	4.4521	4.1543	6.0496	7.7405	7.367
LOC_Os01g45274	5391.35	4062.47	5286.17	3553.12	4622.91	2645.28	4183.16	2479.91	6029.92	3480	6538.83	4458.24	5053.03	3804.18	4198.2	4257.31	4388.78	3264.61	3777.51	2288.35	3548.4	3617.68	5222.97	3519.86	4449.38	3551.5	2765.72	2960.45	2388.2	2666.37	4167.73	3108.45	3414.36	2541.13	3132.26	3733.76	4621.27	6479.39	2326.41	4517.85	2948.67	3368.28	4250.73	3816.42	3846.59	4393.63	4503.67	4727.45	4351.22
LOC_Os01g45360	15.2095	12.6063	12.5258	13.8525	10.4942	14.661	16.5016	15.6142	12.5409	13.1605	15.359	16.473	15.3934	9.9546	13.9896	15.0029	10.8779	8.9365	15.5775	18.684	13.3511	16.3069	9.6381	14.0587	11.5406	14.7352	14.7222	11.0416	9.392	15.1257	13.2158	7.5902	8.6933	7.2898	16.1321	11.159	10.0478	10.8669	7.2095	10.8216	4.2895	12.992	7.3612	15.1773	5.4243	10.1257	12.406	10.6062	10.13
LOC_Os01g45439	28.0258	10.031	24.8944	16.874	24.8811	19.8663	29.944	20.1926	21.3864	20.8173	27.2945	20.2662	25.2475	21.1979	23.4276	13.0852	22.1493	19.4295	25.126	20.3589	25.7684	20.799	23.8756	16.9684	24.0156	24.7968	25.3727	19.6018	22.0331	20.7895	22.8473	22.5239	28.0284	23.3138	25.3387	20.2039	18.9101	20.0088	23.1044	20.2766	24.7487	22.6917	22.2467	20.4675	24.9016	23.5584	24.3083	20.2105	21.8873
LOC_Os01g45450	0.9847	0.7353	0.4542	0.838	0.4383	0.8848	0.8813	0.5169	1.5289	0.9438	0.8561	0.7111	0.6182	0.6911	1.0863	1.0555	0.6854	0.2977	0.732	0.7977	1.246	0.8568	0.626	1.1088	1.3757	0.7786	1.175	1.1507	0.7769	1.4096	1.5866	0.4249	1.5823	1.1375	1.1273	1.0373	0.9447	0.7443	1.0759	3.0139	0.5037	1.1805	1.0666	0.9902	0.965	1.1094	0.969	0.5118	1.5044
LOC_Os01g45460	3.4423	0.4841	3.9587	0.5392	2.7006	1.3027	7.9906	1.4462	5.284	0.8673	2.5216	0.7144	3.9777	0.3848	1.9633	0.4759	2.5774	0.3929	4.5795	1.0561	4.3775	0.1516	1.7066	0.3421	4.2947	0.6506	3.7261	0.6529	4.9276	0.7597	9.9439	2.3396	7.1287	1.1779	2.1219	0.475	7.6644	0.7434	3.8613	0.2393	5.041	0.4456	11.5981	1.1052	7.6192	0.9846	2.7869	0.4472	2.016
LOC_Os01g45490	0.0092	0.0431	0.0291	0.4108	0.0395	0.0416	0.0081	0.0079	0.3079	0.0454	0.0164	0.0055	0	0.0197	0.1119	0.3494	0.1773	0.062	0.0105	0	0.0512	0.0115	0.0176	0.0184	0.0247	0.0089	0.0273	0.009	0.3321	0.0736	0.0581	0.0101	0.0313	0.0257	0.0178	0.0407	0.1189	0.0553	0.0798	0.0542	0.0886	0.1043	0.0285	0.0586	0.0181	0.0537	0.0254	0.0196	0.0097
LOC_Os01g45520	0.1882	0.2826	0.1552	0.1527	0.139	0.1326	0.0937	0.1808	0	0.0389	0.1582	0.1084	0.3726	0.2426	0.2483	0.1744	0.2252	0.2318	0.0242	0.1835	0.0199	0.0529	0.1657	0.2241	0.1464	0.2961	0.1319	0.1581	0.1816	0.2755	0.0217	0.1537	0.162	0.0953	0.1437	0.1662	0.1657	0.3048	0.1281	0.4419	0.2079	0.5489	0.1058	0.115	0.205	0	0.1429	0.2174	0.2229
LOC_Os01g45530	4.1272	5.8983	5.1916	6.9925	3.4154	4.3792	3.5316	5.47	4.8436	3.7218	5.1712	5.9307	4.5522	8.4673	6.9015	11.9626	4.6393	8.6938	3.8619	9.2602	3.9292	8.7999	6.5506	10.7308	5.3	8.9285	8.0905	13.2226	4.5514	8.5914	5.0134	7.609	4.6738	9.0115	7.7169	10.366	5.168	5.5386	7.1636	14.3947	5.1553	10.8625	5.0669	9.3915	5.5142	6.4272	8.1576	9.4562	5.5379
LOC_Os01g45640	1.5341	1.4219	1.3582	0.7904	0.6468	0.7622	3.0972	2.4132	1.593	1.248	1.3386	2.5141	3.7872	5.2147	2.0844	0.7202	1.1972	0.991	3.9538	8.3828	6.6318	2.2788	4.1852	4.269	9.2705	8.2252	8.0724	1.7986	12.3347	2.3747	6.2538	6.6134	5.4315	7.2475	16.1296	8.6349	9.5945	2.0931	18.343	2.7697	14.8787	1.298	10.3844	7.788	8.0406	3.7425	10.6662	7.4852	20.5679
LOC_Os01g45659	0	0	0.1689	0	0	0	0	0	0	0	0	0	0	0	0	0	0.056	0	0	0	0	0	0	0	0	0	0.0727	0	0.2369	0.063	0	0	0.2435	0	0.0515	0	0.2312	0	0.5433	0	0.7156	0	0	0	1.3888	0	0.314	0	0.8024
LOC_Os01g45670	0.879	0.717	0.7016	0.4818	0.9391	0.7285	0.3924	0.7342	1.4423	0.7552	0.9653	1.3271	1.1853	0.89	0.9721	0.7884	1.1613	0.6367	0.9184	0.178	0.9924	1.2954	1.1158	0.8592	1.8741	0.9148	2.3339	0.8375	1.6098	0.9748	1.872	0.6883	2.0593	0.7469	1.4958	1.201	1.2625	1.0998	1.3884	0.6812	1.2056	0.8514	1.1042	1.1431	2.0573	0.7301	2.3795	1.0731	1.3394
LOC_Os01g45700	1.4081	0.8937	2.8048	1.8517	1.9895	2.2418	1.3128	0.7146	3.2337	1.087	3.1191	1.6984	1.5319	1.5226	2.7414	1.3296	2.6534	1.6026	1.5538	0.4323	1.1997	1.821	3.4423	1.2507	1.2275	0.8126	3.1423	1.9313	2.6661	1.6353	1.2623	1.26	2.8253	4.8469	3.3235	1.778	1.2769	1.001	2.7421	2.0858	2.3054	1.6735	2.0214	1.1141	2.2003	1.5133	3.0721	1.5661	1.2968
LOC_Os01g45730	0	0	0	0.0318	0	0	0	0	0	0	0	0	0	0	0	0	0.0292	0	0	0	0	0	0	0	0.3331	0	0.3223	0	0.4009	0	0	0	0.5389	0	0.668	0	0	0	0	0	0	0	0	0	0	0	0	0	0.16
LOC_Os01g45810	0.0906	0.534	0.0637	0.1745	0.0218	0.0385	0.1371	0.0776	0.1517	0.04	0.0434	0.025	0.014	0.0565	0.1822	0.2811	0.0589	0.0767	0.049	0.0961	0.071	0.0376	0.0603	0.0601	0.1273	0.0366	0.0932	0.069	0.1038	0.0762	0.0943	0.0607	0.0285	0.0358	0.0654	0.0667	0.5935	0.33	0.1623	0.1687	0.0657	0.127	0.1647	0.0269	0.0134	0.0625	0.0463	0.0294	0.0156
LOC_Os01g45830	7.6212	27.7611	9.3312	16.2608	8.767	8.9083	5.6428	13.3849	10.286	11.273	7.9414	15.6424	9.2592	18.1785	10.1244	18.752	8.6159	14.7498	5.2496	13.6041	12.3304	14.6848	9.2775	19.6273	6.8049	11.8873	7.5376	15.8902	7.7742	9.9999	3.5497	8.6681	8.8352	17.1124	11.6676	16.5471	9.6554	14.2052	8.8041	14.8838	8.0151	12.8016	4.7398	16.4199	8.6393	15.2867	9.0624	18.5155	12.1399
LOC_Os01g45840	0.3786	0.3072	0.3207	0.5712	0.2265	0.2697	0.3785	0.3634	0.1871	0.4588	0.3659	0.5183	0.3225	0.9604	0.345	1.0337	0.2813	0.9264	0.0798	1.1372	0.3683	0.8925	0.4304	0.9536	0.7035	1.0254	0.5206	1.1385	0.3478	0.6361	0.3206	0.7643	0.6061	0.7608	0.5772	0.8631	0.489	1.1244	0.3687	0.8232	0.4231	0.7553	0.2117	0.353	0.5854	0.5288	0.5419	0.8822	0.7433
LOC_Os01g45900	7.6295	6.0482	8.0637	6.0204	5.7354	4.9156	8.4335	8.207	9.0187	5.7835	8.9781	7.4168	9.5126	3.5863	9.3052	8.6436	7.2038	4.1404	9.5518	5.9718	7.7688	5.4809	11.6914	6.9393	9.5806	4.331	11.0673	6.862	11.4274	4.9583	10.4312	8.3732	9.2687	5.6653	12.4693	6.083	9.9694	6.785	8.528	4.8609	7.3457	5.2985	9.1898	7.6563	7.1853	6.0793	12.909	6.0414	6.8983
LOC_Os01g45914	241.116	123.797	340.635	351.328	340.788	374.971	66.1307	187.176	144.855	171.212	563.89	289.809	280.381	148.605	201.759	206.547	216.24	132.035	28.4689	62.925	261.881	130.411	372.125	197.887	187.237	173.788	89.0824	263.178	97.8936	189.547	30.1868	39.9672	243.944	106.533	198.269	209.344	1.5256	12.8623	6.8801	9.1087	52.2144	69.8988	4.1454	1.8736	40.1282	18.1533	97.5008	16.4436	24.7979
LOC_Os01g46000	0	0.0189	0.0412	0.0859	0.0094	0.0413	0.0889	0.109	0.0341	0.0145	0.0371	0.024	0.0173	0.0177	0.0883	0.0834	0.0616	0.0591	0.0838	0.0443	0.0223	0	0.0891	0.0991	0.0299	0	0.0473	0.0638	0.0378	0.0807	0.0987	0.4561	0.0674	0.0158	0.0732	0.0995	0.0766	0.0342	0.0668	0.0747	0.0713	0.0936	0.3755	0.2029	0.0331	0.0199	0.0965	0.1049	0.0174
LOC_Os01g46080	3.6362	1.7167	4.2258	3.8398	3.7599	3.749	4.3184	4.3651	3.3958	3.1244	3.5797	3.9689	4.2676	3.4206	5.3525	3.9549	4.0501	4.3189	4.6528	3.0131	3.5435	4.0369	4.3975	4.7915	7.2685	5.8579	7.7206	5.8598	6.9612	9.0436	7.0764	4.2142	5.9659	5.1099	5.3216	5.977	4.5004	4.9995	6.4495	12.0998	6.8501	11.3372	5.2284	3.4074	4.6633	3.0194	4.9838	4.8117	5.5606
LOC_Os01g46120	3.846	3.2802	2.3533	2.8334	2.0753	2.3881	4.4412	4.9119	4.1892	5.0379	2.12	2.5452	5.4774	5.5763	2.84	2.1517	2.2554	1.9102	4.5728	3.392	4.0916	6.2383	2.4166	2.7743	8.2673	4.5697	3.624	2.5345	3.0481	1.9325	4.2637	4.0024	5.3827	4.2354	3.1204	2.8446	3.8486	4.5119	3.6296	2.6628	2.5915	2.1331	4.4898	3.7076	6.0127	5.4016	3.356	2.1549	8.4823
LOC_Os01g46140	2.3888	0.9784	2.9928	1.3641	2.1691	1.3281	3.0655	1.932	3.14	2.2156	1.7843	1.5411	2.2864	2.0737	1.6157	1.4757	1.6137	1.0671	4.4418	3.2291	3.9901	2.9102	1.5393	1.0529	4.4232	2.4124	1.46	1.1178	1.1658	1.3912	3.426	2.9751	4.0487	3.5792	1.4443	1.3399	1.1825	0.9073	0.938	0.6403	1.0056	0.7715	1.6659	0.8539	3.2231	2.249	1.2562	0.8334	1.204
LOC_Os01g46230	0.6534	1.1814	0.4291	0.7953	0.4349	0.8336	0.3561	1.1123	0.5312	0.9396	0.5785	0.8549	0.3644	1.4569	0.6101	1.7897	0.5963	1.3877	0.8547	1.2648	0.6143	2.081	0.4614	1.1883	1.5268	1.6415	0.7292	1.0886	0.8017	0.9	1.2085	1.0603	1.2832	1.4875	0.7358	1.1695	0.8732	0.7691	0.9002	0.9011	0.7328	1.0173	0.5195	0.4541	0.6547	1.2549	0.6368	0.9	0.8997
LOC_Os01g46240	0.3563	0.7955	0.3024	0.6088	0.343	0.5631	0.3804	0.4526	0.56	0.8886	0.3149	0.4852	0.4834	0.8697	0.4285	1.1512	0.4294	1.0543	0.3594	1.0772	0.202	1.27	0.4245	0.9292	1.3076	0.8235	0.5831	0.9506	0.5553	0.7835	0.8336	0.8327	0.7207	1.117	0.5558	0.7217	0.4088	0.7898	0.5862	0.667	0.3708	0.7137	0.7188	0.6768	0.815	0.9553	0.4161	0.6455	0.8394
LOC_Os01g46260	0.2208	0	0.4505	0.0502	0.4832	0.1037	0.877	0.1065	1.0067	0.2343	0.2496	0.0385	0	0	0.2033	0.1402	0.319	0.2123	0.1364	0.2654	0.3558	0.1559	0.107	0.0269	0	0.2088	0.5087	0.1535	0.2934	0	1.7577	0.3222	0.6126	0.1037	0.1672	0.0791	0	0	0.1236	0.0467	0.1955	0	0.332	0.1115	1.2502	0	0.0811	0.0559	0
LOC_Os01g46320	0.0506	0.1119	0.2	0.3316	0.6058	0.6048	0.0944	0.0674	0.1958	0.1323	0.3899	0.3379	0	0.0135	0.2891	0.3625	0.4937	0.7193	0.0739	0.0707	0.123	0.0983	0.3089	0.5034	0.0449	0.0484	0.2834	0.249	0.6202	0.6322	0.2339	0.0261	0.0834	0.0575	0.3072	0.5219	0.175	0.0873	0.3456	0.2999	0.5069	0.4591	0.1259	0.0352	0.0744	0.1323	0.334	0.3342	0.0681
LOC_Os01g46340	0	0	0	0.0062	0	0	0	0	0	0.0177	0	0	0	0	0.0065	0.0122	0	0	0	0	0	0.0343	0	0.0131	0.1099	0.0234	0.0647	0	0.0625	0.0069	0.1034	0	0.1923	0	0.0684	0	0.025	0	0.0092	0.0114	0	0	0	0	0.0505	0	0.0079	0.0067	0.1441
LOC_Os01g46370	0.6654	0.3302	0.3514	0.1034	0.11	0	0.3422	0.2148	0.5193	0.3993	0.1365	0.0977	0.4793	0	0.2538	0.1	0.2059	0	0	0.1305	0.1197	0	0.1202	0.145	0.1928	0	0.0358	0.1172	0.1289	0.1551	0.3335	0	0.4671	0.4953	0.3604	0.1941	0.2198	0.2087	0.6958	0.051	0.4454	0	0.4248	0	0.9002	0.2593	0.4141	0.1821	0.3916
LOC_Os01g46554	0.0127	0.1363	0.0694	0.1189	0.0595	0.0818	0.1389	0.1071	0.0578	0.0532	0.0459	0.0309	0.0409	0.0546	0.0669	0.0641	0.1055	0.0762	0.2004	0.1337	0.0392	0	0.0337	0.0339	0.0344	0.0244	0.051	0.0274	0.0972	0.0839	0.3688	0.0768	0.0422	0.0588	0.0263	0.0472	0.1151	0.0507	0.0851	0.054	0.1145	0.0833	0.3202	0.3621	0.0902	0.0604	0.0647	0.0386	0.043
LOC_Os01g46570	3.4288	3.8711	5.4861	7.6807	9.7856	11.4617	5.5012	17.4656	2.6325	4.4136	5.5979	5.7062	4.3723	8.8509	8.3123	6.9471	15.1009	18.6776	8.0377	13.5961	3.892	6.1061	8.6805	7.4469	3.8847	8.3681	3.6709	7.3221	5.0657	23.08	4.4921	11.3055	3.5943	8.423	3.0766	10.0534	4.1015	10.3651	4.6538	13.5219	5.7713	31.4704	3.9097	7.7432	4.2961	11.3029	4.135	8.6479	5.7423
LOC_Os01g46610	39.7071	63.0004	36.9791	48.8056	45.4781	55.2137	39.2836	67.1579	37.7329	68.3409	44.4814	67.6603	47.9165	90.7811	45.9399	52.2471	43.9486	71.7503	47.6352	99.6802	46.7731	86.9784	52.7258	77.2563	42.721	80.7924	34.7411	53.6432	33.9252	75.945	35.8405	76.1329	50.286	86.6103	48.3261	82.8634	41.5858	87.5296	50.6422	113.777	52.1803	109.634	48.6041	84.2849	54.0301	85.7723	54.5979	82.3177	47.8368
LOC_Os01g46626	0.0115	0.0537	0.0072	0.3029	0.0615	0.041	0.01	0	0.2273	0.0278	0.011	0	0	0	0.0814	0.2432	0.1028	0.0521	0.0129	0.0124	0.0631	0	0.0236	0.0174	0.0305	0	0.0114	0.015	0.2458	0.0509	0.0239	0.0251	0.0386	0.0211	0.017	0.0107	0.0567	0.0342	0.0282	0.0677	0.0543	0.0858	0.0469	0.0308	0.0223	0.0398	0.0189	0.0092	0.024
LOC_Os01g46660	0.1091	0.0759	0.0957	0.0929	0.1327	0.1904	0.1972	0.1473	0.0658	0.084	0.0295	0.0384	0.0126	0.0909	0.1682	0.1124	0.0808	0.1239	0.098	0.0795	0.0464	0.062	0.0506	0.0273	0.0323	0.0466	0.0944	0.0361	0.1404	0.1738	0.1242	0.1786	0.0133	0.0443	0.0472	0.029	0.0606	0.0714	0.1198	0.5286	0.139	0.4657	0.1346	0.1451	0.06	0.0852	0.0333	0.0696	0.0257
LOC_Os01g46690	0.4837	0.3241	0.325	0.1267	0.3136	0.256	0.2947	0.641	0.0877	0.0504	0	0	0	0.4234	0.1152	0.0323	0.1467	0.1958	0.4718	0.4462	0.1594	0.2102	0.0537	0	0.4869	0.6047	0.1445	0.3304	0.1156	0.3928	0.3309	0.8999	0	0.0725	0.049	0.0538	0.5582	0.3807	0.1586	0.2553	0.1545	0.3176	0.1597	0.372	0	0.1856	0.0627	0.0404	0.7025
LOC_Os01g46760	8.8112	16.2852	7.5085	8.959	3.7336	5.1228	5.6624	11.735	6.2948	7.9464	2.9051	7.8729	8.1044	18.21	5.0732	13.3363	4.2698	15.4902	5.9455	21.0892	4.6866	10.9486	2.7426	7.9904	15.6847	12.9524	12.2941	8.2177	6.8397	4.829	12.0546	12.9955	13.2446	9.5857	6.7484	5.7461	19.1341	14.3176	11.9178	8.8258	11.0293	6.9917	14.197	18.4203	14.7595	9.4116	9.965	9.036	19.7993
LOC_Os01g46800	3.8216	9.7975	3.2139	5.534	2.8916	3.258	3.3319	8.2804	3.8609	8.1838	2.9532	5.8514	2.9206	3.8972	3.2983	4.4854	2.6144	5.6039	5.6746	6.4526	4.5775	7.9118	2.9125	6.56	2.931	6.6779	2.4625	3.7416	1.6431	11.6177	3.6816	7.7597	3.0406	4.8659	3.0798	6.3532	2.9159	6.0018	2.6607	9.0907	1.7707	16.1255	3.6867	9.2399	3.1213	5.3578	3.2781	4.0536	1.7745
LOC_Os01g46810	4.798	5.3645	4.286	5.2179	5.4431	5.1222	4.7861	5.8339	3.9477	4.9873	5.3411	6.334	5.0732	7.6539	5.1465	6.4583	5.1008	7.3896	4.4999	6.8287	4.5934	6.1124	5.6993	5.7285	5.4346	7.6204	4.3519	5.8068	4.2475	6.4549	4.8465	7.4588	4.6689	6.0573	5.6176	6.6776	4.1917	6.5122	5.4398	6.4635	5.4667	5.4581	4.5473	6.1679	4.1025	5.9743	4.7994	6.2081	4.3415
LOC_Os01g46820	0.4918	0.6665	0.4034	1.3427	1.2809	1.5584	0	1.321	1.3762	2.478	1.4498	1.48	0.2573	1.3003	1.366	1.1693	0.7584	1.3618	0	0.5522	1.2077	2.2517	1.3386	0.9937	0.2112	0.2275	0.9334	1.0527	0.2598	1.1747	0.2474	1.4348	1.824	0.8698	0.91	1.529	0.7223	0.9309	0.911	1.9103	1.3732	1.8163	0	0.6859	0.7076	3.6122	2.0914	1.9598	0.7966
LOC_Os01g46926	181.708	63.8144	202.647	121.41	175.054	152.624	221.987	174.052	156.25	132.75	191.238	136.922	193.53	123.569	160.375	83.9836	169.052	128.024	221.368	176.414	180.087	127.755	168.892	114.895	152.383	170.358	192.285	177.124	175.648	158.931	184.052	224.624	186.262	169.3	186.182	150.993	113.551	128.026	185.833	142.98	186.553	148.705	207.892	198.405	217.626	170.931	164.262	149.528	102.58
LOC_Os01g46970	2.423	2.7732	3.0688	2.4471	2.8745	1.8784	3.5551	4.6075	1.9552	2.7769	1.7621	1.666	2.9783	2.4713	2.7029	1.9773	2.4607	2.4534	3.6628	4.4603	2.0527	3.1873	2.059	1.6227	5.1363	2.7941	4.3369	2.1241	6.3147	1.9977	7.1318	4.9776	5.6275	4.1686	3.3627	2.0762	6.54	3.1055	9.1357	2.0632	9.9602	2.3452	8.1053	5.8137	9.2538	4.6512	6.0634	2.2226	5.88
LOC_Os01g47000	0.0103	0.0406	0.0666	0.0449	0.0433	0.035	0.0389	0.0186	0.0114	0.0274	0.0369	0.0029	0.0326	0.0111	0.0699	0.0713	0.0759	0.049	0.0612	0.0233	0.0714	0.0272	0.0117	0.0156	0.0185	0.0498	0.1173	0.0409	0.0955	0.1202	0.0956	0.0424	0.0114	0.0285	0.0246	0.0247	0.0626	0.0305	0.1025	0.343	0.0998	0.3014	0.0935	0.088	0.0208	0.0614	0.0308	0.0112	0.0112
LOC_Os01g47030	0.0375	0.0956	0.0293	0.0097	0.0063	0.0063	0	0	0.0882	0	0	0.0084	0	0.0137	0.0177	0.025	0.0122	0.0116	0	0	0.0137	0.0363	0	0	0.0224	0.0237	0	0.0043	0.0138	0.0036	0	0.0118	0.0552	0.0463	0.0091	0.0094	0.1281	0.0985	0	0	0.0108	0.0166	0	0.013	0	0.0455	0.0081	0.0035	0.0151
LOC_Os01g47050	0.4527	0.1474	0.3826	0.5423	0.4927	0.8453	0.3467	0.5733	0.6339	0.5206	0.4629	0.3748	0.1261	0.2251	0.5748	0.4766	0.6174	1.1774	0.2794	0.3335	0.7416	0.5711	0.1907	0.2029	0.1853	0.4007	0.4668	0.897	0.2406	0.4633	0.1591	0.4811	0.2037	0.3603	0.1556	0.2304	0.1199	0.2062	0.174	0.4862	0.1394	0.7665	0.307	0.1363	0.2659	0.5982	0.0962	0.4483	0.064
LOC_Os01g47070	3.7672	2.787	13.5672	14.466	19.069	30.5316	5.9179	2.8347	3.3923	11.7377	53.6645	36.7694	5.1873	29.3352	49.7806	55.4937	17.003	40.7228	14.4005	9.0763	11.1183	34.303	84.5134	145.583	3.3126	44.1716	18.9678	30.3384	3.9562	140.946	6.944	9.7428	6.4177	12.1107	38.9623	139.272	3.1738	27.2454	22.2625	252.507	6.3435	140.856	10.3602	16.9758	4.3651	11.2657	32.4771	17.8023	1.9926
LOC_Os01g47080	5.5278	4.1663	4.3851	3.9832	7.4428	5.8007	3.9354	4.4194	2.6925	2.2016	0.643	0.8268	5.2093	5.2103	4.3347	3.7465	5.3493	4.5117	3.0871	3.4139	2.5766	2.3395	0.7592	0.5525	4.1463	6.2129	2.4059	2.5565	2.6667	5.7622	2.3452	2.5888	1.6836	1.7965	0.3898	0.6283	3.3518	5.2597	3.1889	3.7512	3.6631	4.6831	1.7271	2.5135	1.8776	2.1286	0.5749	0.4667	2.0182
LOC_Os01g47130	0.0988	0	0.0355	0.0467	0	0	0.4438	0	0	0	0	0	0	0.3265	0.0532	0	0.0666	0.0495	0.3894	0.1287	0	0	0	0.0509	0.446	0	0.0902	0.0324	0.033	0.0597	0.3146	0.0892	0	0.092	0.0231	0.0487	0.7215	0	0.0413	0.0465	0.0256	0.0636	0.5847	0.107	0.1051	0	0	0.0524	1.3839
LOC_Os01g47140	0	0	0	0.102	0.0326	0	0	0	0.3605	0	0	0	0	0.0691	0.0668	0	0.0439	0.0545	0	0.0722	0.3224	0.1706	0	0	0	0	0.0424	0	0	0.0338	0	0	0.0711	0.1178	0	0	0.1298	0	0.0727	0	0.0341	0.0365	0	0	0.1941	0.3769	0	0	0
LOC_Os01g47150	0	0.0537	0.0146	0.1278	0.01	0.0597	0.0162	0.0314	0.1246	0	0.0026	0	0	0.0294	0.0435	0.1272	0.0657	0.0331	0.0418	0.0101	0.0085	0	0.0022	0.0023	0.0245	0.0088	0.0152	0.0123	0.0983	0.0386	0.0674	0.0401	0	0.0085	0.0058	0.0147	0.0455	0.0275	0.0158	0.05	0.0265	0.0493	0.0378	0.0083	0.036	0.0107	0.0028	0	0.0194
LOC_Os01g47170	0.0695	0.1731	0.2418	1.0157	0.4056	0.4474	0.1921	0.1256	0.3606	0.2169	0.0785	0.1206	0.0453	0.1969	0.4965	1.0345	0.4148	0.4688	0.0704	0.1036	0.1998	0.2641	0.1518	0.2087	0.1245	0.0262	0.3667	0.379	0.5213	0.5781	0.2749	0.3117	0.1069	0.1286	0.1573	0.1292	0.3279	0.1365	0.5748	0.4471	0.3738	0.565	0.2588	0.1313	0.2456	0.2197	0.1865	0.1498	0.0507
LOC_Os01g47190	38.4057	28.9268	37.2384	36.8417	39.7284	38.4608	29.7515	44.0689	22.2893	43.2446	42.0218	53.0252	50.6785	42.4397	34.2081	28.7735	32.0572	36.8876	32.7681	39.4778	33.6527	34.2924	44.3411	44.54	44.9408	40.9751	45.4377	41.1433	53.0607	38.3043	43.9786	43.7754	39.3439	47.3729	56.9496	46.5556	38.8246	34.6473	49.4683	28.5509	52.6933	33.9965	47.6307	40.8226	34.6368	28.8588	49.9512	45.1069	63.5135
LOC_Os01g47250	0.1415	0.5853	0.088	0.199	0.022	0.0193	0.0135	0.0256	0.03	0.0099	0.0079	0.0117	0.0837	0.2386	0.1528	0.2353	0.1001	0.0865	0.0162	0	0.0281	0	0.0329	0.0289	0.1959	0.1215	0.1234	0.055	0.1703	0.064	0	0.0849	0	0.0476	0.0248	0.0435	1.2331	0.405	0.126	0.1664	0.1246	0.0688	0.0885	0.08	0.0266	0.0156	0.0646	0.0438	0.186
LOC_Os01g47262	14.5726	11.7179	20.4237	18.7246	19.6168	16.2349	14.8215	15.2435	16.4291	18.2314	19.9097	18.318	17.8623	16.7834	20.1086	15.6259	17.1042	16.4626	16.0116	15.9201	16.878	18.4538	18.9301	16.5101	17.7046	17.3241	21.5194	23.2715	28.474	18.9648	18.2337	20.1742	22.1805	18.0099	22.6238	21.9734	15.7616	18.7643	27.6406	20.3034	38.1927	17.9253	17.5973	14.8552	26.853	21.3196	23.257	22.1434	17.2405
LOC_Os01g47270	14.6939	10.3385	16.7868	22.1811	21.9541	28.1633	14.6269	16.162	12.5871	15.9952	27.1426	34.1676	19.4009	11.7844	21.9254	18.1528	24.4462	19.5953	18.2607	16.8977	21.2771	17.198	26.6168	25.4646	16.4144	13.1872	30.5852	22.4838	31.0318	25.1435	24.6194	16.0766	24.2702	14.2985	25.2745	21.0056	18.2672	5.7491	25.1545	11.1715	26.1073	13.0289	16.7933	12.3848	16.3596	14.191	26.0231	22.3573	20.9948
LOC_Os01g47370	3.334	5.7013	0.865	4.3491	2.0855	2.1967	7.5583	14.0332	2.5312	3.6524	0.1742	4.6402	2.3865	8.4905	7.2111	10.1915	2.9689	4.9637	3.2837	12.6286	6.0165	10.4144	1.4025	0	1.9296	29.9518	1.6155	13.2208	0.2129	3.8816	1.705	45.5513	4.727	7.2361	0	8.8477	1.7426	33.8203	0.9269	25.8719	0	3.0004	2.2912	44.2073	2.9174	18.2484	1.1658	3.3111	1.3756
LOC_Os01g47400	0.8063	0.7845	0.8866	0.9288	0.1471	0.2588	1.8954	1.7389	0.8093	0.6901	0.4139	0.7799	0.5343	1.0288	0.701	1.4165	0.0775	0.3254	1.4733	3.1593	0.4474	0.849	0.4353	0.6904	0.5448	1.2909	0.914	0.8802	0.1208	0.2447	1.6146	1.9991	0.9259	0.4693	0.5924	0.6254	0.4108	0.8667	0.8997	1.7826	0.0941	0.3084	1.5463	5.1533	0.4151	1.1344	0.6941	0.6821	0.1145
LOC_Os01g47420	7.252	5.3381	6.8624	10.3487	6.439	9.1177	6.141	7.3649	6.7715	8.8731	8.7006	10.9015	4.2773	9.7991	10.5911	12.1703	7.7747	12.2977	5.7943	11.7023	6.9631	11.5821	9.6444	13.2326	6.2523	7.8126	10.2147	15.5116	6.8024	12.141	6.1006	8.6607	7.2252	11.5017	10.8365	14.0187	5.6599	6.0834	10.2957	24.0772	8.3914	14.0372	5.035	6.2377	8.0935	7.7089	9.1434	14.5766	8.1358
LOC_Os01g47470	0.2095	0.1411	0.2586	0.1667	0.1513	0.1511	0.4289	0.5942	0.0821	0.0954	0.1766	0.1101	0.4812	0.4067	0.2048	0.2047	0.2854	0.0846	0.3755	0.4197	0.2359	0.097	0.169	0.1229	0.406	0.2731	0.1801	0.1983	0.1322	0.0988	0.3574	0.1411	0.0853	0.0699	0.182	0.1674	0.3422	0.3194	0.114	0.1838	0.2202	0.1378	0.4836	0.5573	0.1314	0.1334	0.161	0.1503	0.3263
LOC_Os01g47490	23.8867	15.0363	28.4354	24.5475	47.379	36.1315	27.9209	21.1267	21.2112	24.8519	28.3598	23.317	25.0992	19.3927	31.2511	19.0448	46.3957	30.5894	27.9332	18.5821	28.3002	22.5007	30.3907	21.7438	29.8747	24.6976	39.9252	29.9491	83.4766	34.1268	36.5411	24.6283	38.0103	27.3065	43.8952	26.3238	19.4955	17.4115	39.0232	18.3542	74.557	27.3817	38.4266	22.6929	33.7453	17.3524	38.1484	17.7468	24.3698
LOC_Os01g47570	0.8707	3.6757	0.8442	2.7761	1.2249	2.2196	0.3974	1.2527	1.4693	3.197	1.4576	4.9124	0.1866	4.1189	1.7947	3.2605	0.6229	2.2854	0.2223	2.7199	1.0644	3.1591	1.9742	9.1315	0.9053	3.212	1.6877	2.2714	1.3491	4.263	2.6746	1.3579	2.6056	3.9835	2.1746	4.3564	1.8276	2.2295	1.5475	4.9024	2.6325	7.4794	2.9251	4.6351	1.6702	2.0984	3.1484	8.5658	1.7427
LOC_Os01g47580	0.1531	0	0.0893	0.1581	0.0941	0.0501	0	0	0.2655	0.2707	0.1408	0.206	0.1119	0	0.0767	0.131	0.033	0.0346	0.127	0.0618	0.1096	0	0.1034	0.0382	0.0671	0.0721	0.0337	0.0765	0.0202	0.0651	0	0	0.1154	0	0	0.1016	0	0.074	0.1183	1.5073	0.0428	0.0327	0	0.0514	0.0526	0.2708	0.1007	0.1512	0
LOC_Os01g47610	1.0127	0.5519	0.8931	1.165	1.0024	0.6773	2.2173	0.8684	0.9112	0.2638	1.5423	1.0571	1.127	0.3346	1.0001	1.146	1.3219	1.2081	1.7374	1.574	2.0723	0.7898	1.114	1.4732	1.5289	0.8385	2.1454	1.8375	1.661	1.6117	3.7485	1.9518	1.0875	0.826	2.5011	1.1206	1.893	1.1565	1.3108	1.0946	1.2592	1.2387	2.845	1.3505	0.5398	1.2423	1.8373	1.2279	0.5199
LOC_Os01g47630	156.646	33.0447	119.65	48.7544	94.4396	68.8304	148.865	122.48	92.5211	76.1306	110.161	55.9834	147.651	36.3699	77.7377	22.0305	66.0052	26.9576	166.073	73.0461	128.093	39.7476	86.4314	24.55	109.223	59.5996	81.5296	47.625	73.0228	35.9549	123.254	111.157	115.356	64.4519	85.0537	38.9804	85.7949	43.8697	71.7088	31.7858	76.7518	38.2036	137.64	86.4998	117.873	69.9472	73.1212	37.4911	63.1436
LOC_Os01g47690	5.1313	7.0005	5.7244	7.5782	8.3486	9.9373	5.9376	7.6654	6.1742	8.5488	7.19	9.6224	8.5955	9.6639	10.245	8.3943	12.7183	12.7822	6.6578	7.4231	12.7717	10.1286	11.0873	10.7857	11.696	11.2326	14.7165	14.1385	22.5922	14.574	9.8312	11.0173	14.4958	15.5958	15.4799	15.4854	13.8218	8.303	25.7083	10.9935	26.7074	12.1092	10.6781	6.4788	13.2978	8.8603	14.786	11.6199	16.5297
LOC_Os01g47730	33.951	39.1252	18.1893	20.6088	10.6645	14.4159	26.538	31.8098	15.0429	22.4001	16.0764	33.6813	26.5958	34.7911	16.1004	17.3279	9.2858	17.2066	22.5321	31.1738	13.378	18.485	17.6492	21.6548	22.1613	46.1133	13.2227	21.0046	8.5889	23.1221	17.0313	29.202	10.2088	20.152	14.2336	23.719	20.3712	36.4004	13.2189	28.3735	10.0731	27.1353	21.9285	36.3837	12.7998	19.3142	14.9311	21.7748	19.1357
LOC_Os01g47760	41.2452	37.1425	24.41	14.4538	21.1542	19.1075	35.3096	34.3161	24.3007	37.3453	18.1222	26.975	47.9591	32.6097	26.9935	13.1876	28.2133	17.7906	31.7763	35.227	39.619	20.998	23.4917	14.2391	35.9856	40.1128	15.5447	21.8175	20.6622	23.8276	28.1809	35.9402	34.4322	42.5566	24.9785	26.2805	29.768	31.3626	17.0393	33.6265	30.7888	17.0247	25.8537	45.3463	26.7776	38.778	32.0544	27.7302	37.9557
LOC_Os01g47780	0	0	0	0.0369	0.1197	0.0583	0.4149	0.3915	0	0	0.145	0	0	0	0	0	0.0574	0	0.324	0	0.1456	0.1916	0.0802	0.033	0.2204	0	0.587	0	0.3844	0.0701	0.2588	0.1085	0.1363	0	0.9145	0.0642	0	0	0	0	0.0344	0.0774	0.1184	0	0	0	0.0293	0.0999	0.3159
LOC_Os01g47820	0.6039	1.0085	0.7057	0.7988	1.107	0.8031	0.6033	0.4934	0.5709	0.9761	1.749	1.2615	0.5325	0.5618	1.0539	0.7146	0.9851	0.9145	0.7365	0.6467	0.5511	0.9437	1.8232	1.428	0.5019	0.9592	0.6114	0.7238	0.7202	1.8082	0.6953	0.8212	0.6377	0.8221	1.7077	1.925	0.4261	0.9174	0.9259	1.2449	0.8714	1.9361	0.9303	1.1429	0.6141	1.4036	1.3813	1.4843	0.4114
LOC_Os01g47830	0	0.0566	0.0676	0.0713	0.1777	0.1667	0.1063	0.2466	0.0506	0.0147	0.1109	0.133	0.1006	0.076	0.0865	0.0406	0.2172	0.1467	0.1099	0.1055	0.1797	0.1506	0.1231	0.1148	0.0212	0.208	0.0721	0.1807	0.1492	0.2601	0.2007	0.235	0	0.0888	0.1203	0.0546	0.0237	0.1198	0.1156	0.2106	0.2376	0.2637	0.0739	0.2631	0	0.0279	0.0522	0.101	0.0762
LOC_Os01g47870	0	2.5742	0	0.3093	0	0	0	0	1.208	0.2112	0.0873	0.0975	0	0.1341	0.3211	0.3914	0.2752	0.1597	0	0.4509	0.5897	0	0.1971	0.1178	0	0	0.2328	0.1532	0.3861	0.133	0.366	0.3056	0	0.2122	0.3369	0.0395	1.0168	0.5813	0.1983	0.1568	0.5001	0.1492	0.2248	0.813	0.1282	0.2925	0.2806	0.0859	0.1535
LOC_Os01g47880	0	0.3233	0.1425	0.1503	0	0	0	0	0	0	0	0	0	0.172	0.1688	0.3014	0.0486	0.0735	0	0	0	0	0.0365	0.1528	0	0	0.1256	0.1324	0.2937	0.0526	0	0	0	0	0.1964	0.0538	0.1742	0.1503	0.5006	0.1874	0.2152	0.1255	0	0.1859	0	0	0.0489	0.057	0
LOC_Os01g47890	0	0	0.0545	0.2437	0.2038	0.1289	0	0	0.4187	0.035	0.0675	0.1309	0	0	0.1658	0.2561	0.2132	0.0194	0	0	0.0986	0.0639	0.0766	0.0842	0	0	0.1559	0.0153	0.3649	0.0648	0	0	0	0.0379	0.0755	0.0931	0	0	0.2121	0.2046	0.2322	0.1306	0	0	0.0887	0.2029	0.0753	0.0613	0
LOC_Os01g47900	0.6376	0.279	0.9484	0.8019	0.3032	0.482	1.3138	1.7914	0.8798	0.2513	1.0387	0.8777	1.1751	0.5371	0.6761	0.6853	0.3316	0.4682	1.4084	1.8394	0.4596	0.8601	0.9293	1.3502	0.6508	1.1506	0.3855	0.4905	0.3443	1.1401	2.0543	1.4345	0.2548	0.4574	0.8375	1.8468	0.6879	0.9628	0.4074	1.0653	0.3999	1.4729	0.8209	1.9124	0.3964	1.0616	1.1828	1.6766	0.3215
LOC_Os01g47930	1.5293	2.3186	0.4317	0.3491	0	0	0	1.4633	0	0	0	0	0	0	0	0.6017	0	0	0	0	0	0	0.4354	0.3717	0	1.3846	0	0	0.5587	0	0	0	1.5667	0	0	1.1372	0	0	0	0.6037	0.3479	0.399	3.1365	1.6636	3.1591	0	0.4408	0.7745	0
LOC_Os01g47940	0.1759	0.221	0.0721	0.3326	0.0267	0.0433	0	0.3181	0.2193	0	0.0269	0.0131	0.1431	0.1422	0.152	0.4263	0.1529	0.1555	0.0565	0.0548	0.0511	0.0662	0.0781	0.0872	0.039	0.2021	0.1867	0.1272	0.3394	0.1878	0.4013	0.5003	0.0468	0	0.1116	0.0596	1.126	0.2542	0.2345	0.1382	0.1267	0.152	0.1265	0.2386	0	0.1069	0.131	0.1275	0.0551
LOC_Os01g47970	0.1429	0	0.1341	0.224	0.0405	0	0.8124	0.075	0.2696	0.1204	0.0252	0.0238	0.2353	0.0773	0.1049	0.3937	0.0754	0.0356	0.5552	0.1815	0.0836	0.1089	0.0438	0.0224	0.0625	0	0.0773	0.0877	0.1505	0.0238	1.2411	0.1213	0.23	0.1911	0.1185	0.0412	0.3609	0.1358	0.2182	0.1625	0.3369	0.104	0.2006	0.0771	0	0.1696	0.0798	0.0228	0.362
LOC_Os01g47980	0.1802	0.4897	0.1963	0.8772	0.2448	0.2766	0.6633	0.5001	0.3425	0.1402	0.0258	0.086	0.0452	0.1814	0.4614	0.7501	0.3959	0.398	0.4732	0.4129	0.1373	0.1816	0.0801	0.0389	0.2488	0.0393	0.315	0.2409	0.4668	0.4156	0.8231	0.2863	0.0763	0.1796	0.06	0.0651	0.7249	0.3277	0.5129	0.4714	0.4453	0.5233	0.5311	0.3483	0.2159	0.2694	0.106	0.0471	0.084
LOC_Os01g48000	0.529	0.4729	0.6701	0.8915	0.3582	0.3382	0.602	1.4262	0.3224	0.5503	0.3239	0.5941	0.4168	0.8205	0.5387	0.805	0.4476	0.7546	1.0525	2.0501	0.4346	1.2198	0.3117	0.9257	0.3924	1.4938	0.695	0.8984	1.0367	2.0741	0.7022	2.1157	0.4452	0.8698	1.2513	1.2912	0.457	1.6738	1.3268	3.3787	1.2148	2.8627	1.1485	3.0024	0.4044	1.0067	1.0237	1.0408	0.4671
LOC_Os01g48020	0.2487	0.5492	0.3172	0.5441	0.4109	0.9195	0.4157	0.448	0.3296	0.6173	0.5989	0.7501	0.2594	0.6777	0.9762	1.1563	0.5719	0.847	0.4029	0.8835	0.634	0.7642	0.8544	1.1971	0.5492	1.2615	0.4695	1.8877	0.3481	1.6652	0.4639	0.8003	0.3595	0.7198	0.6582	1.2229	0.4014	1.5459	0.4834	5.0047	0.3905	3.4661	0.8052	1.0669	0.2064	0.758	0.5004	1.1612	0.7742
LOC_Os01g48060	4.4866	4.5473	5.4861	6.2245	5.6415	5.4272	4.5598	6.0193	4.0288	5.772	5.4611	6.017	6.3695	5.0285	6.4396	7.0869	5.4868	6.2082	6.4716	7.2252	6.929	6.6355	5.5083	6.2792	9.9591	6.0826	9.6374	6.9641	7.94	6.1945	9.7091	7.174	9.7893	5.6752	7.8204	7.3854	10.1507	6.578	10.4406	5.6537	8.6308	6.0594	10.6328	7.6256	9.4444	7.4202	8.9313	7.1763	14.3438
LOC_Os01g48080	0	0	0.5909	2.4046	0	0	0	0	0.8393	1.8886	0	0	0	0	1.5756	3.373	0	0	0	0	0.9221	1.0167	0	0	0	0	0.5204	0.6513	0	0	0	0	0.505	0.8601	0	0	0	0	1.3142	2.354	0	0	0	0	2.0264	0.729	0	0	0
LOC_Os01g48090	0	0	0.5261	2.9647	0	0	0	0	1.9516	1.6464	0	0	0	0	1.285	3.5117	0	0	0	0	1.0149	1.3514	0	0	0	0	0.9478	0.6422	0	0	0	0	1.0461	0.967	0	0	0	0	1.7487	2.3779	0	0	0	0	1.6431	2.0391	0	0	0
LOC_Os01g48110	0	0	1.626	5.5389	0	0	5.7448	0	1.6922	2.8405	0.512	0.4375	0	1.4699	6.7664	7.4392	0.3258	0	3.4581	0	0	4.2365	0.4155	1.0723	0	2.7925	1.8012	2.8045	0	1.1331	1.5162	3.2282	1.521	0	0.322	0.3701	0	0	4.9205	5.7749	1.4302	0	0	0	0	1.7792	0.314	0	3.7576
LOC_Os01g48120	7.2876	11.2818	4.0694	0	0	0	1.1303	1.0567	0	0	0	0	8.6697	7.4829	0.0322	0	0	0	1.0493	0.8877	0	0	0	0	9.4263	6.6748	0.0365	0	0	0	1.0557	1.1868	0	0	0	0	8.9578	9.3757	0	0	0	0	0.6008	1.2681	0	0	0.7208	0	10.0028
LOC_Os01g48200	8.1463	15.7165	7.1689	10.7139	8.8162	12.2444	14.1644	21.0299	9.4396	15.6683	9.5722	11.8105	8.4929	12.4395	8.019	12.8033	8.5206	13.9391	19.1612	20.6653	9.2206	16.0524	9.5204	12.2291	7.9719	10.9213	6.602	10.3933	7.4116	11.9571	14.3617	18.5661	8.468	10.8745	8.4873	12.1391	9.8131	14.1476	7.6749	17.195	7.3828	15.4261	16.7635	21.524	8.6081	10.9039	7.9598	11.4336	10.3963
LOC_Os01g48339	0	0	1.0424	1.4471	1.7023	1.3087	0	0	0.8041	0.7981	1.3415	1.6699	0	0	1.3005	1.1941	0.9144	1.2628	0	0	1.0228	1.1542	1.6298	1.8993	0	0	1.4524	1.2412	1.3929	1.1764	0	0	0.9046	1.3691	1.8039	1.7716	0	0	1.285	1.057	1.2402	1.4876	0	0	1.1027	1.2851	1.781	1.5142	0
LOC_Os01g48360	5.6361	3.6958	8.8587	5.981	6.1491	8.1027	11.818	9.5962	3.4531	4.071	7.8034	7.3769	9.2595	13.0853	15.6622	10.4556	8.5751	16.156	12.7575	14.5596	9.3628	12.8762	13.9652	15.402	2.7412	20.654	7.2494	21.7734	8.3139	47.0555	6.2258	14.5028	5.5201	10.6318	16.8886	21.9655	5.9048	17.3389	10.6689	49.9182	10.254	86.8919	8.6972	14.521	4.9715	8.4016	11.9564	12.4445	5.5373
LOC_Os01g48390	5.0467	9.6735	4.3673	6.126	4.4505	4.109	4.5595	6.5029	3.8763	7.3898	3.2581	5.5056	4.5564	6.1653	3.3643	4.3722	3.1167	4.156	4.2516	4.9387	4.1351	5.7432	3.512	4.1695	3.1892	7.5037	2.3695	2.8699	2.1509	4.1181	3.5261	5.0627	2.779	6.0035	2.5395	4.1008	3.3544	7.3471	3.0612	4.0322	2.4693	3.0759	4.0639	5.1494	2.7113	6.192	2.7307	3.4943	2.1292
LOC_Os01g48410	0	0	0	0	0	0	0	0	0	0	0	0	0	0	0	0	0	0	0	0	0	0	0	0.0069	0	0	0	0.0094	0.0177	0.0068	0.0271	0	0	0	0	0	0	0.1264	0.1524	1.442	0.0485	0.0743	1.26	3.0301	0.129	0.2123	0.0955	0.3699	0.0874
LOC_Os01g48470	0	0	0.0385	0	0.0603	0	0	0.1851	0	0	0	0	0	0	0.2876	0	0.0254	0.0834	0	0	0	0	0	0	0	0	0.0418	0	0.1667	0.0941	0	0	0	0	0.0542	0.0294	0	0	0.0453	0	0.0672	0.2228	0.2127	0.1008	0	0	0	0	0
LOC_Os01g48500	65.6209	67.5514	39.163	65.5422	37.0975	59.3046	42.6104	60.3718	26.6413	57.358	31.431	67.8928	70.0229	78.8954	58.3144	75.4847	51.103	87.2298	52.9157	104.433	47.0976	73.8437	38.639	95.1192	104.182	85.2522	101.101	117.823	76.0969	70.6527	90.266	91.8943	57.5866	57.1934	62.5318	67.1689	68.599	65.6984	44.5754	45.097	40.3781	48.5645	48.0913	61.1001	30.7052	38.5801	47.811	59.4646	119.748
LOC_Os01g48610	0.9108	2.6713	3.2005	4.1996	1.2122	1.6432	2.6775	3.863	1.9938	1.9643	3.2752	3.9546	1.2842	2.6272	5.5647	8.5363	2.6125	3.5506	3.5534	2.8986	2.218	3.2933	5.5105	8.2943	1.7262	4.4291	2.2226	5.5639	2.7564	11.9886	3.269	3.7853	1.3538	2.6674	5.9098	10.3264	1.7192	4.5231	5.7034	19.6393	4.0157	14.1097	3.8532	4.3804	1.3086	3.8929	5.6065	4.6149	2.246
LOC_Os01g48620	2.9721	4.8458	4.2904	9.6898	2.033	5.6836	10.2104	14.922	11.204	28.5048	6.0701	7.5208	3.643	5.2009	11.3253	11.6992	4.02	7.8591	12.5957	11.0284	19.0675	22.1437	11.1355	14.2107	2.9022	7.9181	9.689	16.2377	4.2283	34.4439	11.2752	15.3185	17.7815	24.4591	11.5793	21.4177	3.8803	8.5834	14.887	32.3945	8.0178	50.5095	11.9822	12.4336	17.6885	28.832	9.9038	16.1698	5.6866
LOC_Os01g48640	27.7319	32.2321	30.762	32.6235	21.2767	25.2901	38.0136	51.1295	24.8228	32.3427	35.4918	40.6944	29.5705	35.1316	36.7149	45.6975	24.2533	27.7601	47.0418	40.5692	29.1222	34.4902	37.3413	50.431	31.6161	36.6495	25.5536	39.3411	29.858	56.8917	44.3306	35.9589	25.915	28.9366	43.2762	52.7767	34.926	36.3566	30.3333	56.5492	26.0597	50.7945	38.2108	39.6373	20.9105	27.2495	37.0903	31.664	35.3654
LOC_Os01g48650	0.0344	0.1896	0.1196	0.1615	0.0961	0.1053	0.0333	0.0944	0.1187	0.0708	0	0	0.0722	0	0.2694	0.367	0.1777	0.1851	0.1226	0.1942	0.1052	0.1845	0.0086	0.0089	0.0606	0.0325	0.1365	0.2984	0.0258	0.424	0.035	0.1024	0	0.0937	0.0398	0.0263	0.0347	0.1682	0.3292	0.5792	0.0963	0.4379	0.1027	0.202	0.1048	0.0816	0.0085	0	0.0765
LOC_Os01g48680	23.9875	26.9892	17.4688	12.0798	19.563	19.5831	24.8505	29.0281	20.6286	34.8739	21.4691	23.3414	28.2736	27.0123	12.081	11.9775	21.8129	18.4856	26.8797	22.1911	28.2265	32.6569	22.3142	21.9127	27.2101	23.2196	12.3342	9.5954	23.0751	19.5657	28.5521	23.0112	35.2822	28.3629	21.1124	22.8976	47.8431	29.6589	16.299	12.3822	27.818	17.8138	38.4123	22.9493	45.7319	32.294	30.6743	21.3272	39.7885
LOC_Os01g48710	0.0646	0	0.2024	0.0858	0.0689	0.0329	0.2588	0.0599	0	0.0439	0.124	0.1175	0.2727	0.2704	0.1514	0.2628	0.0303	0.0783	0.1526	0.2946	0.131	0.0864	0.122	0.1879	0	0.4162	0.0436	0.1133	0	0.0527	0.1313	0	0.0698	0.1138	0.0148	0.1811	0.124	0.1243	0.0799	0.338	0.0543	0.224	0.1861	0	0.0626	0	0.0708	0.1409	0
LOC_Os01g48800	0.2624	0.3131	0.3818	0.3609	0.3509	0.1701	0.3405	0.1307	0.3868	0.2989	0.2321	0.2554	0.1443	0.0715	0.8659	0.2272	0.5544	0.1657	0.412	0.0811	0.22	0.5805	0.3634	0.2373	1.0608	0.1872	1.2237	0.3701	0.6202	0.3506	0.4775	0.0609	0.5048	0.1224	0.7423	0.3821	0.4106	0	0.6324	0.1931	0.2926	0.0421	0.0644	0.1404	0.2068	0.1605	0.2431	0.2666	0.1629
LOC_Os01g48874	4.7556	14.6597	3.801	12.3769	6.5602	13.0804	4.1902	11.4439	3.1703	18.4759	5.0851	19.6446	6.6362	14.8613	5.5547	15.176	6.4398	17.6184	4.5507	15.1431	4.9284	17.7384	6.2056	20.9777	3.6402	11.8212	3.2519	8.4037	4.0038	15.883	3.5703	7.7203	2.6953	9.3057	4.9199	16.4793	2.5862	13.2531	3.2328	6.6755	3.3999	13.5277	1.707	8.8706	2.4646	10.5344	4.6171	14.5636	5.0736
LOC_Os01g48910	2.0328	1.8499	1.4469	1.2981	1.3651	1.7307	1.7805	2.8187	1.121	1.8072	1.58	1.8585	2.6096	3.4823	1.8412	1.5103	1.81	2.2538	2.456	3.4183	2.1261	2.7658	1.8643	2.5901	3.4118	4.5772	1.9802	2.0398	2.291	5.7507	3.1921	2.4279	2.8211	3.4396	2.6173	3.8317	2.8811	4.2407	2.3481	5.9487	2.9278	7.1108	2.9165	2.6749	2.2213	2.4422	2.312	2.4697	4.191
LOC_Os01g48940	1.7867	1.5772	0.7215	0.7006	0.9516	0.7848	0.4177	0.3823	0.8466	1.0079	1.516	2.4871	1.6229	0.5383	1.02	0.8727	1.2374	0.3147	0.9556	0.5945	0.8923	0.3796	3.9863	2.4414	1.0093	1.051	0.553	0.6838	0.7415	1.1924	1.0097	0.7905	1.0509	0.6805	1.13	2.4121	1.1072	0.3676	0.9086	0.4695	0.8843	0.83	0.3763	0.9883	0.2785	1.0989	1.0478	0.8279	1.8657
LOC_Os01g48950	2.8139	5.1619	2.7726	3.3954	1.5667	2.7024	1.2293	2.3628	1.9771	2.749	10.5207	12.4968	4.0629	12.8642	6.7047	10.4253	5.1576	13.4951	6.6464	5.9041	4.4074	8.0786	20.3642	22.1427	4.8338	38.2102	2.8966	8.3266	3.999	59.6993	2.597	9.4522	2.7118	6.6806	11.0914	36.2818	7.133	11.1758	5.6137	15.0826	7.9422	46.5812	5.3248	7.6417	5.0504	4.1138	10.1058	7.0603	5.3263
LOC_Os01g48960	7.123	6.965	5.3054	3.3578	6.0629	2.6432	5.3449	4.0571	7.0999	3.7335	4.4842	3.0053	5.6266	4.6274	4.9348	3.5436	4.5418	3.3172	4.4031	3.7053	4.8833	4.1151	4.8504	3.8074	9.3955	5.4576	5.9524	2.4897	5.5487	4.5073	5.2076	4.0684	6.7381	4.5176	6.3219	4.1904	12.1199	7.5507	8.8309	6.9784	9.314	6.7829	7.2642	5.7318	9.1515	4.4833	7.9325	4.6156	9.9728
LOC_Os01g49160	0.0847	0.8766	0.5155	0.5076	0.1918	0.2521	0.9516	0.354	0.8461	1.1738	0.8792	0.9025	0.5623	0.184	0.5105	0.4587	0.2322	0.2913	0.5513	0	0.4016	0.7812	0.5675	0.3541	0.0747	0.2333	0.4113	0.207	0.5042	0.5541	0.3478	0.0728	0.5482	0.4599	0.4856	0.6508	0.2623	0	0.5997	0.733	0.0963	0.1405	0.3222	0.0913	0.2687	0	0.5846	0.2649	0.2147
LOC_Os01g49210	16.654	4.1426	7.8845	4.8763	5.3073	5.9171	10.3174	11.3375	3.8382	4.9154	5.7618	3.7717	6.6564	4.6384	7.6497	4.8013	6.586	6.6854	16.0452	9.8818	6.1974	7.2376	4.0061	4.4945	7.3164	6.3312	3.6847	4.8152	4.1569	6.2045	12.8835	6.1687	4.2013	2.065	4.6289	5.405	5.4652	3.4866	4.6297	4.7579	4.2909	5.5932	8.8034	6.7099	2.4536	5.2562	4.6837	5.0425	4.4427
LOC_Os01g49219	0.381	0	5.3332	15.263	10.9651	12.5101	8.4284	11.7762	7.7407	12.2351	11.097	12.1124	0	0	14.1448	16.4921	13.5822	16.2379	11.7284	11.7662	9.8093	13.5298	13.3276	14.3665	0	0.0216	13.201	13.5386	13.7195	15.4238	13.3623	13.6656	10.8456	10.3315	13.2237	14.2641	0	0	11.8266	13.7083	11.4405	15.5623	10.2394	11.3264	10.691	12.5305	12.6328	13.8353	0.0467
LOC_Os01g49230	5.0137	4.251	4.0354	0.9319	0.9666	1.1147	0.7122	1.6184	1.5763	0.614	1.9706	1.2315	6.361	3.655	1.9035	1.5115	1.4997	0.8432	1.9834	1.1397	2.2693	1.6778	2.2086	2.2193	6.0828	3.1208	4.0742	2.1174	5.5667	2.037	3.6475	0.8995	2.356	1.1375	7.7187	2.5864	11.0105	1.6158	4.8423	1.3332	3.4111	0.962	2.5195	1.5026	3.657	1.2152	5.0153	1.6886	7.0608
LOC_Os01g49280	2.6366	0.4	3.9994	1.214	5.5709	2.7042	3.3873	1.8618	4.552	1.6896	3.188	1.4085	2.205	1.5786	3.6977	1.3067	5.1089	2.1142	3.0784	1.6786	5.2965	2.3139	4.0883	1.5194	5.6053	1.4298	7.5664	2.1022	9.0503	2.917	6.615	2.3945	8.6156	2.6002	4.8685	2.0777	3.7102	1.2283	6.3926	1.2018	9.8208	2.2722	6.8886	2.1059	10.6007	3.4668	6.3019	1.9867	5.5993
LOC_Os01g49290	50.0645	45.7497	54.7526	55.407	48.1696	51.0717	60.4841	47.7148	89.4194	50.558	57.0392	48.9223	47.6135	60.2146	58.9276	76.8934	59.9825	62.8008	58.3718	58.625	53.0127	90.4665	60.2459	70.2462	55.9653	53.7076	51.7129	93.8458	53.8233	51.2287	56.2404	62.2289	54.0551	75.2094	55.0677	65.6911	37.3339	53.0655	54.3934	104.419	53.116	68.6336	56.3009	52.2299	57.1729	58.0334	52.6586	58.7799	65.1667
LOC_Os01g49310	10.2176	3.8602	7.4903	4.8944	5.3789	4.349	9.9823	5.1993	9.8345	5.8287	5.2734	4.8647	6.1091	7.4447	5.2022	7.4936	4.2599	10.9728	5.8249	6.5332	7.7353	9.6066	4.3305	5.0001	8.2974	7.5877	5.8119	7.6276	4.1764	5.8118	7.3479	7.7297	9.6314	8.9946	5.0693	5.4715	10.5928	10.6493	8.9181	10.6538	6.9729	9.3749	10.8465	12.4968	15.0218	14.7886	5.9537	8.7782	8.495
LOC_Os01g49320	0.5389	0.3752	5.1665	5.0046	1.4673	2.7764	2.1676	1.3874	2.2229	2.37	5.2996	4.9953	0.0846	0.2533	9.0161	9.9824	3.0634	2.0915	1.6572	0.3797	1.8159	2.8487	4.9361	7.7975	0.8299	0.2191	5.8248	6.4855	2.4935	7.5756	1.9307	0.9281	2.6396	1.2997	3.4119	5.3926	0.3242	0.2271	4.7545	19.6285	2.2095	9.3795	3.2742	1.1532	0.982	1.43	3.4552	3.0303	0
LOC_Os01g49360	0.1731	0.2007	0.2139	0.2609	0.2196	0.1402	0.3944	0.1829	1.0222	0.098	0.2419	0.3006	0.0637	0	0.2786	0.3904	0.21	0.2551	0.5271	0.4421	0	0.4431	0.1092	0.2259	0	0	0.4657	0.2056	0.3057	0.1965	0.475	0.1497	0.2485	0.1055	0.3939	0.2627	0.2382	0	0.4329	0.0921	0.2941	0.2151	0.4382	0.1261	0.4907	0	0.3712	0.1497	0
LOC_Os01g49370	0	1.5927	0.2667	1.3845	0.2959	0.4446	0.0903	0	0.8332	0.4519	0.7379	0.5937	0	0	1.7722	5.241	0.9184	0.3494	0	0	0.283	0.733	0.6711	0.7986	0	0	0.6351	0.5172	0.983	0.522	0	0	0.5358	0.521	0.5403	0.9573	1.1952	0	0.7466	1.369	0.6936	0.594	0.0817	0	0.9638	0.6974	0.8459	0.5339	0.1017
LOC_Os01g49560	3.3261	4.8232	8.7817	7.9916	4.0994	3.4651	4.3767	4.6265	8.2802	4.46	5.0921	4.0432	6.5723	7.9756	8.6398	11.3055	4.6285	3.5998	3.9711	3.4865	3.5029	5.2055	9.3332	7.3225	7.2845	7.7166	7.0151	9.6376	5.0366	7.3134	4.0574	4.1522	3.2694	7.2627	12.3092	8.3708	10.7049	10.5195	9.183	11.7087	7.4457	12.6143	6.7436	2.76	6.106	8.3885	11.3196	8.5753	4.3244
LOC_Os01g49580	0.663	0.7454	0.4777	0.1203	0.0515	0.203	0.1671	0.1428	0.0215	0.0262	0.0548	0.0275	0.8294	0.8601	0.3171	0.3376	0.1202	0.4936	0.1414	0.1594	0	0	0.1698	0.1504	0.3751	0.6936	0.0714	0.2361	0.1661	1.9323	0.0841	0.1695	0	0.0565	0.2274	0.2252	0.963	1.2366	0.1951	0.5141	0.1965	3.4346	0.1648	0.0382	0	0	0.2738	0.143	0.4387
LOC_Os01g49600	2.5305	3.0646	5.477	5.0238	2.6804	2.4502	3.0966	2.294	3.9743	1.9823	2.9052	2.6101	3.7764	2.8646	5.1433	6.1491	2.8271	2.5128	2.6376	2.6923	2.245	2.1924	6.3298	4.8278	4.1606	4.3661	3.7843	5.8478	3.1357	4.9813	2.3954	2.8527	2.4305	4.9528	7.4656	5.1708	5.1269	5.9046	5.4328	6.9232	4.8761	7.9145	3.6439	2.9661	3.9982	3.6269	6.3083	5.047	2.3355
LOC_Os01g49614	2.9278	2.8578	2.9845	1.4694	3.8992	3.698	6.8776	6.5876	1.0524	0.553	0.4943	0.4755	3.5381	2.8471	2.8615	2.7077	4.0048	4.4637	5.9958	5.3606	0.5079	0.4616	1.6294	1.7055	2.5298	4.024	1.5683	2.1886	4.6015	15.4362	4.9637	4.8493	0.6027	2.2039	2.5065	1.913	4.4717	5.7268	2.1958	3.1893	6.9409	19.5524	4.8881	3.8175	1.9192	1.2002	2.2547	2.2863	2.1673
LOC_Os01g49630	0	0	0.0871	0.159	0.6291	0.6977	0.9644	0.3075	0	0	0	0	0	0	0.066	0.1501	1.1451	0.5318	0.4869	0.3793	0.0861	0	0.0337	0.0626	0	0	0.0503	0	1.2684	1.623	0.1605	0.1443	0	0	0.0358	0.0588	0	0	0.151	0.1101	1.045	2.2222	0.5396	0.0837	0	0	0.0431	0	0
LOC_Os01g49710	0.6004	0.4104	0.5073	0.6602	0.6991	0.9855	3.8398	5.9077	1.0518	1.3491	0.5712	0.565	0.5219	0.257	0.7491	0.4263	0.7233	0.7257	2.7526	5.5895	2.9436	0.7281	0.8732	0.8513	3.0562	1.55	2.1083	0.5413	4.0342	1.0263	5.6445	5.036	2.6597	1.9343	2.6981	1.2789	1.7403	1.2477	4.1629	0.5932	4.5917	1.0679	5.6148	3.3404	4.679	1.4341	3.3661	0.6922	3.4501
LOC_Os01g49720	1.0255	0.6048	1.5779	2.2068	1.6329	2.1552	1.0943	2.5027	0.456	1.1511	0.8918	1.378	0.9946	0.8896	2.9352	1.7903	2.2121	3.6025	1.3972	2.0113	3.2845	0.9523	1.3988	1.9158	7.8548	1.2836	9.5906	3.9427	13.0489	4.0936	5.1351	2.7434	4.6234	3.1541	5.7756	2.2044	5.7652	3.887	11.9452	2.7883	14.4751	2.5022	8.8626	3.1014	7.1005	1.9858	6.3237	1.3887	20.078
LOC_Os01g49730	0	0	0.9469	4.9206	4.7628	4.7115	0	0	6.4945	6.7455	3.8649	5.7393	0	0.2562	5.0064	5.0015	6.3476	4.8905	0	0	5.4343	5.9406	5.5556	9.0867	0.4332	0.2234	6.8995	4.8079	10.3572	6.9137	0	0	5.9889	9.2222	6.3863	4.5066	0.1306	0.1165	4.747	2.6549	7.4908	4.3101	0.1152	0	4.6576	5.4637	5.6047	4.5287	0
LOC_Os01g49740	49.141	66.5935	35.7947	37.9169	37.2198	31.2742	43.6117	49.8947	43.3987	43.3113	30.7677	33.7238	57.8382	49.6288	34.3856	36.959	34.8183	31.3383	39.853	40.7724	39.3029	38.8634	35.0239	35.2262	59.2727	47.8055	36.1596	32.3138	43.0091	28.8218	50.455	45.0538	45.776	44.6849	32.6178	28.0964	72.3277	48.4083	46.3747	22.1641	40.1664	24.8493	53.9141	44.7974	49.7274	41.7772	37.9717	26.6033	78.6862
LOC_Os01g49750	0	0	0.1268	0.1407	0.5986	0.7646	0	0	3.8714	3.5832	1.1861	0.8013	0	0	0.6744	0.5373	0.8949	1.0259	0	0	4.9348	4.039	2.0384	1.8561	0	0	0.9658	0.9749	1.6283	1.1386	0	0	9.4364	10.1994	2.013	1.4527	0	0	1.1427	0.3261	1.2675	0.3435	0	0	4.704	3.2476	1.6176	1.273	0
LOC_Os01g49820	3.3635	3.4372	2.6605	0.8279	2.0549	3.4151	2.96	4.7617	0.5748	1.3265	1.0403	1.1054	4.3345	5.017	1.8921	2.1951	2.8127	4.1789	4.3889	5.2477	1.3211	0.957	1.6866	2.1613	5.4433	10.1672	1.2414	3.4436	2.9554	13.7286	3.6849	5.9233	0.646	2.0329	1.7725	3.2236	5.5627	7.5455	1.3993	18.8607	3.8753	18.0758	5.4657	4.5263	0.4993	0.8086	1.4383	2.2774	5.74
LOC_Os01g49830	6.4072	11.8197	5.0392	12.7292	3.4465	14.6129	6.4563	18.1357	1.8887	11.2646	9.6886	23.2362	6.8476	10.3075	8.5005	11.1659	5.478	8.0751	9.3043	23.7745	4.0073	8.2022	9.4801	21.7745	5.1937	10.0109	3.4176	9.6796	3.4518	17.8185	4.6968	11.5027	2.4042	5.7804	7.041	15.4618	7.6379	8.3252	3.9427	21.8685	3.1969	18.0206	6.0386	14.9098	1.3282	9.0633	6.916	16.5501	8.768
LOC_Os01g49880	0	0	0.038	0.1529	0.0536	0.1594	0	0	0	0.0816	0.1307	0.2676	0	0	0.0927	0.0535	0.0516	0.0529	0	0	0	0	0.1773	0.1438	0	0	0.07	0.295	0.0803	0.6505	0	0	0.1215	0	0.1528	0.3065	0	0	0.0408	0.575	0.0612	0.5751	0	0	0	0	0.1021	0.2119	0
LOC_Os01g49910	0.622	0.9042	0.6749	1.1244	0.7129	1.1212	1.0823	1.4317	0.4726	0.792	0.926	1.5564	0.7966	1.3272	0.7356	2.1035	0.8361	2.2065	1.0741	1.879	0.6478	2.0516	1.1152	2.3358	1.1347	3.1145	0.754	1.8904	0.4833	5.308	0.8852	2.379	0.5912	1.6037	1.0193	3.589	0.5623	1.445	0.9162	4.0926	0.6451	5.9174	0.925	2.2545	0.3123	0.8111	0.9832	1.7859	0.924
LOC_Os01g49920	0.204	0.3377	0.7436	1.6411	1.1035	1.4908	0.01	0.0098	0.7789	1.2826	1.3106	1.6119	0.2883	0.2926	1.406	1.7352	1.2819	1.3895	0.0131	0	1.003	1.5407	1.3271	1.6669	0.2223	0.1433	1.4002	2.2108	1.1396	2.0755	0	0.0126	1.5129	1.8348	1.3928	2.1546	0.427	0.4554	1.5824	5.2395	1.5065	2.0579	0	0.0104	1.3361	1.7336	1.4526	2.0364	0.5425
LOC_Os01g50030	54.1944	49.2758	73.0355	116.901	112.689	131.421	41.2207	69.9965	73.612	104.94	101.109	134.275	47.9109	70.5285	85.1892	95.7775	83.9063	159.227	46.2249	69.4032	72.2364	105.398	88.8858	119.556	45.0118	92.7319	82.547	117.862	65.3715	132.53	43.5237	60.7194	82.5319	134.523	75.913	132.636	46.6844	65.9138	105.402	161.722	110.206	159.748	48.9457	64.2873	68.6453	107.733	101.645	171.444	51.4745
LOC_Os01g50080	36.4743	25.0916	36.776	15.5529	19.6538	15.1597	24.2085	23.4041	14.1733	16.7571	14.0355	11.0573	30.9147	24.2965	12.9516	9.3568	12.3376	9.8794	16.8419	13.0524	14.418	12.4739	9.4166	5.228	19.2131	24.8531	5.9963	7.8829	5.1594	10.1667	12.8087	13.8398	10.3199	11.6478	6.8033	8.773	28.6929	35.1714	6.5866	9.0757	7.5301	8.3902	15.5223	18.0967	8.8629	15.3281	8.6992	9.427	17.685
LOC_Os01g50090	0.8838	3.1655	8.5307	18.1237	7.3969	6.5553	2.7955	2.9253	9.2484	6.8318	6.1867	7.6832	0.6905	1.1916	10.5941	19.3154	8.9026	8.52	2.2163	2.1558	4.812	6.9426	6.1542	10.0371	1.2599	0.634	9.8024	9.733	11.7938	8.5279	2.8627	2.587	5.2869	6.765	9.0116	9.6817	4.1749	1.8473	18.2763	18.6541	12.0599	12.1072	5.0117	4.2388	8.2901	10.5901	12.7376	8.9619	1.3677
LOC_Os01g50100	0.9639	2.2042	1.8421	2.0792	1.5529	1.7246	1.0589	2.0747	0.8047	1.4637	2.057	2.7305	1.0969	2.0061	2.593	5.6803	1.9345	5.077	2.1691	2.2031	1.411	2.4899	2.0355	4.2025	1.3033	5.1552	1.7198	7.8739	1.7922	22.6465	2.7662	2.4426	0.9434	3.6355	1.9592	8.8335	1.7467	6.1826	4.045	59.4547	4.119	17.8598	7.7306	5.5375	1.1119	2.6408	2.4367	6.0511	1.2421
LOC_Os01g50170	1.2665	0.5807	1.3246	2.1344	1.5478	1.3264	0.7771	0.8797	1.8908	1.8329	2.6534	3.2761	1.0897	2.5528	1.7139	1.8708	1.5622	2.6964	0.7352	1.2636	1.3873	3.832	1.6985	1.5711	0.7015	4.9457	1.5033	1.4831	1.254	6.8638	0.5921	1.0223	0.9332	1.3886	1.5607	2.2753	0.2204	8.5983	1.0599	3.2509	1.4605	2.7459	0.7573	1.3662	0.9761	1.6686	2.5565	1.5695	0.3519
LOC_Os01g50370	2.4598	0.969	2.9466	0.8131	1.7953	1.5493	2.7714	1.2053	2.8577	0.9937	1.4616	0.5035	2.2818	0.3821	1.1844	0.5468	1.563	0.9492	2.0567	1.682	1.2868	1.2307	1.0024	0.4927	2.3067	1.2071	1.508	0.7573	2.3801	0.9235	1.8505	1.3172	2.178	0.9153	0.9228	0.5245	2.4235	0.912	1.8298	0.8537	2.9637	0.3932	2.8966	1.0102	3.6685	0.6456	1.1818	0.4107	0.8102
LOC_Os01g50400	1.6114	2.0666	0.6113	0.2926	0.2945	0.7778	0.7697	0.7894	0.7613	0.6379	0.2569	0.2755	0.838	0.2441	0.208	0.1275	0.4317	0.2755	0.1974	0.4747	0.1762	0.7981	0.1674	0.7186	1.1658	0.9228	0.7461	0.175	2.2802	0.1028	0.7863	0.134	0.4891	0.8378	0.305	0.1958	1.4267	0.444	0.8154	0	2.3732	0.1646	0.2198	0.1677	0.8125	0.0931	0.4156	0.0233	0.7614
LOC_Os01g50410	3.3571	10.0707	0.8247	1.5716	0.8066	1.1979	1.5763	2.6934	0.9772	1.2216	1.0623	3.7632	0.77	0.2527	0.6222	0.6192	0.6116	0.2811	0.7089	0	0.1825	0.2377	0.4784	1.3405	0.7665	0.7962	1.7589	0.3901	1.6631	0.4258	0.4032	0.5506	0.4218	0.9359	0.8389	0.5188	0.9777	0.0756	1.4896	0.3958	1.5603	0.2092	0.7585	0.2569	0.5848	0.2877	1.0444	0.2686	0.3934
LOC_Os01g50420	1.7626	5.1307	0.1748	0.6676	0.1441	0.4341	0.365	0.6907	0.4215	0.7655	0.3228	2.1874	0.1089	0.1639	0.0461	0.406	0.1341	0.2154	0.1263	0.1829	0.0551	0	0.168	0.3709	0.091	0.0477	0.1656	0.1097	0.0963	0.1161	0.1043	0.0942	0	0.0465	0.1083	0.1521	0.1048	0.0994	0.4853	0.15	0.2808	0	0	0	0	0	0.1181	0.1312	0.12
LOC_Os01g50450	35.1162	16.3486	30.7322	15.2757	28.0265	17.8377	33.8322	20.8805	34.8576	15.849	30.9912	17.2707	33.4774	13.0296	23.5571	11.5615	26.404	15.5154	31.0566	16.7865	39.8726	18.0495	29.1418	13.8907	32.3474	18.7435	39.3916	15.7613	42.0691	13.9125	32.5197	19.6795	44.0218	26.6991	37.2581	16.3137	32.9942	14.8597	45.9272	12.4442	45.9776	11.6893	39.5941	21.3894	51.9676	22.897	41.373	13.9548	27.4797
LOC_Os01g50460	50.6885	4.4842	67.8561	15.8895	51.1416	19.6373	66.37	22.6884	75.4766	15.2987	55.5154	14.7111	29.28	6.2595	26.4893	4.9098	27.9991	16.12	30.4489	13.581	46.9176	16.0211	32.1086	6.8227	18.6316	7.7595	40.6599	8.9019	33.6475	8.3516	25.9737	16.6243	63.6888	29.3365	43.1805	8.0879	20.1539	7.389	38.4759	5.2501	38.7199	5.8294	27.4315	16.1424	77.0769	21.4962	30.9933	7.7501	8.7895
LOC_Os01g50470	0.2733	0.1795	0.1104	0.0359	0.0515	0.0644	0.2859	0.1393	0.0229	0.1061	0.0584	0.0752	0.2859	0.1634	0.0239	0.0365	0.0467	0.0207	0.1247	0.0477	0.0913	0.0816	0.0504	0.0496	0.2827	0.2638	0.029	0.0106	0.0166	0.0085	0.2646	0.0839	0.0372	0.0102	0.0253	0.0348	0.2516	0.4362	0.0264	0.0363	0.029	0.0263	0.2596	0.0495	0.0645	0.0771	0.0378	0.029	0.334
LOC_Os01g50610	0.617	0.8489	1.2995	1.0059	0.8584	1.354	1.0832	1.4701	1.1914	1.3729	1.0546	0.7511	1.102	1.5161	0.9698	1.1089	1.3398	1.8628	0.9274	0.7684	2.4984	1.1248	1.1212	0.8773	0.3433	1.9166	0.8992	2.354	0.2501	1.5945	0.1753	0.7685	0.9192	2.8415	0.5797	1.5405	0.61	2.0829	0.6409	3.915	0.4497	4.5648	0.3241	1.8113	0.5125	4.1656	0.4796	3.0629	0.9444
LOC_Os01g50616	3.2235	1.9032	2.8264	2.4352	2.4506	2.2542	2.2369	2.2473	2.5128	2.4474	2.0756	2.0159	2.3851	2.6486	2.6536	3.056	2.3411	5.043	2.3271	2.117	2.8856	3.7558	2.4593	3.1356	4.4758	3.1276	4.4174	3.7423	4.2765	4.0847	3.4594	2.3002	5.004	3.8722	3.8063	3.0686	5.9191	2.4473	5.5486	2.9231	5.868	4.1827	4.2524	2.6299	6.092	3.2855	4.504	2.8192	4.5761
LOC_Os01g50622	16.7003	75.1462	21.2231	85.5599	18.4452	51.4235	8.8065	48.107	11.6671	68.1056	18.7592	72.1902	32.1104	291.865	53.4298	150.125	34.9092	220.88	14.7789	160.621	25.9932	176.078	41.5441	214.905	83.0816	203.715	99.0444	220.652	60.9937	167.203	31.1809	87.6802	59.0641	142.295	94.5786	171.918	53.8292	153.21	66.0126	139.173	51.7495	181.111	19.5738	82.1021	40.6643	136.55	55.9972	183.087	165.446
LOC_Os01g50720	0.8441	0.7667	1.0014	0.5444	0.6035	0.4458	0.9864	1.2278	0.9519	1.0478	0.7761	0.4589	0.4873	0.8664	0.4014	0.3361	0.4678	0.453	0.626	1.1573	0.6615	0.7245	0.3339	0.3267	1.2901	0.703	0.9531	0.3881	0.4788	0.3455	0.7245	1.292	0.8819	1.5585	0.7502	0.5809	0.3552	0.3851	0.2697	0.2666	0.2114	0.1716	0.2908	1.2897	0.5155	0.4191	0.2986	0.359	1.3792
LOC_Os01g50730	0	0	0.2427	0.75	0.4538	1.0745	0	0.6464	0.3108	0.1941	1.1015	1.0671	0	0	0.5756	0.4551	1.0089	0.7461	0.6586	0.475	0.7172	1.1291	1.0641	1.1719	0	0	0.9725	0.7351	0.6384	1.6463	0.2806	0.5211	0	0.6201	0.8215	0.8138	0	0	0.2716	0.6153	1.0191	1.5618	0.4042	0.8285	0.1387	0.8074	0.7926	1.045	0
LOC_Os01g50750	0	0.1545	0.0576	0.0118	0.0319	0	0	0.1037	0.0612	0.039	0	0	0	0	0.0301	0	0	0	0	0	0	0	0	0	0	0	0.1957	0	0.1595	0	0.0577	0	0	0	0.2457	0	0	0.055	0	0	0.014	0	0	0	0.0556	0	0	0	0.192
LOC_Os01g50760	142.757	45.9712	166.825	88.9346	164.15	134.951	184.735	141.953	144.881	123.266	236.463	138.831	138.145	56.4683	122.952	44.0688	143.72	66.6452	137.412	75.5118	150.986	76.7068	225.849	104.69	133.717	82.8096	158.126	84.7792	180.853	93.217	129.6	92.0262	167.433	181.909	278.078	111.057	100.48	70.4412	160.746	62.8164	198.142	79.8134	137.617	90.6023	170.4	110.457	213.937	124.583	101.615
LOC_Os01g50820	4.8565	1.976	12.0764	1.3226	2.8312	0.604	5.4957	2.5416	5.0946	0.8531	3.9963	1.0535	6.3974	2.8765	12.1274	2.5049	2.8127	0.3879	8.5315	2.814	5.0394	2.0711	3.7358	1.1579	2.3877	1.7805	9.0127	2.3938	2.0566	0.5722	6.8274	2.6273	4.4774	1.6449	6.4453	1.5123	4.3064	2.3597	9.0683	3.2731	2.4669	1.1207	10.0222	3.9782	4.3405	1.8155	4.2618	1.2491	4.291
LOC_Os01g50840	9.4566	18.7869	11.6672	20.5397	14.784	24.9698	8.871	15.0476	17.0643	25.8924	22.9945	37.5753	11.9164	7.9286	20.2985	21.6205	18.0395	13.2195	11.87	14.7584	20.2184	17.6525	31.6538	29.6003	6.4116	11.1066	19.3131	20.3635	21.7243	32.4061	9.2101	8.043	12.0408	14.7666	36.0981	25.9057	10.3964	7.1547	16.5621	16.3594	11.2941	16.6059	3.2801	9.3284	8.7995	14.1359	24.781	19.9552	5.6261
LOC_Os01g50870	0.8817	0.841	0	0	0	0	0	0.4221	0	0	0.1567	0.2912	0	0	0.4363	0.4909	0	0.2371	0	0	0	0	0.3663	0.1226	0	0	0	0.1456	0	0.2842	0	0	0	0	0	0.1233	0	0	0	0.2438	0.2628	1.061	0	0.4857	0	0	0	0	0
LOC_Os01g50910	0.8704	0	0.5047	0.0651	0.0555	0	0.5723	0	0.1087	0.0694	0.0281	0.0608	0.574	0.0945	0.0547	0	0.0438	0	0.4435	0.4253	1.0898	0.1296	0.0513	0.0489	4.446	0.3216	1.6598	0.099	2.8631	0	11.0237	0.2902	1.0173	0.1548	0.309	0	15.7956	0.0827	8.6054	0.0448	9.3742	0	21.1539	0.3661	7.0436	0	2.9691	0.0771	17.7985
LOC_Os01g50930	51.8768	27.3693	40.2319	36.825	32.1371	36.0076	39.3712	35.2183	30.8907	37.529	36.9837	34.7206	45.0405	63.0132	44.4798	38.6634	35.7297	58.6368	44.2612	49.8161	33.6667	48.1695	39.9816	45.8172	72.597	57.0539	58.1919	72.7382	44.2002	44.4994	58.7004	46.8584	50.4825	42.9342	49.659	46.5643	31.5453	41.9598	38.224	43.8409	36.9986	38.5336	37.8204	38.6993	32.5083	33.992	42.2988	44.4764	99.4824
LOC_Os01g50934	29.0382	8.4938	18.5206	14.2464	14.26	13.5433	19.2619	20.8877	13.3145	18.3381	15.1423	17.0836	33.1109	33.6777	19.2637	12.5252	16.1453	17.6403	20.8178	27.5998	19.1053	20.5611	17.3633	20.2944	34.7036	29.6419	21.4667	23.5149	20.2364	17.773	26.5946	27.7275	22.6533	25.3015	22.7995	19.9635	18.3026	27.3873	17.1566	17.2968	19.7413	17.0152	23.2594	20.6229	20.4739	14.6118	18.9073	18.482	30.5215
LOC_Os01g50940	0.8418	3.3669	0.5159	0.5465	0.5267	0.702	0.8516	0.801	0.5985	0.546	0.5024	2.5369	0.2146	0.0539	0.2184	0.6042	0.6318	0.2727	0.2502	0	0.1678	0.22	0.3685	0.7013	0.1333	0.279	0.0967	0.3097	0.3259	0.8931	0.2035	0.1797	0.2143	0.7765	0.243	0.2223	0.4661	0.2903	0.3076	0.5805	0.2199	0.3204	0.2419	0.1603	0.1056	0	0.2781	0.129	0.061
LOC_Os01g50970	0.0263	0	0.1929	1.0832	0.6454	0.7416	0.0233	0	0.6333	0.4396	0.6976	1.094	0.0276	0	0.9849	1.6116	0.9415	1.5187	0	0	0.598	1.2306	0.9988	1.7405	0	0	1.0858	2.0168	0.8774	0.9064	0.1389	0	0.654	1.0064	1.2014	1.5443	0.0264	0	0.7804	1.5598	0.8145	1.1463	0.0273	0	0.6011	0.8669	1.1338	1.6065	0.0281
LOC_Os01g51010	6.5248	10.1014	7.2951	9.1219	7.0694	8.0508	7.3218	8.591	6.0413	8.4557	7.9103	10.5273	6.6053	9.7565	8.0463	10.3228	6.1604	9.7307	7.9807	9.2402	7.2203	10.9163	8.3016	9.6731	7.7951	10.7517	7.1183	10.6482	6.5101	13.1496	7.9335	9.6303	7.4904	9.717	8.5854	11.0339	6.8763	9.2564	8.5808	17.6318	8.0043	12.7042	8.904	8.7146	7.6466	10.3125	7.807	10.9717	8.1037
LOC_Os01g51040	1.0027	0.3273	1.0433	0.7245	1.0037	0.6774	1.2459	0.5905	1.4682	1.0646	1.8347	0.8431	0.4006	0.4493	1.3656	0.7188	1.3395	0.7746	1.2348	0.4822	1.9826	0.8402	1.7156	0.7024	1.087	0.2236	1.3095	0.5092	1.1945	0.4643	1.7591	0.674	2.8467	1.0677	1.4053	0.7948	1.9469	0.6592	2.056	0.8576	1.7998	0.5855	2.4119	0.8844	2.9589	1.4726	2.1476	0.8393	1.1026
LOC_Os01g51050	0.6107	0	0.8387	0.8251	0.5983	0.3113	1.1676	0.3093	0.982	1.4807	2.7861	1.1873	0.8235	0.4953	1.7926	0.3294	1.1247	0.8007	0.7712	0.1864	1.2312	0.4521	2.8085	1.1219	0.2691	0	0.6025	0.6133	0.8156	0.628	0.7643	0	1.1173	1.2194	1.4551	1.0599	0.3156	0.145	1.1744	0.7604	0.7228	0.2228	0.2844	0	1.437	1.4776	1.8565	0.9701	0.3729
LOC_Os01g51060	0.8762	0.8845	1.1596	0.519	0.6026	0.9707	1.1294	1.0095	1.0318	0.7045	1.1387	0.8839	1.2894	0.3733	1.0756	0.8248	0.8628	0.4961	1.7181	1.444	0.9082	1.2495	0.8813	0.9759	0.645	0.682	1.4229	0.7266	0.971	0.6615	1.6537	0.8513	0.9551	0.575	1.2826	0.8695	0.8921	0.77	0.7921	0.788	0.8037	0.8182	1.5899	0.6417	1.255	0.8708	1.3498	0.7707	0.5177
LOC_Os01g51080	0.1061	1.2853	0.5664	1.8969	0.6762	0.8365	0.1568	0.4002	0.2595	0.1729	0.3546	0.4096	0.1155	0.1528	0.8757	2.6745	0.6041	0.799	0.1363	0.2212	0.3251	0.2118	0.3321	0.4936	0.2505	0.098	0.9094	1.002	1.0495	0.9109	0.3987	0.1252	0.1139	0.128	0.4615	0.4088	0.9358	0.2377	1.2676	1.1482	0.8798	1.1027	0.1687	0.2642	0.1477	0.3407	0.4514	0.4502	0.088
LOC_Os01g51090	0	0.224	0.1904	0.8015	0.1472	0.0882	0.0622	0.0881	0.0684	0.1137	0.0913	0.0813	0	0	0.393	1.2073	0.1501	0.1156	0.0371	0	0	0.0426	0.1786	0.2729	0	0	0.4435	0.3168	0.3007	0.1398	0.092	0.0276	0.1296	0.0272	0.3275	0.1501	0.1799	0.0868	0.5779	0.9989	0.2816	0.2955	0.1155	0	0.0303	0.1778	0.3889	0.1391	0
LOC_Os01g51100	0.1173	0.3434	0.3647	0.6051	0.3613	0.3582	0.4991	0.249	0.0495	0.1343	0.0622	0.0872	0.0429	0.0421	0.5169	1.0964	0.3448	0.5953	0.2041	0.1992	0.0466	0	0.1153	0.3502	0.0693	0	0.4363	0.2641	0.7016	0.2928	0.3988	0.3656	0	0	0.1233	0.1083	0.3193	0.2249	0.5139	0.4977	0.4639	0.534	0.4424	0.2573	0	0	0.1542	0.1394	0.1512
LOC_Os01g51230	0	0	0.1502	0.377	0.023	0	0	0	0.2756	0.3667	0.5116	0.3056	0	0	0.5391	0.4212	0	0	0	0	0.5455	0.9418	0.2698	0.3271	0	0	0.353	0.6157	0	0	0	0	0.2659	0.5167	0.2107	0.4722	0	0	0.3398	0.5171	0	0	0	0	0.4896	0.5697	0.2631	0.6827	0
LOC_Os01g51250	12.1334	17.3063	9.5069	19.1733	6.9878	13.859	10.5047	21.5504	8.4181	20.4516	8.1368	19.6249	12.3368	29.1467	11.9283	18.0795	6.9172	27.4125	11.8482	27.7784	9.8817	23.5721	9.9793	23.3516	16.2129	31.5209	16.4627	24.4647	9.1288	24.3485	12.3903	19.8629	14.0373	25.0065	16.538	23.7306	11.0443	21.8894	13.717	29.5563	10.8905	21.0242	9.8514	19.3365	12.4817	19.4929	10.8479	24.2628	14.9421
LOC_Os01g51270	0	0	0.2419	0.1508	0	0	0	0	0.8055	0	0.2135	0	0	0	0.1973	0	0	0	0	0	0	0	0.1225	0	0	0	1.1798	0.4205	0	0	0	0	0	0	0.3198	0	0	0	0.7672	0.9457	0.1727	0	1.1111	2.6227	1.2757	0	0.1612	0	0
LOC_Os01g51290	27.6524	24.431	17.7846	5.6055	29.7232	22.7987	34.0142	35.07	7.1058	5.1178	7.2216	6.0597	26.4662	15.4887	5.9582	4.6207	26.8369	15.1293	32.4637	19.0303	8.7181	4.4056	6.5807	4.0037	25.8685	18.3157	5.5569	3.8087	29.7516	21.1307	34.2358	23.4146	7.6159	6.0329	5.917	5.7722	45.2308	25.4041	7.7966	5.7629	37.8391	22.2318	42.6728	22.5997	8.3849	5.83	8.5107	3.9907	20.386
LOC_Os01g51320	2.4836	1.7751	1.3998	1.6129	1.5392	2.029	4.6251	4.6933	2.4164	1.6098	2.0335	1.2929	1.8442	1.2273	2.3002	3.2851	1.5376	1.0757	3.9526	3.9192	2.163	0.8821	1.2418	1.9786	1.7315	1.1871	3.1421	1.378	2.3366	1.3241	3.3037	1.8147	1.9697	0.919	3.6936	1.4324	2.6039	0.708	1.8581	1.2775	0.8552	1.2284	1.9723	1.9819	0.8936	1.7211	1.6329	1.1681	1.0878
LOC_Os01g51400	0.8213	1.135	1.4315	0.5114	10.849	8.6681	1.0505	0.7583	2.1469	0.7704	9.2887	7.7131	0.8483	0.2229	0.9191	0.5526	10.2783	6.5001	0.8706	0.918	2.4173	1.0961	7.023	5.0106	2.3712	0.2373	2.7157	0.5169	16.0555	5.5099	2.8636	0.8462	2.5469	1.3528	12.98	5.7237	8.3459	0.8376	3.0216	0.4225	16.4196	7.2677	5.5066	1.5486	4.4342	1.305	21.6798	8.403	3.5032
LOC_Os01g51410	943.203	621.646	1178.19	793.633	1542.34	1026.66	1181.84	964.137	1214.68	728.692	1171.72	795.09	850.047	564.364	905.196	817.896	1226.29	1105.77	979.378	868.693	1338.61	733.333	946.624	631.739	793.708	627.35	1011.8	931.536	1454.65	914.975	1081.73	1127.61	1379.76	956.074	1332.41	792.74	1649.77	927.008	1621.86	709.559	1847.4	919.741	1459.69	1284.91	1571.05	1181.4	1568.13	919.923	804.253
LOC_Os01g51420	9.5044	8.1714	8.45	5.9869	4.9924	5.2627	8.9304	11.8413	5.6431	6.6689	6.9927	6.787	9.6941	12.161	6.6375	4.6488	6.4307	4.2283	7.0843	9.7266	8.8915	6.5594	7.6367	6.1357	10.7683	9.7283	6.5472	4.7604	9.2167	4.8936	11.3858	11.7689	7.3791	7.4413	6.9556	5.8085	11.8481	10.6847	11.8234	6.1273	12.6016	5.1475	16.966	16.3207	9.2721	7.6832	9.3631	7.2751	14.3766
LOC_Os01g51440	2.8513	0	1.7387	0.1506	0	0.1389	2.4142	1.679	0	0	0	0.0836	2.7608	2.1036	0.0896	0	0.0663	0	6.0085	2.7374	0	0	0	0	1.5299	2.4235	0	0.0964	0	0.2374	1.1747	2.4058	0	0	0.0683	0	2.4264	1.3962	0	0.132	0.0741	0.0908	3.9759	1.5164	0	0	0.205	0.0783	1.0105
LOC_Os01g51450	0.0908	0.2129	0.1074	0.0178	0.0264	0.1221	0.0401	0	0	0	0	0	0.0472	0.2344	0	0.0549	0.0434	0.351	0.0512	0.0487	0	0	0.0202	0.0242	0.1603	0.3036	0.0481	0.1403	0.0651	0.1836	0.1892	0.543	0	0	0.0104	0.0547	0	0.4508	0	0.0381	0.0243	0.0383	0.047	0.0413	0.0445	0	0.0135	0.0253	0.2405
LOC_Os01g51540	9.4295	3.2145	3.9697	1.405	6.2734	3.394	3.7964	1.3645	3.0403	1.125	3.9048	2.6053	3.5514	1.5779	1.8598	0.904	4.6985	1.477	1.8068	1.096	2.2322	0.7886	2.451	2.3354	3.508	1.6996	2.5387	0.5811	3.8217	1.7126	1.8617	0.619	1.5439	2.7265	4.2387	1.9939	5.1606	1.7734	2.1311	2.1215	3.1906	0.8678	2.1369	1.6066	2.5552	1.2861	3.6136	1.4042	1.1361
LOC_Os01g51570	0.0635	0.1946	6.7967	5.1235	2.4651	2.8248	0.2686	0.2531	1.8827	2.8406	20.7909	17.6328	0.139	1.3747	6.9025	24.1252	4.7228	13.6172	0.0805	0.6249	1.4129	10.2932	21.1484	41.0947	0.1724	2.3123	2.9795	12.616	1.1985	49.8775	0.6005	1.0277	3.576	2.2687	7.6569	45.7486	0.0656	3.7676	4.2544	33.5215	1.3778	17.5217	0.2538	0.474	2.6078	3.262	8.4237	6.9602	0.0769
LOC_Os01g51634	1.0115	1.4125	1.9278	2.4225	1.9156	1.6874	1.6034	1.5891	2.6209	2.6206	1.9851	1.7967	0.5581	1.2887	1.9959	2.702	1.6728	1.712	1.1717	1.4846	2.2537	2.2426	1.7832	1.4379	1.5369	0.999	2.175	1.4861	1.029	2.2399	1.7904	1.7804	2.9856	2.5215	1.7164	2.256	1.7711	2.2817	3.455	2.9482	1.9899	2.2757	2.4336	1.817	3.5539	3.3784	2.4726	1.9373	1.2288
LOC_Os01g51670	0	0	0	0	2.3735	3.9951	0	0	0	0	4.2891	7.2923	0	0	0	0	3.4292	8.1847	0	0	0	0	3.6702	7.1727	0	0	0	0	3.8338	38.8251	0	0	0	0	4.0398	15.1376	0	0	0	0	4.0796	25.8877	0	0	0	0	3.3391	7.4108	0
LOC_Os01g51754	1.2372	3.6435	2.4494	8.8809	1.2654	3.4515	0.5654	1.9007	2.3783	4.207	2.494	5.2427	2.7748	6.0049	7.2201	11.8718	3.9737	7.1421	1.0003	2.4671	3.5723	8.7426	4.0981	7.9051	4.8917	5.686	10.1881	14.1554	4.8582	5.5365	1.803	2.1554	5.5534	11.2555	5.1188	7.3044	3.9236	3.9419	9.7346	11.114	4.4784	5.3609	1.0828	1.2138	5.1662	9.9769	3.9448	5.6671	8.5704
LOC_Os01g51790	0.1034	0.2459	0.1417	0.3093	0.1685	0.1014	0.1027	0.3855	0.0796	0.1196	0.107	0.2536	0.1827	0.3648	0.2784	0.6406	0.0945	0.4325	0.2074	0.275	0.251	0.1409	0.1328	0.4985	0.1213	0.5469	0.3222	0.564	0.2892	0.3107	0.2101	0.1319	0.3697	0.4031	0.2069	0.4489	0.1041	0.1656	0.3095	0.3025	0.1326	0.2586	0.1343	0.2001	0.1044	0	0.0991	0.3682	0.1953
LOC_Os01g51810	0.1105	0.5647	0.339	0.927	0.1394	0.3592	0.1354	0.3327	1.0588	1.0924	0.1267	0.2919	0.3231	0.4748	0.709	1.4993	0.2667	0.6067	0.167	0.8902	0.5943	0.8198	0.2527	0.4562	0.4458	0.5019	0.9249	1.0465	0.4251	0.5305	0.4277	0.5005	0.7582	1.1688	0.3651	0.6018	0.617	0.5151	0.7346	1.2021	0.3291	0.4695	0.5277	0.4778	1.231	1.3468	0.399	0.4621	0.5522
LOC_Os01g51840	0.0885	0.0232	0.129	0.1932	0	0.0199	0.1226	0.1026	0.0823	0.1218	0.0508	0.0613	0.0994	0.0691	0.1568	0.1437	0.0406	0.038	0.1136	0.0435	0.0186	0.0499	0.042	0.045	0.3675	0.0945	0.1277	0.1493	0.0483	0.0107	0.0622	0	0.2202	0.1288	0.1112	0.0459	0.1359	0.2136	0.1098	0.1978	0.0107	0.0263	0.0338	0.0721	0.1159	0.0458	0.0247	0.0403	0.2544
LOC_Os01g51860	24.578	10.2912	25.3029	15.2087	20.0292	17.0145	31.3788	19.1928	20.7453	16.168	21.2441	15.1455	23.2206	17.7004	22.5894	14.5146	18.7011	18.4261	25.8693	24.1823	28.5557	19.497	21.8668	17.2347	37.3784	21.8046	34.3967	28.7541	27.2508	18.4767	38.6371	28.8938	36.3828	23.5289	33.1324	21.8894	27.2055	15.5209	30.5344	16.597	27.2396	15.5108	41.7745	22.7856	33.5421	19.6814	27.5653	17.8518	35.3333
LOC_Os01g51870	5.5427	3.5921	4.9439	3.9142	4.4372	4.3389	8.7154	7.6778	4.4118	4.3173	7.2863	7.2009	6.3344	3.5602	6.4486	5.1057	5.859	4.4652	10.4569	7.1821	6.2278	4.277	10.4214	10.6693	6.5428	10.8689	7.6646	7.2719	10.2426	10.933	15.4832	10.6831	6.3132	5.6814	12.1319	14.2634	6.578	6.7075	7.3543	11.4243	6.6424	10.9298	12.7262	7.3295	3.7197	4.2383	9.2376	6.8301	5.5256
LOC_Os01g51890	29.2173	18.2635	19.426	19.5966	10.0116	8.6292	26.6506	20.7126	16.8152	17.2007	25.0046	21.1881	24.6466	21.3285	19.0199	20.1674	10.5029	17.0659	19.6157	19.7286	18.593	18.1778	25.8169	25.6862	32.5156	33.267	18.2761	35.1138	6.9208	19.3554	22.4969	34.5366	18.6933	26.1523	29.1821	34.1465	28.9262	19.7225	20.2102	27.5834	8.8179	12.9602	22.523	32.1004	17.7269	19.381	27.638	28.004	29.3185
LOC_Os01g51920	31.9002	59.6862	32.8344	56.6891	31.7306	44.5292	25.1204	59.2716	17.6616	51.7177	37.1492	78.4171	37.4834	74.1131	31.6485	44.7613	23.8656	65.2982	27.262	68.4134	25.6155	46.9978	43.8847	66.0983	40.7778	84.7765	29.47	65.4659	28.5251	80.1403	31.1527	72.9821	29.0898	63.3499	54.6251	80.3083	38.2522	56.041	45.051	60.1202	41.4839	68.4561	33.043	70.3308	34.2807	50.3692	48.058	79.7565	41.952
LOC_Os01g51980	80.1412	115.362	48.5677	82.7377	52.5778	53.6945	33.6175	78.415	28.1052	68.5938	23.0335	50.4112	75.038	139.169	28.3484	66.5571	28.8451	73.1102	26.1064	73.7212	27.5814	72.8705	17.7601	30.9756	59.5984	112.502	39.1124	64.3093	28.4259	46.4956	29.3643	54.3647	39.942	81.6644	23.1296	37.8608	46.772	106.396	39.6192	39.8363	29.5618	31.5859	17.9094	56.018	39.9103	83.2663	26.1945	34.5174	49.0014
LOC_Os01g52010	32.3665	54.453	40.302	66.1894	51.8188	45.1385	45.37	96.3652	29.8607	52.8055	33.6224	50.2761	47.3883	56.5816	51.5386	61.9947	46.0568	67.6736	58.7046	107.144	42.0711	61.1166	42.4524	50.6957	34.1773	51.2631	56.9193	67.5825	54.0957	74.1826	60.0274	80.1867	44.4063	63.8653	65.6949	59.9942	36.8167	46.683	90.3514	77.8449	76.9339	87.0859	62.499	113.305	38.7225	56.7458	70.8192	54.0078	35.1599
LOC_Os01g52030	6.4087	6.1722	7.8941	7.6984	7.0653	6.8259	11.3699	9.561	6.8399	6.7919	5.6997	7.8263	10.072	7.0686	10.2059	6.3563	7.0806	8.3705	10.8694	15.7845	12.6236	6.8376	6.65	6.4145	13.0086	10.6309	16.8049	16.1614	7.5456	9.1288	19.1151	16.7891	13.2451	9.6795	8.0443	8.6648	9.9926	6.2623	8.6094	5.3616	6.9084	6.7412	11.4707	11.3475	8.3534	7.4643	6.2227	6.731	13.9859
LOC_Os01g52060	0	0	0	0	0	0	0	0	0	0	0	0	3.7697	0	0	0	0	0	0	0	0	0	0	0	2.8934	0	0	0	0.9997	0	7.2523	0	0	0	0.6674	0	0	0	0	0	2.1194	0	0	3.9606	0	0	0	0	0
LOC_Os01g52070	0.0722	0.0495	0.1342	0.0311	0.0752	0	2.7097	1.6383	0	0.102	0.0223	0.0104	0.0388	0	0.0409	0.0587	0.025	0.0268	0.8377	0.8492	0.1125	0.1984	0.0186	0.0094	0.0327	0.1739	0.0227	0.0115	0.024	0.0294	0.3023	2.1654	0.1608	0.0679	0.0159	0	0.0371	0.0715	0.0561	0.0332	0	0.0331	0.3667	0.433	0.1862	0.0436	0.0084	0	0
LOC_Os01g52100	0.4389	0.3724	0.4531	0.7798	0.4951	0.426	0.1973	0.5557	0.447	0.4099	0.5599	0.5909	0.7208	0.5054	0.497	0.4521	0.4051	0.4648	0.2881	0.4594	0.4101	0.8647	0.4264	0.4121	0.8077	0.4855	0.5196	0.6893	0.3094	0.4462	0.2897	0.0787	0.4826	0.3622	0.5666	0.4092	0.5951	0.7729	0.5123	0.5402	0.6335	0.4337	0.2777	0.3862	0.7176	0.4169	0.6384	0.6372	0.6768
LOC_Os01g52110	186.403	139.662	232.339	182.713	185.411	134.891	266.859	180.733	245.166	189.165	211.899	144.366	215.728	157.74	255.918	220.465	191.953	189.162	306.203	188.954	275.05	198.566	227.046	166.012	422.854	230.779	407.877	230.32	408.868	245.825	572.076	329.305	392.848	230.627	365.396	293.105	426.041	182.895	347.198	158.618	278.057	143.88	421.834	154.99	301.294	180.202	256.311	147.886	401.469
LOC_Os01g52130	0.2115	0.2584	0.4553	0.0616	2.5161	2.4728	0.5794	1.5634	0.0268	0.1311	1.3072	1.2821	0.3006	0.1269	0.0848	0.11	3.1023	0.7329	0.342	0.7135	0.1702	0.1287	1.0465	0.8417	0.84	0.4028	0.0292	0.0157	3.4047	0.5009	0.2948	0.4665	0.1045	0.0216	1.9621	0.7376	0.3093	0.1389	0.1144	0	1.2288	0.2098	0.1639	0.1827	0.0238	0.0279	1.1045	0.4013	0.4004
LOC_Os01g52160	3.1634	1.3416	4.9399	4.2536	3.1405	2.5838	3.3786	4.7251	3.2999	2.4787	3.0756	4.3179	1.3156	4.1361	3.0105	4.7544	1.6552	4.9613	1.6429	5.8196	1.633	3.2429	1.1711	3.2167	0.5822	2.2679	1.554	4.5624	1.2845	1.8523	0.9882	3.2083	2.5959	3.0553	1.4638	3.7378	0.3663	2.8078	1.3766	2.9098	0.8741	1.1967	0.9608	3.4015	2.4231	3.8087	0.6812	2.2767	0.2458
LOC_Os01g52170	105.342	39.8552	87.7571	58.628	93.7876	66.8005	114.424	74.1056	88.2138	61.8148	83.8853	53.5891	97.0784	51.2279	83.4901	48.1791	87.9757	44.1647	122.372	62.9485	101.131	60.3399	69.82	37.7437	90.8215	58.2655	77.0005	67.0872	76.2973	43.9955	108.537	84.0881	99.2954	59.4577	67.5119	46.0344	111.157	78.7559	80.1338	53.2665	90.2983	50.9322	114.829	87.9307	105.104	74.3524	86.6026	57.7722	103.371
LOC_Os01g52180	0.314	0	0.1261	0.2756	0	0.0754	0.5415	0	0.1991	0.1343	0.1367	0.0442	0.1724	0.1719	0.2909	0.1553	0.1577	0	1.026	0	0.3727	0.4826	0.0374	0.1268	0.139	0	0.2015	0.0542	0.0616	0	0.3223	0.1342	0.3351	0	0	0	0.3239	0.3002	0.1405	0.0861	0.134	0.052	0.8842	0.3408	0.1647	0.1918	0	0.091	0.1978
[truncated: 10,259 more rows]
[truncated: 17 more columns]
